# Supplementary material for: Analysis of the Phospholipid Profile of Metaphase II Mouse Oocytes Undergoing Vitrification
Source: PLoS One. 2014 Jul 17;9(7):e102620. doi: 10.1371/journal.pone.0102620 (PMC4102530; doi:10.1371/journal.pone.0102620)
Supplement: Table S1 — MALDIquant output file: fresh vs vitrified oocytes in positive mode. (XLSX) [file pone.0102620.s004.xlsx]

## Sheet: MALDIquant_out file_positve
Transform intensity ="square root scale"
Smooth Intensity = "MovingAverage"
Remove Baseline = "statistics-sensitive non-linear iterative peak-clipping (SNIP)"
Calibrate Intensity = "probabilistic quotient normalization (PQN)"
SigNaNl to Noise = "5"
m/z	Fresh_01	Fresh_02	Fresh_03	Fresh_04	Fresh_05	Fresh_06	Fresh_07	Fresh_08	Fresh_09	Fresh_10	Fresh_11	Fresh_12	Fresh_13	Fresh_14	Fresh_15	Fresh_16	Fresh_17	Fresh_18	Fresh_19	Fresh_20	2weeks_01	2weeks_02	2weeks_03	2weeks_04	2weeks_05	2weeks_06	2weeks_07	2weeks_08	2weeks_09	2weeks_10	2weeks_11	2weeks_12	2weeks_13	2weeks_14	2weeks_15	2weeks_16	2weeks_17	2weeks_18	2weeks_19	2weeks_20
501.272	0.00364074	0.00295169	0.00372277	0.0022804	0.00230392	0.00320379	0.00299761	0.00352352	0.00473174	0.00407357	0.00314662	0.00311657	0.00292204	0.00285465	0.0025259	0.00307859	0.00272445	0.00225971	0.0029226	0.00337864	NaN	NaN	NaN	NaN	NaN	NaN	NaN	NaN	NaN	NaN	NaN	NaN	NaN	NaN	NaN	NaN	NaN	NaN	NaN	NaN
502.237	NaN	NaN	NaN	0.00190847	NaN	NaN	NaN	NaN	0.00226613	0.00236931	NaN	NaN	NaN	NaN	NaN	NaN	NaN	NaN	NaN	NaN	NaN	NaN	NaN	NaN	NaN	NaN	NaN	NaN	NaN	NaN	NaN	NaN	NaN	NaN	NaN	NaN	NaN	NaN	NaN	NaN
503.262	0.00616741	0.00527569	0.0115595	0.00542087	0.00503559	0.00642725	0.00554448	0.00621376	0.00702929	0.00721788	0.00577327	0.00639846	0.00640095	0.00542681	0.00480368	0.00576875	0.0052111	0.00395432	0.00548853	0.00667041	NaN	NaN	NaN	NaN	NaN	NaN	NaN	NaN	NaN	NaN	NaN	NaN	NaN	NaN	NaN	NaN	NaN	NaN	NaN	NaN
504.244	0.00318464	0.00273565	0.00453131	0.00275373	0.00280184	0.00284109	0.0028508	0.00290887	0.00328421	0.00373753	0.00309629	0.00321125	0.00317215	0.00260524	0.002479	0.00293823	0.00235322	0.00226086	0.0025782	0.00306243	NaN	NaN	NaN	NaN	NaN	NaN	NaN	NaN	NaN	NaN	NaN	NaN	NaN	NaN	NaN	NaN	NaN	NaN	NaN	NaN
505.229	0.00367201	0.00362675	0.00389579	0.00320397	0.00343133	0.00306434	0.00360142	0.0032221	0.00332933	0.00372775	0.00365706	0.0035109	0.00361278	0.00320949	0.00363061	0.00356691	0.00306872	0.00269369	0.00265417	0.0033581	NaN	NaN	NaN	NaN	NaN	NaN	NaN	NaN	NaN	NaN	NaN	NaN	NaN	NaN	NaN	NaN	NaN	NaN	NaN	NaN
506.216	NaN	NaN	NaN	NaN	0.00184279	NaN	NaN	NaN	0.00206819	NaN	0.00198796	0.0019895	0.00232158	NaN	0.0018687	NaN	NaN	NaN	NaN	NaN	NaN	NaN	NaN	NaN	NaN	NaN	NaN	NaN	NaN	NaN	NaN	NaN	NaN	NaN	NaN	NaN	NaN	NaN	NaN	NaN
507.245	0.00300508	0.00246415	0.00315731	0.00224845	0.00251071	0.00249029	0.00266191	0.00254782	0.00260751	0.00283737	0.0026199	0.00264398	0.00288294	0.00263957	0.00249239	0.00257776	0.00285981	0.00214865	0.00219071	0.00246715	NaN	NaN	NaN	NaN	NaN	NaN	NaN	NaN	NaN	NaN	NaN	NaN	NaN	NaN	NaN	NaN	NaN	NaN	NaN	NaN
508.273	NaN	NaN	NaN	NaN	NaN	0.002219	NaN	NaN	0.00236268	0.00211959	0.00205904	0.00210933	NaN	0.00227187	0.00191845	NaN	NaN	0.00191156	0.00190323	0.00206757	NaN	NaN	NaN	NaN	NaN	NaN	NaN	NaN	NaN	NaN	NaN	NaN	NaN	NaN	NaN	NaN	NaN	NaN	NaN	NaN
509.251	NaN	0.00227196	0.0024403	0.00227048	NaN	0.00226195	0.00257315	0.00206523	0.0022436	0.00216395	0.00203723	0.00222346	0.00221129	0.00195073	0.00200694	0.00227958	0.0024309	0.00206069	0.00204474	0.00255632	NaN	NaN	NaN	NaN	NaN	NaN	NaN	NaN	NaN	NaN	NaN	NaN	NaN	NaN	NaN	NaN	NaN	NaN	NaN	NaN
510.151	NaN	NaN	NaN	0.00221125	0.00191066	NaN	0.00213449	NaN	NaN	NaN	NaN	NaN	NaN	NaN	0.00233724	0.00237	0.00202768	NaN	NaN	NaN	NaN	NaN	NaN	NaN	NaN	NaN	NaN	NaN	NaN	NaN	NaN	NaN	NaN	NaN	NaN	NaN	NaN	NaN	NaN	NaN
511.125	0.00484831	0.00416479	0.00462876	0.00819829	0.00748571	0.00270991	0.00596349	0.0030956	NaN	0.00245875	0.00504359	0.00220214	0.00729831	0.00415269	0.00738888	0.00778718	0.0063626	0.00547333	NaN	0.00235395	NaN	NaN	NaN	NaN	NaN	NaN	NaN	NaN	NaN	NaN	NaN	NaN	NaN	NaN	NaN	NaN	NaN	NaN	NaN	NaN
512.15	NaN	NaN	NaN	0.00199697	0.00193616	NaN	NaN	NaN	NaN	NaN	NaN	NaN	NaN	NaN	0.00213774	0.00223071	NaN	NaN	NaN	NaN	NaN	NaN	NaN	NaN	NaN	NaN	NaN	NaN	NaN	NaN	NaN	NaN	NaN	NaN	NaN	NaN	NaN	NaN	NaN	NaN
515.245	0.0025228	NaN	NaN	0.001862	0.00194239	0.00227916	0.00229844	NaN	0.00234101	0.00228487	0.00208627	0.00222346	NaN	0.00210169	0.00201248	0.00254298	0.00217324	NaN	0.0019153	0.00203768	NaN	NaN	NaN	NaN	NaN	NaN	NaN	NaN	NaN	NaN	NaN	NaN	NaN	NaN	NaN	NaN	NaN	NaN	NaN	NaN
517.247	0.00390349	0.00356991	0.00430636	0.00305015	0.00294879	0.00308279	0.0035117	0.00339058	0.00415478	0.00370142	0.00343801	0.00374489	0.00387004	0.00363755	0.00332524	0.00360826	0.00346951	0.0033559	0.00298821	0.00363829	NaN	NaN	NaN	NaN	NaN	NaN	NaN	NaN	NaN	NaN	NaN	NaN	NaN	NaN	NaN	NaN	NaN	NaN	NaN	NaN
518.241	0.00221305	NaN	NaN	NaN	NaN	0.00213095	NaN	NaN	0.00246155	0.00211378	0.00232555	0.00229009	0.00214263	NaN	0.00199672	0.00199504	0.0020226	NaN	0.00206944	NaN	NaN	NaN	NaN	NaN	NaN	NaN	NaN	NaN	NaN	NaN	NaN	NaN	NaN	NaN	NaN	NaN	NaN	NaN	NaN	NaN
519.252	0.00262365	NaN	0.00302193	0.00188597	0.00210714	0.00256016	0.00239153	0.00235518	0.00277262	0.0026151	0.00243622	0.00249681	0.00240824	0.0024995	0.00262232	0.00254432	0.00214855	0.00197647	0.00208577	0.00236406	NaN	NaN	NaN	NaN	NaN	NaN	NaN	NaN	NaN	NaN	NaN	NaN	NaN	NaN	NaN	NaN	NaN	NaN	NaN	NaN
520.295	NaN	NaN	NaN	NaN	NaN	NaN	NaN	NaN	NaN	NaN	0.00198582	NaN	NaN	0.00195498	NaN	NaN	NaN	NaN	NaN	NaN	NaN	NaN	NaN	NaN	NaN	NaN	NaN	NaN	NaN	NaN	NaN	NaN	NaN	NaN	NaN	NaN	NaN	NaN	NaN	NaN
521.25	NaN	0.00219412	0.00236529	NaN	0.00231703	0.00243005	0.00233925	0.00214213	0.00208324	0.00232906	0.00232272	NaN	0.00219498	0.00205801	0.00241557	NaN	0.00225633	0.00202051	0.00213999	0.00208671	NaN	NaN	NaN	NaN	NaN	NaN	NaN	NaN	NaN	NaN	NaN	NaN	NaN	NaN	NaN	NaN	NaN	NaN	NaN	NaN
522.488	0.00879291	0.0101932	0.0115457	0.00965376	0.0103477	0.0112327	0.0104171	0.00895738	0.0106716	0.0122199	0.00982233	0.0116775	0.0119415	0.0108761	0.009914	0.0106453	0.00939218	0.0116269	0.0133164	0.0118227	NaN	NaN	NaN	NaN	NaN	NaN	NaN	NaN	NaN	NaN	NaN	NaN	NaN	NaN	NaN	NaN	NaN	NaN	NaN	NaN
523.466	0.00390888	0.00480674	0.00548071	0.00409876	0.00406346	0.00468986	0.00417882	0.00396198	0.0049269	0.00578759	0.00398057	0.00460786	0.0053366	0.00421459	0.00451759	0.00465971	0.00372359	0.00498863	0.00526097	0.00476135	NaN	NaN	NaN	NaN	NaN	NaN	NaN	NaN	NaN	NaN	NaN	NaN	NaN	NaN	NaN	NaN	NaN	NaN	NaN	NaN
524.26	NaN	0.00233022	0.00269782	0.00204789	0.00220163	0.00256283	0.00204611	0.00223533	0.00350016	0.00241888	0.0028269	0.00295556	0.00271887	0.00262612	0.00262458	0.00262301	0.00228159	0.00242901	0.00255784	0.00280253	NaN	NaN	NaN	NaN	NaN	NaN	NaN	NaN	NaN	NaN	NaN	NaN	NaN	NaN	NaN	NaN	NaN	NaN	NaN	NaN
525.278	0.00223197	NaN	0.00235338	0.00209167	0.00198615	0.00237781	NaN	0.00236839	0.00313011	0.00276658	0.00210595	0.00243922	0.00218622	0.00224206	0.00205528	NaN	0.00191757	NaN	0.00201904	0.00225895	NaN	NaN	NaN	NaN	NaN	NaN	NaN	NaN	NaN	NaN	NaN	NaN	NaN	NaN	NaN	NaN	NaN	NaN	NaN	NaN
527.167	NaN	NaN	NaN	0.00245755	0.00257344	NaN	NaN	NaN	NaN	NaN	0.00190859	NaN	0.00236441	NaN	0.00257252	0.00266155	NaN	0.00195011	NaN	NaN	NaN	NaN	NaN	NaN	NaN	NaN	NaN	NaN	NaN	NaN	NaN	NaN	NaN	NaN	NaN	NaN	NaN	NaN	NaN	NaN
529.286	NaN	NaN	NaN	NaN	0.00185084	0.00220074	NaN	NaN	0.00212695	NaN	NaN	NaN	NaN	0.00206225	NaN	NaN	NaN	NaN	NaN	NaN	NaN	NaN	NaN	NaN	NaN	NaN	NaN	NaN	NaN	NaN	NaN	NaN	NaN	NaN	NaN	NaN	NaN	NaN	NaN	NaN
531.271	0.00340809	0.00350486	0.00531516	0.00363862	0.0029713	0.0032411	0.00343202	0.00345936	0.00400836	0.00368367	0.00382193	0.00334965	0.00360489	0.00376181	0.00328713	0.00349441	0.00277779	0.00360792	0.00288316	0.0035079	NaN	NaN	NaN	NaN	NaN	NaN	NaN	NaN	NaN	NaN	NaN	NaN	NaN	NaN	NaN	NaN	NaN	NaN	NaN	NaN
532.272	NaN	NaN	NaN	NaN	0.00191813	NaN	NaN	NaN	NaN	NaN	NaN	NaN	NaN	NaN	0.00201697	NaN	NaN	NaN	NaN	NaN	NaN	NaN	NaN	NaN	NaN	NaN	NaN	NaN	NaN	NaN	NaN	NaN	NaN	NaN	NaN	NaN	NaN	NaN	NaN	NaN
533.229	0.00383034	0.00344611	0.00393786	0.00316277	0.00322604	0.00349774	0.00358095	0.00371142	0.00320525	0.00400087	0.00417457	0.0035928	0.00411221	0.00337851	0.00393575	0.0040559	0.00325025	0.00322317	0.00336118	0.00370223	NaN	NaN	NaN	NaN	NaN	NaN	NaN	NaN	NaN	NaN	NaN	NaN	NaN	NaN	NaN	NaN	NaN	NaN	NaN	NaN
534.259	NaN	NaN	NaN	0.00205685	0.00198147	0.00210394	NaN	NaN	0.00247751	0.00214253	0.00232324	0.00209002	0.00222434	NaN	0.00200272	0.0022628	0.00216828	0.00228597	0.00204597	NaN	NaN	NaN	NaN	NaN	NaN	NaN	NaN	NaN	NaN	NaN	NaN	NaN	NaN	NaN	NaN	NaN	NaN	NaN	NaN	NaN
535.264	NaN	NaN	0.00237834	NaN	0.00201497	0.00213142	0.00217069	0.00228955	0.00232755	0.00262553	0.00272346	0.00245237	0.00226777	0.00215355	0.00191165	0.0020942	0.002097	NaN	0.00217062	0.00233146	NaN	NaN	NaN	NaN	NaN	NaN	NaN	NaN	NaN	NaN	NaN	NaN	NaN	NaN	NaN	NaN	NaN	NaN	NaN	NaN
537.274	NaN	NaN	NaN	0.00206464	0.0018746	NaN	NaN	0.00203298	0.00239031	0.00217488	0.00195759	NaN	NaN	NaN	NaN	0.00215621	NaN	NaN	0.00193099	0.00215257	NaN	NaN	NaN	NaN	NaN	NaN	NaN	NaN	NaN	NaN	NaN	NaN	NaN	NaN	NaN	NaN	NaN	NaN	NaN	NaN
540.3	NaN	NaN	NaN	NaN	NaN	NaN	NaN	NaN	NaN	NaN	NaN	NaN	NaN	NaN	NaN	NaN	NaN	NaN	NaN	NaN	0.0017383	0.0022706	0.0029901	0.00200975	0.00250582	0.00178046	0.00178046	0.00274407	0.00219181	0.0026706	0.00139735	0.00212834	0.00179805	0.00225234	0.00261657	0.00248324	0.00200428	0.00207761	0.00268762	0.00220604
540.741	NaN	NaN	NaN	NaN	NaN	NaN	NaN	NaN	NaN	NaN	NaN	NaN	NaN	NaN	NaN	NaN	NaN	NaN	NaN	NaN	NaN	0.00159409	NaN	NaN	NaN	NaN	NaN	NaN	NaN	NaN	NaN	NaN	NaN	NaN	NaN	NaN	NaN	NaN	NaN	NaN
541.312	NaN	NaN	NaN	NaN	NaN	NaN	NaN	NaN	NaN	NaN	NaN	NaN	NaN	NaN	NaN	NaN	NaN	NaN	NaN	NaN	0.00196377	0.00280627	0.00315207	0.00214991	0.00362532	0.00238702	0.00238702	0.00347505	0.00233688	0.00279343	0.00212164	0.00286122	0.00211752	0.00336525	0.00318554	0.00216687	0.00187201	0.00242387	0.00208858	0.00203933
541.726	NaN	NaN	NaN	NaN	NaN	NaN	NaN	NaN	NaN	NaN	NaN	NaN	NaN	NaN	NaN	NaN	NaN	NaN	NaN	NaN	NaN	NaN	NaN	NaN	NaN	NaN	NaN	NaN	NaN	NaN	NaN	NaN	NaN	NaN	NaN	NaN	NaN	NaN	NaN	NaN
542.203	NaN	NaN	NaN	NaN	NaN	NaN	NaN	NaN	NaN	NaN	NaN	NaN	NaN	0.00196528	NaN	NaN	NaN	NaN	NaN	NaN	0.00201593	0.00145098	0.00194419	0.00183419	0.00223805	0.00198451	0.00198451	0.0020248	0.00173172	0.00222271	0.00193955	0.00191486	0.00163373	0.00181739	0.00176591	0.00151748	0.00169394	0.00177719	0.00161745	0.00191614
542.707	NaN	NaN	NaN	NaN	NaN	NaN	NaN	NaN	NaN	NaN	NaN	NaN	NaN	NaN	NaN	NaN	NaN	NaN	NaN	NaN	0.00152474	NaN	NaN	0.00139497	NaN	NaN	NaN	NaN	NaN	NaN	NaN	NaN	NaN	NaN	NaN	NaN	NaN	NaN	NaN	NaN
543.181	NaN	NaN	NaN	NaN	NaN	NaN	NaN	NaN	NaN	NaN	NaN	NaN	NaN	NaN	NaN	NaN	NaN	NaN	NaN	NaN	0.00165242	0.00201739	0.00168061	0.00207281	0.0018088	0.00208782	0.00208782	0.0019589	0.00176812	0.0017693	0.00174494	0.00162745	0.002082	0.00152458	0.00192233	0.00158438	0.00177	0.00192592	0.0016125	0.00175403
543.419	NaN	NaN	NaN	NaN	NaN	NaN	NaN	NaN	NaN	NaN	NaN	NaN	NaN	NaN	NaN	NaN	NaN	NaN	NaN	NaN	NaN	NaN	NaN	NaN	NaN	NaN	NaN	NaN	NaN	NaN	NaN	NaN	NaN	NaN	NaN	NaN	NaN	NaN	0.00151225	NaN
544.162	NaN	NaN	NaN	NaN	NaN	NaN	NaN	NaN	NaN	NaN	NaN	NaN	NaN	NaN	NaN	NaN	NaN	NaN	NaN	NaN	0.00167798	0.00216638	0.00191889	0.00186177	0.00183786	0.00201739	0.00201739	0.00267378	0.00212567	0.00239839	0.0020762	0.00236778	0.00235056	0.00208119	0.00235607	0.00206751	0.00234876	0.00182056	0.00197538	0.00250459
545.295	0.0028067	0.00304554	0.012144	0.00402961	0.00243061	0.00263475	0.00291744	0.0028336	0.00305851	0.00328973	0.00258903	0.00286968	0.00256677	0.00248823	0.00189477	0.00211695	0.00245596	NaN	0.0020026	0.00243879	0.00170173	0.00205579	0.00246932	0.00190048	0.00217011	0.002522	0.002522	0.00251403	0.00201729	0.00218799	0.00226591	0.00233245	0.00209263	0.00212639	0.00225847	0.00203988	0.00179547	0.00240898	0.00245468	0.00205486
546.095	NaN	NaN	NaN	0.00193075	NaN	NaN	NaN	NaN	NaN	NaN	NaN	0.00209105	NaN	NaN	NaN	NaN	NaN	NaN	NaN	NaN	0.00211834	0.00219664	0.00204412	0.00210031	0.00221171	0.00270703	0.00270703	0.0022641	0.00217397	0.00292255	0.00341096	0.00315163	0.00291797	0.00293394	0.00420391	0.00292184	0.00277134	0.0034542	0.00295564	0.00429291
546.453	NaN	NaN	0.00550823	NaN	NaN	NaN	NaN	NaN	NaN	NaN	NaN	NaN	NaN	NaN	NaN	NaN	NaN	NaN	NaN	NaN	NaN	NaN	NaN	0.00202297	NaN	NaN	NaN	NaN	NaN	NaN	NaN	NaN	NaN	NaN	NaN	NaN	NaN	NaN	NaN	NaN
547.034	NaN	NaN	NaN	NaN	NaN	NaN	NaN	NaN	NaN	NaN	NaN	NaN	NaN	NaN	NaN	NaN	NaN	NaN	NaN	NaN	NaN	NaN	NaN	0.00167965	0.00190143	NaN	NaN	NaN	NaN	0.00207679	NaN	NaN	NaN	NaN	0.00233607	0.00242687	NaN	0.00238617	NaN	0.00231233
547.271	0.00285688	0.00263236	0.00365194	0.00289155	0.00260671	0.00291433	0.00281951	0.00280737	0.00335803	0.00307086	0.00329434	0.0035393	0.00325284	0.00329763	0.00274818	0.00290603	0.00288314	0.00240151	0.00270263	0.00281745	0.00202413	0.00175199	0.00234135	0.00186369	NaN	0.00191043	0.00191043	0.00216401	0.00209576	NaN	0.00204385	0.00220531	0.00220677	0.00196651	NaN	NaN	0.00229334	0.00196016	0.00214838	NaN
547.705	NaN	NaN	NaN	NaN	NaN	NaN	NaN	NaN	NaN	NaN	NaN	NaN	NaN	NaN	NaN	NaN	NaN	NaN	NaN	NaN	NaN	0.00148256	NaN	NaN	NaN	NaN	NaN	NaN	NaN	NaN	NaN	NaN	NaN	NaN	NaN	NaN	NaN	NaN	NaN	NaN
547.917	NaN	NaN	NaN	NaN	NaN	NaN	NaN	NaN	NaN	NaN	NaN	NaN	NaN	NaN	NaN	NaN	NaN	NaN	NaN	NaN	NaN	NaN	NaN	NaN	0.00186985	NaN	NaN	NaN	NaN	NaN	NaN	NaN	NaN	NaN	NaN	NaN	NaN	NaN	NaN	NaN
547.961	NaN	NaN	NaN	NaN	NaN	NaN	NaN	NaN	NaN	NaN	NaN	NaN	NaN	NaN	NaN	NaN	NaN	NaN	NaN	NaN	NaN	NaN	0.00190567	NaN	NaN	NaN	NaN	NaN	NaN	NaN	NaN	NaN	NaN	NaN	NaN	NaN	NaN	NaN	NaN	NaN
548.15	NaN	NaN	NaN	NaN	NaN	NaN	NaN	NaN	0.00219273	NaN	NaN	NaN	0.00207613	NaN	0.00222124	NaN	NaN	NaN	NaN	NaN	0.00165328	0.00204531	NaN	0.00188327	NaN	0.00193285	0.00193285	0.00161637	0.00158	0.00235095	0.00229561	0.00184101	0.00212966	0.00203308	0.00175832	0.00199879	0.00214462	0.00212653	0.0017241	0.0024147
548.343	NaN	NaN	NaN	NaN	NaN	NaN	NaN	NaN	NaN	NaN	0.00206538	0.00231935	NaN	NaN	NaN	NaN	NaN	NaN	NaN	NaN	NaN	NaN	NaN	NaN	NaN	NaN	NaN	0.00179809	NaN	NaN	NaN	NaN	NaN	NaN	NaN	NaN	NaN	NaN	NaN	NaN
548.527	NaN	NaN	NaN	NaN	NaN	NaN	NaN	NaN	NaN	NaN	NaN	NaN	NaN	NaN	NaN	NaN	NaN	NaN	NaN	NaN	NaN	NaN	0.00164626	NaN	NaN	NaN	NaN	NaN	NaN	NaN	NaN	NaN	NaN	NaN	NaN	NaN	NaN	NaN	NaN	NaN
548.835	NaN	NaN	NaN	NaN	NaN	NaN	NaN	NaN	NaN	NaN	NaN	NaN	NaN	NaN	NaN	NaN	NaN	NaN	NaN	NaN	NaN	NaN	NaN	NaN	NaN	NaN	NaN	NaN	NaN	NaN	NaN	0.0014322	NaN	NaN	NaN	NaN	NaN	NaN	NaN	NaN
549.228	NaN	NaN	0.00254223	0.00261436	0.00220559	0.00234977	0.00270705	0.00226522	0.0021638	0.00233059	0.00245643	0.00211791	0.00219482	NaN	0.0020108	0.00217154	NaN	0.00202562	0.00204884	NaN	0.00154667	0.00174854	0.00183051	0.00190298	0.00200655	0.00200055	0.00200055	0.00238653	0.00175242	0.00237155	0.00177083	0.00191845	0.00200534	0.00201644	0.00187437	0.00207095	0.00163734	0.00185719	0.00199763	0.00192685
549.561	NaN	NaN	NaN	NaN	NaN	NaN	NaN	NaN	NaN	NaN	NaN	NaN	NaN	NaN	NaN	NaN	NaN	NaN	NaN	NaN	NaN	NaN	NaN	NaN	NaN	NaN	NaN	NaN	NaN	NaN	NaN	NaN	NaN	NaN	NaN	NaN	NaN	NaN	NaN	NaN
550.032	NaN	NaN	NaN	NaN	NaN	NaN	NaN	NaN	NaN	NaN	NaN	NaN	NaN	NaN	NaN	NaN	NaN	NaN	NaN	NaN	0.00200022	0.00289333	0.00246298	NaN	0.00235834	NaN	NaN	0.00225427	0.00233276	0.00295284	0.00294746	0.00271413	0.00264118	0.00275848	0.00312028	0.00265794	NaN	NaN	0.0023178	NaN
550.522	0.0163059	0.0197239	0.0244762	0.0209195	0.0230426	0.0216259	0.0220336	0.0183842	0.0204243	0.0228448	0.0206258	0.0242669	0.0260864	0.0249006	0.0218913	0.0236759	0.0210193	0.0260558	0.0301372	0.0236356	0.00518435	0.00717054	0.00907356	0.00687803	0.00709991	0.00706974	0.00706974	0.0053597	0.00752215	0.00872539	0.00701289	0.00622166	0.00630845	0.0080611	0.00909855	0.00612057	0.00918867	0.00927524	0.006199	0.00958401
551.112	NaN	NaN	NaN	NaN	NaN	NaN	NaN	NaN	NaN	NaN	NaN	NaN	NaN	NaN	NaN	NaN	NaN	NaN	NaN	NaN	0.00222572	0.00254371	NaN	0.00294692	0.00262151	NaN	NaN	NaN	NaN	NaN	NaN	0.0027985	0.0029377	NaN	0.00253458	NaN	NaN	NaN	NaN	NaN
551.525	0.00858915	0.0109927	0.0138889	0.0105827	0.0112866	0.0112128	0.0106541	0.00914624	0.0111955	0.012633	0.00967123	0.0117381	0.014293	0.0124076	0.010768	0.0120671	0.0110356	0.0140604	0.0161016	0.0119183	0.00275998	0.00318562	0.00358889	0.00359748	0.00350458	0.00356681	0.00356681	0.00324213	0.00450898	0.00438521	0.00325268	0.00301638	0.00299586	0.00401313	0.00399063	0.0029404	0.00395957	0.00484075	0.00287603	0.00455372
552.114	NaN	NaN	NaN	NaN	NaN	NaN	NaN	NaN	NaN	NaN	0.00257548	NaN	NaN	NaN	NaN	NaN	NaN	NaN	NaN	NaN	0.00212773	0.0022079	0.00226032	0.00186311	0.00204264	0.00209382	0.00209382	0.0024401	0.00203165	0.00207202	0.00224409	0.00184905	0.00255723	0.00217117	0.00198833	0.00229493	0.00210055	0.00205611	NaN	0.00210949
552.524	0.00217408	0.00271536	0.00359934	0.00196264	0.00234865	0.00248608	0.00250443	0.00257991	0.00276328	0.00290236	NaN	0.00244727	0.0032811	0.00258932	0.00257619	0.00297802	0.00264553	0.00368458	0.00316994	0.00271646	NaN	NaN	0.00160214	0.00199182	NaN	0.00191843	0.00191843	NaN	NaN	NaN	NaN	NaN	NaN	NaN	NaN	0.00164164	NaN	NaN	0.00156265	NaN
552.851	NaN	NaN	NaN	NaN	NaN	NaN	NaN	NaN	NaN	NaN	NaN	NaN	NaN	NaN	NaN	NaN	NaN	NaN	NaN	NaN	NaN	NaN	NaN	NaN	NaN	NaN	NaN	NaN	NaN	NaN	NaN	NaN	0.00280598	NaN	NaN	NaN	NaN	NaN	NaN	NaN
553.252	0.00272071	0.00368687	0.0022865	0.00198393	0.00296139	NaN	0.00375273	0.0030698	0.00230872	0.00273935	0.00315149	0.00241473	0.00357812	0.0020744	0.00354872	0.00282686	0.00343911	0.00333591	NaN	0.00250902	0.00346466	0.00355074	0.00306656	0.00380134	0.00423785	0.0034681	0.0034681	0.0039975	0.00332013	0.00306715	0.00283256	0.00303749	0.00282838	0.00412726	0.00329866	0.0029023	0.00387303	0.00408491	0.00358315	0.00427758
553.7	NaN	NaN	NaN	NaN	NaN	NaN	NaN	NaN	NaN	NaN	NaN	NaN	NaN	NaN	NaN	NaN	NaN	NaN	NaN	NaN	NaN	NaN	NaN	0.00139239	NaN	NaN	NaN	NaN	NaN	NaN	NaN	NaN	NaN	NaN	NaN	NaN	NaN	NaN	NaN	NaN
554.258	NaN	NaN	NaN	NaN	NaN	NaN	NaN	NaN	NaN	NaN	NaN	NaN	NaN	NaN	0.00222473	NaN	0.00202346	NaN	NaN	NaN	0.00187153	0.00176684	0.0020048	0.00207232	0.00209514	0.00222456	0.00222456	0.00214672	0.00203376	0.00223749	0.00185549	0.00227818	0.00211934	0.00245675	0.0021434	0.00290579	0.00218997	0.00261605	0.00168104	0.00250954
554.996	NaN	NaN	NaN	NaN	NaN	NaN	NaN	NaN	NaN	NaN	NaN	NaN	NaN	NaN	NaN	NaN	NaN	NaN	NaN	NaN	0.00164923	NaN	0.00202845	0.001922	NaN	NaN	NaN	0.00206857	0.00200692	0.00230138	NaN	0.00202701	0.00270905	0.00214063	0.00219089	0.00194356	0.0023016	0.00231504	0.00182887	0.00246994
555.224	NaN	NaN	NaN	NaN	NaN	NaN	NaN	NaN	NaN	NaN	NaN	NaN	NaN	NaN	NaN	NaN	NaN	NaN	NaN	NaN	NaN	0.00182968	NaN	NaN	0.0016866	0.00214785	0.00214785	NaN	NaN	NaN	0.00178368	NaN	NaN	NaN	NaN	NaN	NaN	NaN	NaN	NaN
556.05	NaN	NaN	NaN	NaN	NaN	NaN	NaN	NaN	NaN	NaN	NaN	NaN	NaN	NaN	NaN	NaN	NaN	NaN	NaN	NaN	NaN	0.00149518	0.00153856	0.00159004	0.00191429	0.00185645	0.00185645	0.00222388	0.00167921	0.00201727	0.00192045	0.0015746	0.00205794	0.00163746	NaN	NaN	0.00213918	NaN	0.00201118	0.0025779
556.31	NaN	NaN	NaN	NaN	NaN	NaN	NaN	NaN	NaN	NaN	NaN	NaN	NaN	NaN	NaN	NaN	NaN	NaN	NaN	NaN	0.00221356	NaN	NaN	NaN	NaN	NaN	NaN	NaN	NaN	NaN	NaN	NaN	NaN	NaN	0.00182971	0.0018279	NaN	0.00193379	NaN	NaN
556.461	NaN	NaN	NaN	NaN	NaN	NaN	NaN	NaN	NaN	NaN	NaN	NaN	NaN	NaN	NaN	NaN	NaN	NaN	NaN	NaN	NaN	NaN	NaN	NaN	NaN	NaN	NaN	NaN	NaN	NaN	NaN	NaN	NaN	0.00161679	NaN	NaN	NaN	NaN	NaN	NaN
556.72	NaN	NaN	NaN	NaN	NaN	NaN	NaN	NaN	NaN	NaN	NaN	NaN	NaN	NaN	NaN	NaN	NaN	NaN	NaN	NaN	NaN	NaN	NaN	NaN	NaN	NaN	NaN	NaN	0.0015295	NaN	NaN	NaN	NaN	NaN	NaN	NaN	NaN	NaN	NaN	NaN
557.032	NaN	NaN	NaN	NaN	NaN	NaN	NaN	NaN	NaN	NaN	NaN	NaN	NaN	NaN	NaN	NaN	NaN	NaN	NaN	NaN	0.00166625	0.00195531	NaN	0.00180144	0.00190783	NaN	NaN	0.0015314	NaN	NaN	NaN	0.00179177	0.001439	NaN	NaN	NaN	0.00170841	NaN	0.00157602	0.00189518
557.295	NaN	NaN	NaN	NaN	NaN	NaN	NaN	0.00201888	NaN	NaN	0.00215341	0.00218483	NaN	NaN	NaN	NaN	0.0018969	NaN	NaN	NaN	0.00166833	NaN	0.00194879	NaN	NaN	0.00155435	0.00155435	NaN	0.00174233	0.00167597	0.00174692	NaN	NaN	0.00215306	0.00196802	0.00178	NaN	0.00188244	0.00135868	NaN
557.677	NaN	NaN	NaN	NaN	NaN	NaN	NaN	NaN	NaN	NaN	NaN	NaN	NaN	NaN	NaN	NaN	NaN	NaN	NaN	NaN	NaN	0.00136328	NaN	NaN	NaN	0.00149558	0.00149558	NaN	NaN	NaN	NaN	NaN	NaN	NaN	NaN	NaN	NaN	NaN	NaN	NaN
557.878	NaN	NaN	NaN	NaN	NaN	NaN	NaN	NaN	NaN	NaN	NaN	NaN	NaN	NaN	NaN	NaN	NaN	NaN	NaN	NaN	NaN	NaN	0.00133544	NaN	NaN	NaN	NaN	NaN	NaN	NaN	NaN	NaN	NaN	NaN	NaN	NaN	NaN	NaN	NaN	NaN
558.132	NaN	NaN	NaN	NaN	NaN	NaN	NaN	NaN	NaN	NaN	NaN	NaN	NaN	NaN	NaN	NaN	NaN	NaN	NaN	NaN	0.00175265	NaN	NaN	0.00168724	NaN	NaN	NaN	NaN	0.00151257	0.00205335	0.00183314	NaN	0.00163763	NaN	0.00165147	0.00185437	0.001701	NaN	0.0015329	0.00166025
558.326	NaN	NaN	NaN	NaN	NaN	NaN	NaN	NaN	NaN	NaN	NaN	NaN	NaN	NaN	NaN	NaN	NaN	NaN	NaN	NaN	0.00153005	0.00152738	0.00178464	NaN	NaN	0.00154563	0.00154563	NaN	NaN	NaN	NaN	NaN	NaN	0.0018494	NaN	NaN	NaN	0.0018548	NaN	NaN
558.608	NaN	NaN	NaN	NaN	NaN	NaN	NaN	NaN	NaN	NaN	NaN	NaN	NaN	NaN	NaN	NaN	NaN	NaN	NaN	NaN	NaN	NaN	NaN	0.00148879	0.00152339	NaN	NaN	0.00161783	NaN	NaN	NaN	NaN	NaN	NaN	NaN	NaN	NaN	NaN	NaN	NaN
559.374	0.00223325	0.00224943	0.00333883	NaN	0.00187664	0.00203475	0.002021	0.00209983	0.00233769	0.00231181	0.00251817	0.00241557	0.00227666	0.00227644	0.00219883	0.00224201	0.00211116	0.00198089	0.00216187	0.00258098	0.0086471	0.00727963	0.00924807	0.00899752	0.00993221	0.0090804	0.0090804	0.0100513	0.0101232	0.00954404	0.00819799	0.00809917	0.00764892	0.00987831	0.00891386	0.00875878	0.0121252	0.0131847	0.0100374	0.0109993
560.435	NaN	NaN	NaN	NaN	NaN	NaN	NaN	NaN	NaN	NaN	NaN	NaN	NaN	NaN	NaN	NaN	NaN	NaN	NaN	NaN	0.00292465	0.0038363	0.00329392	0.00338372	0.00427291	0.0037658	0.0037658	0.00405696	0.00392642	0.00325876	0.00418098	0.00374705	0.00370378	0.00443474	0.00376785	0.00344028	0.00545286	0.00509334	0.00463993	0.00501288
561.073	NaN	NaN	NaN	NaN	NaN	NaN	NaN	NaN	NaN	NaN	NaN	NaN	NaN	NaN	NaN	NaN	NaN	NaN	NaN	NaN	NaN	NaN	NaN	NaN	NaN	NaN	NaN	NaN	NaN	NaN	0.00197886	NaN	NaN	NaN	NaN	NaN	NaN	NaN	NaN	NaN
561.178	NaN	NaN	NaN	NaN	NaN	NaN	NaN	NaN	NaN	NaN	NaN	NaN	NaN	NaN	NaN	NaN	NaN	NaN	NaN	NaN	0.00202299	NaN	0.00215772	NaN	NaN	NaN	NaN	0.00186363	NaN	NaN	NaN	0.00195193	0.00197064	NaN	NaN	NaN	0.0017523	NaN	0.00155529	0.00186478
561.356	0.00272685	0.00273146	0.00309661	0.00224818	0.00255535	0.00265622	0.0027828	0.00283907	0.00289384	0.00288104	0.00287447	0.00295781	0.00298754	0.00285718	0.00264277	0.00283379	0.00280166	0.00221307	0.00264474	0.00294535	NaN	0.00190878	NaN	0.002059	0.00209075	0.00198667	0.00198667	NaN	0.00214078	0.0020894	0.00212603	NaN	NaN	0.00202785	0.00169905	0.00181453	0.00166621	0.00211298	NaN	NaN
562.144	NaN	NaN	NaN	NaN	NaN	NaN	NaN	NaN	NaN	NaN	NaN	NaN	NaN	NaN	NaN	NaN	NaN	NaN	NaN	NaN	0.00194184	0.00141163	0.00179192	NaN	0.00165153	NaN	NaN	NaN	0.00213062	0.00209354	0.00185804	0.00195925	0.00166973	NaN	NaN	0.00174524	0.00137472	0.00173642	NaN	0.00164802
562.353	NaN	0.00216553	0.00220857	NaN	NaN	NaN	NaN	0.00204113	0.00226604	NaN	0.00236692	0.00214097	NaN	0.00194906	0.00213972	0.00227931	0.00216894	NaN	0.00205859	0.00208575	NaN	NaN	NaN	NaN	NaN	NaN	NaN	0.00154606	NaN	NaN	0.00174135	NaN	NaN	0.00178225	0.00178628	NaN	NaN	NaN	0.00148034	NaN
562.822	NaN	NaN	NaN	NaN	NaN	NaN	NaN	NaN	NaN	NaN	NaN	NaN	NaN	NaN	NaN	NaN	NaN	NaN	NaN	NaN	NaN	NaN	NaN	NaN	NaN	NaN	NaN	NaN	NaN	NaN	NaN	NaN	NaN	NaN	0.00161419	NaN	NaN	NaN	NaN	NaN
562.984	NaN	NaN	NaN	NaN	NaN	NaN	NaN	NaN	NaN	NaN	NaN	NaN	NaN	NaN	NaN	NaN	NaN	NaN	NaN	NaN	0.0016591	NaN	NaN	NaN	NaN	NaN	NaN	NaN	NaN	NaN	NaN	0.00153365	NaN	NaN	NaN	NaN	NaN	NaN	NaN	NaN
563.292	0.00294919	0.0027671	0.00280034	0.00232935	0.00245465	0.00275231	0.00228192	0.00242483	0.0031483	0.0028654	0.00255621	0.00272066	0.00252899	0.00225737	0.00244069	0.0024899	0.00221606	0.00223211	0.0022561	0.00268851	0.00165503	0.00187707	0.00162587	0.00146207	0.00187553	0.00163934	0.00163934	0.00164778	NaN	0.00195322	0.00186693	NaN	0.00178807	0.00213169	0.00158983	0.00212144	0.00156809	0.00226549	0.00146502	0.00164351
563.737	NaN	NaN	NaN	NaN	NaN	NaN	NaN	NaN	NaN	NaN	NaN	NaN	NaN	NaN	NaN	NaN	NaN	NaN	NaN	NaN	0.00165598	NaN	NaN	NaN	NaN	NaN	NaN	NaN	NaN	NaN	0.00144196	NaN	NaN	NaN	NaN	NaN	NaN	NaN	NaN	NaN
563.979	NaN	NaN	NaN	NaN	NaN	NaN	NaN	NaN	NaN	NaN	NaN	NaN	NaN	NaN	NaN	NaN	NaN	NaN	NaN	NaN	NaN	NaN	NaN	NaN	NaN	NaN	NaN	NaN	NaN	NaN	NaN	NaN	NaN	NaN	NaN	0.0021579	NaN	NaN	NaN	0.00177258
564.196	NaN	NaN	NaN	NaN	NaN	NaN	NaN	NaN	NaN	NaN	NaN	NaN	NaN	NaN	NaN	NaN	NaN	NaN	NaN	NaN	0.00178236	NaN	0.00164566	0.00153226	0.00189008	0.00141696	0.00141696	0.00161301	0.00179233	0.00199657	0.00191169	0.00163866	0.00155288	0.00189273	0.00205865	NaN	0.00169845	0.00156715	0.00129515	NaN
564.518	NaN	NaN	NaN	NaN	NaN	NaN	NaN	NaN	NaN	NaN	NaN	0.00204614	NaN	NaN	NaN	NaN	NaN	NaN	NaN	NaN	NaN	NaN	NaN	NaN	NaN	NaN	NaN	NaN	NaN	NaN	NaN	NaN	NaN	NaN	0.00147638	NaN	NaN	0.00143833	NaN	NaN
564.654	NaN	NaN	NaN	NaN	NaN	NaN	NaN	NaN	NaN	NaN	NaN	NaN	NaN	NaN	NaN	NaN	NaN	NaN	NaN	NaN	0.00137475	NaN	NaN	NaN	NaN	NaN	NaN	NaN	NaN	NaN	NaN	NaN	NaN	NaN	NaN	NaN	NaN	NaN	NaN	NaN
565.038	NaN	NaN	NaN	NaN	NaN	NaN	NaN	NaN	NaN	NaN	NaN	NaN	NaN	NaN	NaN	NaN	NaN	NaN	NaN	NaN	0.00198541	0.00170851	NaN	0.00206104	NaN	NaN	NaN	NaN	NaN	NaN	NaN	0.00193153	NaN	NaN	0.0020046	NaN	0.00131274	NaN	0.00130971	NaN
565.411	0.00441673	0.00394554	0.00412594	0.00336142	0.00294936	0.00386294	0.00362051	0.00384691	0.00446679	0.00468829	0.00363084	0.00406763	0.00416609	0.00400629	0.00331936	0.00341422	0.0034362	0.00294427	0.00335941	0.00417809	0.00247016	0.00230971	0.00196154	0.00199608	0.00245191	0.00167866	0.00167866	0.00245106	0.00172802	0.00204823	0.00193465	NaN	0.00194325	0.00221332	0.00226916	0.00209038	0.00287638	0.00275618	0.00192012	0.00207789
566.028	NaN	NaN	NaN	0.00222681	0.00207502	NaN	0.00205092	NaN	NaN	NaN	NaN	NaN	NaN	NaN	NaN	NaN	NaN	NaN	NaN	NaN	NaN	NaN	NaN	NaN	0.00159853	0.00156713	0.00156713	NaN	NaN	NaN	NaN	0.00208563	0.00217452	NaN	0.00213067	NaN	NaN	0.00168251	NaN	0.00189869
566.362	0.00237902	0.00257266	NaN	0.0022679	NaN	0.00229003	0.00246765	0.00231272	0.00237709	0.00248295	NaN	NaN	0.00208343	NaN	0.00222334	0.00214566	NaN	NaN	0.00185507	0.0021062	0.00194093	0.00181406	0.00175097	0.00143575	0.00185309	NaN	NaN	0.00179101	0.00163692	0.0021972	0.00174641	NaN	NaN	0.00177124	NaN	0.00180342	0.00151777	0.00162526	0.00141678	NaN
566.851	NaN	NaN	NaN	NaN	NaN	NaN	NaN	NaN	NaN	NaN	NaN	NaN	NaN	NaN	NaN	NaN	NaN	NaN	NaN	NaN	NaN	NaN	NaN	NaN	NaN	NaN	NaN	NaN	NaN	NaN	NaN	NaN	NaN	NaN	NaN	NaN	0.00181755	NaN	NaN	NaN
567.052	NaN	NaN	NaN	NaN	NaN	NaN	NaN	NaN	NaN	NaN	NaN	NaN	NaN	NaN	NaN	NaN	NaN	NaN	NaN	NaN	0.00175108	0.00149226	0.00215657	0.00202699	0.00174153	0.00143432	0.00143432	NaN	NaN	0.00160273	NaN	NaN	NaN	NaN	NaN	0.00164978	NaN	0.00167858	0.00167195	NaN
567.355	0.00246605	0.00217436	0.00258438	0.00195944	0.0023197	0.00246712	0.00234534	0.00237723	0.00297128	0.00256513	0.0019575	0.0020753	0.0022452	0.00209941	0.00238693	0.00222171	0.00185301	NaN	0.00217574	0.00246156	NaN	NaN	NaN	NaN	NaN	NaN	NaN	0.00151095	0.00169565	NaN	0.00157249	0.00178744	0.00173645	0.00167144	0.00165725	0.00227321	0.00165382	NaN	NaN	0.00157807
568.042	NaN	NaN	NaN	NaN	NaN	NaN	NaN	NaN	NaN	NaN	NaN	NaN	NaN	NaN	NaN	NaN	NaN	NaN	NaN	NaN	0.0202737	0.0203584	0.0250415	0.0170534	0.0190359	0.0206064	0.0206064	0.0162184	0.0209299	0.0316825	0.0291727	0.0278283	0.0341998	0.0210586	0.0362835	0.0282347	0.0251348	0.0298669	0.0239215	0.0255035
569.099	NaN	NaN	NaN	NaN	0.00199797	NaN	0.00208236	0.00216964	NaN	NaN	NaN	NaN	NaN	NaN	0.00194475	NaN	0.00187755	NaN	NaN	NaN	0.00820848	0.00797446	0.00976736	0.00723058	0.00750465	0.00782028	0.00782028	0.00685437	0.00828291	0.0120374	0.0119019	0.0118146	0.0125409	0.00894918	0.0137332	0.0112605	0.00999596	0.0127119	0.00915791	0.0107647
570.069	NaN	NaN	NaN	NaN	NaN	NaN	NaN	NaN	NaN	NaN	NaN	NaN	NaN	NaN	NaN	NaN	NaN	NaN	NaN	NaN	0.00297057	0.00335912	0.00365289	0.00263363	0.00304481	0.00328897	0.00328897	0.00283801	0.00323722	0.00380723	0.00395731	0.00339276	0.00464801	0.0027348	0.00415557	0.00416647	0.00362524	0.00377739	0.00339331	0.00367276
571.108	NaN	NaN	NaN	NaN	NaN	0.00200293	NaN	NaN	NaN	NaN	NaN	NaN	NaN	NaN	NaN	NaN	NaN	NaN	0.00183457	NaN	0.00183024	0.00174592	0.00216111	0.00211267	0.00193356	0.00190835	0.00190835	0.00171953	0.00179347	0.00208583	0.00222467	0.00174982	0.00210565	0.00185615	0.00193624	0.00222172	0.00180682	0.00192458	0.00191164	0.00195995
571.516	NaN	NaN	NaN	NaN	NaN	NaN	NaN	NaN	NaN	NaN	NaN	NaN	NaN	NaN	NaN	NaN	NaN	NaN	NaN	NaN	NaN	NaN	NaN	NaN	NaN	NaN	NaN	NaN	NaN	NaN	NaN	NaN	NaN	NaN	0.00153201	NaN	NaN	NaN	NaN	NaN
572	0.00374914	0.00390382	NaN	0.00642975	0.00536953	0.00204139	0.00488134	0.00337172	NaN	0.0029708	0.00269635	0.00222729	0.00229656	0.00270361	0.00445041	0.0047072	0.00398733	0.0044763	0.0024478	0.00275202	0.00143316	0.0015882	0.0020832	0.00154462	NaN	NaN	NaN	0.00186292	NaN	NaN	0.00189425	NaN	0.00239421	0.00178462	0.00216332	0.00183208	0.00193745	0.00194004	0.0017302	0.0020354
572.383	NaN	NaN	NaN	NaN	NaN	NaN	NaN	NaN	0.00208724	NaN	NaN	0.00199284	NaN	NaN	NaN	NaN	NaN	NaN	NaN	NaN	NaN	0.00159006	NaN	0.00164988	0.00178869	0.00173139	0.00173139	NaN	0.00182899	0.00221176	NaN	0.00173134	NaN	NaN	NaN	NaN	NaN	NaN	NaN	NaN
573.043	NaN	NaN	NaN	NaN	NaN	NaN	NaN	NaN	NaN	NaN	NaN	NaN	NaN	NaN	0.0021506	0.00206908	NaN	NaN	NaN	NaN	NaN	NaN	NaN	0.00162141	NaN	NaN	NaN	NaN	NaN	NaN	NaN	NaN	NaN	NaN	NaN	0.00217419	0.0019609	NaN	0.00182579	NaN
573.453	0.00360208	0.00517806	0.0243386	0.0114475	0.00775463	0.00566109	0.0060291	0.00467079	0.00572941	0.00615391	0.0027074	0.0025885	0.00298292	0.00251069	NaN	0.00211462	0.00220006	0.00262321	0.00269469	0.0024105	0.00256637	0.00219573	0.00323351	0.00262733	0.00286397	0.0031122	0.0031122	0.00239992	0.00287063	0.00308996	0.00263878	0.0026121	0.00273173	0.00256136	0.00260493	0.00235238	0.00342859	0.00291547	0.00278247	0.00261273
574.047	NaN	NaN	NaN	NaN	NaN	NaN	NaN	NaN	NaN	NaN	NaN	NaN	NaN	NaN	NaN	NaN	NaN	NaN	NaN	NaN	NaN	NaN	0.00144615	NaN	NaN	NaN	NaN	0.00167868	0.00161541	NaN	0.00168299	0.001307	NaN	NaN	NaN	NaN	0.00143643	0.00158141	0.0017614	0.00133374
574.438	NaN	0.00254493	0.0134359	0.00523315	0.0033084	NaN	0.00254162	0.00260832	0.00251021	0.00251594	NaN	NaN	NaN	NaN	NaN	NaN	NaN	NaN	NaN	NaN	0.00182988	0.00175899	0.00179066	0.00198579	0.00184785	0.00176873	0.00176873	0.00146971	0.00172879	0.00199383	NaN	0.00168578	0.00179982	0.00181465	0.00163752	0.00165417	0.00173667	0.00215766	0.00138666	0.00128282
575.004	NaN	NaN	NaN	NaN	NaN	NaN	NaN	NaN	NaN	NaN	NaN	NaN	NaN	NaN	NaN	NaN	NaN	NaN	NaN	NaN	0.00193506	0.00216406	NaN	0.00201122	NaN	0.00265942	0.00265942	NaN	0.00238421	NaN	0.00205695	0.0021098	0.00223988	0.00223916	0.00220605	0.00194405	0.0020789	0.00228714	NaN	0.00218343
575.326	0.00360424	0.00374023	0.00526538	0.00325575	0.00292252	0.00360596	0.00378568	0.0034608	0.004035	0.00371297	0.00359065	0.00387344	0.00412722	0.00353207	0.00292043	0.00326443	0.00315751	0.00292067	0.00329345	0.00406511	0.00221627	NaN	0.00229283	NaN	0.00207352	NaN	NaN	0.00241648	NaN	0.00223437	0.00206836	0.00199735	0.00206738	0.00211402	0.00223318	NaN	0.00223121	0.0024607	0.00206046	NaN
575.974	NaN	NaN	NaN	NaN	NaN	NaN	NaN	NaN	NaN	NaN	NaN	NaN	NaN	NaN	NaN	NaN	NaN	NaN	NaN	NaN	NaN	NaN	NaN	NaN	0.00155913	NaN	NaN	0.001707	NaN	NaN	0.00202093	NaN	NaN	NaN	NaN	0.00186244	NaN	0.00181952	0.00154064	NaN
576.468	0.00380027	0.00394225	0.00388468	0.00335622	0.00271421	0.00362233	0.00382861	0.00354801	0.00476241	0.00438065	0.00406318	0.00440507	0.00401263	0.00363348	0.00327998	0.00330334	0.00313873	0.00306564	0.00370914	0.00383519	0.00255471	0.00211922	0.00301403	0.00322925	0.00295997	0.00331959	0.00331959	0.00266539	0.00278435	0.00234446	0.00249389	0.00339729	0.00262685	0.00253526	0.00231224	0.00248169	0.00268844	0.00269524	0.00214091	0.00210957
577.222	0.00339763	0.00327785	0.00360315	0.00266325	0.0023408	0.00373574	0.00298803	0.0034622	0.00374496	0.00345028	0.00345938	0.00351436	0.00319427	0.00332175	0.00293382	0.00304007	0.00300886	0.00258836	0.00327001	0.00347165	0.0156801	0.0175634	0.016994	0.0176075	0.0196767	0.0218649	0.0218649	0.0181817	0.0194889	0.0220412	0.0222231	0.0194935	0.0234223	0.0191035	0.0223326	0.0180889	0.0161752	0.0188233	0.0144683	0.0210197
578.088	NaN	NaN	NaN	NaN	NaN	NaN	NaN	NaN	NaN	NaN	NaN	NaN	NaN	NaN	NaN	NaN	NaN	NaN	0.00198672	NaN	0.00573348	0.00649118	0.00612028	0.00620206	0.00681444	0.00842441	0.00842441	0.00731866	0.00762817	0.0085372	0.00847127	0.00691465	0.00871879	0.006631	0.00848882	0.00699244	0.00595863	0.00651617	0.00555633	0.00773878
579.076	NaN	NaN	NaN	NaN	NaN	NaN	NaN	NaN	NaN	NaN	NaN	NaN	NaN	NaN	NaN	NaN	NaN	NaN	NaN	NaN	0.00244645	0.00288069	0.0021688	0.00263508	0.00297197	0.00312298	0.00312298	0.0028626	0.0028028	0.00303259	0.00302349	0.00238297	0.00293048	0.00287071	0.00283547	0.00263107	0.0028511	0.00254272	0.0022308	0.00296337
579.42	NaN	NaN	NaN	NaN	NaN	0.00212797	NaN	NaN	0.00214982	0.00240078	0.00208141	0.00210543	NaN	NaN	NaN	NaN	0.00188927	NaN	0.00205957	0.00218136	NaN	NaN	NaN	NaN	NaN	NaN	NaN	NaN	NaN	NaN	NaN	NaN	NaN	NaN	NaN	NaN	NaN	NaN	NaN	0.00158791
580.203	NaN	NaN	NaN	NaN	NaN	0.0021728	NaN	NaN	0.00247219	NaN	0.00230978	0.00225425	NaN	NaN	NaN	NaN	0.00205942	NaN	0.00216471	0.00219724	0.002053	0.00185392	0.00173658	0.00163929	0.00182143	0.00196949	0.00196949	0.00181862	0.0022405	0.00262601	0.0024117	0.00167783	0.00208982	0.00197017	0.00245283	0.00190745	0.00197627	0.0018183	0.0020643	0.00193811
580.946	NaN	NaN	NaN	NaN	NaN	NaN	NaN	NaN	NaN	NaN	NaN	NaN	NaN	NaN	NaN	NaN	NaN	NaN	NaN	NaN	NaN	0.00187025	0.00242148	0.00187758	0.00158688	0.00186807	0.00186807	NaN	0.00163217	NaN	NaN	NaN	NaN	NaN	NaN	NaN	0.0019094	NaN	NaN	0.001633
581.277	0.00228382	NaN	NaN	0.00187617	NaN	0.00213779	NaN	0.00207099	0.00256768	0.00229528	0.00219541	0.00258867	NaN	0.0019772	NaN	NaN	0.00193958	NaN	0.00202877	0.00206314	0.00136028	NaN	NaN	0.00156901	NaN	0.00174994	0.00174994	0.00149093	0.00181614	0.00218142	0.00190433	0.00148698	0.00253687	0.00136179	0.00179796	0.00163754	NaN	0.00147491	0.00151294	0.00161091
581.712	NaN	NaN	NaN	NaN	NaN	NaN	NaN	NaN	NaN	NaN	NaN	NaN	NaN	NaN	NaN	NaN	NaN	NaN	NaN	NaN	NaN	NaN	NaN	NaN	NaN	NaN	NaN	NaN	NaN	NaN	0.00174535	NaN	NaN	NaN	NaN	NaN	NaN	NaN	NaN	NaN
582.184	NaN	NaN	NaN	NaN	0.00198514	NaN	NaN	NaN	0.00225793	NaN	NaN	NaN	NaN	NaN	NaN	NaN	NaN	NaN	0.00199165	0.00209028	0.00226314	0.00221706	0.00172555	0.00207975	0.00198349	0.00209442	0.00209442	0.00228412	0.00250577	0.00233775	0.00237087	0.00220149	0.0024267	0.0020764	0.00253142	0.00205296	0.00217583	0.00221328	0.00212042	0.0020162
583.238	NaN	NaN	NaN	NaN	NaN	0.00218783	NaN	NaN	0.00260817	0.00218736	NaN	0.00205132	NaN	0.00206375	NaN	NaN	NaN	NaN	0.00210742	NaN	0.00167598	0.00163817	0.00155496	0.0017674	0.00164701	0.00180761	0.00180761	0.00176407	0.00180378	0.00190666	0.00163468	0.00157135	0.00181175	0.00159982	0.00177443	0.00199889	0.00163604	0.00144748	0.00169659	0.001778
583.671	NaN	NaN	NaN	NaN	NaN	NaN	NaN	NaN	NaN	NaN	NaN	NaN	NaN	NaN	NaN	NaN	NaN	NaN	NaN	NaN	NaN	NaN	NaN	0.00135903	NaN	NaN	NaN	NaN	NaN	NaN	NaN	NaN	NaN	NaN	NaN	NaN	NaN	NaN	NaN	NaN
583.894	NaN	NaN	NaN	NaN	NaN	NaN	NaN	NaN	NaN	NaN	NaN	NaN	NaN	NaN	NaN	NaN	NaN	NaN	NaN	NaN	NaN	0.0017836	NaN	NaN	NaN	NaN	NaN	0.0016383	0.00155233	NaN	NaN	NaN	0.00234569	NaN	NaN	NaN	NaN	NaN	NaN	NaN
584.134	NaN	NaN	NaN	NaN	NaN	NaN	NaN	NaN	NaN	NaN	NaN	NaN	NaN	NaN	NaN	NaN	NaN	0.00203395	NaN	NaN	NaN	NaN	NaN	0.00175301	NaN	0.0014763	0.0014763	NaN	NaN	0.00207907	0.00161033	0.00179201	NaN	0.00164157	0.00183333	0.00183465	0.00194216	0.00183814	0.00183961	0.00178109
584.397	NaN	NaN	NaN	NaN	NaN	NaN	NaN	NaN	NaN	NaN	NaN	NaN	NaN	NaN	NaN	NaN	NaN	NaN	NaN	NaN	0.00197158	NaN	0.00164552	NaN	0.00182846	NaN	NaN	0.00180214	0.00148624	NaN	NaN	NaN	NaN	NaN	NaN	NaN	NaN	NaN	NaN	0.00142303
584.542	NaN	NaN	NaN	NaN	NaN	NaN	NaN	NaN	NaN	NaN	NaN	NaN	NaN	NaN	NaN	NaN	NaN	NaN	NaN	NaN	NaN	NaN	NaN	NaN	NaN	NaN	NaN	NaN	NaN	NaN	NaN	0.00148835	NaN	NaN	NaN	NaN	NaN	NaN	NaN	NaN
585.347	0.00218124	NaN	NaN	0.00301224	0.00206216	NaN	0.00212811	NaN	0.00241204	NaN	0.00211987	0.00202098	NaN	NaN	0.00281261	0.00236761	NaN	0.00286269	0.00195815	0.00230586	0.00293481	0.00369134	0.00252144	0.00357846	0.00454376	0.00303948	0.00303948	0.00323571	0.0030023	0.00344941	0.00262913	0.00307886	0.0030517	0.00376104	0.00341997	0.00250616	0.00224241	0.00220789	0.00232242	0.00254825
585.958	NaN	NaN	NaN	NaN	NaN	NaN	NaN	NaN	NaN	NaN	NaN	NaN	NaN	NaN	NaN	NaN	NaN	NaN	NaN	NaN	NaN	NaN	NaN	NaN	NaN	NaN	NaN	NaN	NaN	NaN	NaN	NaN	NaN	NaN	NaN	NaN	0.00187479	NaN	0.00174657	0.00218807
586.268	NaN	NaN	NaN	NaN	NaN	NaN	NaN	NaN	NaN	NaN	NaN	NaN	NaN	NaN	NaN	NaN	NaN	NaN	NaN	NaN	0.00174587	0.00238569	0.0017899	0.00187484	0.00197817	0.00166054	0.00166054	0.00214649	0.00192861	0.00205036	0.0019262	0.00197147	0.00207354	0.00231087	0.00198191	0.00164627	0.00164159	0.00174536	0.00176604	NaN
586.877	NaN	NaN	NaN	NaN	NaN	NaN	NaN	NaN	NaN	NaN	NaN	NaN	NaN	NaN	NaN	NaN	NaN	NaN	NaN	NaN	0.00151297	NaN	NaN	NaN	NaN	NaN	NaN	NaN	NaN	NaN	NaN	NaN	NaN	NaN	NaN	NaN	NaN	NaN	NaN	NaN
587.475	NaN	NaN	0.00725093	NaN	0.00207344	NaN	NaN	NaN	NaN	NaN	NaN	NaN	NaN	NaN	NaN	NaN	NaN	0.00188972	NaN	NaN	0.00997653	0.0096414	0.0110221	0.0102888	0.0116867	0.0110473	0.0110473	0.0118231	0.011709	0.0110653	0.0107662	0.0112035	0.00957756	0.0125628	0.0115475	0.0110965	0.0142949	0.016687	0.012825	0.012899
587.967	NaN	NaN	NaN	0.00321766	0.00292457	NaN	0.00223836	NaN	NaN	NaN	NaN	NaN	NaN	NaN	0.00202727	0.00199692	NaN	0.00201007	NaN	NaN	0.00187398	NaN	NaN	NaN	NaN	NaN	NaN	NaN	NaN	0.00195556	0.00209691	NaN	NaN	NaN	NaN	NaN	NaN	NaN	NaN	NaN
588.486	NaN	NaN	0.00308482	NaN	NaN	NaN	NaN	NaN	NaN	NaN	NaN	NaN	NaN	NaN	NaN	NaN	NaN	NaN	NaN	NaN	0.00514651	0.0053312	0.00500779	0.00529901	0.00548812	0.00488531	0.00488531	0.00530688	0.00531556	0.00495111	0.00496404	0.00499399	0.00460392	0.0053296	0.00479067	0.00536598	0.00701326	0.0075427	0.00586786	0.0058425
588.977	NaN	NaN	NaN	NaN	NaN	NaN	NaN	NaN	NaN	NaN	NaN	NaN	NaN	NaN	NaN	NaN	NaN	NaN	NaN	NaN	NaN	NaN	NaN	NaN	NaN	NaN	NaN	NaN	NaN	NaN	NaN	NaN	NaN	NaN	NaN	NaN	0.00151028	NaN	NaN	NaN
589.143	NaN	NaN	NaN	NaN	NaN	NaN	NaN	NaN	NaN	NaN	NaN	NaN	NaN	NaN	NaN	NaN	NaN	NaN	NaN	NaN	NaN	0.00222608	0.00212954	NaN	0.00244484	NaN	NaN	NaN	0.00242715	0.00245861	NaN	NaN	NaN	0.00204245	0.00214973	0.00215983	NaN	0.00214898	0.00205642	NaN
589.399	0.0026129	0.00253911	0.00297657	0.00196382	0.00201265	0.00242775	0.00249076	0.00261048	0.0028405	0.00258778	0.00274794	0.00259668	0.00244597	0.0025943	0.00187632	NaN	0.00220646	NaN	0.0025245	0.00265176	0.00214057	NaN	0.00197488	0.00261625	NaN	0.00232946	0.00232946	0.0024873	NaN	NaN	0.00218467	0.00208267	0.0023697	0.00190456	0.002002	NaN	0.00209522	0.00249056	NaN	0.00210524
590.056	NaN	NaN	NaN	NaN	NaN	NaN	NaN	NaN	NaN	NaN	NaN	NaN	NaN	NaN	NaN	NaN	NaN	NaN	NaN	NaN	0.00281223	0.00342237	0.00388475	0.00320187	0.00355988	0.00300065	0.00300065	0.00351199	0.00360757	0.00547392	0.00483042	0.00494741	0.00560129	0.00361772	0.00604823	0.00544294	0.00534622	0.00581719	0.00448908	0.00662522
590.412	NaN	NaN	NaN	NaN	NaN	0.00207025	NaN	NaN	0.0021818	0.00221063	0.0020644	0.00221492	NaN	0.00195108	NaN	NaN	0.00184333	NaN	0.00220187	0.00211482	NaN	0.00206403	NaN	NaN	NaN	NaN	NaN	NaN	0.00181494	NaN	0.00166555	NaN	NaN	0.00183983	NaN	NaN	NaN	NaN	NaN	NaN
591.215	0.00329758	0.0032773	0.00394827	0.00251521	0.0028234	0.00340154	0.00338357	0.00385678	0.00401644	0.00364398	0.0037727	0.00380524	0.00359572	0.00336646	0.00268579	0.0030736	0.00323178	0.00256047	0.00321127	0.00380102	0.00223473	0.00224022	0.00262929	0.00237181	0.00252307	0.00210393	0.00210393	0.00269305	0.00269703	0.00319532	0.00319257	0.00264937	0.00277503	0.00265928	0.00297019	0.00248909	0.00275763	0.00341396	0.00296353	0.00329943
592.114	NaN	NaN	NaN	NaN	NaN	NaN	NaN	NaN	NaN	NaN	NaN	NaN	NaN	NaN	NaN	NaN	NaN	NaN	NaN	NaN	0.00196025	0.00159998	0.00152584	0.00187642	0.00155528	0.00198322	0.00198322	0.00179738	0.00202137	0.00224371	0.00210932	0.0017946	0.0021534	0.00201312	0.00241378	0.00224122	0.0019664	0.00234017	0.00205387	0.00220951
592.565	NaN	NaN	NaN	NaN	NaN	NaN	NaN	NaN	NaN	NaN	NaN	NaN	NaN	NaN	NaN	NaN	NaN	NaN	NaN	NaN	NaN	NaN	NaN	NaN	NaN	NaN	NaN	NaN	NaN	NaN	NaN	NaN	NaN	NaN	NaN	NaN	NaN	NaN	NaN	NaN
592.916	NaN	NaN	NaN	NaN	NaN	NaN	NaN	NaN	NaN	NaN	NaN	NaN	NaN	NaN	NaN	NaN	NaN	NaN	NaN	NaN	NaN	NaN	NaN	NaN	NaN	NaN	NaN	NaN	NaN	NaN	NaN	0.00159091	NaN	NaN	NaN	NaN	NaN	NaN	NaN	NaN
593.035	NaN	NaN	NaN	NaN	NaN	NaN	NaN	NaN	NaN	NaN	NaN	NaN	NaN	NaN	NaN	NaN	NaN	NaN	NaN	NaN	NaN	0.00146684	0.00161581	NaN	0.00176425	0.00163764	0.00163764	0.00193348	NaN	NaN	NaN	NaN	0.00153304	NaN	NaN	NaN	0.00182323	0.00171823	0.00200116	0.00188086
593.33	NaN	NaN	0.00237818	NaN	NaN	0.00221492	NaN	0.00207651	0.00272879	0.00209985	0.00207295	0.00241094	NaN	0.00209496	0.00218675	NaN	0.00184255	NaN	0.00216196	0.00226217	0.00179538	NaN	NaN	0.00177183	NaN	NaN	NaN	NaN	0.00183414	0.00162575	0.00194015	NaN	NaN	0.00186492	0.0017829	0.00163375	NaN	NaN	NaN	NaN
593.533	NaN	NaN	NaN	NaN	NaN	NaN	NaN	NaN	NaN	NaN	NaN	NaN	NaN	NaN	NaN	NaN	NaN	NaN	NaN	NaN	NaN	0.00177068	NaN	NaN	NaN	NaN	NaN	0.00159753	NaN	NaN	NaN	NaN	NaN	NaN	NaN	NaN	0.00192878	NaN	NaN	NaN
593.873	NaN	NaN	NaN	NaN	NaN	NaN	NaN	NaN	NaN	NaN	NaN	NaN	NaN	NaN	NaN	NaN	NaN	NaN	NaN	NaN	NaN	0.0014324	NaN	NaN	NaN	NaN	NaN	NaN	NaN	NaN	NaN	NaN	NaN	NaN	NaN	NaN	NaN	NaN	NaN	NaN
593.998	NaN	NaN	NaN	NaN	NaN	NaN	NaN	NaN	NaN	NaN	NaN	NaN	NaN	NaN	NaN	NaN	NaN	NaN	NaN	NaN	0.00162962	NaN	0.00160259	0.00140298	NaN	NaN	NaN	NaN	NaN	NaN	NaN	NaN	NaN	NaN	NaN	NaN	NaN	NaN	0.00148137	NaN
594.27	NaN	NaN	0.00240031	NaN	NaN	0.00222989	NaN	NaN	NaN	NaN	NaN	0.00209602	NaN	NaN	NaN	NaN	0.00198698	NaN	NaN	NaN	NaN	0.00154214	0.00163118	0.00155916	0.00190299	NaN	NaN	0.00156031	0.00154918	0.00148327	0.00178431	0.00156817	0.00172557	0.00192881	0.00150066	0.00135466	0.00147477	0.00154306	NaN	0.00175997
594.641	NaN	NaN	NaN	NaN	NaN	NaN	NaN	NaN	NaN	NaN	NaN	NaN	NaN	NaN	NaN	NaN	NaN	NaN	NaN	NaN	NaN	0.00142453	NaN	NaN	NaN	NaN	NaN	NaN	NaN	NaN	NaN	NaN	NaN	NaN	NaN	NaN	NaN	NaN	NaN	NaN
595.326	0.00291322	0.00306421	0.00408725	0.0026786	0.00240801	0.00348908	0.00329618	0.00314951	0.00358866	0.00362031	0.00312169	0.00339703	0.0037621	0.00304193	0.00269318	0.00323793	0.00269152	0.00245081	0.00262294	0.0035445	0.00203235	0.00217883	0.00249731	0.00220612	0.00242125	0.00225185	0.00225185	0.00240409	0.00229667	0.00208891	0.00217175	0.00219338	0.00234481	0.00198541	0.00191487	0.00165346	0.00186611	0.00178116	0.0021361	0.00197942
595.856	NaN	NaN	NaN	NaN	NaN	NaN	NaN	NaN	NaN	NaN	NaN	NaN	NaN	NaN	NaN	NaN	NaN	NaN	NaN	NaN	NaN	NaN	NaN	NaN	NaN	NaN	NaN	NaN	NaN	NaN	NaN	NaN	NaN	0.00144236	NaN	0.00136366	NaN	NaN	0.00138169	NaN
596.249	NaN	NaN	NaN	NaN	NaN	NaN	NaN	NaN	NaN	NaN	0.00194956	0.00209147	NaN	NaN	NaN	NaN	NaN	NaN	NaN	NaN	0.00199141	0.00176669	0.00190446	0.00185431	0.00180854	0.00205158	0.00205158	0.00197423	0.00213266	0.00191726	0.0019929	0.0014543	0.00205704	0.00193163	0.0017172	0.00142977	0.00186234	0.00163793	0.00149334	0.00181068
596.949	NaN	NaN	NaN	NaN	NaN	NaN	NaN	NaN	NaN	NaN	NaN	NaN	NaN	NaN	NaN	NaN	NaN	NaN	NaN	NaN	NaN	0.00184999	0.00165875	0.00175214	0.00202446	0.00196264	0.00196264	0.00193845	0.00176296	0.00191679	0.00188105	0.00154473	NaN	0.00165626	NaN	NaN	0.00181352	0.0015852	0.00175024	0.00164027
597.33	NaN	NaN	NaN	NaN	NaN	NaN	NaN	NaN	0.00235239	NaN	0.00195628	0.00235134	NaN	NaN	NaN	NaN	NaN	NaN	NaN	0.00209101	0.0019072	0.00182526	0.0014929	0.00148325	NaN	0.0019345	0.0019345	0.00174903	0.00180927	0.00152732	NaN	0.00176672	0.00185799	0.00166106	0.00198252	0.00157881	0.00154692	0.00138155	0.00168362	NaN
597.88	NaN	NaN	NaN	NaN	NaN	NaN	NaN	NaN	NaN	NaN	NaN	NaN	NaN	NaN	NaN	NaN	NaN	NaN	NaN	NaN	NaN	NaN	NaN	NaN	NaN	NaN	NaN	NaN	NaN	NaN	NaN	0.00227968	NaN	NaN	NaN	NaN	NaN	NaN	NaN	NaN
598.18	NaN	NaN	NaN	NaN	NaN	NaN	NaN	NaN	NaN	NaN	0.00196712	NaN	NaN	NaN	NaN	NaN	NaN	NaN	0.00206012	NaN	0.00152357	0.00204134	0.00186868	0.00207872	0.00190091	0.0019481	0.0019481	0.00176456	0.00163605	0.00164551	0.00175541	0.00231029	0.00194678	0.00162254	0.00217854	0.00158257	0.00196637	0.00187486	0.00185173	0.00164657
598.46	NaN	NaN	NaN	NaN	NaN	NaN	NaN	NaN	NaN	NaN	NaN	NaN	NaN	NaN	NaN	NaN	NaN	NaN	NaN	NaN	NaN	NaN	NaN	NaN	NaN	NaN	NaN	NaN	NaN	NaN	NaN	NaN	NaN	NaN	NaN	NaN	NaN	NaN	NaN	NaN
598.557	NaN	NaN	NaN	NaN	NaN	NaN	NaN	NaN	NaN	NaN	NaN	NaN	NaN	NaN	NaN	NaN	NaN	NaN	NaN	NaN	NaN	NaN	NaN	NaN	NaN	NaN	NaN	NaN	NaN	NaN	NaN	NaN	NaN	NaN	NaN	NaN	NaN	NaN	NaN	0.00168636
599.131	0.00287449	0.00279944	0.00341268	0.0023994	0.00313369	0.00287321	0.0028737	0.0033564	0.00353953	0.00320595	0.00346547	0.00306029	0.00359909	0.00335707	0.00233299	0.002777	0.00308875	0.00210079	0.00314752	0.00344422	0.00655963	0.0064575	0.0061417	0.00677804	0.00620671	0.0067687	0.0067687	0.0064127	0.00655571	0.00660901	0.00622025	0.00622504	0.00610078	0.00611181	0.00570516	0.00626477	0.00654334	0.00688843	0.00726783	0.00800356
600.057	NaN	NaN	NaN	NaN	NaN	NaN	NaN	NaN	NaN	NaN	NaN	NaN	NaN	NaN	NaN	NaN	NaN	NaN	NaN	NaN	0.00285699	0.002672	0.00305299	0.00313727	0.00327006	0.00287687	0.00287687	0.00329786	0.00255935	0.00294626	0.00333062	0.00318359	0.0027008	0.00315108	0.00354951	0.00327099	0.00303873	0.00298496	0.00294641	0.00248833
600.387	0.00230174	NaN	NaN	NaN	0.0019276	0.00198653	NaN	0.00212909	0.00249267	0.00221303	0.00196191	0.00223939	NaN	NaN	0.00232958	NaN	0.00187743	NaN	0.00224776	0.00206446	NaN	NaN	0.00143467	NaN	NaN	NaN	NaN	NaN	NaN	NaN	NaN	NaN	NaN	NaN	NaN	NaN	NaN	NaN	NaN	0.00134311
601.042	NaN	NaN	NaN	NaN	NaN	NaN	NaN	NaN	NaN	NaN	NaN	NaN	NaN	NaN	NaN	NaN	NaN	NaN	NaN	NaN	0.0021121	0.00150916	0.00252632	NaN	NaN	0.0022603	0.0022603	0.00177283	NaN	NaN	0.00217723	0.00242686	NaN	NaN	NaN	0.00199546	0.00191915	0.00192187	NaN	0.00213826
601.44	0.00220526	NaN	NaN	NaN	NaN	0.00220948	0.00206499	0.00208303	0.00233493	0.00224056	0.00210309	0.00211806	NaN	0.00212786	0.00218013	NaN	0.00220146	NaN	0.00237567	0.00203558	0.0024777	0.00242382	0.00230487	0.00214582	0.00252647	0.00227191	0.00227191	0.00239766	0.00265298	0.00267817	NaN	0.00258107	0.00234308	0.00217804	0.00203497	0.0022882	0.00219284	0.0020384	0.00207041	0.00225735
601.926	NaN	NaN	NaN	NaN	NaN	NaN	NaN	NaN	NaN	NaN	NaN	NaN	NaN	NaN	NaN	NaN	NaN	NaN	NaN	NaN	NaN	NaN	NaN	0.00153952	NaN	NaN	NaN	NaN	NaN	NaN	NaN	NaN	NaN	NaN	NaN	0.00135629	0.0016616	NaN	0.00164774	0.00221854
602.497	0.00230778	NaN	NaN	0.00201143	0.00186079	0.00252811	0.00227702	0.00215304	0.00290271	0.00266228	0.00246745	0.00239452	0.00275506	0.00231087	0.00245161	0.00205732	0.00232811	0.00203817	0.00289277	0.00243905	0.00232734	0.00215377	0.00247802	0.00265288	0.0028859	0.00301306	0.00301306	0.00306508	0.00293832	0.00250756	0.00300571	0.00294648	0.00274467	0.00286306	0.00264049	0.00241107	0.00218917	0.00235213	0.00222657	0.00178443
603.441	0.00274763	0.00268565	0.00266082	0.0022065	0.00191565	0.00269261	0.00222778	0.00258602	0.00303148	0.00298814	0.0025454	0.00309489	0.00308812	0.00282424	0.00225913	0.00277188	0.00238397	0.00216552	0.00264611	0.00281469	0.0023221	0.00240078	0.00275583	0.00223088	0.00301357	0.00284203	0.00284203	0.00268348	0.00213098	0.00292834	0.00239856	0.00256159	0.00234546	0.00259487	0.00192902	0.00264144	0.00319646	0.00240188	0.00218005	0.00249915
604.048	NaN	NaN	NaN	NaN	NaN	NaN	NaN	NaN	NaN	NaN	NaN	NaN	NaN	NaN	NaN	NaN	NaN	NaN	NaN	NaN	NaN	NaN	NaN	NaN	NaN	0.00160951	0.00160951	NaN	0.00167425	NaN	NaN	NaN	NaN	NaN	0.0014008	NaN	NaN	0.00166414	0.00161001	0.00126052
604.514	0.00266066	0.00278322	0.00309586	0.00279732	0.00198791	0.00331514	0.00285311	0.00260917	0.00300902	0.00334533	0.00256471	0.00282582	0.00284882	0.00297062	0.00252468	0.00269135	0.00258299	0.0029085	0.00282476	0.0028754	0.00272864	0.00265415	0.00292366	0.00243905	0.00284625	0.00264985	0.00264985	0.00230046	0.00242833	0.0023831	0.00282046	0.0028155	0.00184026	0.00217685	0.00234908	0.00271091	0.00230056	0.00222396	0.00229524	0.00239869
605.09	NaN	NaN	NaN	NaN	NaN	NaN	NaN	NaN	NaN	NaN	NaN	NaN	NaN	NaN	NaN	NaN	NaN	NaN	NaN	NaN	NaN	NaN	NaN	0.00160512	NaN	NaN	NaN	NaN	NaN	NaN	NaN	NaN	NaN	NaN	NaN	NaN	NaN	0.00177308	NaN	NaN
605.412	0.00277549	0.00284119	0.00335132	0.00194567	0.00220313	0.00259496	0.0025603	0.00277301	0.00298237	0.00337064	0.00303665	0.00300428	0.00317876	0.00261577	0.0027745	0.00257939	0.00264824	0.00223398	0.0030181	0.00349461	0.00184365	0.00161266	0.00187473	0.00165583	0.00198212	0.00232434	0.00232434	0.00172723	0.00225808	0.00184081	0.00220773	0.0017488	0.00159801	0.00172913	0.00205708	0.00173296	0.00201884	0.00168438	0.00190201	0.00153731
605.925	NaN	NaN	NaN	NaN	NaN	NaN	NaN	NaN	NaN	NaN	NaN	NaN	NaN	NaN	NaN	NaN	NaN	NaN	NaN	NaN	NaN	NaN	NaN	NaN	NaN	NaN	NaN	NaN	0.00164996	NaN	NaN	NaN	NaN	NaN	NaN	NaN	NaN	NaN	NaN	NaN
606.112	NaN	NaN	NaN	NaN	NaN	NaN	NaN	NaN	NaN	NaN	NaN	NaN	NaN	NaN	NaN	NaN	NaN	NaN	NaN	NaN	0.00161586	0.00145993	NaN	0.00158027	NaN	0.00181925	0.00181925	NaN	NaN	0.00171837	0.00165462	0.00191594	0.00181906	0.00153693	0.00171279	0.00177778	0.00142256	0.00146224	0.00190081	0.00179751
606.403	NaN	NaN	NaN	NaN	NaN	NaN	NaN	NaN	NaN	NaN	NaN	NaN	NaN	NaN	NaN	NaN	NaN	NaN	NaN	NaN	NaN	NaN	0.00165751	0.00166274	NaN	NaN	NaN	NaN	0.00146482	NaN	0.00147979	NaN	NaN	0.00165216	NaN	NaN	NaN	NaN	NaN	NaN
606.606	NaN	NaN	NaN	NaN	NaN	NaN	NaN	NaN	NaN	NaN	NaN	NaN	NaN	NaN	NaN	NaN	NaN	NaN	NaN	NaN	NaN	NaN	NaN	NaN	NaN	NaN	NaN	NaN	NaN	NaN	NaN	0.00152929	NaN	NaN	NaN	NaN	NaN	0.00133107	NaN	NaN
607.238	0.00781544	0.00798417	0.0145875	0.0112046	0.012601	0.011444	0.0115291	0.0148216	0.0162935	0.0191818	0.0119031	0.0141695	0.0124909	0.0126564	0.00791931	0.0119145	0.00914064	0.00713403	0.0103945	0.0123478	0.00636193	0.00524586	0.00801971	0.00482038	0.00609389	0.00632071	0.00632071	0.00591207	0.00528264	0.00713851	0.00800254	0.00784732	0.00745612	0.00644479	0.0100382	0.00792924	0.00451497	0.00672136	0.005819	0.00466077
608.246	0.00282467	0.00292246	0.00547568	0.00359648	0.00408737	0.00400507	0.00427756	0.00506489	0.00605227	0.00694692	0.00413487	0.00455172	0.00435171	0.00381423	0.00277809	0.00353617	0.00292735	0.00218467	0.00359894	0.00375994	0.00329251	0.00297789	0.00372958	0.00236375	0.00337384	0.00325199	0.00325199	0.00307592	0.00301931	0.00370747	0.0037233	0.00386955	0.0040257	0.00315594	0.00483258	0.00441707	0.00258543	0.00309904	0.0030057	0.00252566
609.055	NaN	NaN	NaN	NaN	0.0018817	NaN	NaN	NaN	NaN	NaN	NaN	NaN	NaN	NaN	NaN	NaN	NaN	NaN	NaN	NaN	NaN	0.00164416	NaN	NaN	NaN	NaN	NaN	NaN	NaN	NaN	NaN	NaN	NaN	NaN	NaN	NaN	NaN	NaN	0.00177762	0.0019192
609.355	NaN	NaN	NaN	NaN	NaN	NaN	NaN	NaN	NaN	NaN	NaN	NaN	NaN	NaN	0.00187381	NaN	NaN	NaN	NaN	NaN	0.00191446	NaN	0.00223892	0.00173564	0.00227182	0.00217779	0.00217779	0.00177631	0.0018214	0.00202376	0.00198912	0.00163797	0.00201442	0.00176268	0.00294582	0.00220242	0.00164388	0.00206902	0.00146777	NaN
609.827	NaN	NaN	NaN	NaN	NaN	NaN	NaN	NaN	NaN	NaN	NaN	NaN	NaN	NaN	NaN	NaN	NaN	NaN	NaN	NaN	NaN	NaN	NaN	NaN	NaN	NaN	NaN	NaN	NaN	NaN	NaN	NaN	NaN	NaN	NaN	NaN	NaN	0.00138048	NaN	NaN
610.057	NaN	NaN	NaN	NaN	NaN	NaN	NaN	NaN	NaN	NaN	NaN	NaN	NaN	NaN	NaN	NaN	NaN	NaN	NaN	NaN	NaN	NaN	NaN	NaN	NaN	NaN	NaN	NaN	NaN	NaN	NaN	NaN	NaN	NaN	NaN	NaN	0.00150908	NaN	NaN	NaN
610.173	NaN	NaN	NaN	NaN	NaN	NaN	NaN	NaN	NaN	NaN	NaN	NaN	NaN	NaN	NaN	NaN	NaN	NaN	NaN	NaN	NaN	NaN	NaN	NaN	NaN	NaN	NaN	NaN	NaN	NaN	NaN	NaN	NaN	NaN	NaN	NaN	NaN	NaN	NaN	0.00193703
610.475	0.00247959	0.00280342	0.00429431	0.00274641	0.0029154	0.00368818	0.00317787	0.00330641	0.00374707	0.00409464	0.0029433	0.00297349	0.00308472	0.00291421	0.00251506	0.00297484	0.00334486	0.00282268	0.00380601	0.00329413	0.00287037	0.00294179	0.00280208	0.0023127	0.00254535	0.00310619	0.00310619	0.00262383	0.00291884	0.00260205	0.00250003	0.00234313	0.00198345	0.0024224	0.00281873	0.00172907	0.00253332	0.00246153	0.00262297	0.00149646
610.93	NaN	NaN	NaN	NaN	NaN	NaN	NaN	NaN	NaN	NaN	NaN	NaN	NaN	NaN	NaN	NaN	NaN	NaN	NaN	NaN	NaN	NaN	0.00169964	NaN	NaN	NaN	NaN	NaN	NaN	NaN	NaN	NaN	NaN	NaN	NaN	NaN	NaN	NaN	NaN	0.00173158
611.046	NaN	NaN	NaN	NaN	NaN	NaN	NaN	NaN	NaN	NaN	NaN	NaN	NaN	NaN	NaN	NaN	NaN	NaN	NaN	NaN	NaN	NaN	NaN	NaN	NaN	NaN	NaN	0.00134044	NaN	NaN	0.00174239	NaN	NaN	NaN	NaN	NaN	NaN	0.0018802	NaN	NaN
611.114	NaN	NaN	NaN	NaN	NaN	NaN	NaN	NaN	NaN	NaN	NaN	NaN	NaN	NaN	NaN	NaN	NaN	NaN	NaN	NaN	NaN	NaN	NaN	NaN	NaN	NaN	NaN	NaN	NaN	NaN	NaN	NaN	NaN	NaN	0.00177184	NaN	NaN	NaN	NaN	NaN
611.225	NaN	NaN	NaN	NaN	NaN	NaN	NaN	NaN	NaN	NaN	NaN	NaN	NaN	NaN	NaN	NaN	NaN	NaN	NaN	NaN	NaN	0.00174282	NaN	0.00191722	NaN	NaN	NaN	NaN	0.0020388	0.00178079	NaN	0.00184575	0.00167455	NaN	NaN	0.00155685	NaN	NaN	0.00167874	NaN
611.46	0.0028732	0.00285534	0.00300599	0.00233607	0.00211877	0.00272036	0.00276708	0.00292402	0.00340149	0.00334266	0.00258053	0.00289456	0.00261793	0.00265401	0.0025	0.00279683	NaN	0.00240455	0.00257633	0.00266807	0.00169677	0.00148747	0.00158492	NaN	0.00185806	0.00143813	0.00143813	NaN	NaN	0.00175149	0.00161614	NaN	NaN	0.00202119	0.00164168	0.00156358	0.00158804	0.00158285	NaN	NaN
611.583	NaN	NaN	NaN	NaN	NaN	NaN	NaN	NaN	NaN	NaN	NaN	NaN	NaN	NaN	NaN	NaN	0.00231283	NaN	NaN	NaN	NaN	NaN	NaN	NaN	NaN	NaN	NaN	NaN	NaN	NaN	NaN	NaN	NaN	NaN	NaN	NaN	NaN	NaN	NaN	NaN
612.14	NaN	NaN	NaN	NaN	NaN	NaN	NaN	NaN	NaN	NaN	NaN	NaN	NaN	NaN	NaN	NaN	NaN	NaN	NaN	NaN	NaN	0.00160314	0.00162902	0.00176178	0.00164719	0.00146769	0.00146769	NaN	0.00200766	0.00146593	0.00148394	0.00140364	0.00167859	NaN	0.00188905	0.00196426	0.00155194	0.00174158	0.00174816	0.00168397
612.457	NaN	NaN	NaN	NaN	NaN	NaN	NaN	NaN	NaN	NaN	NaN	NaN	NaN	NaN	NaN	NaN	NaN	NaN	NaN	NaN	0.00166952	0.00201106	0.00168297	NaN	NaN	0.00176291	0.00176291	0.00175835	NaN	NaN	0.00162476	NaN	NaN	0.00172954	0.00216016	NaN	0.00185761	0.00162555	NaN	NaN
612.915	NaN	NaN	NaN	NaN	NaN	NaN	NaN	NaN	NaN	NaN	NaN	NaN	NaN	NaN	NaN	NaN	NaN	0.0026124	NaN	NaN	0.00196233	0.0018743	0.00189649	0.00176863	NaN	0.00200555	0.00200555	0.00223862	0.00188222	0.00207685	0.00238051	0.00211898	0.00188802	0.00200828	NaN	0.00220029	NaN	0.00169769	NaN	0.0021637
613.405	0.0027634	0.00288703	0.00255463	0.00232553	0.00215862	0.00238415	0.00233112	0.00245812	0.0031193	0.00276795	0.00249621	0.00249262	0.00227822	0.00233554	0.00191905	0.00222192	0.00209187	0.00197856	0.00247938	0.00249487	0.00180831	0.00167209	NaN	NaN	0.0016829	NaN	NaN	NaN	NaN	NaN	NaN	0.00190284	NaN	NaN	0.00202077	NaN	0.00195984	0.00172597	0.0019283	NaN
614.018	NaN	NaN	NaN	0.00262515	0.00310765	NaN	0.0022789	NaN	NaN	NaN	NaN	NaN	NaN	0.0019551	0.0021412	0.00291348	NaN	0.00205296	NaN	NaN	NaN	0.00243504	0.00163889	0.00213677	0.00181569	0.00181614	0.00181614	0.00201805	0.00224592	NaN	0.00219463	0.00191307	0.00176853	0.00177504	0.00167632	0.00236724	0.00191753	0.00197123	0.00227985	0.00216238
614.243	NaN	NaN	NaN	NaN	NaN	NaN	NaN	NaN	NaN	NaN	NaN	NaN	NaN	NaN	NaN	NaN	NaN	NaN	NaN	NaN	0.00202556	NaN	NaN	NaN	NaN	NaN	NaN	NaN	NaN	NaN	NaN	NaN	NaN	NaN	NaN	NaN	NaN	NaN	NaN	NaN
614.407	NaN	NaN	NaN	NaN	NaN	NaN	NaN	NaN	0.00225957	NaN	NaN	NaN	NaN	NaN	NaN	NaN	NaN	NaN	NaN	NaN	NaN	0.00183174	NaN	NaN	NaN	NaN	NaN	NaN	NaN	0.0016889	NaN	NaN	NaN	NaN	NaN	NaN	NaN	0.00158321	NaN	NaN
614.97	0.00531059	0.00513629	0.0069099	0.00997633	0.010434	0.00549578	0.00840762	0.00635085	0.00422179	0.00655511	0.00616458	0.00679978	0.00724284	0.00703122	0.00698184	0.00872025	0.00679396	0.00616765	0.00470319	0.00544938	0.00371791	0.00388011	0.00331857	0.00472877	0.0035577	0.00368388	0.00368388	0.00441172	0.00401661	0.00282775	0.00429252	0.00417432	0.00295631	0.00302094	0.00332153	0.00502013	0.00558335	0.00503242	0.00472907	0.00480836
615.506	0.00453935	0.00428098	NaN	NaN	NaN	NaN	NaN	0.00377128	0.00440966	0.00462693	0.00391437	NaN	0.00385962	NaN	NaN	NaN	NaN	0.00301584	NaN	NaN	0.00512273	0.00448756	0.00452389	0.00468572	0.0052368	0.00550421	0.00550421	0.005254	0.00524355	0.00480689	0.00410116	0.00491425	0.00402524	0.00486367	0.00487502	0.00470424	0.00625852	0.00679923	0.00562254	0.00580597
616.014	NaN	NaN	NaN	0.00349754	0.00311081	NaN	NaN	0.00232874	NaN	NaN	NaN	NaN	NaN	0.0021625	0.00268638	0.0031841	0.00209887	0.00272053	NaN	0.00214112	0.00204354	NaN	NaN	NaN	NaN	0.00146981	0.00146981	NaN	0.00204514	0.00224476	NaN	NaN	NaN	NaN	NaN	NaN	0.0023707	NaN	0.00197508	0.00272118
616.465	0.002916	0.0030698	0.00299444	NaN	NaN	0.00258354	0.00284268	0.00242772	0.00301657	0.00262998	0.00248455	0.00263049	0.00275872	0.00272605	NaN	NaN	0.00233426	0.0025099	0.00215991	0.00282808	0.0027284	0.00209813	0.00253644	0.00250659	0.00267582	0.00300231	0.00300231	0.00238611	0.00282195	0.00262468	0.00268923	0.00215439	0.00223741	0.00296732	0.00274642	0.00425311	0.0028396	0.00301979	0.0026581	0.00258179
617.062	NaN	NaN	NaN	0.00218297	NaN	NaN	NaN	NaN	NaN	NaN	NaN	NaN	NaN	NaN	NaN	NaN	NaN	NaN	NaN	NaN	NaN	NaN	NaN	NaN	NaN	0.00176739	0.00176739	NaN	NaN	NaN	NaN	NaN	NaN	NaN	NaN	NaN	0.00178975	NaN	NaN	0.00204688
617.411	0.00362452	0.00358246	0.00361277	0.00299388	0.00285084	0.00317792	0.00359033	0.00338232	0.00359184	0.00367141	0.00339844	0.00347724	0.00363772	0.00306816	0.00307319	0.00301926	0.00320613	0.00255546	0.00281105	0.00345147	0.0020273	0.00171574	0.00199266	0.0018248	0.00170149	NaN	NaN	0.00212064	0.00233931	0.00223681	0.00200536	0.00182111	0.00176832	0.00219155	0.00227009	0.00223011	0.00165037	0.00173209	0.00178201	NaN
617.937	NaN	NaN	NaN	NaN	NaN	NaN	NaN	NaN	NaN	NaN	NaN	NaN	NaN	NaN	NaN	NaN	NaN	NaN	NaN	NaN	NaN	NaN	NaN	NaN	NaN	NaN	NaN	NaN	NaN	NaN	NaN	NaN	NaN	NaN	NaN	0.00133098	NaN	NaN	NaN	0.00148778
618.162	NaN	NaN	NaN	NaN	NaN	NaN	NaN	NaN	NaN	NaN	NaN	NaN	NaN	NaN	NaN	NaN	NaN	NaN	NaN	NaN	NaN	NaN	NaN	NaN	NaN	NaN	NaN	NaN	0.00162631	NaN	NaN	0.0015089	NaN	NaN	NaN	NaN	NaN	NaN	NaN	NaN
618.414	0.00220403	0.00229052	0.00227337	NaN	0.00190585	0.00209503	0.00220164	0.00227882	0.0023309	0.00240215	0.00211537	0.00228695	0.00217716	NaN	NaN	0.00207868	0.00202052	NaN	NaN	0.00203362	0.00166607	0.00174658	0.0014323	NaN	0.00174753	0.00162399	0.00162399	0.00153385	NaN	0.00154688	0.0015646	0.00187271	0.00161043	0.0013736	0.00166699	NaN	0.00128745	0.00133747	0.00180224	0.0014569
618.941	NaN	NaN	NaN	NaN	NaN	NaN	NaN	NaN	NaN	NaN	NaN	NaN	NaN	NaN	NaN	NaN	NaN	NaN	NaN	NaN	NaN	0.00159631	NaN	NaN	NaN	NaN	NaN	NaN	NaN	NaN	0.00153096	NaN	NaN	NaN	NaN	NaN	NaN	NaN	0.00151081	0.00178402
619.106	NaN	NaN	NaN	NaN	NaN	NaN	NaN	NaN	NaN	NaN	NaN	NaN	NaN	NaN	NaN	NaN	NaN	NaN	NaN	NaN	NaN	NaN	NaN	NaN	NaN	NaN	NaN	NaN	NaN	NaN	NaN	NaN	NaN	NaN	NaN	NaN	NaN	0.0016792	NaN	NaN
619.365	0.00430905	0.00426088	0.00475677	0.00359237	0.00370015	0.00407176	0.00408584	0.00414071	0.00475558	0.00425184	0.00523176	0.00467952	0.0054537	0.00441922	0.00409456	0.00472865	0.00393435	0.00338577	0.00383054	0.00456156	0.0019302	0.00144037	0.00183329	0.00218177	0.00164972	0.00167938	0.00167938	0.0020474	0.00198703	0.00218421	0.00199975	0.00242318	0.00166542	0.00219198	0.00172684	0.00176674	0.0017514	0.00165053	0.00160292	0.00187755
620.076	NaN	NaN	NaN	NaN	NaN	NaN	NaN	NaN	NaN	NaN	NaN	NaN	NaN	NaN	NaN	NaN	NaN	NaN	NaN	NaN	0.00151769	0.00178935	0.00142814	NaN	0.00192945	0.00140798	0.00140798	0.00175278	NaN	0.00175129	0.00146851	0.00151823	0.00161913	0.00164821	0.00149235	0.00198531	0.0020974	NaN	0.0014762	0.00185622
620.38	0.00222122	NaN	NaN	NaN	NaN	NaN	NaN	0.00205329	0.00206128	NaN	0.00228748	0.00222463	NaN	0.00202852	NaN	NaN	NaN	NaN	NaN	0.00201577	0.00199129	NaN	NaN	0.0018072	0.00182495	NaN	NaN	NaN	0.00178016	NaN	NaN	0.00160316	NaN	NaN	NaN	NaN	NaN	0.00183668	NaN	0.00169538
621.182	0.00281367	0.00284385	0.0031728	0.00249321	0.00209034	0.00253716	0.00278364	0.00264094	0.002709	0.00297618	0.00309953	0.00284636	0.00293918	0.00327076	0.00273753	0.00307584	0.00237321	0.00220225	0.00236531	0.0027846	0.0058939	0.00468797	0.00481357	0.0057805	0.00451367	0.00549998	0.00549998	0.00568046	0.00463082	0.0042901	0.00567187	0.00590435	0.0042947	0.00541962	0.00501174	0.00746677	0.00910249	0.00782236	0.00748319	0.00839037
622.048	NaN	NaN	NaN	NaN	NaN	NaN	NaN	NaN	NaN	NaN	NaN	NaN	NaN	NaN	NaN	NaN	NaN	NaN	0.00195829	NaN	0.0019543	0.0021843	0.00252123	0.00290529	0.00210544	0.00267418	0.00267418	0.00278868	0.00309161	0.00232289	0.00252422	0.00304487	0.00254968	0.00292064	0.00243872	0.00304184	0.00328202	0.00293328	0.00347039	0.00314585
622.977	NaN	NaN	NaN	NaN	NaN	NaN	NaN	NaN	NaN	NaN	NaN	NaN	NaN	NaN	NaN	NaN	NaN	NaN	NaN	NaN	NaN	NaN	NaN	0.00165489	NaN	NaN	NaN	NaN	NaN	NaN	NaN	NaN	NaN	NaN	NaN	NaN	NaN	NaN	NaN	NaN
623.387	NaN	NaN	NaN	NaN	NaN	NaN	NaN	0.00207579	NaN	NaN	NaN	NaN	NaN	NaN	NaN	NaN	NaN	NaN	NaN	NaN	0.00405349	0.00306291	0.00463118	0.00274969	0.00317233	0.00397908	0.00397908	0.0036598	0.00341779	0.00422182	0.00434842	0.00435393	0.00434419	0.00408397	0.00588498	0.00420432	0.003672	0.00424841	0.00375552	0.00317413
623.866	NaN	NaN	NaN	NaN	NaN	NaN	NaN	NaN	NaN	NaN	NaN	NaN	NaN	NaN	NaN	NaN	NaN	NaN	NaN	NaN	NaN	NaN	NaN	NaN	0.00163791	NaN	NaN	NaN	NaN	NaN	NaN	0.00153278	NaN	NaN	NaN	NaN	NaN	NaN	NaN	NaN
624.383	NaN	NaN	NaN	NaN	NaN	NaN	NaN	NaN	NaN	NaN	NaN	NaN	NaN	NaN	NaN	NaN	NaN	NaN	NaN	NaN	0.00203559	0.00176585	0.00234112	0.00187684	0.00206395	0.00219116	0.00219116	0.00212324	0.00228264	0.00213895	0.0028576	0.00239538	0.00276341	0.00242481	0.00293958	0.00217727	0.00225245	0.00222899	0.00213233	0.00234582
625.355	NaN	NaN	NaN	NaN	NaN	0.00235289	NaN	0.00214528	0.00223431	NaN	NaN	0.0022482	NaN	NaN	NaN	NaN	NaN	NaN	0.00186768	NaN	0.00174511	0.00150285	0.0020944	0.00147743	0.00196269	0.00168509	0.00168509	0.00168053	0.00145581	0.00194076	0.00173843	0.00202657	0.00166741	0.00187981	0.00169116	0.00185724	0.00182528	0.00177074	0.0015535	0.00153215
626.239	0.00249022	0.00336556	0.00422653	0.00244458	0.00489645	0.00358323	0.00313866	0.00336225	NaN	0.00243551	0.00599918	0.00300389	0.00553473	0.00378066	0.00331948	0.00333296	0.00467923	0.0033401	0.00188761	0.00336013	0.00186118	0.00195996	0.00242417	0.00194637	0.00210826	0.00191029	0.00191029	0.0019892	0.00240388	0.00265784	0.00251253	0.00284322	0.002443	0.00211354	0.002672	0.00241248	0.00281455	0.00254488	0.00206512	0.00167173
626.593	NaN	NaN	NaN	NaN	NaN	NaN	NaN	NaN	NaN	NaN	NaN	NaN	NaN	NaN	NaN	NaN	NaN	NaN	NaN	NaN	NaN	NaN	NaN	NaN	NaN	NaN	NaN	NaN	NaN	NaN	NaN	NaN	NaN	NaN	NaN	NaN	0.0019087	NaN	NaN	NaN
627.056	NaN	NaN	NaN	NaN	NaN	NaN	NaN	NaN	NaN	NaN	NaN	NaN	NaN	NaN	NaN	NaN	NaN	NaN	NaN	NaN	NaN	NaN	NaN	NaN	NaN	NaN	NaN	NaN	NaN	NaN	0.0017538	NaN	NaN	NaN	NaN	NaN	NaN	NaN	NaN	NaN
627.251	0.00741391	0.00857265	0.0129504	0.00884925	0.0160579	0.00919844	0.0103471	0.0115465	0.00361507	0.00673669	0.0174164	0.0104684	0.0157063	0.0116475	0.0113799	0.0107002	0.0138797	0.0125212	0.00547059	0.0109317	0.00193	0.00179258	0.0016165	0.00157597	0.00190513	0.00164175	0.00164175	0.00188703	0.00174214	0.00194492	0.0018526	0.00277922	0.00196608	0.00191113	0.0015721	0.00155389	0.00212243	0.00195608	0.00161654	0.00208257
627.618	NaN	NaN	NaN	NaN	NaN	NaN	NaN	NaN	NaN	NaN	NaN	NaN	NaN	NaN	NaN	NaN	NaN	NaN	NaN	NaN	NaN	NaN	NaN	NaN	NaN	NaN	NaN	NaN	NaN	NaN	NaN	NaN	NaN	NaN	NaN	NaN	NaN	NaN	NaN	NaN
628.034	NaN	NaN	NaN	NaN	NaN	NaN	NaN	NaN	NaN	NaN	NaN	NaN	NaN	NaN	NaN	NaN	NaN	NaN	NaN	NaN	0.00193813	0.00238439	NaN	0.00217535	0.00235682	0.00214789	0.00214789	NaN	0.00178193	0.00213527	0.00214713	0.00219349	NaN	0.00216689	0.00212843	0.00166835	NaN	0.00214467	0.0020995	0.00230866
628.258	NaN	0.00426856	0.00518419	0.00321926	0.00630731	0.00365196	0.00457503	0.00443284	NaN	NaN	0.00771489	0.00349541	0.00733227	0.00448862	0.00513533	0.00415756	0.00577814	0.00420794	0.00261597	0.00378395	NaN	NaN	0.00204576	NaN	NaN	NaN	NaN	0.00221891	0.00175172	NaN	NaN	NaN	0.00200074	NaN	NaN	NaN	0.00207096	NaN	NaN	NaN
628.498	0.00361583	NaN	NaN	NaN	NaN	NaN	NaN	NaN	0.00288776	0.00322119	NaN	NaN	NaN	NaN	NaN	NaN	NaN	NaN	NaN	NaN	0.00164007	NaN	NaN	0.00188217	0.00197587	0.00206013	0.00206013	NaN	NaN	0.0017831	NaN	0.00175429	NaN	NaN	NaN	0.00164784	NaN	NaN	0.00180964	NaN
628.919	NaN	NaN	NaN	NaN	NaN	NaN	NaN	NaN	NaN	NaN	NaN	NaN	NaN	NaN	NaN	NaN	NaN	NaN	NaN	NaN	NaN	NaN	NaN	0.00207787	NaN	NaN	NaN	NaN	NaN	NaN	NaN	NaN	NaN	0.00172736	NaN	0.00147989	NaN	0.00210843	NaN	NaN
629.453	0.00537683	0.00530149	0.00511382	0.0034648	0.00426477	0.00480261	0.00412202	0.00476516	0.00585025	0.00527227	0.00530035	0.00506238	0.00508558	0.00452163	0.00389399	0.00498113	0.00497219	0.00421378	0.00411527	0.0052274	0.00278543	0.00368452	0.00311167	0.00418454	0.00437543	0.00427572	0.00427572	0.0043439	0.00397251	0.00359991	0.00415106	0.00396395	0.00308605	0.0043413	0.00309329	0.00236192	0.00293467	0.0030459	0.00316304	0.00300695
629.975	NaN	NaN	NaN	NaN	0.00295738	NaN	0.00269588	NaN	NaN	NaN	NaN	NaN	NaN	NaN	NaN	NaN	NaN	NaN	NaN	NaN	0.00206144	0.00209713	0.00170158	0.00217011	0.00223506	0.00203786	0.00203786	0.0016817	NaN	0.00170924	NaN	0.00211073	0.00237991	NaN	0.00167143	NaN	0.00216083	0.00244077	0.00196727	0.00197437
630.473	0.00374752	0.00343722	0.0033631	NaN	NaN	0.00340114	NaN	NaN	0.00388476	0.00318026	0.00296341	NaN	NaN	NaN	NaN	NaN	0.00323298	NaN	0.00280411	0.00369643	0.002037	0.00234648	0.00232854	0.00166719	0.00272277	0.00238436	0.00238436	0.00264144	0.00286149	0.00213259	0.00248718	0.00240085	0.00181003	0.00210923	0.00190878	0.00195503	0.00213601	0.00217565	0.00185561	0.00190014
630.948	0.00358945	0.00330673	0.00456152	0.00579599	0.00566259	0.00333587	0.00438851	0.0036734	NaN	0.00321138	0.00350815	0.00433314	0.00506984	0.00446883	0.00468714	0.00603027	0.00422606	0.00461885	0.00307946	NaN	NaN	0.0017633	NaN	0.00195583	0.0017181	0.00251042	0.00251042	NaN	NaN	0.00194286	0.00202636	0.0023156	NaN	0.00164526	0.00203466	0.00174361	0.00287788	0.00219625	0.00175319	0.00247857
631.453	0.00560289	0.00535661	0.00574097	0.00414194	0.00454823	0.00515671	0.0051834	0.00515002	0.00566925	0.00553641	0.00522159	0.00524832	0.00562853	0.00501825	0.00414273	0.00496082	0.00480975	0.00412492	0.00482851	0.00578377	0.00177294	0.00186157	0.00149842	0.001545	0.00164421	0.00206777	0.00206777	0.00194153	0.00206653	0.0016931	0.00175571	0.00225981	0.00169739	0.00152187	0.00200153	0.00148259	NaN	NaN	0.0014657	0.00161655
632.014	NaN	NaN	NaN	NaN	0.00221636	NaN	NaN	NaN	NaN	NaN	NaN	NaN	NaN	NaN	NaN	NaN	NaN	NaN	NaN	NaN	NaN	NaN	0.00145786	0.00138835	NaN	NaN	NaN	NaN	NaN	NaN	NaN	NaN	0.00151652	NaN	NaN	NaN	NaN	0.00138475	NaN	0.00155279
632.429	0.00368066	0.00346146	0.00337153	0.00223796	0.00242143	0.00290903	0.00266689	0.00297356	0.0041952	0.00329051	0.00324112	0.00332191	0.00283998	0.00303071	0.00252431	0.00318042	0.00293354	0.00245943	0.00282498	0.00304984	0.00162983	0.00139529	NaN	NaN	0.00162974	NaN	NaN	0.00168544	0.00169546	0.00144237	0.00182745	0.00201681	NaN	0.0014718	NaN	0.00127547	0.0017535	0.00137483	NaN	0.00183909
632.986	NaN	NaN	NaN	NaN	NaN	NaN	NaN	NaN	NaN	NaN	NaN	NaN	NaN	NaN	NaN	NaN	NaN	NaN	NaN	NaN	NaN	NaN	NaN	NaN	0.00155797	NaN	NaN	NaN	NaN	NaN	NaN	NaN	NaN	NaN	NaN	NaN	NaN	NaN	NaN	NaN
633.412	0.00394648	0.00401469	0.00425132	0.0029107	0.00307904	0.00403195	0.00348657	0.00402958	0.00493641	0.00433948	0.00377523	0.00460976	0.00429409	0.00411027	0.00323572	0.00354203	0.0037168	0.00295646	0.00343764	0.0043736	0.00181962	0.00170787	0.00143603	0.00149204	0.00157608	0.00208623	0.00208623	0.0018641	0.00229368	0.00170296	0.0017843	0.00220067	0.0017818	0.00174432	0.00171621	0.00144799	0.00179896	0.00172544	0.00151838	0.00148754
634.141	NaN	NaN	NaN	NaN	NaN	0.00218665	NaN	0.0020472	NaN	NaN	0.00232236	0.00235179	NaN	0.00209188	0.00186623	NaN	0.00210432	NaN	0.00193063	0.00208861	0.00617966	0.00638902	0.00627436	0.00729904	0.00655201	0.0076274	0.0076274	0.00844255	0.00630041	0.0062861	0.0085589	0.00797219	0.00689909	0.00758128	0.00633687	0.00623452	0.0060374	0.00598812	0.00534032	0.00597676
635.23	0.00342043	0.00349048	0.00359351	0.00214069	0.00299249	0.00331736	0.00284507	0.00295193	0.00380665	0.00379205	0.00411604	0.00388016	0.00354347	0.00347977	0.00337817	0.00336537	0.00332839	0.00270109	0.00324809	0.00396315	0.00334622	0.00350938	0.00309259	0.0035849	0.00339189	0.00325257	0.00325257	0.00422321	0.00377665	0.00329879	0.00424651	0.00404036	0.00397589	0.00344639	0.00328446	0.00318138	0.00275477	0.00342276	0.00281556	0.00305418
636.047	NaN	NaN	NaN	NaN	NaN	NaN	NaN	NaN	NaN	NaN	NaN	NaN	NaN	NaN	NaN	NaN	NaN	NaN	NaN	NaN	0.00255721	0.00191564	0.00206895	0.00257426	0.00214772	0.00267071	0.00267071	0.00263266	0.00261372	0.00243912	0.00283365	0.00270542	0.00249031	0.00238768	0.00261508	0.00191181	0.00214302	0.00195107	0.00214194	0.00267674
636.489	NaN	NaN	NaN	NaN	NaN	0.00214422	NaN	NaN	0.00252938	0.00225892	0.0022319	0.00210984	0.00220058	0.00206599	NaN	0.00206497	NaN	NaN	0.00213291	0.00272167	0.00183367	0.00196716	0.00158216	0.00193969	0.00200223	0.00200716	0.00200716	NaN	0.00175049	0.00176528	NaN	NaN	NaN	NaN	0.00182369	NaN	NaN	0.00161701	NaN	NaN
636.992	NaN	NaN	NaN	0.00288351	0.00288124	NaN	NaN	NaN	NaN	NaN	0.00265718	NaN	0.00264914	0.00235215	0.00247996	0.00332764	0.00284379	0.00287492	NaN	NaN	0.0029528	0.00280416	0.00300587	0.00305599	0.00253673	0.00345846	0.00345846	0.00370978	0.00346911	0.00275172	0.00329262	0.00322821	0.00308849	0.00317384	0.00312335	0.00466565	0.00552534	0.00403157	0.00472533	0.00467453
637.442	0.0024983	0.00246811	0.00251939	NaN	NaN	0.00221956	0.00222551	0.00222037	0.00227354	0.00254185	0.00281267	0.00256509	0.0026902	0.00265377	0.002598	0.00298061	0.00254576	0.00237834	0.0026011	0.00261056	NaN	0.00159418	0.00163026	NaN	NaN	NaN	NaN	NaN	NaN	NaN	0.0019356	NaN	NaN	0.0015458	NaN	NaN	NaN	NaN	NaN	NaN
637.984	NaN	NaN	NaN	NaN	NaN	NaN	NaN	NaN	NaN	NaN	NaN	NaN	NaN	NaN	NaN	NaN	NaN	NaN	NaN	NaN	0.00157638	NaN	0.00180688	0.00177023	NaN	0.0018493	0.0018493	0.00160593	0.00187714	NaN	0.00194661	0.00171123	0.00154491	NaN	0.00162088	0.00223219	0.00240756	0.00245718	0.00197731	0.00170927
638.556	0.00360531	0.00426945	0.00661439	0.00400175	0.00503611	0.00540496	0.00402971	0.00373211	0.00497746	0.00516554	0.00402713	0.00458994	0.00577155	0.00515099	0.00441736	0.00491687	0.00483446	0.00493352	0.00697676	0.00477178	0.00415047	0.00378352	0.00473489	0.00468861	0.00370572	0.00438812	0.00438812	0.00331413	0.00494191	0.0039503	0.00331329	0.00388228	0.00356234	0.00365936	0.00389165	0.00341682	0.00589129	0.00426357	0.00366544	0.0026159
639.434	0.00372838	0.00414114	0.00458244	0.00334933	0.00331421	0.00383318	0.00371141	0.00372067	0.00420978	0.00428724	0.00436853	0.00404597	0.00486258	0.00395759	0.00330274	0.00453946	0.00414185	0.003474	0.00424398	0.00462098	0.00271668	0.00248544	0.0025221	0.00246364	0.00241449	0.00273499	0.00273499	0.0022854	0.00341978	0.00240185	0.00249006	0.00262921	0.00195737	0.00243159	0.00237939	0.00241316	0.00285196	0.00250196	0.0024522	0.0017612
640.022	NaN	NaN	NaN	NaN	NaN	NaN	NaN	NaN	NaN	NaN	NaN	NaN	NaN	NaN	NaN	NaN	NaN	NaN	NaN	NaN	NaN	NaN	NaN	0.00147923	NaN	NaN	NaN	NaN	NaN	NaN	NaN	NaN	NaN	NaN	NaN	NaN	NaN	NaN	NaN	NaN
640.534	0.00452301	0.00469156	0.00633194	0.00436067	0.00469624	0.00683993	0.00430755	0.00477649	0.0057218	0.00637514	0.00443095	0.00514712	0.00512896	0.00550842	0.0049999	0.00421606	0.00437326	0.00413066	0.00577193	0.00485946	0.00793586	0.00889927	0.00969284	0.00807756	0.0088246	0.00794803	0.00794803	0.00726174	0.00965792	0.00790983	0.00746832	0.00768244	0.00587257	0.00814793	0.00857008	0.00644732	0.00926101	0.00887898	0.00728977	0.00457123
641.105	NaN	NaN	NaN	NaN	NaN	NaN	NaN	NaN	NaN	NaN	NaN	NaN	NaN	NaN	NaN	NaN	NaN	NaN	NaN	NaN	NaN	NaN	NaN	NaN	NaN	NaN	NaN	0.0014907	NaN	NaN	NaN	NaN	NaN	NaN	NaN	NaN	0.00145672	NaN	NaN	NaN
641.518	0.00269374	0.00300592	0.0033325	0.00229014	0.00217641	0.00354562	0.00230043	0.00268827	0.00315284	0.00335669	0.0025832	0.00258606	0.00261682	0.00285553	0.0021957	0.00248456	0.00241452	0.00225287	0.00272227	0.00241102	0.00373316	0.00423992	0.00451	0.00426222	0.00448623	0.00333749	0.00333749	0.0032685	0.00451149	0.00356051	0.00337592	0.00370122	0.00280176	0.00351853	0.00427154	0.00286596	0.00432469	0.0041023	0.003719	0.00228556
642.182	0.00329709	0.0035403	0.00564712	0.00345381	0.00498133	0.0047068	0.00428833	0.00527612	0.00639598	0.00707328	0.00428173	0.00399257	0.0047393	0.00428304	0.0027777	0.00405855	0.00326218	0.00268997	0.00320801	0.00473243	0.00273423	0.00277661	0.00252841	0.00299285	0.00273378	0.00268714	0.00268714	0.00301292	0.00249232	0.00245562	0.00279654	0.00266715	0.00288818	0.00242271	0.00289602	0.00244809	0.00258954	0.0017474	0.00197978	0.00191563
642.565	NaN	NaN	NaN	NaN	NaN	NaN	NaN	NaN	NaN	NaN	NaN	NaN	NaN	NaN	NaN	NaN	NaN	NaN	NaN	NaN	0.00161849	NaN	0.00218361	NaN	NaN	NaN	NaN	NaN	NaN	NaN	NaN	NaN	NaN	NaN	NaN	NaN	NaN	NaN	NaN	NaN
643.189	0.00416273	0.00457173	0.00614652	0.00424554	0.0074508	0.00455876	0.00445659	0.00512745	0.00360074	0.00423047	0.00794212	0.0046014	0.00783946	0.00536395	0.00529547	0.00506726	0.00680612	0.00492781	0.00295767	0.00488832	0.00265818	0.00222926	0.0025441	0.00221299	0.00226466	0.00249021	0.00249021	0.00294584	0.00267038	0.00250479	0.00263263	0.00267841	0.00203263	0.00200844	0.00220838	0.00232429	0.00259088	0.00201079	0.00224697	0.00251852
644.027	NaN	NaN	NaN	NaN	NaN	NaN	NaN	NaN	NaN	NaN	NaN	NaN	NaN	NaN	NaN	NaN	NaN	NaN	NaN	NaN	0.00217449	NaN	NaN	NaN	0.00180142	0.00194648	0.00194648	0.00213092	NaN	NaN	NaN	NaN	0.00227582	0.00145251	NaN	NaN	NaN	NaN	NaN	NaN
644.296	0.00274045	0.00290697	0.0035949	0.00242442	0.00300908	0.00321839	0.00237272	0.00281855	0.00285488	0.0025321	0.00380241	0.00301183	0.00379431	0.00262409	0.00297105	0.00237182	0.00344541	0.00248798	0.00265825	0.00287613	NaN	0.00169816	0.00216663	0.00162775	NaN	NaN	NaN	NaN	0.00198925	0.00156265	0.00170341	0.00209156	NaN	NaN	0.00209175	0.00186313	0.00196881	0.00154191	0.00178393	0.00169485
644.556	NaN	NaN	NaN	NaN	NaN	NaN	NaN	NaN	NaN	NaN	NaN	NaN	NaN	NaN	NaN	NaN	NaN	NaN	NaN	NaN	NaN	NaN	NaN	0.00190987	NaN	NaN	NaN	NaN	NaN	NaN	NaN	NaN	NaN	NaN	NaN	NaN	NaN	NaN	NaN	NaN
644.716	NaN	NaN	NaN	NaN	NaN	NaN	NaN	NaN	NaN	NaN	NaN	NaN	NaN	NaN	NaN	NaN	NaN	NaN	NaN	NaN	NaN	NaN	0.00200284	NaN	NaN	NaN	NaN	NaN	NaN	NaN	0.00172392	NaN	NaN	NaN	NaN	NaN	NaN	NaN	NaN	NaN
645.016	NaN	NaN	NaN	NaN	NaN	NaN	NaN	NaN	NaN	NaN	NaN	NaN	NaN	NaN	NaN	NaN	NaN	NaN	NaN	NaN	NaN	NaN	NaN	NaN	NaN	NaN	NaN	NaN	NaN	NaN	NaN	NaN	0.00138156	NaN	NaN	0.00128981	NaN	NaN	NaN	NaN
645.422	0.00375078	0.00365947	0.00396522	0.00291466	0.00282318	0.00429993	0.00323844	0.00374032	0.00459529	0.00396165	0.00433412	0.00389392	0.00415837	0.00373064	0.00318219	0.00377014	0.00390457	0.00276064	0.003086	0.00416869	0.00181641	0.00195541	0.00196031	0.00184718	NaN	0.00164245	0.00164245	0.0020671	0.00221395	0.00145202	0.00171588	0.00226466	0.00202222	0.00144984	0.00151484	0.0015699	0.00186653	0.00194522	0.00188292	0.00188083
645.93	NaN	NaN	NaN	NaN	NaN	NaN	NaN	NaN	NaN	NaN	NaN	NaN	NaN	NaN	NaN	NaN	NaN	NaN	NaN	NaN	0.00171501	NaN	NaN	NaN	NaN	NaN	NaN	NaN	NaN	NaN	NaN	NaN	NaN	NaN	NaN	NaN	NaN	NaN	0.00146714	NaN
646.182	NaN	NaN	NaN	NaN	NaN	NaN	NaN	NaN	NaN	NaN	NaN	NaN	NaN	NaN	NaN	NaN	NaN	NaN	NaN	NaN	NaN	NaN	0.00152587	NaN	NaN	0.00149388	0.00149388	NaN	NaN	NaN	0.00159034	NaN	0.00134121	NaN	NaN	0.00166087	NaN	0.00150859	NaN	NaN
646.441	0.00271663	0.00274453	0.00236255	0.00213033	NaN	0.00246441	NaN	0.00217715	0.00288222	0.00252561	0.00232631	0.00212092	0.00239916	0.00264781	NaN	NaN	0.0025761	0.00193636	0.00191935	0.00205541	NaN	0.00185179	NaN	0.00177035	NaN	NaN	NaN	NaN	0.00196875	NaN	NaN	0.00143951	NaN	NaN	0.00151647	NaN	0.00205886	0.00156024	NaN	0.00143039
647.436	0.00462571	0.00432661	0.00398858	0.00316548	0.00335781	0.0041091	0.00394129	0.00446175	0.00493195	0.00484177	0.00450328	0.00425377	0.00469902	0.0042266	0.00345763	0.00371385	0.00377538	0.00295223	0.00373919	0.00437108	0.00253024	0.00401031	0.00457118	0.00249071	0.00406415	0.00250359	0.00250359	0.00273314	0.00360265	0.00491831	0.00407476	0.00357526	0.00331071	0.00428408	0.00445418	0.00394496	0.00337021	0.00334333	0.00260953	0.00294862
648.197	0.00253262	0.00252989	0.00325148	0.00240364	0.0029624	0.00323481	0.00234237	0.00310603	0.00284674	0.00268472	0.00416085	0.00327645	0.00307929	0.00380242	0.00201039	0.00280612	0.00317139	0.00199618	0.00250281	0.00370821	0.004436	0.00494754	0.00418873	0.00395741	0.00418237	0.00434419	0.00434419	0.00380954	0.00455134	0.00303645	0.00333322	0.00417004	0.00323981	0.00450764	0.00367171	0.00280476	0.00354626	0.00352129	0.00319319	0.00398536
649.299	NaN	NaN	0.00418386	NaN	0.00348808	0.00374173	NaN	NaN	0.00416365	NaN	0.00493266	0.00382051	0.00436316	0.00390718	NaN	NaN	0.00357754	NaN	NaN	0.00371768	0.00276381	0.00273688	0.00204581	0.00251562	0.00257713	0.0022003	0.0022003	0.0021948	0.00242788	0.00191962	0.00216165	0.00198278	0.00235884	0.00219412	0.00231487	0.00179064	0.00232768	0.00239401	0.00238035	0.00222852
650.512	0.0117986	0.012182	0.0114693	0.0178711	0.0187344	0.010548	0.0171552	0.0144658	0.00919255	0.013678	0.0108163	0.0104608	0.0122327	0.013101	0.0150219	0.0169296	0.0131828	0.0177155	0.0102946	0.0130254	0.0192658	0.0190905	0.0190085	0.0209793	0.0194081	0.0211157	0.0211157	0.0224753	0.0192919	0.0185615	0.0214675	0.0192329	0.0200569	0.0192067	0.0189896	0.0162063	0.0184621	0.0187475	0.0168329	0.0214847
651.021	0.00555066	0.00608471	0.00434113	0.00752723	0.00802678	0.00326327	0.00681132	0.00564006	0.00334606	0.00591439	0.0042252	0.00360641	0.00517681	0.00445322	0.00695251	0.00720083	0.00501707	0.00935162	0.00361638	0.00464669	0.00823697	0.00742477	0.0071149	0.00824071	0.00773335	0.00845286	0.00845286	0.00898111	0.00713154	0.0072149	0.00809439	0.00780947	0.00736208	0.00756573	0.00726668	0.00664108	0.00694864	0.00603925	0.00651751	0.00928369
651.5	NaN	NaN	NaN	NaN	NaN	NaN	NaN	NaN	NaN	NaN	0.0027506	NaN	NaN	NaN	NaN	NaN	NaN	NaN	0.00212994	NaN	NaN	0.00156754	NaN	NaN	NaN	NaN	NaN	NaN	NaN	NaN	NaN	NaN	NaN	NaN	NaN	NaN	NaN	NaN	NaN	NaN
652.032	NaN	0.00237427	NaN	0.00306743	0.00246068	NaN	NaN	0.00234509	NaN	NaN	NaN	NaN	NaN	NaN	0.00263278	0.00264802	NaN	0.00427615	NaN	NaN	0.00268442	0.00242056	0.00306311	0.00283899	0.00283944	0.00258981	0.00258981	0.00267931	0.00261302	0.00274305	0.00281937	0.00261241	0.00264762	0.0022132	0.00261108	0.00260707	0.00212018	0.00239696	0.00238289	0.00316444
652.53	NaN	0.00225302	NaN	NaN	NaN	NaN	NaN	NaN	NaN	NaN	NaN	NaN	NaN	NaN	NaN	NaN	NaN	NaN	NaN	NaN	NaN	NaN	NaN	NaN	NaN	NaN	NaN	NaN	NaN	NaN	NaN	NaN	NaN	NaN	NaN	NaN	NaN	0.00164169	NaN	NaN
652.995	0.00226911	0.00224508	NaN	0.00285608	0.00308321	NaN	NaN	NaN	NaN	NaN	0.00223076	NaN	0.00233019	0.00253617	0.00237266	0.00329819	0.00260417	0.00363894	NaN	NaN	0.00188809	0.00231397	0.0020331	0.00222359	NaN	0.00212862	0.00212862	NaN	0.0023759	NaN	0.0018417	0.00183422	0.00190872	0.00192572	0.00204099	0.00191322	0.00222919	0.00200206	0.00252428	0.00237497
653.431	0.00275441	0.00257203	0.00219337	NaN	NaN	NaN	0.00234096	0.00215245	0.00211857	0.00216792	0.00247765	0.00234147	0.00302358	0.00217264	0.00286038	0.00299541	0.00248001	0.0031587	0.00218154	0.00228402	NaN	NaN	0.00147463	0.00162612	0.00209574	NaN	NaN	0.00163019	NaN	0.00173204	NaN	NaN	NaN	0.00142416	NaN	0.00167709	NaN	NaN	NaN	NaN
654.02	NaN	NaN	NaN	0.00209805	NaN	NaN	NaN	NaN	NaN	NaN	NaN	NaN	NaN	NaN	NaN	0.00201979	NaN	NaN	NaN	NaN	NaN	0.00165564	NaN	0.00206018	0.00187217	NaN	NaN	0.00146446	0.00169689	NaN	NaN	0.00154856	0.00157361	NaN	0.00161901	0.00164836	0.00152048	0.00181784	0.00186287	NaN
654.403	NaN	NaN	NaN	0.00188022	NaN	NaN	NaN	NaN	NaN	NaN	NaN	NaN	NaN	NaN	NaN	NaN	NaN	NaN	NaN	NaN	0.00147962	NaN	0.0013688	NaN	NaN	0.00208509	0.00208509	NaN	0.0014885	NaN	0.00172951	NaN	0.00148726	NaN	NaN	NaN	NaN	NaN	NaN	0.00193378
654.915	NaN	NaN	NaN	NaN	NaN	NaN	NaN	NaN	NaN	NaN	NaN	NaN	NaN	NaN	NaN	NaN	NaN	NaN	NaN	NaN	NaN	NaN	NaN	NaN	NaN	NaN	NaN	NaN	NaN	NaN	NaN	NaN	NaN	NaN	NaN	0.00164333	NaN	NaN	NaN	NaN
655.353	NaN	0.00225828	0.00236587	NaN	NaN	0.00212874	NaN	NaN	0.00229132	0.00228303	0.00230373	0.00228477	0.0021833	0.00266266	NaN	0.00215703	0.00193365	NaN	0.00227075	0.00207914	0.00136041	0.0015647	0.00177407	0.00155591	0.00204865	0.00168353	0.00168353	0.0015765	0.00143592	0.001676	0.0015669	0.00151835	0.00221511	0.00168058	0.00174687	0.00229521	0.00165422	NaN	0.00166808	0.0014801
656.038	0.00597664	0.00567554	0.00330168	0.0103939	0.0100748	0.00365009	0.00807271	0.00611066	0.00375044	0.00308276	0.0044477	0.00248298	0.00422639	0.00558699	0.00735561	0.00854228	0.00900319	0.0104063	0.00611258	0.00484912	0.0355523	0.0351305	0.0361449	0.0387239	0.0350819	0.0367014	0.0367014	0.0378638	0.0354346	0.0352792	0.0408463	0.0378398	0.0399825	0.03798	0.0382855	0.0423707	0.0422742	0.0462969	0.0437185	0.0458875
656.391	NaN	NaN	NaN	NaN	NaN	NaN	NaN	NaN	NaN	NaN	NaN	0.00226077	NaN	NaN	NaN	NaN	NaN	NaN	NaN	NaN	NaN	NaN	NaN	NaN	NaN	NaN	NaN	NaN	NaN	NaN	NaN	NaN	NaN	NaN	NaN	NaN	NaN	NaN	NaN	NaN
657.05	NaN	0.00243916	NaN	0.00431182	0.00332599	NaN	0.00283266	NaN	NaN	NaN	NaN	NaN	NaN	NaN	0.00240808	0.00341276	0.0026168	0.00456123	0.00187951	NaN	0.014752	0.0139327	0.0142352	0.0169404	0.0140753	0.0152196	0.0152196	0.0166005	0.0146454	0.0142764	0.0170548	0.0160691	0.0163125	0.0149825	0.0156	0.0176664	0.0184668	0.0194599	0.0188807	0.0208235
657.426	0.00275179	NaN	0.00239889	NaN	NaN	0.00252993	NaN	0.00239029	0.00255942	0.00236068	0.00206912	0.00239734	0.00232768	0.00202388	NaN	NaN	NaN	NaN	0.00206179	0.00229811	NaN	NaN	NaN	NaN	NaN	NaN	NaN	NaN	NaN	NaN	NaN	NaN	NaN	NaN	NaN	NaN	NaN	NaN	NaN	NaN
658.104	NaN	NaN	NaN	NaN	NaN	NaN	NaN	NaN	NaN	NaN	0.00210245	NaN	NaN	NaN	NaN	NaN	NaN	NaN	0.00193157	NaN	0.00399547	0.00422712	0.00420672	0.00477004	0.00418974	0.00436067	0.00436067	0.00485317	0.00332031	0.00423029	0.0047872	0.00426545	0.00427354	0.00392418	0.00413239	0.00503904	0.00447712	0.00549431	0.00515744	0.00637206
659.281	0.00542592	0.00577242	0.00529154	0.00646974	0.00646	0.00455813	0.00634083	0.00521243	0.00448803	0.00577835	0.00513964	0.00562338	0.00581413	0.00544803	0.00613598	0.00644078	0.00581849	0.0055303	0.00457581	0.00505868	0.00399232	0.00348764	0.00389361	0.00447889	0.00450318	0.00379576	0.00379576	0.00353711	0.00389933	0.00294895	0.00461551	0.00400291	0.00332818	0.0035039	0.00357437	0.00295708	0.00261532	0.00345043	0.00371525	0.00356099
660.33	0.00318567	0.00340483	0.00327005	0.00298415	0.0030519	0.00321926	0.00295828	0.00289267	0.00321604	0.00346196	0.00309603	0.00314416	0.00314098	0.00334714	0.00333675	0.00314966	0.00290893	0.00278846	0.00293977	0.00351847	0.00203013	0.00212498	0.00231673	0.00228886	0.00217608	0.00181814	0.00181814	0.00232543	0.00212281	0.00214202	0.00234643	0.00264805	0.00159611	0.00222852	0.00225058	0.00167011	0.00203674	0.00232836	0.00193451	0.00210536
660.827	NaN	NaN	NaN	NaN	NaN	NaN	NaN	NaN	NaN	NaN	NaN	NaN	NaN	NaN	NaN	NaN	NaN	NaN	NaN	NaN	NaN	NaN	NaN	NaN	NaN	NaN	NaN	NaN	NaN	NaN	NaN	NaN	NaN	NaN	NaN	NaN	0.00126216	NaN	NaN	NaN
661.056	NaN	NaN	NaN	NaN	NaN	NaN	NaN	NaN	NaN	NaN	NaN	NaN	NaN	NaN	NaN	NaN	NaN	NaN	NaN	NaN	NaN	NaN	NaN	NaN	NaN	NaN	NaN	NaN	NaN	NaN	NaN	NaN	NaN	NaN	NaN	NaN	NaN	NaN	NaN	0.00153605
661.403	0.00350965	0.00327675	0.00394762	0.00258707	0.0028076	0.00350972	0.00304122	0.00339611	0.00388527	0.00362201	0.00385084	0.00377646	0.00408229	0.00401819	0.0031595	0.00314208	0.00318758	0.00260222	0.003239	0.00408843	0.00162221	0.00211203	0.00206949	0.00199698	0.00205767	0.00170409	0.00170409	0.00163882	0.00168876	0.00206221	0.00187623	0.00190319	0.00203162	0.00159624	0.00171282	0.00184079	0.00199491	0.00223565	0.00185671	0.00154647
661.882	NaN	NaN	NaN	NaN	NaN	NaN	NaN	NaN	NaN	NaN	NaN	NaN	NaN	NaN	NaN	NaN	NaN	NaN	NaN	NaN	NaN	NaN	NaN	NaN	NaN	NaN	NaN	NaN	NaN	NaN	NaN	0.00145343	NaN	NaN	NaN	NaN	NaN	NaN	NaN	NaN
662.355	NaN	NaN	0.00231065	NaN	0.00208588	0.00221028	NaN	0.00202799	0.00236457	0.00255689	0.00254401	0.00214907	0.00220581	0.00206177	NaN	NaN	0.00220564	NaN	0.00185065	0.00238182	0.00163358	0.00190877	0.0015238	0.00171588	0.00174996	NaN	NaN	0.00190415	0.00138895	0.00151638	0.00174073	0.00188425	0.00147388	NaN	0.00164385	0.00160833	NaN	0.00153431	0.0013864	0.00158829
662.573	NaN	NaN	NaN	NaN	NaN	NaN	NaN	NaN	NaN	NaN	NaN	NaN	NaN	NaN	NaN	NaN	NaN	NaN	NaN	NaN	NaN	NaN	0.00143711	NaN	NaN	NaN	NaN	NaN	NaN	NaN	NaN	NaN	NaN	NaN	NaN	NaN	NaN	NaN	NaN	NaN
662.965	NaN	NaN	NaN	NaN	NaN	NaN	NaN	NaN	NaN	NaN	NaN	NaN	NaN	NaN	NaN	NaN	NaN	NaN	NaN	NaN	NaN	0.00153209	NaN	NaN	NaN	NaN	NaN	NaN	NaN	NaN	NaN	NaN	NaN	NaN	NaN	NaN	NaN	NaN	NaN	NaN
663.438	0.00525595	0.00532772	0.00626016	0.00449641	0.00464637	0.00541307	0.00522409	0.00597809	0.00646702	0.00632667	0.00634951	0.00610282	0.00634541	0.00607956	0.00503482	0.00530782	0.00495951	0.00392658	0.00493138	0.00631283	0.00208708	0.00238077	0.00264755	0.00268458	0.00287956	0.00244998	0.00244998	0.00262026	0.00262412	0.00293926	0.00192207	0.00286839	0.00218486	0.00249347	0.0023394	0.00280368	0.00191735	0.00237988	0.00234141	0.00255892
664.198	NaN	NaN	NaN	NaN	0.00348745	NaN	NaN	NaN	NaN	NaN	0.00395398	NaN	NaN	NaN	NaN	NaN	NaN	NaN	NaN	NaN	NaN	NaN	NaN	NaN	NaN	NaN	NaN	NaN	NaN	NaN	0.00254631	NaN	NaN	NaN	NaN	0.00171989	NaN	NaN	NaN	0.00177454
664.491	0.00364216	0.00331314	0.00428829	0.00256439	NaN	0.00372333	0.00353131	0.00432385	0.00411619	0.00462387	NaN	0.00358205	0.00379809	0.00361914	0.00282958	0.00366138	0.00317949	0.00201269	0.0030777	0.0041191	0.00266223	0.00259102	0.00318397	0.00279754	0.00282685	0.00261823	0.00261823	0.00263208	0.00327301	0.00280985	0.00282333	0.00255549	0.00201436	0.00282175	0.00262334	0.00259882	0.00265037	0.00281476	0.00218083	0.00162096
665.413	NaN	0.00333419	0.00407784	NaN	NaN	0.00347905	0.00312946	0.00348859	0.00388887	0.00427721	0.0039864	0.00351861	0.00397582	NaN	NaN	NaN	0.00362881	NaN	0.00295734	0.00401197	0.00156054	NaN	0.00206215	0.00254131	0.00193793	0.00164209	0.00164209	0.00185773	0.00199277	0.00196655	0.00164835	NaN	0.00199944	0.0017587	0.00161506	0.00199297	NaN	0.00199037	0.00189301	0.00176733
666.005	0.00725982	0.00703441	0.00732234	0.01029	0.0118799	0.00556111	0.00960788	0.00850118	0.00538429	0.00759384	0.00623359	0.00654191	0.00797355	0.00775239	0.00990102	0.0110734	0.00862862	0.0128301	0.00565994	0.00758313	0.0048139	0.0043332	0.00431064	0.00434233	0.00422548	0.00438383	0.00438383	0.00491127	0.00382089	0.00443817	0.00529881	0.00457385	0.00426903	0.00423832	0.00477684	0.00422655	0.00443071	0.00487367	0.00418396	0.00635502
666.582	0.00377847	0.00395138	0.00532178	NaN	NaN	0.00412615	0.00391919	0.00418794	0.00437682	0.00483299	0.00352547	0.00490482	0.00513592	0.00488037	NaN	NaN	0.00450468	NaN	0.00498724	0.00403636	0.00858517	0.00955942	0.0102408	0.00911964	0.00908675	0.00874429	0.00874429	0.00799676	0.0102812	0.00883753	0.00901495	0.00898084	0.00730573	0.00940474	0.00936801	0.00666975	0.011657	0.0101233	0.00763176	0.00497268
667.017	0.0032287	0.00342721	NaN	0.00477234	0.00434374	NaN	0.00393078	NaN	NaN	NaN	NaN	NaN	NaN	NaN	0.00420341	0.00456501	NaN	0.00669633	NaN	NaN	NaN	NaN	NaN	NaN	NaN	NaN	NaN	NaN	NaN	NaN	NaN	NaN	NaN	NaN	NaN	NaN	NaN	NaN	NaN	NaN
667.563	0.00245078	0.00251627	0.00258659	NaN	NaN	0.00226441	0.00232906	0.00259069	0.00230715	0.00282558	0.00214012	0.00233421	0.00238509	0.00238614	NaN	NaN	NaN	NaN	0.00271307	0.00242461	0.00345402	0.004168	0.00479222	0.00481127	0.00444593	0.00400004	0.00400004	0.00363083	0.0050776	0.00412656	0.00388116	0.0042574	0.00408164	0.00459527	0.00420347	0.00310951	0.00561916	0.00526659	0.00396212	0.0022328
668.061	0.00269453	0.00255165	NaN	0.00355845	0.00361338	NaN	0.0026075	0.00272127	NaN	0.00224708	0.00221455	NaN	0.00252789	NaN	0.00301462	0.00351914	0.00261678	0.00473645	NaN	0.00217286	NaN	NaN	NaN	NaN	NaN	0.00170494	0.00170494	NaN	NaN	NaN	NaN	NaN	0.0015099	NaN	0.00193103	NaN	NaN	NaN	NaN	0.00189133
668.583	0.00246761	0.00263211	0.00368024	NaN	0.00241127	0.00288722	0.00260546	0.00320133	0.00279667	0.00403437	NaN	0.00270462	0.00312219	0.00294393	0.00308083	NaN	0.00276796	0.00325431	0.00317152	0.00283996	0.00621269	0.00712455	0.00773607	0.00741418	0.00717873	0.0063061	0.0063061	0.00562944	0.0079936	0.00652741	0.00615028	0.00594358	0.00493407	0.00655194	0.00660935	0.0052078	0.00841509	0.00816358	0.00618994	0.00506032
669.12	NaN	NaN	NaN	0.00251833	0.00198828	NaN	NaN	NaN	NaN	NaN	NaN	NaN	NaN	NaN	NaN	NaN	NaN	NaN	NaN	NaN	NaN	NaN	NaN	0.00158428	NaN	NaN	NaN	NaN	NaN	NaN	0.00142013	NaN	NaN	NaN	NaN	0.00168084	NaN	NaN	NaN	0.00198502
669.507	NaN	NaN	0.00262108	NaN	NaN	NaN	NaN	0.00207764	0.00224854	0.00236193	NaN	NaN	0.00227024	NaN	0.00201348	0.00210915	0.00249682	0.00239068	0.00245101	0.00219583	0.00330356	0.0036264	0.00396271	0.00308254	0.00344252	0.00354072	0.00354072	0.00307802	0.00347201	0.0030302	0.00258576	0.00284199	0.00238363	0.00309096	0.00329773	0.00225688	0.00367156	0.00316318	0.00285374	0.00219672
670.27	NaN	NaN	NaN	NaN	NaN	NaN	NaN	NaN	NaN	NaN	NaN	NaN	NaN	NaN	NaN	NaN	NaN	NaN	NaN	NaN	0.00134593	0.00146652	NaN	NaN	0.00155833	NaN	NaN	NaN	NaN	0.00144181	NaN	NaN	0.0016709	NaN	0.00196091	0.00136875	0.00125293	0.00142117	NaN	0.00163987
670.573	NaN	NaN	NaN	NaN	NaN	NaN	NaN	NaN	NaN	NaN	NaN	NaN	NaN	NaN	NaN	NaN	NaN	NaN	NaN	NaN	NaN	NaN	0.00207005	0.00198644	NaN	NaN	NaN	0.00149684	0.00180261	NaN	NaN	0.00157657	NaN	0.00157523	NaN	NaN	NaN	0.00159886	NaN	0.00137298
671.293	NaN	NaN	NaN	NaN	NaN	NaN	NaN	NaN	NaN	NaN	NaN	NaN	NaN	0.00194772	0.00193214	NaN	0.00185225	NaN	NaN	NaN	0.00150413	NaN	0.00173098	0.00158274	NaN	0.00140828	0.00140828	0.00158847	0.00158441	0.00177202	0.00156199	0.00143846	0.00192095	0.0017446	0.00160127	0.00154732	NaN	0.00203314	0.00135351	0.00139404
672.026	0.00319914	0.00244837	NaN	0.005734	0.00508989	NaN	0.00414616	0.00291418	NaN	NaN	0.00218626	NaN	0.00223523	0.00272194	0.00417434	0.00456858	0.0042532	0.00610368	0.00298396	0.00252137	0.0069124	0.00721672	0.00724298	0.00692746	0.00628852	0.00622471	0.00622471	0.00758014	0.00708015	0.00569367	0.00721515	0.00656952	0.00689265	0.00743001	0.00710426	0.00838908	0.00975434	0.0108168	0.0090222	0.0114274
672.481	NaN	NaN	NaN	NaN	NaN	NaN	NaN	NaN	NaN	NaN	NaN	NaN	NaN	NaN	NaN	NaN	NaN	NaN	NaN	NaN	NaN	NaN	NaN	NaN	NaN	NaN	NaN	NaN	NaN	NaN	NaN	NaN	NaN	NaN	NaN	NaN	NaN	NaN	NaN	NaN
673.034	NaN	NaN	NaN	0.00196596	NaN	NaN	NaN	NaN	NaN	NaN	NaN	NaN	NaN	NaN	NaN	0.00217466	NaN	0.00262945	NaN	NaN	0.00233429	0.00281505	0.00345107	0.00269722	0.00247447	0.0027164	0.0027164	0.00294027	0.00284283	0.00209454	0.00284269	0.00309124	0.00326306	0.00242106	0.00280119	0.0040885	0.00389358	0.00473199	0.0032119	0.00444044
673.481	0.00221424	0.00247581	0.00251249	0.00194968	0.00190926	0.00275789	0.00211888	0.00272688	0.00280046	0.0023693	0.00217137	0.00261528	0.00246725	0.00219474	0.00212545	0.00218107	0.0025435	0.00210725	0.00232044	0.00278536	0.00329756	0.00288361	0.00296879	0.00367499	0.00353851	0.00341864	0.00341864	0.00337752	0.00377284	0.00295456	0.00295267	0.00302279	0.00285047	0.00308629	0.00330256	0.00222203	0.00192156	0.00252374	0.00268356	0.00315125
674.032	NaN	NaN	NaN	NaN	NaN	NaN	NaN	NaN	NaN	NaN	NaN	NaN	NaN	NaN	NaN	NaN	NaN	NaN	NaN	NaN	0.00160635	0.00203242	0.00170137	0.00184005	0.00185846	0.00161846	0.00161846	0.00213206	0.00204825	0.00211801	0.00163235	NaN	0.00209842	0.00221062	0.00202277	0.00234443	0.00221333	0.0025002	0.00193091	0.00260949
674.488	NaN	NaN	NaN	NaN	NaN	0.00216071	NaN	NaN	NaN	NaN	0.00188292	0.00220904	NaN	NaN	NaN	NaN	0.00209049	NaN	0.00190166	NaN	0.00169678	0.00185295	0.00205853	0.00194136	0.00261082	0.00245839	0.00245839	0.00178113	0.00179673	0.00218441	0.00138222	0.00184558	0.0013714	NaN	0.00216768	NaN	0.00153371	0.00180438	NaN	0.00156989
675.024	NaN	NaN	NaN	NaN	NaN	NaN	NaN	NaN	NaN	NaN	NaN	NaN	NaN	NaN	NaN	NaN	NaN	NaN	NaN	NaN	NaN	NaN	0.00164008	NaN	NaN	NaN	NaN	NaN	NaN	NaN	NaN	NaN	NaN	NaN	NaN	0.00143152	0.0016256	NaN	NaN	0.00159319
675.479	0.00345402	0.00333609	0.00311171	0.00269301	NaN	0.00324418	0.00276796	0.00291107	0.00358507	0.00320402	0.00338021	0.00347738	0.00323287	0.00309347	0.00266271	NaN	0.00284943	NaN	0.00301429	0.00317725	NaN	NaN	NaN	NaN	NaN	NaN	NaN	NaN	0.00241654	0.00189315	NaN	0.0020692	0.00170894	0.00169347	NaN	0.00144619	NaN	0.00173341	0.00150511	NaN
675.767	NaN	NaN	NaN	NaN	0.0025036	NaN	NaN	NaN	NaN	NaN	NaN	NaN	NaN	NaN	NaN	0.00272204	NaN	0.00253468	NaN	NaN	0.00196274	0.00239618	0.00209279	0.00206889	0.00200763	0.00239646	0.00239646	0.00261803	0.00238183	0.00200944	0.00195176	0.00199074	0.00229561	0.00154231	0.00184397	NaN	0.00193907	NaN	NaN	0.00201656
675.909	NaN	NaN	NaN	NaN	NaN	NaN	NaN	NaN	NaN	NaN	NaN	NaN	NaN	NaN	NaN	NaN	NaN	NaN	NaN	NaN	NaN	NaN	NaN	NaN	NaN	NaN	NaN	NaN	NaN	NaN	NaN	NaN	NaN	NaN	NaN	0.00178983	NaN	NaN	0.00142325	NaN
676.389	NaN	NaN	NaN	NaN	0.0019374	0.00233967	NaN	0.00222761	0.00254302	0.00210778	0.00221214	0.00250902	0.00248804	NaN	NaN	NaN	NaN	NaN	NaN	NaN	0.00153677	NaN	0.00174321	0.00183517	0.00172215	0.0018398	0.0018398	0.00161364	NaN	0.00179838	NaN	NaN	0.00191081	0.00159333	0.00165973	0.00169854	NaN	0.00158584	0.00140858	NaN
676.775	NaN	NaN	NaN	NaN	NaN	NaN	NaN	NaN	NaN	NaN	NaN	NaN	NaN	NaN	NaN	NaN	NaN	NaN	NaN	NaN	NaN	NaN	NaN	0.00175257	0.0017049	NaN	NaN	NaN	0.00209405	NaN	NaN	NaN	NaN	NaN	NaN	NaN	NaN	NaN	NaN	0.00159769
677.352	0.00515618	0.00490725	0.0051814	0.00427777	0.00445146	0.0047805	0.00505422	0.00502352	0.00543213	0.00554401	0.00528225	0.00552878	0.00562584	0.00466835	0.00454859	0.00512378	0.00466421	0.0038007	0.00466954	0.00514446	0.00399936	0.00397173	0.00428788	0.00356723	0.00418643	0.00418095	0.00418095	0.00468389	0.00523397	0.00448496	0.00395031	0.004274	0.00399932	0.00387814	0.00439197	0.00339147	0.00328949	0.00345689	0.00370477	0.0035053
678.322	0.00265371	0.00239357	0.00272634	0.002251	0.00220359	0.0025506	0.00245786	0.00242437	0.00279011	0.00258367	0.0022418	0.00269699	0.00265976	0.00236847	0.00240927	0.00268201	0.00242138	0.00225096	0.0023002	0.00256014	0.0022623	0.00239982	0.00234715	0.00249664	0.00280126	0.00275425	0.00275425	0.00254961	0.00256747	0.00244313	0.00279566	0.00257825	0.00313087	0.00233711	0.00251767	0.00275596	0.00241455	0.00212271	0.00231176	0.00230075
679.443	0.00408144	x	0.00449216	0.00321518	0.00299894	0.0046302	0.0033538	0.00377629	0.00449095	0.00435581	0.0042021	0.00461094	0.00482645	0.00409508	0.00366721	0.00394099	0.00398106	0.00275727	0.00329853	0.00419063	0.0021907	0.00239038	0.0024122	0.00245248	0.00252174	0.00203997	0.00203997	0.00304939	0.00241789	0.00266346	0.00229398	0.00214115	0.0027651	0.00205088	0.00286529	0.00273883	0.00261199	0.0021259	0.0023041	0.00196514
679.967	NaN	NaN	NaN	NaN	NaN	NaN	NaN	NaN	NaN	NaN	NaN	NaN	NaN	NaN	NaN	NaN	NaN	NaN	NaN	NaN	NaN	NaN	NaN	NaN	NaN	NaN	NaN	NaN	NaN	NaN	NaN	NaN	NaN	NaN	NaN	NaN	NaN	NaN	NaN	NaN
680.209	NaN	NaN	NaN	NaN	NaN	NaN	NaN	NaN	NaN	NaN	NaN	NaN	NaN	NaN	NaN	NaN	NaN	NaN	NaN	NaN	NaN	NaN	NaN	NaN	NaN	NaN	NaN	NaN	NaN	0.00168389	NaN	NaN	NaN	0.0017937	0.00140792	0.00139037	NaN	NaN	NaN	NaN
680.46	NaN	NaN	0.00220065	NaN	NaN	NaN	NaN	NaN	0.00209929	0.00220673	0.00189379	0.00204202	NaN	0.00194498	NaN	NaN	0.00196175	NaN	NaN	0.00226879	0.00144954	0.00138806	0.0018287	0.0017979	0.00199623	0.00193687	0.00193687	0.00199509	0.00193748	0.00171808	0.00173666	0.00166238	0.00190965	NaN	NaN	0.0018048	0.00181961	NaN	0.00172152	0.00156386
680.632	NaN	NaN	NaN	NaN	NaN	NaN	NaN	NaN	NaN	NaN	NaN	NaN	NaN	NaN	NaN	NaN	NaN	NaN	NaN	NaN	NaN	NaN	NaN	NaN	NaN	NaN	NaN	NaN	NaN	NaN	NaN	NaN	NaN	NaN	NaN	NaN	NaN	0.00150337	NaN	NaN
681.021	NaN	NaN	NaN	NaN	NaN	NaN	NaN	NaN	NaN	NaN	NaN	NaN	NaN	NaN	NaN	NaN	NaN	NaN	NaN	NaN	NaN	NaN	NaN	NaN	0.00179556	NaN	NaN	NaN	NaN	NaN	NaN	NaN	NaN	NaN	NaN	NaN	NaN	NaN	NaN	0.00151124
681.383	NaN	NaN	NaN	NaN	NaN	NaN	NaN	NaN	NaN	NaN	0.00210784	NaN	NaN	NaN	NaN	NaN	NaN	NaN	NaN	NaN	0.00152397	0.00195856	0.00176462	0.00182356	0.00154896	0.00161353	0.00161353	0.00149237	NaN	0.0016712	0.00156589	0.00141585	0.00187884	0.00158548	0.00171761	0.00159013	0.0015242	0.00163085	0.00155965	0.00142166
681.982	NaN	NaN	NaN	0.00239121	0.00248111	NaN	NaN	NaN	NaN	NaN	NaN	NaN	NaN	NaN	0.00185725	0.00212795	NaN	0.00351029	NaN	NaN	0.00162187	NaN	NaN	0.00141698	NaN	NaN	NaN	0.00140722	0.00173238	NaN	0.00143606	NaN	NaN	NaN	0.00132175	NaN	0.00154915	0.00205726	0.00137609	0.00177586
682.345	NaN	NaN	NaN	NaN	NaN	NaN	NaN	NaN	NaN	NaN	NaN	NaN	NaN	NaN	NaN	NaN	NaN	NaN	NaN	NaN	NaN	0.00151826	0.00145776	NaN	NaN	0.00154774	0.00154774	NaN	0.00142359	0.00140363	0.00158534	NaN	0.00154209	0.00172822	NaN	0.00125721	NaN	NaN	NaN	NaN
682.576	NaN	NaN	NaN	NaN	NaN	NaN	NaN	NaN	NaN	NaN	NaN	NaN	NaN	NaN	NaN	NaN	NaN	NaN	NaN	NaN	0.00181033	NaN	NaN	0.0014928	0.00140891	0.00152226	0.00152226	0.00150949	NaN	NaN	NaN	0.00143939	NaN	0.0020227	0.00163819	NaN	0.00137744	NaN	NaN	NaN
682.898	NaN	NaN	NaN	NaN	NaN	NaN	NaN	NaN	NaN	NaN	NaN	NaN	NaN	NaN	NaN	NaN	NaN	NaN	NaN	NaN	NaN	NaN	NaN	NaN	NaN	NaN	NaN	NaN	NaN	0.00168455	NaN	NaN	NaN	NaN	NaN	NaN	NaN	NaN	0.00145909	NaN
683.429	0.00463546	0.00457913	0.00519952	0.00317116	0.00350941	0.0046712	0.00384202	0.00435565	0.00518724	0.00485989	0.00492298	0.0051632	0.0050804	0.00482467	0.00382744	0.00439275	0.00383512	0.00381152	0.00390214	0.00482889	0.00243926	0.00214131	0.00249878	0.00291834	0.00215597	0.00254599	0.00254599	0.00267035	0.00241528	0.00277858	0.00272955	0.00253879	0.00253938	0.00205994	0.00233976	0.00225931	0.00293595	0.0025336	0.00231758	0.00213346
683.853	NaN	NaN	NaN	NaN	NaN	NaN	NaN	NaN	NaN	NaN	NaN	NaN	NaN	NaN	NaN	NaN	NaN	NaN	NaN	NaN	NaN	0.00137697	NaN	NaN	NaN	NaN	NaN	NaN	NaN	NaN	NaN	NaN	NaN	NaN	NaN	NaN	NaN	NaN	NaN	NaN
684.101	NaN	NaN	NaN	NaN	NaN	NaN	NaN	NaN	NaN	NaN	NaN	NaN	NaN	NaN	NaN	NaN	NaN	0.00260745	NaN	NaN	NaN	NaN	NaN	NaN	NaN	NaN	NaN	NaN	NaN	NaN	NaN	NaN	NaN	NaN	NaN	NaN	NaN	NaN	NaN	NaN
684.425	0.00321037	0.00255313	0.00336964	0.00281143	0.00254315	0.00258317	0.00252381	0.00248941	0.003123	0.00305357	0.00302947	0.00309749	0.00328052	0.00302122	0.0026575	0.00261512	0.0022757	0.00235442	0.0019621	0.00279536	0.00214928	0.0023228	0.00166326	0.00182003	0.00186314	0.00182399	0.00182399	0.00175795	0.00236635	0.00182465	0.00208092	0.00163382	0.00201015	0.0017752	0.00167974	0.00175401	0.00211014	0.00141261	0.00188704	0.00184686
685.523	0.0108163	0.0104608	0.0122327	0.013101	0.0150219	0.0169296	0.0131828	0.0177155	0.0102946	0.0130254	0.00915123	0.0101653	0.00772335	0.012514	0.0118647	0.0103716	0.0124454	0.00796436	0.0130664	0.0104513	0.0192658	0.0190905	0.0190085	0.0209793	0.0194081	0.0211157	0.0211157	0.0224753	0.0192919	0.0185615	0.0214675	0.0192329	0.0200569	0.0192067	0.0189896	0.0162063	0.0184621	0.0187475	0.0168329	0.0214847
686.437	0.00420186	0.00449085	0.00480871	0.00717575	0.00524608	0.00481619	0.00651567	0.00541365	0.00419026	0.00642843	0.00294691	0.00303254	0.00363434	0.00322325	0.00447854	0.00431253	0.00376604	0.00575061	0.00244334	0.00275841	0.00374478	0.00391949	0.00474823	0.00361286	0.00411316	0.00348442	0.00348442	0.00491095	0.00438189	0.00558622	0.00314349	0.00459905	0.00333211	0.00502153	0.00358609	0.00458824	0.00362866	0.00375046	0.00379908	0.00314062
687.008	NaN	NaN	NaN	NaN	NaN	NaN	NaN	NaN	NaN	NaN	NaN	NaN	NaN	NaN	NaN	NaN	NaN	NaN	NaN	NaN	NaN	NaN	NaN	NaN	NaN	NaN	NaN	NaN	NaN	NaN	0.00196572	NaN	NaN	NaN	NaN	NaN	NaN	NaN	0.00146984	NaN
687.43	NaN	0.00250856	0.00258835	0.00280583	0.00217765	0.00216499	0.00251049	0.00241201	0.00240303	0.00324576	0.002123	0.00217332	NaN	NaN	0.00235092	0.00214832	NaN	0.00222091	NaN	NaN	0.00175383	0.00178418	0.0017391	0.00208112	0.00210689	0.00205095	0.00205095	0.0018629	0.00226599	0.00242952	0.00172548	0.00172931	0.0020583	0.00210103	0.00187969	0.00171067	0.00196878	0.00196815	0.00177191	0.00210531
688.074	NaN	NaN	NaN	NaN	NaN	NaN	NaN	NaN	NaN	NaN	NaN	NaN	NaN	NaN	NaN	NaN	NaN	NaN	NaN	NaN	0.0014522	0.00144309	0.00155211	NaN	NaN	NaN	NaN	0.00165578	0.00145549	0.00156281	0.0018438	NaN	NaN	0.00201511	0.00147392	0.0017661	0.00155978	0.00146065	0.00161676	0.00203698
688.416	NaN	NaN	NaN	NaN	NaN	NaN	NaN	NaN	NaN	NaN	NaN	NaN	NaN	NaN	NaN	NaN	NaN	NaN	NaN	NaN	0.00147988	0.00150631	0.00176951	0.00160793	0.00185344	0.00176684	0.00176684	NaN	0.00142041	NaN	NaN	0.00210869	0.00187039	NaN	0.0014516	0.00147712	NaN	0.00146536	NaN	NaN
689.027	NaN	NaN	NaN	NaN	NaN	NaN	NaN	NaN	NaN	NaN	NaN	NaN	NaN	NaN	NaN	NaN	NaN	NaN	NaN	NaN	0.00138591	NaN	NaN	NaN	NaN	NaN	NaN	NaN	NaN	NaN	NaN	NaN	NaN	NaN	NaN	NaN	NaN	NaN	NaN	NaN
689.442	0.00252198	0.00225209	0.00274472	0.00187436	0.00218697	0.00273321	0.00230159	0.00202124	0.00267775	0.00277124	0.00300895	0.00269406	0.00281167	0.00272966	0.0018882	0.00206743	0.00189799	NaN	0.00236731	0.00288554	0.00139265	0.00142873	0.00179002	0.00182052	0.00210271	0.00162859	0.00162859	0.00211741	0.00193307	0.00247833	0.00200011	0.00141882	0.00170795	0.00186177	0.00176413	0.00171326	0.00181719	0.0019569	0.00205983	0.00145769
689.96	NaN	NaN	NaN	NaN	NaN	NaN	NaN	NaN	NaN	NaN	NaN	NaN	NaN	NaN	NaN	NaN	NaN	NaN	NaN	NaN	NaN	NaN	NaN	NaN	NaN	NaN	NaN	NaN	NaN	NaN	NaN	NaN	NaN	NaN	NaN	NaN	NaN	NaN	NaN	NaN
690.206	NaN	NaN	NaN	NaN	NaN	NaN	NaN	NaN	NaN	NaN	NaN	NaN	NaN	NaN	NaN	NaN	NaN	NaN	NaN	NaN	NaN	NaN	NaN	0.00146522	0.00151957	NaN	NaN	0.00137821	NaN	NaN	NaN	NaN	NaN	NaN	NaN	NaN	NaN	NaN	NaN	NaN
690.49	NaN	NaN	NaN	NaN	NaN	NaN	NaN	NaN	NaN	NaN	0.002042	NaN	NaN	NaN	NaN	NaN	NaN	NaN	NaN	NaN	0.00161523	0.00158333	0.00167326	0.00144979	0.00171312	0.00184107	0.00184107	0.00155127	0.00183895	0.00176455	0.00193335	0.00206164	0.00161396	0.00165681	0.00152576	0.00180035	0.00179126	0.00171973	0.0014069	0.00153061
690.742	NaN	NaN	NaN	NaN	NaN	NaN	NaN	NaN	NaN	NaN	NaN	NaN	NaN	NaN	NaN	NaN	NaN	NaN	NaN	NaN	NaN	NaN	NaN	NaN	NaN	NaN	NaN	NaN	NaN	NaN	NaN	NaN	NaN	NaN	NaN	NaN	NaN	NaN	NaN	NaN
691.371	0.00366927	0.00366139	0.00336632	0.00258806	0.00282046	0.00373789	0.00320233	0.00345973	0.00422757	0.00378511	0.00407585	0.00415636	0.0040909	0.00388939	0.00308201	0.00361009	0.00356572	0.00276525	0.00324839	0.00379473	0.00296207	0.0030214	0.00352785	0.00352883	0.00396327	0.00388345	0.00388345	0.00393115	0.00408892	0.0036538	0.00385947	0.00351454	0.0034733	0.00410655	0.0035599	0.00342364	0.00300597	0.0033504	0.00298103	0.00332026
691.837	NaN	NaN	NaN	NaN	NaN	NaN	NaN	NaN	NaN	NaN	NaN	NaN	NaN	NaN	NaN	NaN	NaN	NaN	NaN	NaN	NaN	NaN	NaN	NaN	NaN	NaN	NaN	NaN	NaN	NaN	NaN	NaN	NaN	NaN	NaN	NaN	NaN	NaN	NaN	NaN
692.491	NaN	0.00238556	0.00234689	NaN	NaN	0.00226943	NaN	0.00203174	0.00281703	0.00223078	0.00229479	0.00222844	NaN	0.00208413	0.00193283	NaN	0.00194733	NaN	0.00209788	0.00226319	0.00341249	0.00493369	0.00396264	0.00332106	0.00409919	0.00362954	0.00362954	0.00400399	0.00425101	0.00370412	0.00354136	0.00356608	0.0030652	0.00372076	0.00371343	0.00305808	0.0043512	0.00439092	0.00379921	0.00190389
692.774	NaN	NaN	NaN	NaN	NaN	NaN	NaN	NaN	NaN	NaN	NaN	NaN	NaN	NaN	NaN	NaN	NaN	NaN	NaN	NaN	NaN	NaN	NaN	NaN	NaN	NaN	NaN	NaN	NaN	NaN	NaN	NaN	NaN	NaN	NaN	NaN	NaN	NaN	NaN	NaN
693.462	0.00321493	0.00295175	0.00353539	0.00253653	0.00286462	0.00369247	0.002794	0.00322025	0.00392958	0.0033891	0.00327713	0.00376117	0.00386697	0.00339449	0.00282969	0.00249951	0.00278358	0.00231772	0.0029549	0.00381157	0.00267481	0.00245286	0.00264605	0.00237425	0.00250756	0.00267513	0.00267513	0.00219778	0.00254565	0.00238505	0.00226386	0.00305433	0.00255761	0.00200849	0.00249067	0.00209004	0.00247776	0.00248063	0.00227106	0.00198011
694.119	NaN	NaN	NaN	NaN	NaN	NaN	NaN	NaN	NaN	NaN	NaN	NaN	NaN	NaN	NaN	NaN	NaN	NaN	NaN	NaN	NaN	NaN	NaN	0.00179821	NaN	0.00145855	0.00145855	0.00181103	NaN	0.00157873	0.0019614	NaN	NaN	NaN	0.00182	0.00188056	NaN	0.00174542	NaN	0.00177927
694.61	NaN	NaN	NaN	NaN	NaN	NaN	NaN	NaN	NaN	NaN	NaN	NaN	NaN	NaN	NaN	NaN	NaN	NaN	0.00187957	NaN	0.00348447	0.00383166	0.00421737	0.00360858	0.00382812	0.00310113	0.00310113	0.00303973	0.00345856	0.00346382	0.00306377	0.003064	0.00256072	0.00381218	0.00301865	0.00285388	0.00447213	0.00428301	0.00286957	0.00219561
695.159	NaN	NaN	NaN	NaN	NaN	NaN	NaN	NaN	NaN	NaN	NaN	NaN	NaN	NaN	NaN	NaN	NaN	NaN	NaN	NaN	NaN	NaN	NaN	NaN	NaN	NaN	NaN	NaN	NaN	NaN	0.00135914	NaN	NaN	NaN	0.00160458	0.00166479	NaN	NaN	NaN	NaN
695.51	NaN	0.00215827	0.00255768	NaN	NaN	0.00214815	NaN	0.00214324	0.00214043	0.00231257	0.00229988	0.00250191	0.00226606	0.00211653	0.00201074	NaN	0.00219697	NaN	0.0024536	0.00229598	0.00206761	0.0019679	0.00256177	0.00219764	0.00244672	0.00177923	0.00177923	0.00194088	0.00212175	0.00205567	0.0017905	0.00169242	0.00208039	0.00206315	0.00187237	0.0014861	0.00253859	0.00223317	0.00188943	0.001644
696.227	NaN	NaN	NaN	NaN	NaN	NaN	NaN	NaN	NaN	NaN	NaN	NaN	NaN	NaN	NaN	NaN	NaN	NaN	NaN	NaN	NaN	NaN	NaN	NaN	NaN	NaN	NaN	NaN	NaN	0.00173287	NaN	NaN	NaN	NaN	NaN	0.00167399	0.00154658	NaN	NaN	NaN
696.634	NaN	NaN	NaN	NaN	NaN	NaN	NaN	NaN	NaN	NaN	NaN	NaN	NaN	NaN	NaN	NaN	NaN	NaN	NaN	NaN	0.00222691	0.00256786	0.00304206	0.00242987	0.00298448	0.00223625	0.00223625	0.00243457	0.00239951	0.00234735	0.00192143	0.00200453	0.00209084	0.00261265	0.0024403	0.00212569	0.00301307	0.00280513	0.00213086	0.00170135
697.289	NaN	NaN	NaN	NaN	0.00184176	NaN	NaN	NaN	NaN	NaN	NaN	NaN	NaN	NaN	NaN	NaN	NaN	0.00250289	0.00184742	NaN	0.00186636	0.00207924	NaN	NaN	0.00185309	0.00192115	0.00192115	NaN	NaN	NaN	0.00175377	NaN	0.00166379	0.00158127	NaN	0.00167221	0.00175801	0.00174829	0.00132745	NaN
697.64	NaN	NaN	NaN	NaN	NaN	NaN	NaN	NaN	NaN	NaN	NaN	NaN	NaN	NaN	NaN	NaN	NaN	NaN	NaN	NaN	NaN	NaN	0.00167382	0.00187747	NaN	NaN	NaN	0.00155447	0.00184733	0.0016565	NaN	0.00160069	NaN	0.00144232	NaN	NaN	NaN	NaN	0.0013908	0.0017376
697.802	NaN	NaN	NaN	NaN	NaN	NaN	NaN	NaN	NaN	NaN	NaN	NaN	NaN	NaN	NaN	NaN	NaN	NaN	NaN	NaN	NaN	NaN	NaN	NaN	NaN	NaN	NaN	NaN	NaN	NaN	NaN	NaN	NaN	NaN	NaN	NaN	NaN	NaN	NaN	NaN
698.321	NaN	NaN	NaN	0.00244451	0.00242873	NaN	NaN	NaN	NaN	NaN	NaN	NaN	NaN	NaN	NaN	NaN	NaN	0.00225992	NaN	NaN	0.00139191	0.00157898	0.00140653	0.00157357	0.00169414	0.0014431	0.0014431	NaN	0.00160892	NaN	0.00165956	0.0015503	0.00155867	NaN	NaN	0.00130175	NaN	0.00137059	0.00146148	0.0013011
699.046	0.00385495	0.00451099	NaN	0.00483212	0.00513907	0.00256394	0.00445026	0.00370753	NaN	0.00272561	NaN	NaN	NaN	0.00370501	0.00327641	0.00343965	0.00336898	0.00334808	0.00305109	0.00254685	NaN	NaN	NaN	NaN	NaN	NaN	NaN	NaN	NaN	NaN	NaN	NaN	NaN	NaN	NaN	NaN	NaN	NaN	NaN	NaN
699.318	NaN	NaN	0.00274268	NaN	NaN	0.00282395	NaN	NaN	0.00291256	NaN	0.00314075	0.00305733	0.00339418	NaN	NaN	NaN	NaN	NaN	NaN	0.00244594	0.00284412	0.00255615	0.00308004	0.00321773	0.0027863	0.00301792	0.00301792	0.00317811	0.00336716	0.00257267	0.00288414	0.00234934	0.00302387	0.00281592	0.00304533	0.00240167	0.00203016	0.00279242	0.00188173	0.00186575
699.769	NaN	NaN	NaN	NaN	NaN	NaN	NaN	NaN	NaN	NaN	NaN	NaN	NaN	NaN	NaN	NaN	NaN	NaN	NaN	NaN	NaN	NaN	NaN	NaN	NaN	NaN	NaN	NaN	NaN	NaN	NaN	NaN	NaN	NaN	NaN	NaN	NaN	NaN	NaN	NaN
700.088	NaN	NaN	NaN	0.00212813	0.00213125	NaN	NaN	NaN	NaN	NaN	NaN	NaN	NaN	NaN	NaN	NaN	NaN	0.00220338	NaN	NaN	NaN	NaN	NaN	NaN	NaN	NaN	NaN	NaN	NaN	NaN	NaN	NaN	NaN	NaN	0.00162483	NaN	NaN	NaN	NaN	NaN
700.31	0.00225077	0.00220033	NaN	NaN	NaN	NaN	0.0022174	NaN	NaN	NaN	0.00264153	NaN	0.00249521	0.00210612	0.00242527	0.00222753	0.00225847	NaN	NaN	NaN	0.00182888	0.00180462	NaN	0.00168023	0.00185902	0.00211313	0.00211313	0.0017649	0.00240274	0.00213781	0.00195529	0.0019705	0.0022357	0.00212565	NaN	0.0019986	0.00177396	0.00231033	0.00203991	0.00210115
700.54	NaN	NaN	NaN	NaN	NaN	NaN	NaN	NaN	NaN	NaN	NaN	NaN	NaN	NaN	NaN	NaN	NaN	NaN	NaN	NaN	NaN	NaN	0.00155644	NaN	NaN	NaN	NaN	NaN	NaN	NaN	NaN	NaN	NaN	NaN	NaN	NaN	NaN	NaN	NaN	NaN
700.978	NaN	NaN	NaN	NaN	NaN	NaN	NaN	NaN	NaN	NaN	NaN	NaN	NaN	NaN	NaN	NaN	NaN	NaN	NaN	NaN	NaN	NaN	NaN	NaN	NaN	NaN	NaN	NaN	0.00170217	NaN	NaN	NaN	0.00163861	NaN	NaN	NaN	NaN	NaN	NaN	0.00128478
701.405	0.00350553	0.00306617	0.0037628	0.00421585	0.00318543	0.0031447	0.00368637	0.00341818	0.00258035	0.00324298	0.00297431	0.0025735	0.00326463	0.00256018	0.00378408	0.00348169	0.00297962	0.00384903	NaN	0.00243795	0.00186688	0.00206934	0.00188181	NaN	0.00152646	0.00219078	0.00219078	0.0017805	0.00166773	0.0018072	0.00156236	0.00159405	0.00186029	0.00170961	0.00153586	0.00209382	0.00172394	0.00193545	0.00173941	0.0015985
702.443	NaN	NaN	NaN	NaN	0.00200112	0.00219554	NaN	NaN	NaN	NaN	NaN	NaN	NaN	NaN	NaN	NaN	NaN	NaN	NaN	NaN	0.00156284	0.00163845	0.0014915	0.00136766	0.00141098	0.00169299	0.00169299	NaN	0.00175999	0.00182989	NaN	0.00133303	0.00138639	0.00139765	NaN	0.00165465	0.00176908	0.00170847	0.00160095	0.0012907
702.994	NaN	NaN	NaN	NaN	NaN	NaN	NaN	NaN	NaN	NaN	NaN	NaN	NaN	NaN	NaN	NaN	NaN	NaN	NaN	NaN	NaN	NaN	NaN	NaN	NaN	NaN	NaN	NaN	NaN	NaN	NaN	NaN	NaN	NaN	NaN	NaN	0.00174405	NaN	NaN	NaN
703.421	0.00301282	0.0032928	0.00285363	0.00314924	0.00300653	0.00308813	0.00289269	0.00325872	0.00322612	0.00271901	0.00266145	0.00294898	0.0032831	0.00298259	0.00307584	0.00314497	0.00303575	0.00475823	0.00260494	0.00319523	0.00199041	0.00194056	0.00204845	0.00200776	0.00190512	0.00184023	0.00184023	0.00198726	0.00198986	0.00231761	0.0016768	0.00205292	0.00206168	0.00187685	0.00162786	0.0022262	0.00199201	0.00220161	0.00226587	0.00216465
704.178	NaN	NaN	NaN	NaN	NaN	NaN	NaN	NaN	NaN	NaN	NaN	NaN	NaN	NaN	NaN	NaN	NaN	NaN	NaN	NaN	NaN	NaN	NaN	NaN	0.00163723	NaN	NaN	NaN	NaN	0.00149365	NaN	0.00147229	NaN	0.00197143	NaN	NaN	NaN	NaN	0.00146849	NaN
704.567	0.00243437	0.00246564	NaN	NaN	NaN	0.00236594	NaN	0.00207505	0.0025768	NaN	0.00203852	0.00239334	0.00216169	NaN	0.00188287	0.00204562	0.00207923	0.0024954	0.00225485	0.0020718	0.00197455	NaN	0.00182599	NaN	0.0020651	0.00222847	0.00222847	0.00161759	0.00174508	0.00171144	0.00241331	NaN	0.00161358	NaN	0.001821	0.00199367	0.00174334	0.0017244	0.00136475	0.0017326
704.821	NaN	NaN	NaN	NaN	NaN	NaN	NaN	NaN	NaN	NaN	NaN	NaN	NaN	NaN	NaN	NaN	NaN	NaN	NaN	NaN	NaN	0.00170026	NaN	0.0017007	NaN	NaN	NaN	NaN	NaN	NaN	NaN	0.00164041	NaN	0.00181371	NaN	NaN	NaN	NaN	NaN	NaN
705.48	0.00228516	0.00275089	0.0024681	NaN	0.00202798	0.00279182	NaN	0.00225051	0.00288162	0.00238114	0.00259612	0.00311585	0.00278092	0.00234083	0.00209975	0.0022333	0.00206731	0.0019215	0.00241618	0.00224976	0.00178992	0.0022552	0.00191165	0.00181377	0.00168442	0.00203723	0.00203723	0.00195618	0.00154388	0.00187512	0.00209304	0.0023063	0.00207203	0.00183496	0.00177375	0.00201293	0.00174559	0.00181097	0.00213041	0.00174162
706.152	NaN	NaN	NaN	NaN	NaN	NaN	NaN	NaN	NaN	NaN	NaN	NaN	NaN	NaN	NaN	NaN	NaN	NaN	NaN	NaN	NaN	NaN	NaN	NaN	NaN	NaN	NaN	NaN	NaN	NaN	NaN	NaN	0.00146908	NaN	NaN	NaN	NaN	NaN	NaN	NaN
706.54	0.00218594	0.00230618	NaN	NaN	0.0019977	0.00232009	0.00199447	0.00205487	0.00281511	NaN	0.00192943	NaN	0.00206292	0.00200858	0.00207006	NaN	NaN	NaN	0.00236029	NaN	NaN	NaN	0.00183447	0.00182542	0.00236371	0.00184077	0.00184077	0.00148398	0.00182396	0.00193136	0.00154995	NaN	0.0013775	0.00197562	0.00150484	0.00186099	0.00149411	NaN	0.00141724	0.00183025
706.815	NaN	NaN	NaN	NaN	NaN	NaN	NaN	NaN	NaN	NaN	NaN	NaN	NaN	NaN	NaN	NaN	NaN	NaN	NaN	NaN	0.0018592	0.00185124	NaN	NaN	NaN	NaN	NaN	NaN	NaN	NaN	NaN	0.00186038	NaN	NaN	NaN	NaN	NaN	0.00179001	NaN	NaN
707.02	NaN	NaN	NaN	NaN	NaN	NaN	NaN	NaN	NaN	NaN	NaN	NaN	NaN	NaN	NaN	NaN	NaN	NaN	NaN	NaN	NaN	NaN	NaN	NaN	NaN	NaN	NaN	NaN	NaN	NaN	0.00153756	NaN	NaN	NaN	NaN	NaN	NaN	NaN	NaN	NaN
707.47	0.00463839	0.00458033	0.00508072	0.0036405	0.00339265	0.00465136	0.00415291	0.00446225	0.00481374	0.00455962	0.00495331	0.00563133	0.00538746	0.00459237	0.00399972	0.00425093	0.00435003	0.00325708	0.00423694	0.00464808	0.00216778	0.00251574	0.00258221	0.00232825	0.00317213	0.00280596	0.00280596	0.00242215	0.00294927	0.00255486	0.00254974	0.0023493	0.00300119	0.00237957	0.00219119	0.00263787	0.00226081	0.00255076	0.00274534	0.00218948
708.2	NaN	NaN	NaN	NaN	NaN	NaN	NaN	NaN	NaN	NaN	NaN	NaN	NaN	NaN	NaN	NaN	NaN	NaN	NaN	NaN	NaN	NaN	NaN	NaN	NaN	NaN	NaN	NaN	NaN	NaN	NaN	0.00171602	NaN	0.00146122	NaN	NaN	NaN	NaN	NaN	NaN
708.473	NaN	0.00217207	0.00259606	NaN	0.00201094	0.0029022	0.00225759	0.00215673	0.00227267	0.00253274	0.00246504	0.00267915	0.0025659	0.00261844	NaN	0.00240196	0.00249634	0.00194805	0.00208285	0.00282633	0.00159401	0.00178047	0.00177138	0.00155529	0.00186101	NaN	NaN	0.00185312	0.00191431	0.00202621	0.00141407	NaN	0.00151386	0.00171472	0.0020354	0.0017391	0.00168031	0.00165344	0.00193889	0.00155018
709.08	NaN	NaN	NaN	NaN	NaN	NaN	NaN	NaN	NaN	NaN	NaN	NaN	NaN	NaN	NaN	NaN	NaN	NaN	NaN	NaN	NaN	NaN	NaN	NaN	NaN	NaN	NaN	NaN	NaN	NaN	NaN	NaN	NaN	NaN	NaN	NaN	NaN	0.00170907	0.00153668	NaN
709.474	0.00235908	0.00254066	0.00286582	NaN	0.00215441	0.00335658	0.00243718	0.00279291	0.00292857	0.00255269	0.00284546	0.00291187	0.00284743	0.0025948	0.0024618	0.00243763	0.00265205	0.00212807	0.0025812	0.00288324	0.00136959	0.00214848	0.00227523	0.00177173	0.00173795	0.00233357	0.00233357	0.00189227	0.00214163	0.00264326	0.00230551	0.00202201	0.00187398	0.0020148	0.00229493	0.00157989	0.00164159	0.00193719	0.00213253	0.00144998
710.172	NaN	NaN	NaN	NaN	NaN	NaN	NaN	NaN	NaN	NaN	NaN	NaN	NaN	NaN	NaN	NaN	NaN	NaN	NaN	NaN	NaN	NaN	NaN	NaN	NaN	NaN	NaN	NaN	NaN	NaN	NaN	0.00144071	0.00143866	NaN	NaN	NaN	NaN	NaN	NaN	0.00196456
710.514	NaN	NaN	NaN	NaN	NaN	NaN	NaN	NaN	NaN	NaN	NaN	NaN	NaN	NaN	NaN	NaN	NaN	NaN	NaN	NaN	0.00161276	0.00162433	0.00194978	NaN	0.00202883	0.00156542	0.00156542	NaN	0.00167106	0.00159806	0.00169611	0.00137843	0.0016465	0.00148325	0.00162697	0.00135554	0.00129998	0.00155747	0.00138383	0.00128382
711.364	NaN	NaN	NaN	NaN	NaN	NaN	NaN	NaN	NaN	NaN	NaN	NaN	NaN	NaN	NaN	NaN	NaN	NaN	NaN	NaN	0.00149138	0.00194612	0.0016798	0.00149421	NaN	0.00161268	0.00161268	NaN	0.00140713	0.00155655	0.00192814	0.00191257	NaN	0.00143665	0.00139574	0.0013548	0.00129798	0.00153528	0.00131958	0.00145176
711.569	NaN	NaN	NaN	NaN	NaN	NaN	NaN	NaN	NaN	NaN	NaN	NaN	NaN	NaN	NaN	NaN	NaN	NaN	NaN	NaN	NaN	NaN	NaN	NaN	NaN	NaN	NaN	NaN	NaN	NaN	NaN	NaN	NaN	NaN	NaN	NaN	NaN	NaN	0.00136437	NaN
711.633	NaN	NaN	NaN	NaN	NaN	NaN	NaN	NaN	NaN	NaN	NaN	NaN	NaN	NaN	NaN	NaN	NaN	NaN	NaN	NaN	NaN	NaN	NaN	NaN	0.00184129	NaN	NaN	NaN	NaN	NaN	NaN	NaN	NaN	NaN	NaN	NaN	NaN	NaN	NaN	NaN
711.942	NaN	NaN	NaN	NaN	NaN	NaN	NaN	NaN	NaN	NaN	NaN	NaN	NaN	NaN	NaN	NaN	NaN	NaN	NaN	NaN	NaN	NaN	NaN	NaN	NaN	NaN	NaN	NaN	NaN	NaN	NaN	NaN	NaN	NaN	NaN	0.00128661	NaN	NaN	NaN	NaN
712.191	NaN	NaN	NaN	NaN	NaN	NaN	NaN	NaN	NaN	NaN	NaN	NaN	NaN	NaN	NaN	NaN	NaN	NaN	NaN	NaN	NaN	NaN	NaN	NaN	0.00182118	0.00161992	0.00161992	NaN	NaN	NaN	NaN	0.00165357	NaN	NaN	NaN	NaN	NaN	NaN	NaN	0.00147493
712.55	NaN	NaN	NaN	NaN	NaN	NaN	NaN	NaN	NaN	NaN	NaN	NaN	NaN	NaN	NaN	NaN	NaN	NaN	NaN	NaN	0.00180689	NaN	0.00164355	0.0014196	NaN	NaN	NaN	0.00153265	0.00192453	0.00176615	0.00195085	0.00223092	0.00150388	0.00162485	0.00178139	NaN	0.00167404	0.00172798	0.00172196	NaN
713.21	NaN	NaN	NaN	NaN	NaN	NaN	NaN	NaN	NaN	NaN	NaN	NaN	NaN	NaN	NaN	NaN	NaN	NaN	NaN	NaN	NaN	0.00202031	NaN	NaN	NaN	NaN	NaN	0.00151577	NaN	0.00222912	NaN	NaN	0.00182114	0.0015895	0.00194568	NaN	0.00176934	0.0017774	0.00179435	0.00180586
713.51	NaN	NaN	NaN	NaN	NaN	NaN	NaN	NaN	NaN	NaN	NaN	NaN	NaN	NaN	NaN	NaN	NaN	NaN	NaN	NaN	0.00154975	0.00147973	0.00146437	0.00165971	0.00167663	0.00192615	0.00192615	NaN	NaN	NaN	0.0013802	0.00189543	NaN	NaN	0.00158676	0.00159318	0.00182941	0.00165904	NaN	NaN
714.194	NaN	NaN	NaN	NaN	NaN	NaN	NaN	NaN	NaN	NaN	NaN	NaN	NaN	NaN	NaN	NaN	NaN	NaN	NaN	NaN	0.00136403	0.00155	NaN	NaN	NaN	NaN	NaN	NaN	NaN	NaN	NaN	NaN	NaN	NaN	0.00173206	NaN	0.00124402	NaN	0.0019067	NaN
714.491	NaN	NaN	NaN	NaN	NaN	NaN	NaN	NaN	NaN	NaN	NaN	NaN	NaN	NaN	NaN	NaN	NaN	NaN	NaN	NaN	NaN	NaN	0.00205062	0.001583	NaN	0.00168497	0.00168497	0.00136113	0.00175916	NaN	0.00180365	0.00161785	0.00130051	0.00133645	NaN	0.00126894	NaN	0.00169843	0.0015973	0.00150612
714.796	NaN	NaN	NaN	NaN	NaN	NaN	NaN	NaN	NaN	NaN	NaN	NaN	NaN	NaN	NaN	NaN	NaN	NaN	NaN	NaN	NaN	NaN	NaN	NaN	NaN	NaN	NaN	NaN	NaN	0.00149078	NaN	NaN	NaN	NaN	NaN	NaN	NaN	NaN	NaN	NaN
715.29	NaN	NaN	NaN	0.00224563	0.00248521	0.00206408	NaN	NaN	0.00218666	NaN	0.00236304	0.00202958	NaN	0.0022255	NaN	0.00201894	0.00193462	NaN	NaN	0.00215135	0.00202942	0.00152294	0.00158924	0.00171591	0.00184833	0.00191711	0.00191711	0.00181048	0.00159178	0.0020658	0.001597	0.00215369	0.0015539	0.00153461	0.00178574	NaN	0.00172239	0.00197929	0.00182313	0.00197135
715.83	NaN	NaN	NaN	NaN	NaN	NaN	NaN	NaN	NaN	NaN	NaN	NaN	NaN	NaN	NaN	NaN	NaN	NaN	NaN	NaN	NaN	NaN	0.00145473	NaN	NaN	NaN	NaN	NaN	NaN	NaN	NaN	NaN	NaN	NaN	NaN	NaN	NaN	NaN	NaN	NaN
716.062	NaN	NaN	NaN	NaN	NaN	NaN	NaN	NaN	NaN	NaN	NaN	NaN	NaN	NaN	NaN	NaN	NaN	NaN	NaN	NaN	NaN	NaN	NaN	0.00140623	NaN	NaN	NaN	NaN	NaN	NaN	NaN	NaN	NaN	NaN	NaN	NaN	NaN	NaN	NaN	NaN
716.309	NaN	NaN	NaN	NaN	0.00200407	NaN	0.00199255	NaN	NaN	NaN	0.00194195	NaN	0.00209362	0.0021264	NaN	NaN	NaN	NaN	0.00188863	NaN	0.00147596	0.00173123	0.00154853	0.0015741	NaN	0.00161206	0.00161206	0.00167301	NaN	0.00198659	0.00159679	NaN	0.0015052	0.00171739	0.001645	0.0014578	0.00142627	0.00147482	0.00157839	0.0018682
716.612	NaN	NaN	NaN	NaN	NaN	NaN	NaN	NaN	NaN	NaN	NaN	NaN	NaN	NaN	NaN	NaN	NaN	NaN	NaN	NaN	NaN	NaN	NaN	NaN	NaN	0.00162299	0.00162299	NaN	NaN	NaN	NaN	0.00156636	NaN	NaN	NaN	NaN	NaN	NaN	NaN	NaN
716.719	NaN	NaN	NaN	NaN	NaN	NaN	NaN	NaN	NaN	NaN	NaN	NaN	NaN	NaN	NaN	NaN	NaN	NaN	NaN	NaN	NaN	NaN	NaN	NaN	NaN	NaN	NaN	0.00163289	NaN	NaN	NaN	NaN	NaN	NaN	NaN	NaN	NaN	NaN	NaN	NaN
716.964	NaN	NaN	NaN	NaN	NaN	NaN	NaN	NaN	NaN	NaN	NaN	NaN	NaN	NaN	NaN	NaN	NaN	NaN	NaN	NaN	NaN	0.00154915	NaN	NaN	NaN	NaN	NaN	NaN	NaN	NaN	NaN	NaN	NaN	NaN	NaN	NaN	NaN	0.00170477	NaN	NaN
717.536	NaN	0.00241225	0.00248724	0.00190956	0.0023826	0.002233	0.00207487	0.00207861	0.00275803	0.00216976	0.00259268	0.00246494	0.00264422	0.00259018	0.00218444	0.00214029	0.0018795	NaN	0.00198395	0.00249619	0.00290252	0.00278655	0.00333325	0.00314146	0.00359563	0.00309577	0.00309577	0.00342894	0.00314874	0.00283807	0.00270723	0.00311586	0.00229506	0.00282304	0.00255141	0.00162709	0.00243252	0.00265143	0.00295849	0.00203055
718.082	NaN	NaN	NaN	NaN	NaN	NaN	NaN	NaN	NaN	NaN	NaN	NaN	NaN	NaN	NaN	NaN	NaN	NaN	NaN	NaN	NaN	NaN	NaN	NaN	NaN	NaN	NaN	NaN	0.00139039	0.00178501	NaN	0.00152573	NaN	NaN	NaN	NaN	NaN	NaN	0.00165849	NaN
718.56	NaN	NaN	NaN	NaN	NaN	NaN	0.00202182	NaN	0.00232115	NaN	NaN	NaN	NaN	0.00220126	NaN	NaN	NaN	NaN	0.00202367	NaN	0.00227729	0.00227828	NaN	0.00221198	0.00231986	0.00234927	0.00234927	0.00209418	NaN	0.00239513	NaN	NaN	0.00193319	0.00209448	NaN	0.00154479	0.00148873	0.0022668	NaN	NaN
718.814	NaN	0.00220631	NaN	0.0021405	0.00209838	NaN	NaN	NaN	NaN	NaN	NaN	NaN	NaN	NaN	0.00200463	NaN	NaN	NaN	NaN	NaN	NaN	NaN	0.00205816	NaN	NaN	NaN	NaN	NaN	0.00235086	NaN	0.00226903	0.00230138	NaN	NaN	0.00203841	0.00151251	NaN	NaN	0.00178676	0.00196454
719.445	0.00237219	0.00226794	0.00235774	0.00226124	0.00222778	0.00224372	0.00233582	0.00215869	0.00244833	0.00235076	0.00190261	0.00224371	0.00263958	0.00225222	0.00238716	0.00260738	0.00233405	0.00435575	0.0023203	0.00235585	0.00192452	0.00172706	0.00156116	0.00155439	0.00191858	0.00198601	0.00198601	0.00204437	0.0017218	0.0024345	0.0019585	0.00177484	0.00172829	0.00144664	0.00163426	0.00169853	0.00160863	0.00192203	0.0016849	0.00155629
719.935	NaN	NaN	NaN	NaN	NaN	NaN	NaN	NaN	NaN	NaN	NaN	NaN	NaN	NaN	NaN	NaN	NaN	NaN	NaN	NaN	0.00134967	0.00160314	NaN	NaN	NaN	0.00154896	0.00154896	NaN	0.00160954	NaN	NaN	NaN	NaN	NaN	NaN	NaN	NaN	NaN	NaN	NaN
720.152	NaN	NaN	NaN	NaN	NaN	NaN	NaN	NaN	NaN	NaN	NaN	NaN	NaN	NaN	NaN	NaN	NaN	NaN	NaN	NaN	NaN	NaN	NaN	NaN	0.00170226	NaN	NaN	NaN	NaN	NaN	NaN	0.00172718	NaN	NaN	NaN	NaN	NaN	NaN	NaN	NaN
720.511	NaN	NaN	NaN	NaN	0.00188888	NaN	NaN	NaN	0.00225412	NaN	NaN	NaN	NaN	NaN	0.00191065	NaN	NaN	0.00224796	NaN	0.00206868	0.00155877	0.00155641	0.0015714	0.00178072	0.00171177	0.00148824	0.00148824	NaN	NaN	0.00199294	NaN	NaN	NaN	0.00162898	0.0017022	NaN	0.00179873	0.00168448	0.00133331	0.00140838
720.937	NaN	NaN	NaN	NaN	NaN	NaN	NaN	NaN	NaN	NaN	NaN	NaN	NaN	NaN	NaN	NaN	NaN	NaN	NaN	NaN	NaN	NaN	NaN	NaN	NaN	NaN	NaN	NaN	NaN	NaN	0.00144891	NaN	NaN	NaN	NaN	NaN	NaN	NaN	NaN	NaN
721.493	0.00300675	0.00248496	0.00277256	0.00208815	0.00232968	0.00295727	0.002393	0.00263617	0.00333393	0.00272826	0.00278055	0.00283501	0.00301824	0.00290925	0.00246919	0.00295141	0.00239024	0.00255128	0.00224628	0.003168	0.00200299	0.00208793	0.00246637	0.00217209	0.00196657	0.00235703	0.00235703	0.00210178	0.00203836	0.00254345	0.00210703	0.00284216	0.00208447	0.00227015	0.00255807	0.00183386	0.00192784	0.00208415	0.00233558	0.00190084
722.544	NaN	NaN	NaN	NaN	0.00201209	NaN	0.00219158	0.00201232	0.00217267	NaN	0.00200763	NaN	0.00235767	0.00202998	NaN	NaN	0.00200259	0.00204888	0.00194949	0.00249401	0.00231259	0.00248827	0.00240131	0.00273289	0.00249141	0.00210605	0.00210605	0.00331616	0.00257014	0.00284985	0.0024698	0.00285889	0.00202827	0.0028	0.00275086	0.00241759	0.00240406	0.00254705	0.00231567	0.00215094
723.506	0.00414093	0.00397613	0.00430717	0.00387172	0.00333678	0.00383371	0.00338614	0.00321919	0.00333407	0.00418468	0.00404084	0.0037036	0.00400073	0.0040073	0.0037862	0.00390391	0.00368322	0.00357944	0.00355649	0.00362941	0.00270801	0.0028322	0.00305268	0.00263278	0.00341816	0.00315957	0.00315957	0.00363099	0.00346887	0.00367483	0.00408803	0.00297398	0.00312146	0.00348205	0.00352685	0.00289603	0.00285366	0.00329751	0.0030545	0.00330388
724.497	NaN	NaN	NaN	NaN	NaN	0.0021448	NaN	NaN	0.0021306	NaN	NaN	0.00202295	NaN	NaN	NaN	NaN	0.00195631	NaN	NaN	NaN	0.0018179	0.00187055	0.0018591	0.0022214	0.00182597	0.00163592	0.00163592	0.00208672	0.00207088	0.00183068	0.00218803	0.00275451	0.00211079	0.00198971	0.0023212	0.00209802	0.00230106	0.00183587	0.00173009	0.00186453
725.555	0.00307945	0.00354918	0.00329437	0.0030245	0.00239073	0.00334365	0.00284972	0.00307403	0.00411564	0.00346042	0.00329748	0.00339719	0.00306858	0.00303272	0.00288401	0.00278004	0.00342801	0.00319176	0.00321253	0.00340011	0.00399138	0.00261043	0.00328054	0.00362637	0.00301658	0.00378735	0.00378735	0.00316664	0.00312966	0.00251174	0.00342028	0.00313323	0.00322959	0.00316099	0.00301568	0.00293669	0.00298526	0.00269472	0.00262885	0.00246203
726.174	NaN	NaN	NaN	NaN	NaN	NaN	NaN	NaN	NaN	NaN	NaN	NaN	NaN	NaN	NaN	NaN	NaN	NaN	NaN	NaN	NaN	0.00178023	NaN	NaN	NaN	NaN	NaN	NaN	NaN	NaN	NaN	NaN	NaN	NaN	NaN	NaN	NaN	NaN	NaN	NaN
726.542	NaN	0.00221381	NaN	NaN	NaN	0.00225921	NaN	0.00209992	0.0023603	0.00222633	0.00205951	NaN	NaN	NaN	0.00199755	NaN	0.00188757	0.00199408	NaN	0.0020756	0.00251913	0.00182313	0.00202892	0.00243163	0.00235733	0.00236406	0.00236406	0.00219363	0.00186041	0.00206233	0.00245981	0.00247635	0.00171681	0.00229247	0.00207955	0.00174511	0.00173498	0.00184999	0.00166799	0.00221787
726.993	NaN	NaN	NaN	NaN	NaN	NaN	NaN	NaN	NaN	NaN	NaN	NaN	NaN	NaN	NaN	NaN	NaN	NaN	NaN	NaN	NaN	NaN	NaN	NaN	NaN	NaN	NaN	NaN	NaN	NaN	NaN	0.00146417	NaN	NaN	NaN	NaN	NaN	NaN	NaN	NaN
727.483	0.00763067	0.0077982	0.00788126	0.00750315	0.00621606	0.00667906	0.00693616	0.00520439	0.00648107	0.00744041	0.00817058	0.00798794	0.00832452	0.00696138	0.00737402	0.00778956	0.00756476	0.00625298	0.00759993	0.00607491	0.00258399	0.00240807	0.00316896	0.00305996	0.00273969	0.00311187	0.00311187	0.00286539	0.00266265	0.00327375	0.00330278	0.00343026	0.0032974	0.00259068	0.00358713	0.0030226	0.00275615	0.0028999	0.00275157	0.002902
728.078	NaN	NaN	NaN	NaN	NaN	NaN	NaN	NaN	NaN	NaN	NaN	NaN	NaN	NaN	NaN	NaN	NaN	NaN	NaN	NaN	NaN	NaN	NaN	NaN	NaN	NaN	NaN	NaN	NaN	NaN	NaN	NaN	NaN	0.00135876	NaN	NaN	NaN	NaN	NaN	NaN
728.507	0.00408251	0.00397202	0.00384138	0.00268838	0.00283093	0.00428747	0.00367037	0.00387769	0.00459705	0.00440803	0.00463024	0.00418863	0.00416753	0.0040977	0.0033908	0.00339477	0.00336581	0.00281981	0.00338711	0.00424715	0.00192116	0.00236118	0.00214537	0.00243632	0.00194952	0.00203243	0.00203243	0.00257046	0.00186645	0.00225825	0.00222741	0.00220633	0.00224508	0.00203269	0.00245627	0.00187422	0.00206674	0.00181971	0.00202098	0.00225805
729.077	NaN	NaN	NaN	NaN	NaN	NaN	NaN	NaN	NaN	NaN	NaN	NaN	NaN	NaN	NaN	NaN	NaN	NaN	NaN	NaN	NaN	NaN	NaN	NaN	0.00175369	NaN	NaN	NaN	NaN	NaN	NaN	NaN	NaN	NaN	NaN	NaN	NaN	NaN	NaN	NaN
729.48	NaN	0.00229066	NaN	NaN	NaN	0.002675	0.00199545	NaN	0.00241444	0.00224458	0.00234497	0.0022747	NaN	0.00202115	0.00204439	NaN	0.00187507	NaN	0.00199553	0.00250441	0.00131948	0.00205102	0.00200549	0.00140783	0.0015108	0.00185829	0.00185829	NaN	0.00177624	0.00157749	0.00158535	0.001606	0.00176494	0.00165476	0.00155883	NaN	0.00148784	0.00166543	0.00146025	0.00170202
729.969	NaN	NaN	NaN	NaN	NaN	NaN	NaN	NaN	NaN	NaN	NaN	NaN	NaN	NaN	NaN	NaN	NaN	NaN	NaN	NaN	0.0013542	NaN	NaN	NaN	NaN	NaN	NaN	NaN	NaN	NaN	NaN	NaN	NaN	NaN	NaN	NaN	NaN	NaN	NaN	NaN
730.736	0.00418252	0.00406631	0.00306906	0.00392847	0.0026635	0.00317868	0.00324193	0.00330956	0.00400436	0.00354775	0.00362843	0.00400236	0.00402751	0.00373097	0.0035428	0.00360088	0.0037254	0.0034637	0.00412724	0.00359537	0.00402798	0.00382491	0.00391493	0.00407565	0.00386998	0.0036853	0.0036853	0.00414805	0.00469802	0.00313894	0.00396501	0.00366901	0.00372717	0.00296324	0.00325929	0.00262209	0.00297974	0.00277304	0.00323974	0.00339164
731.313	NaN	NaN	NaN	NaN	NaN	NaN	NaN	NaN	NaN	NaN	NaN	NaN	NaN	NaN	NaN	NaN	NaN	NaN	NaN	NaN	NaN	NaN	NaN	0.00161671	NaN	NaN	NaN	NaN	NaN	NaN	NaN	NaN	NaN	NaN	NaN	NaN	0.00181924	NaN	NaN	NaN
731.706	NaN	0.0025171	NaN	0.00197524	NaN	0.00218997	NaN	0.00210044	0.00261628	0.00220979	0.00208748	0.0023083	0.00235995	0.00201411	NaN	NaN	0.00213039	NaN	0.00211386	0.00211952	0.00230697	0.00185901	0.00198429	0.00205591	0.00229736	0.00217699	0.00217699	0.00191949	0.0027224	0.00185866	0.00205061	0.00235966	0.00169887	0.00212064	0.00200592	0.00153066	NaN	0.00156597	0.00160747	0.00165513
732.641	0.00847218	0.00959198	0.00924159	0.00850561	0.00919333	0.00823648	0.00820212	0.00821756	0.00982642	0.00825551	0.00741279	0.00832933	0.00937174	0.00687458	0.00764844	0.00869558	0.00839553	0.00848303	0.0087953	0.00625963	0.00799917	0.00679846	0.00793981	0.00803645	0.00800677	0.00707505	0.00707505	0.00751471	0.00832077	0.00656869	0.00798595	0.00715779	0.00706864	0.00621393	0.00688269	0.00576805	0.00666614	0.00592326	0.00628729	0.00742859
733.702	0.00542114	0.00553667	0.00396637	0.00429744	0.00334848	0.0042388	0.00406935	0.00417665	0.00576174	0.00470045	0.00431145	0.00516035	0.00504091	0.0046691	0.00479752	0.00470812	0.0044639	0.00418588	0.00467633	0.0047937	0.00379494	0.00316746	0.0036904	0.00393934	0.00358151	0.00329375	0.00329375	0.00376205	0.00427134	0.00315544	0.003658	0.00353722	0.00357309	0.00288889	0.00294908	0.00269589	0.00330043	0.00272662	0.00280212	0.00338091
734.58	0.00493734	0.00446999	0.00487937	0.00462287	0.00353331	0.00480306	0.00406529	0.00381722	0.00589473	0.00505671	0.00403183	0.00474103	0.00450156	0.00419814	0.00458859	0.00353312	0.00419206	0.0041089	0.00528291	0.00469402	0.0027205	0.00326728	0.00330486	0.00300933	0.00314518	0.00266654	0.00266654	0.00302403	0.00277332	0.00215284	0.00307794	0.00232064	0.00305098	0.00234817	0.00259639	0.00210205	0.00338023	0.00267872	0.003348	0.00356493
735.207	NaN	NaN	NaN	NaN	NaN	NaN	NaN	NaN	NaN	NaN	NaN	NaN	NaN	NaN	NaN	NaN	NaN	NaN	NaN	NaN	NaN	NaN	NaN	NaN	NaN	NaN	NaN	NaN	NaN	NaN	NaN	NaN	NaN	NaN	NaN	NaN	0.00165348	NaN	NaN	NaN
735.546	0.0036785	0.00353389	0.00348497	0.00316675	0.00271411	0.00372899	0.00310071	0.00337355	0.00437694	0.00351049	0.00331865	0.00372984	0.0042046	0.00315169	0.00355405	0.00307438	0.00299512	0.00289374	0.00360683	0.0038584	0.00250266	0.00276918	0.00243648	0.00267239	0.00236863	0.00264803	0.00264803	0.00280905	0.00197888	0.00226266	0.00242332	0.00256884	0.00203928	0.00215755	0.0019746	0.00190137	0.00190233	0.00234061	0.00196065	0.00182623
736.086	NaN	NaN	NaN	NaN	NaN	NaN	NaN	NaN	NaN	NaN	NaN	NaN	NaN	NaN	NaN	NaN	NaN	NaN	NaN	NaN	NaN	NaN	NaN	NaN	NaN	NaN	NaN	NaN	NaN	NaN	NaN	NaN	NaN	NaN	NaN	NaN	NaN	NaN	NaN	0.00143772
736.481	NaN	NaN	NaN	NaN	NaN	0.00209122	NaN	NaN	0.00209481	NaN	0.00198947	NaN	0.00226471	NaN	NaN	NaN	NaN	NaN	0.00191764	0.00212412	0.00131114	0.00177107	0.00142764	0.00183949	0.0016453	0.00189492	0.00189492	0.00163165	0.00152953	0.00171691	0.00161511	0.00157352	0.00152108	0.00145795	0.00163748	NaN	0.00137992	0.0016103	0.0015765	NaN
737.507	0.00275938	0.00248041	0.0027651	0.00216105	NaN	0.00278097	0.00237422	0.00237671	0.00360385	0.0027565	0.002841	0.0030906	0.00294458	0.00286779	0.00196485	0.00262786	0.00253803	NaN	0.00244565	0.00362913	0.00155681	0.00249454	0.00153862	0.00227181	0.00202978	0.00184098	0.00184098	0.00184824	0.00178281	0.00215967	0.00166429	0.00210709	0.00230964	0.00212526	0.00179478	0.00177729	0.00207141	0.00202526	0.00226929	0.0015654
738.106	NaN	NaN	NaN	NaN	NaN	NaN	NaN	NaN	NaN	NaN	NaN	NaN	NaN	NaN	NaN	NaN	NaN	NaN	NaN	NaN	NaN	NaN	NaN	NaN	NaN	NaN	NaN	NaN	NaN	NaN	NaN	NaN	NaN	NaN	NaN	NaN	NaN	0.00145332	0.00147552	NaN
738.515	NaN	NaN	NaN	NaN	NaN	NaN	NaN	NaN	0.00210753	NaN	NaN	NaN	NaN	NaN	NaN	NaN	NaN	NaN	NaN	NaN	0.0016958	NaN	0.00205584	0.00164236	0.00180352	0.00186772	0.00186772	0.00171949	0.00165674	0.00160561	0.00163241	0.00185925	0.00144777	NaN	0.00172764	0.00166784	0.00168689	NaN	0.00179017	0.00131392
739.23	NaN	NaN	NaN	NaN	NaN	NaN	NaN	NaN	NaN	NaN	NaN	NaN	NaN	NaN	NaN	NaN	NaN	NaN	NaN	NaN	0.00164655	NaN	NaN	0.00158717	NaN	NaN	NaN	0.00140206	NaN	NaN	NaN	NaN	NaN	NaN	NaN	NaN	NaN	0.00137802	NaN	0.00130039
739.522	NaN	NaN	NaN	NaN	NaN	NaN	NaN	NaN	0.00224901	NaN	0.0019596	NaN	NaN	NaN	NaN	NaN	NaN	NaN	0.00210625	NaN	NaN	NaN	0.00170626	NaN	0.00150565	0.00172621	0.00172621	NaN	0.00149901	0.00177951	0.00191819	0.00158127	0.00193175	NaN	0.00176245	0.00174601	0.0014431	NaN	0.00174614	NaN
740.071	NaN	NaN	NaN	NaN	NaN	NaN	NaN	NaN	NaN	NaN	NaN	NaN	NaN	NaN	NaN	NaN	NaN	NaN	NaN	NaN	NaN	0.00148063	NaN	NaN	NaN	NaN	NaN	NaN	0.00136862	NaN	NaN	NaN	NaN	NaN	NaN	0.00148787	NaN	NaN	0.0014521	NaN
740.54	NaN	NaN	NaN	NaN	NaN	NaN	NaN	NaN	0.00210241	NaN	NaN	0.00219399	NaN	NaN	NaN	NaN	NaN	NaN	NaN	NaN	0.00181907	0.00157058	0.00202219	0.00212116	0.00179614	0.00175657	0.00175657	0.00194804	0.00135778	0.00207536	0.00144755	0.00156891	0.00131366	0.00157218	NaN	0.00161661	0.00151079	0.00155519	0.00167809	0.00138169
741.058	NaN	NaN	NaN	0.00214486	0.00200232	NaN	0.00209703	0.00218317	NaN	NaN	NaN	0.00205729	NaN	NaN	NaN	NaN	NaN	NaN	NaN	NaN	0.00135713	NaN	NaN	NaN	NaN	NaN	NaN	0.00152699	NaN	NaN	NaN	0.00171864	NaN	NaN	NaN	0.00154446	NaN	NaN	0.00151426	NaN
741.514	NaN	NaN	NaN	NaN	NaN	NaN	NaN	NaN	0.00275346	NaN	0.00211657	NaN	NaN	NaN	NaN	NaN	NaN	NaN	0.00234252	NaN	0.00184289	0.00187763	0.0016045	0.00176447	0.00165799	NaN	NaN	0.00140085	0.00174432	0.00183338	0.00139427	NaN	0.00150956	0.00151755	0.00191795	NaN	0.00155418	0.00150127	0.0013628	0.00183474
742.029	0.00298956	0.00346437	0.00472627	0.00446427	0.00498713	NaN	0.0040736	0.00462484	0.00330737	0.00428491	NaN	0.00424771	NaN	NaN	NaN	0.00367795	NaN	NaN	0.00312622	NaN	NaN	NaN	NaN	NaN	NaN	NaN	NaN	NaN	NaN	NaN	NaN	NaN	NaN	NaN	NaN	NaN	NaN	NaN	NaN	NaN
742.482	0.00304164	0.00310865	NaN	NaN	NaN	0.00429661	NaN	NaN	0.00294947	NaN	0.00556997	NaN	0.00488049	0.00444125	0.00319723	0.00344056	0.00382966	0.00398376	0.00319299	0.00470944	0.00180251	0.00187677	0.00162883	0.00172488	0.00189997	0.0018412	0.0018412	0.00212578	0.002223	0.00186765	0.00183083	NaN	0.00146734	0.00166362	0.00216452	0.00173025	0.00162179	0.0014581	0.00172348	0.00228965
742.853	NaN	NaN	NaN	NaN	NaN	NaN	NaN	NaN	NaN	NaN	NaN	NaN	NaN	NaN	NaN	NaN	NaN	NaN	NaN	NaN	NaN	NaN	0.00167701	NaN	NaN	NaN	NaN	NaN	NaN	NaN	NaN	0.00184801	NaN	NaN	NaN	NaN	NaN	NaN	NaN	NaN
743.619	0.0216157	0.0191921	0.0192558	0.0186735	0.0121679	0.0152495	0.0169435	0.0163399	0.013751	0.0216144	0.0149448	0.0149917	0.0138693	0.0146839	0.0157315	0.0144955	0.0143644	0.0107626	0.0167954	0.0156891	0.00182977	0.00162236	0.00175558	0.0020325	0.0019694	0.00162176	0.00162176	0.00156578	0.00179002	0.00170203	0.0015476	0.00188845	0.00177877	NaN	0.00211505	0.00159752	0.00175102	0.00177183	NaN	0.00158785
743.958	NaN	NaN	NaN	NaN	NaN	NaN	NaN	NaN	NaN	NaN	NaN	NaN	NaN	NaN	NaN	NaN	NaN	NaN	NaN	NaN	NaN	NaN	NaN	NaN	0.00163862	NaN	NaN	NaN	NaN	NaN	NaN	NaN	NaN	NaN	NaN	NaN	NaN	NaN	NaN	NaN
744.499	0.00441692	0.00479122	0.00699316	0.00395245	0.0059288	0.00822433	0.0051654	0.00742868	0.00353601	0.0047803	0.0107833	0.0078396	0.0093862	0.00882841	0.00536884	0.00651535	0.00719239	0.00756671	0.00591697	0.00983822	0.0016513	0.0019459	0.00191359	0.00185495	0.00219639	0.00174689	0.00174689	0.00145747	0.00208005	0.00160138	0.00177338	0.0019482	0.0018781	0.00162328	0.00196823	0.00169769	0.00155398	0.0017225	NaN	0.00187048
745.068	NaN	NaN	NaN	NaN	NaN	NaN	NaN	NaN	NaN	NaN	NaN	NaN	NaN	NaN	NaN	NaN	NaN	NaN	NaN	NaN	NaN	NaN	NaN	NaN	NaN	NaN	NaN	NaN	NaN	NaN	NaN	NaN	NaN	NaN	NaN	0.00149147	NaN	NaN	0.0012862	NaN
745.25	NaN	NaN	NaN	NaN	NaN	NaN	NaN	NaN	NaN	NaN	NaN	NaN	NaN	NaN	NaN	NaN	NaN	NaN	NaN	NaN	NaN	NaN	NaN	0.00176681	NaN	NaN	NaN	NaN	NaN	NaN	NaN	NaN	NaN	NaN	NaN	NaN	NaN	NaN	NaN	NaN
745.493	0.00278933	0.00241357	0.00313795	0.00197362	0.00199016	0.00341751	0.0021327	0.00247747	0.00273134	0.0025721	0.00411845	0.00262782	0.00338394	0.00349006	0.00237759	0.00270459	0.00279192	0.00258149	0.00228409	0.00367251	0.00178944	0.00161224	0.00165776	0.00174291	0.00193903	0.00183604	0.00183604	0.00244779	0.00210595	0.00204622	0.00158257	0.00203237	0.0017446	0.00150234	0.00191459	0.00168288	0.00185046	0.00180298	0.00198457	NaN
746.102	NaN	NaN	NaN	NaN	NaN	NaN	NaN	NaN	NaN	NaN	NaN	NaN	NaN	NaN	NaN	NaN	NaN	NaN	NaN	NaN	NaN	NaN	NaN	NaN	NaN	NaN	NaN	NaN	NaN	NaN	NaN	NaN	NaN	NaN	NaN	NaN	NaN	NaN	NaN	0.00158935
746.6	0.00357695	0.00282217	0.00270975	0.00304911	0.00221335	0.00294022	0.0030739	0.00227262	0.00394948	0.00324876	0.00322016	0.00330513	0.00286263	0.00306135	0.00301868	0.00232062	0.00265136	0.00257642	0.00350151	0.00310146	0.00273851	0.00266246	0.00260982	0.00236739	0.00246757	0.00225528	0.00225528	0.00239983	0.00254245	0.00212834	0.00222291	0.00179628	0.00207933	0.00184667	0.00252027	0.00163341	0.00248767	0.00197303	0.0021263	0.00227915
747.276	NaN	NaN	NaN	NaN	NaN	NaN	NaN	NaN	NaN	NaN	NaN	NaN	NaN	NaN	NaN	NaN	NaN	NaN	NaN	NaN	NaN	NaN	0.00167945	NaN	NaN	NaN	NaN	NaN	NaN	NaN	NaN	NaN	NaN	NaN	NaN	NaN	NaN	NaN	NaN	NaN
747.561	0.0025062	NaN	NaN	NaN	NaN	0.00205498	NaN	NaN	0.002656	0.0021034	0.00193986	0.00198595	NaN	0.00215084	0.00193779	NaN	0.00216066	0.0019356	0.00210936	0.00205757	0.00192262	0.00186185	0.00149072	0.0016382	0.0021364	0.00162358	0.00162358	0.00138896	0.00203246	0.00162638	0.0018686	NaN	0.00174978	0.00153811	0.00194256	0.00163584	0.00163154	0.00132772	0.00137787	0.00139263
748.103	NaN	NaN	NaN	NaN	NaN	NaN	NaN	NaN	NaN	NaN	NaN	NaN	NaN	NaN	NaN	NaN	NaN	NaN	NaN	NaN	NaN	NaN	NaN	NaN	NaN	NaN	NaN	NaN	NaN	NaN	NaN	NaN	NaN	NaN	NaN	0.00133098	NaN	NaN	NaN	NaN
748.582	0.00282952	0.00219667	NaN	0.00217485	NaN	NaN	NaN	0.00230056	0.0026606	0.00225239	0.00243619	0.00280638	0.00284696	0.00257094	0.00240003	0.00223469	0.00209674	0.00235826	0.00310234	0.00219245	0.00190356	0.00187708	0.00189979	0.00169018	0.00202747	0.00151833	0.00151833	0.00157538	0.00173251	0.00172264	0.00168499	0.00172814	0.00178879	0.00140718	0.00186348	0.0014778	0.00196251	0.00172879	0.00156192	0.00219059
749.543	0.00269052	0.00230119	0.00249027	0.00202378	0.00186978	0.00253707	NaN	0.00234089	0.00299026	0.00240861	0.00293042	0.00279915	0.00281956	0.00264249	0.00217508	0.0024396	0.00245153	0.00189636	0.00238282	0.00274502	0.002841	0.00231229	0.00199143	0.00249047	0.00263663	0.00278817	0.00278817	0.00254082	0.00254836	0.00222834	0.0022465	0.00225788	0.00235255	0.00251806	0.00252334	0.00223015	0.00217187	0.00268679	0.00188152	0.00217904
750.516	NaN	NaN	NaN	NaN	NaN	NaN	NaN	NaN	NaN	NaN	NaN	NaN	NaN	NaN	NaN	NaN	NaN	NaN	NaN	NaN	0.00221165	0.00192296	0.00182185	0.00177792	0.0020484	0.00162015	0.00162015	0.00165244	0.00167451	0.00157576	0.00155972	0.00189255	0.0018027	0.00171319	0.00172021	0.00172091	0.00199802	0.00201284	0.00150019	0.0019318
751.108	NaN	NaN	NaN	NaN	NaN	NaN	NaN	NaN	NaN	NaN	NaN	NaN	NaN	NaN	NaN	NaN	NaN	NaN	NaN	NaN	NaN	NaN	NaN	NaN	NaN	NaN	NaN	NaN	NaN	NaN	NaN	NaN	NaN	NaN	NaN	NaN	NaN	NaN	NaN	NaN
751.523	0.00363637	0.00387534	0.00383776	0.00278061	0.00282743	0.00417757	0.00330289	0.00358167	0.00412083	0.00374403	0.00378149	0.00409462	0.00411194	0.00368283	0.00319193	0.00309857	0.00301024	0.00294917	0.00346897	0.00381818	0.00190216	0.00227906	0.00237543	0.00238019	0.00266417	0.00174983	0.00174983	0.00250822	0.00257997	0.00214007	0.00198515	0.00225774	0.0020927	0.00174547	0.00234609	0.00206304	0.0025384	0.00189044	0.00205338	0.00182763
752.558	0.00281401	0.00260376	0.00234722	0.00216299	NaN	0.00281721	0.00201898	0.00208711	0.0027218	0.00241413	0.00244134	0.00276192	0.00264755	0.0025554	0.00204969	0.00230949	0.00220707	0.00207929	0.0026469	0.00272119	0.00210443	0.00181332	0.00157975	0.00229556	0.00204344	0.00195902	0.00195902	0.002093	0.00223445	0.00178162	0.00175689	0.00186021	0.00138215	0.00221726	0.00190074	0.0014139	0.0018063	0.00172879	0.00176431	0.0013213
753.546	0.00292698	0.00269407	0.0029571	0.00195687	0.00185464	0.0034322	0.00249184	0.00239932	0.00326034	0.00302219	0.00259978	0.00305567	0.00267259	0.00315713	0.00246746	0.00238603	0.0020724	0.00212945	0.00260485	0.00283835	0.00200848	0.00226809	0.00178909	0.002119	0.00252604	0.00229286	0.00229286	0.0019409	0.00210923	0.00214453	0.00259005	0.0021516	0.00222977	0.0024722	0.00196467	0.00240545	0.00203058	0.00203754	0.00162941	0.00189745
754.062	NaN	NaN	NaN	NaN	NaN	NaN	NaN	NaN	NaN	NaN	NaN	NaN	NaN	NaN	NaN	NaN	NaN	NaN	NaN	NaN	NaN	NaN	NaN	NaN	NaN	NaN	NaN	NaN	NaN	NaN	NaN	NaN	NaN	NaN	NaN	NaN	0.00158982	NaN	NaN	NaN
754.58	0.00764854	0.00938093	0.00824485	0.00777664	0.00780834	0.00739772	0.00703586	0.00661816	0.00900335	0.00810113	0.00629598	0.0070854	0.00819425	0.00620204	0.007359	0.00742068	0.00755468	0.00595055	0.00713538	0.00540829	0.00484488	0.00457381	0.00453234	0.00546628	0.0050498	0.00514483	0.00514483	0.00518651	0.00484179	0.00428366	0.00469463	0.0045174	0.00417884	0.0037328	0.00463889	0.00312529	0.00395331	0.00420705	0.00401816	0.00351893
755.574	0.00450617	0.00421268	0.00370206	0.00329373	0.00333706	0.00423903	0.00390129	0.00399865	0.00517421	0.00436582	0.00404382	0.00465625	0.00417736	0.00453562	0.00393573	0.00372381	0.00424089	0.0038655	0.00423735	0.00483614	0.00292887	0.00243005	0.00266893	0.00326616	0.00301397	0.00273209	0.00273209	0.00335199	0.0031833	0.00275682	0.00294212	0.00319805	0.00259248	0.00269866	0.00327479	0.00262538	0.00247121	0.00284904	0.00274143	0.00245643
756.59	0.00695915	0.00804952	0.00702189	0.00669199	0.00693333	0.00645007	0.00631668	0.00620313	0.00765663	0.00659517	0.00618013	0.00659007	0.007588	0.00549112	0.00698435	0.00669717	0.00683003	0.0058524	0.00668714	0.00521855	0.0058854	0.00622987	0.00641636	0.00598095	0.00533179	0.00492328	0.00492328	0.00547654	0.00590715	0.00453442	0.00571394	0.0050947	0.00499159	0.0050605	0.00535643	0.00392215	0.00615373	0.00509413	0.00508782	0.00540431
757.593	0.00411518	0.00391607	0.00390902	0.0032795	0.00296654	0.0038603	0.00334763	0.00372374	0.00440883	0.00382391	0.0038061	0.00428638	0.00425755	0.00417177	0.00314954	0.00350515	0.00336988	0.00291862	0.00405272	0.00377716	0.00334409	0.00321435	0.00294213	0.00301039	0.00346005	0.00250061	0.00250061	0.00273347	0.002791	0.00213915	0.00256196	0.00302154	0.00277596	0.00272608	0.00246991	0.00202449	0.00281687	0.00298395	0.00293739	0.00291008
757.998	NaN	NaN	0.00354463	NaN	NaN	NaN	NaN	NaN	NaN	NaN	NaN	NaN	NaN	NaN	NaN	NaN	NaN	NaN	NaN	NaN	NaN	NaN	NaN	NaN	NaN	NaN	NaN	NaN	NaN	NaN	NaN	NaN	NaN	NaN	NaN	NaN	NaN	NaN	NaN	NaN
758.601	0.00974465	0.0124327	0.00984763	0.0105273	0.011164	0.00969819	0.0103473	0.0092532	0.013291	0.0110361	0.0100231	0.010623	0.0111382	0.00936895	0.0114149	0.0101834	0.0124498	0.00567539	0.00927216	0.00725994	0.00731686	0.00671092	0.00661573	0.00658156	0.00694062	0.00680761	0.00680761	0.0064888	0.00700909	0.00666189	0.00608673	0.0062496	0.00615822	0.00594225	0.00678536	0.00629401	0.0108932	0.00677609	0.00769368	0.00723718
759.533	0.0069352	0.00610994	0.00716874	0.00540367	0.00582206	0.00807927	0.00559818	0.00739341	0.00738733	0.00677764	0.0102587	0.00880176	0.00991666	0.00874685	0.00683733	0.00689906	0.00771909	0.00855633	0.00740816	0.00953585	0.00377927	0.00385329	0.00371009	0.00370561	0.00362001	0.00347709	0.00347709	0.00415502	0.00345689	0.00323026	0.00278641	0.00340152	0.00316573	0.0030042	0.00341037	0.00293952	0.00507541	0.00336486	0.00423019	0.00336036
760.596	0.0157251	0.0195906	0.0150252	0.0178719	0.0192636	0.0159418	0.0169749	0.0155994	0.0227671	0.0165077	0.0168027	0.0164768	0.0171721	0.0158986	0.0199878	0.0158933	0.0198595	0.00773373	0.0147076	0.0118894	0.010985	0.0116886	0.0125039	0.0106956	0.0113462	0.0109041	0.0109041	0.0107287	0.0105144	0.0102925	0.0105503	0.0104905	0.00936476	0.0105835	0.0114424	0.0109305	0.0191988	0.0115578	0.0150064	0.0136965
761.606	0.00933801	0.00760693	0.0080576	0.00893948	0.00825801	0.0101704	0.00719712	0.00857529	0.0105735	0.00978903	0.00760257	0.0101343	0.00767432	0.00889484	0.00968128	0.00791966	0.00862033	0.00838437	0.0113635	0.00830411	0.00762636	0.00689002	0.00739617	0.00710899	0.00735444	0.00660197	0.00660197	0.00707552	0.00731594	0.00712941	0.00663368	0.00698106	0.00640117	0.00631497	0.00785073	0.00623145	0.0102118	0.00649854	0.00847921	0.00719011
762.601	0.00268175	0.00255568	0.00270162	0.0024302	0.0021606	0.00287876	0.00226529	0.00248123	0.00363485	0.00328748	0.00286366	0.00354755	0.00257676	0.00260983	0.00281805	0.00243819	0.00252905	0.00232379	0.00388639	0.00258697	0.00302383	0.00283122	0.00312727	0.00328538	0.00319067	0.00302447	0.00302447	0.00318251	0.00327085	0.0029323	0.00314684	0.00285583	0.00301313	0.00259958	0.00242857	0.00290945	0.00371335	0.00289736	0.00269884	0.00232417
763.545	NaN	NaN	NaN	NaN	NaN	NaN	NaN	NaN	0.00209628	NaN	NaN	NaN	NaN	NaN	NaN	NaN	NaN	NaN	NaN	NaN	0.00151767	0.00160526	0.00165712	0.00156438	0.00219538	0.00194414	0.00194414	0.00159954	0.00161227	0.00197083	0.00165822	0.00156583	0.00184877	0.0017913	0.00153805	0.00158234	0.0019402	0.00161269	0.00183951	0.00153087
763.992	NaN	NaN	NaN	NaN	0.00190687	NaN	NaN	NaN	NaN	NaN	NaN	NaN	NaN	NaN	NaN	NaN	NaN	NaN	NaN	NaN	NaN	NaN	NaN	NaN	NaN	NaN	NaN	NaN	NaN	NaN	NaN	NaN	NaN	NaN	NaN	0.00142414	NaN	NaN	NaN	NaN
764.517	NaN	NaN	NaN	NaN	NaN	NaN	NaN	NaN	NaN	NaN	NaN	NaN	NaN	NaN	NaN	NaN	NaN	NaN	NaN	NaN	NaN	0.00191697	0.00155413	0.0015208	NaN	0.00138022	0.00138022	NaN	0.00155047	NaN	0.00142391	0.00161453	0.00219295	0.00178029	0.00128004	0.00139429	0.00145712	NaN	0.00150681	0.00170531
764.716	NaN	NaN	NaN	NaN	NaN	NaN	NaN	NaN	NaN	NaN	NaN	NaN	NaN	NaN	NaN	NaN	NaN	NaN	NaN	NaN	NaN	NaN	NaN	NaN	NaN	NaN	NaN	NaN	NaN	0.00148933	NaN	NaN	NaN	NaN	NaN	NaN	NaN	NaN	NaN	NaN
764.959	NaN	NaN	NaN	NaN	NaN	NaN	NaN	NaN	NaN	NaN	NaN	NaN	NaN	NaN	NaN	NaN	NaN	NaN	NaN	NaN	NaN	NaN	NaN	NaN	NaN	0.00160753	0.00160753	NaN	NaN	NaN	NaN	NaN	NaN	NaN	NaN	NaN	NaN	NaN	NaN	NaN
765.539	0.00247018	0.00262674	0.00295604	0.00202468	0.00222566	0.00271658	0.00214517	0.00248672	0.00334834	0.00301339	0.00313933	0.0031296	0.00353467	0.00278735	0.00264655	0.00288969	0.00266188	0.00242517	0.00285365	0.00298399	0.00186404	0.00229588	0.00208955	0.00243019	0.00255735	0.0020953	0.0020953	0.00264251	0.00195936	0.00252062	0.00280694	0.00272676	0.00263429	0.00241384	0.00228601	0.00241934	0.00208848	0.00187353	0.00224299	0.00212615
766.592	0.00256549	0.00279178	0.00260996	0.00222421	NaN	0.00258681	0.00209334	0.00253118	0.0033567	0.00215593	0.00272222	0.00322047	0.00263211	0.00270055	0.00240239	0.00214142	0.00222865	NaN	0.00246789	0.00236714	0.00241192	0.00260526	0.00253248	0.00315034	0.00281062	0.00271146	0.00271146	0.0027349	0.00287188	0.00239464	0.00217463	0.00322823	0.00264901	0.00236652	0.00234208	0.00239064	0.00192843	0.00223015	0.0021486	0.00222089
767.097	NaN	NaN	NaN	NaN	NaN	NaN	NaN	NaN	NaN	NaN	NaN	NaN	NaN	NaN	NaN	NaN	NaN	NaN	NaN	NaN	NaN	NaN	NaN	NaN	NaN	NaN	NaN	NaN	NaN	0.00144447	NaN	NaN	NaN	NaN	NaN	NaN	NaN	NaN	NaN	NaN
767.569	0.00375395	0.00345998	0.00376209	0.0027763	0.00271093	0.0037963	0.00294524	0.00334606	0.00409544	0.00340395	0.00401993	0.00411545	0.00381609	0.00359329	0.00305005	0.00332849	0.00325405	0.00264065	0.00352724	0.00421947	0.00289953	0.00250604	0.00235297	0.00301822	0.00226109	0.00287024	0.00287024	0.00302179	0.00271948	0.00217681	0.00334746	0.00287842	0.00299063	0.002811	0.00254472	0.00252868	0.0029853	0.00229318	0.00248141	0.00283785
768.063	NaN	NaN	NaN	NaN	NaN	NaN	NaN	NaN	NaN	NaN	NaN	NaN	NaN	NaN	NaN	NaN	NaN	NaN	NaN	NaN	NaN	NaN	NaN	NaN	NaN	NaN	NaN	NaN	NaN	NaN	NaN	NaN	NaN	NaN	NaN	NaN	NaN	NaN	NaN	NaN
768.612	0.004466	0.00551806	0.00469146	0.00473734	0.00464115	0.00398659	0.00435028	0.00362374	0.0055729	0.0042851	0.00420611	0.0044202	0.00482631	0.004239	0.00427023	0.00438952	0.00452401	0.00360604	0.0044263	0.00352941	0.00340459	0.00382153	0.00347088	0.0042469	0.0039717	0.00382337	0.00382337	0.00361283	0.00299484	0.00330169	0.00337184	0.00352692	0.00391572	0.00380482	0.00340356	0.00341814	0.00354151	0.00277847	0.00302363	0.00365911
769.229	NaN	NaN	NaN	NaN	NaN	NaN	NaN	NaN	NaN	NaN	NaN	NaN	NaN	NaN	NaN	NaN	NaN	NaN	NaN	NaN	0.00296273	0.00348435	0.00372581	0.00331952	0.00366957	0.00322233	0.00322233	0.00305463	0.00337331	0.00439749	0.0030883	0.00389304	0.00412637	0.00328357	0.0033611	0.00341124	0.00263418	0.00348525	0.00254043	0.00337196
769.614	0.00336168	0.00246863	0.00290171	0.00263104	0.00231827	0.00303018	0.00287745	0.00265482	0.00356954	0.00318438	0.0032129	0.00373516	0.00318671	0.0028862	0.00315106	0.00251421	0.00282435	0.00240166	0.0031761	0.00303186	0.00224685	NaN	NaN	NaN	NaN	NaN	NaN	NaN	NaN	NaN	NaN	NaN	NaN	NaN	NaN	NaN	NaN	NaN	0.00229075	NaN
770.218	NaN	NaN	NaN	NaN	NaN	NaN	NaN	NaN	NaN	NaN	NaN	NaN	NaN	NaN	NaN	NaN	NaN	NaN	NaN	NaN	NaN	NaN	NaN	NaN	0.00228303	0.00204746	0.00204746	NaN	0.00236711	0.00216746	0.00182992	NaN	0.00240347	NaN	0.00199056	0.00199407	NaN	0.00207179	NaN	NaN
770.613	0.00364691	0.00308456	0.00299505	0.00275433	0.0020565	0.00322319	0.00253693	0.00303716	0.00364479	0.00325377	0.00308554	0.00371001	0.00293911	0.00275463	0.00275453	0.00278859	0.00249219	0.00219841	0.00377379	0.00296074	0.00216744	0.00236865	0.00225001	0.00245559	0.00197714	0.00254873	0.00254873	0.00246901	0.00223544	0.00202624	0.00182335	0.00215943	NaN	0.0022109	0.00204082	NaN	0.00212862	NaN	0.00209004	0.00224082
771.541	0.00949818	0.00940897	0.0113079	0.00786745	0.00869669	0.0113389	0.00879787	0.00991695	0.0114303	0.0108395	0.0107466	0.0119194	0.0111389	0.0110326	0.0083912	0.0101589	0.00965665	0.00837988	0.00920338	0.0112883	0.00345255	0.00374848	0.00315187	0.00332443	0.00283759	0.00343961	0.00343961	0.00365238	0.00392917	0.003773	0.00334279	0.00361232	0.00362177	0.00317473	0.00365261	0.00318458	0.0034752	0.0029494	0.00343981	0.00320535
772.58	0.00614634	0.00594719	0.00643486	0.00473765	0.00417344	0.00595519	0.00534659	0.00540242	0.00667462	0.00619371	0.00585523	0.00715271	0.00666893	0.00589592	0.00523841	0.00576799	0.0054886	0.00462906	0.00604122	0.00626002	0.00345723	0.0029165	0.00238526	0.0027185	0.00284596	0.00288366	0.00288366	0.00323062	0.00271767	0.00233238	0.00289887	0.00290899	0.00251602	0.00242823	0.00227246	0.00274869	0.00311088	0.00244403	0.0027695	0.00250117
773.238	NaN	NaN	NaN	NaN	NaN	NaN	NaN	NaN	NaN	NaN	NaN	NaN	NaN	NaN	NaN	NaN	NaN	NaN	NaN	NaN	0.001854	NaN	NaN	NaN	NaN	NaN	NaN	0.00149465	NaN	0.00155272	0.00186947	NaN	NaN	0.00157371	NaN	NaN	NaN	NaN	NaN	NaN
773.587	0.00305679	0.00288672	0.00248551	0.00208498	0.00183584	0.00294673	0.00277675	0.00258661	0.00330429	0.00298	0.00280426	0.00284275	0.00253997	0.00267238	0.00220391	0.0023825	0.0025365	0.00215064	0.00281493	0.00279234	NaN	0.00238172	0.00200812	0.00201188	0.00168751	0.00214688	0.00214688	NaN	0.00144289	0.0013868	0.00172291	0.00165611	0.00171935	0.00181006	0.00165059	0.00157885	0.00179793	0.00170858	0.00166636	0.001392
774.093	NaN	NaN	NaN	NaN	NaN	NaN	NaN	NaN	NaN	NaN	NaN	NaN	NaN	NaN	NaN	NaN	NaN	NaN	NaN	NaN	NaN	0.00159957	0.00143261	NaN	NaN	NaN	NaN	NaN	NaN	NaN	NaN	NaN	NaN	NaN	NaN	NaN	0.00137798	NaN	NaN	NaN
774.609	NaN	NaN	NaN	NaN	NaN	0.00199945	NaN	NaN	0.00208616	NaN	NaN	0.00214583	NaN	0.00223986	NaN	NaN	NaN	0.00208818	0.00204178	NaN	0.00160888	0.00232332	0.0017876	0.00181815	0.0018464	0.00190189	0.00190189	0.00217182	0.00188839	0.00200967	0.00195601	0.00197863	0.00151284	0.00199281	0.00199746	0.00164491	0.00165427	0.00198064	0.00179156	0.00155266
775.135	NaN	NaN	NaN	NaN	NaN	NaN	NaN	NaN	NaN	NaN	NaN	NaN	NaN	NaN	NaN	NaN	NaN	NaN	NaN	NaN	NaN	NaN	0.00169708	NaN	NaN	NaN	NaN	NaN	NaN	NaN	NaN	NaN	NaN	NaN	NaN	NaN	NaN	NaN	0.00167278	NaN
775.542	NaN	NaN	NaN	NaN	NaN	NaN	NaN	NaN	NaN	NaN	NaN	NaN	NaN	NaN	NaN	NaN	NaN	NaN	NaN	NaN	0.0014455	0.00141376	0.00154174	NaN	0.00162345	0.00162295	0.00162295	0.00153628	0.00135919	0.00136938	0.00135189	NaN	NaN	0.00180157	NaN	NaN	0.00133518	0.00141475	0.0013546	0.00132007
776.114	0.00254669	0.00288202	0.00259333	0.00361488	0.00344084	0.00235513	0.0029155	0.00314995	0.00233468	0.00328816	0.00193556	0.00200605	0.00260285	0.00282549	0.00243033	0.0027899	0.00243541	0.00290235	0.00194944	NaN	0.00142148	0.00167163	0.00156021	NaN	0.00166651	0.00172007	0.00172007	NaN	NaN	NaN	NaN	0.00135794	NaN	NaN	NaN	NaN	NaN	NaN	0.00153565	NaN
776.582	NaN	NaN	NaN	NaN	NaN	NaN	NaN	NaN	NaN	NaN	NaN	NaN	NaN	NaN	NaN	NaN	NaN	NaN	NaN	NaN	0.00160835	NaN	NaN	NaN	NaN	0.00157598	0.00157598	0.00163049	NaN	0.0017567	0.00138767	NaN	0.00135285	NaN	NaN	NaN	0.00143319	NaN	NaN	NaN
777.503	0.00868594	0.0105221	0.0106398	0.0131285	0.0106351	0.0127381	0.0110422	0.0117446	0.0104577	0.0116079	0.012239	0.0119263	0.0114673	0.012948	0.0134933	0.0116946	0.0146971	0.00492596	0.0120207	0.00955211	NaN	NaN	0.00151159	NaN	NaN	0.00136549	0.00136549	0.00161731	NaN	NaN	NaN	NaN	0.00166512	NaN	0.0012885	NaN	0.00145867	0.00190435	0.00160015	0.00144174
777.61	NaN	NaN	NaN	NaN	NaN	NaN	NaN	NaN	NaN	NaN	NaN	NaN	NaN	NaN	NaN	NaN	NaN	NaN	NaN	NaN	0.00162531	0.00168069	NaN	0.00197935	0.00171555	0.00176603	0.00176603	NaN	0.00216697	0.00194688	0.00175123	0.00170431	0.00151676	0.0020676	0.00179425	0.00126186	0.00170182	NaN	NaN	0.00163917
778.092	0.00504822	0.00556188	0.00470711	0.00558384	0.0064359	0.00393076	0.0058195	0.00556099	0.00394127	0.00641141	0.00325344	0.00365707	0.00408681	0.0046519	0.0044583	0.00518307	0.00359966	0.00554697	0.00402065	0.00434118	0.00152135	NaN	NaN	NaN	NaN	NaN	NaN	NaN	NaN	NaN	NaN	NaN	0.00151859	NaN	NaN	NaN	NaN	NaN	NaN	NaN
778.585	NaN	NaN	NaN	NaN	NaN	0.00206227	NaN	NaN	0.00263117	NaN	0.00200065	0.00219622	NaN	NaN	NaN	NaN	NaN	NaN	0.00185217	NaN	0.00243432	0.0017824	0.00203071	0.0015597	0.00205365	0.00192616	0.00192616	0.00207344	0.00207442	0.00175538	0.0016747	0.00166738	0.00195528	0.00223185	0.00223135	0.00189338	0.00184069	0.0015115	0.0017989	0.00147991
779.142	NaN	NaN	NaN	0.00245448	0.00215482	NaN	NaN	NaN	NaN	0.00215533	NaN	NaN	NaN	NaN	NaN	NaN	NaN	NaN	NaN	NaN	NaN	NaN	NaN	NaN	NaN	NaN	NaN	NaN	NaN	NaN	NaN	0.00189181	NaN	NaN	NaN	NaN	NaN	NaN	NaN	NaN
779.578	0.00246922	0.00246525	0.00221306	NaN	NaN	0.00236041	0.00220223	0.00248816	0.00256562	0.00237031	0.00199978	0.00244213	0.00217989	0.00252154	NaN	0.00222629	0.0020291	NaN	0.00194273	0.00259488	0.0023533	0.00194234	0.00184125	0.00189688	0.00238254	0.00237949	0.00237949	0.0018015	0.00167836	0.00179495	0.0015392	NaN	0.0024152	0.00195619	0.00179931	0.0015172	0.0017038	0.00185495	0.00201545	NaN
780.04	NaN	NaN	NaN	NaN	NaN	NaN	NaN	NaN	NaN	NaN	NaN	NaN	NaN	NaN	NaN	NaN	NaN	NaN	NaN	NaN	NaN	NaN	NaN	NaN	NaN	NaN	NaN	NaN	NaN	NaN	NaN	NaN	NaN	NaN	NaN	NaN	NaN	NaN	NaN	NaN
780.606	0.0219569	0.0253282	0.0213369	0.0222176	0.0229154	0.0208205	0.0221621	0.0193694	0.0255919	0.0223637	0.018518	0.0179905	0.0206512	0.0163847	0.0212776	0.0181899	0.0208706	0.018357	0.016951	0.0158206	0.0140375	0.0118048	0.0131529	0.0138503	0.0135869	0.0132918	0.0132918	0.0139282	0.0131714	0.0103633	0.0127609	0.0127016	0.0118884	0.0118046	0.0116846	0.0097464	0.0122436	0.0108448	0.0101631	0.0115106
781.611	0.0117696	0.011304	0.0108463	0.0111308	0.0108051	0.0125626	0.0109184	0.0120291	0.0144288	0.0126306	0.0135916	0.0151576	0.0131191	0.0133349	0.0132494	0.0121814	0.0129494	0.0109695	0.0148307	0.0132677	0.00761198	0.00630172	0.00693836	0.00746653	0.00730339	0.00708635	0.00708635	0.00735446	0.00705256	0.00565485	0.00667251	0.00684777	0.00637569	0.00615693	0.00601673	0.00532506	0.00682837	0.00645983	0.00586486	0.0058649
782.601	0.0271805	0.0301743	0.0248102	0.0272555	0.0283205	0.0245879	0.0274539	0.0235489	0.0313062	0.0263484	0.0239513	0.0219202	0.0251354	0.0200871	0.0286016	0.0223432	0.0255809	0.0270921	0.0209717	0.0206433	0.0269704	0.0243985	0.0257176	0.0262173	0.0251435	0.0244286	0.0244286	0.0244708	0.0253281	0.0215233	0.0241753	0.0250821	0.0228257	0.0243337	0.0240345	0.0215155	0.0266889	0.0234768	0.0229178	0.0244549
783.613	0.0127319	0.0120757	0.0115627	0.0122669	0.0118207	0.0132229	0.011399	0.0123606	0.0149422	0.0124285	0.0142093	0.0159159	0.0131394	0.01413	0.014308	0.0129005	0.0136157	0.0122225	0.0164117	0.0131999	0.0141263	0.0120675	0.0128518	0.0134201	0.0121956	0.0121891	0.0121891	0.0127397	0.0132376	0.0105356	0.0121854	0.0124974	0.0113062	0.0118635	0.0130687	0.0100899	0.0133066	0.0109539	0.0104035	0.011941
784.62	0.00909573	0.0081193	0.00772478	0.00880269	0.00797259	0.00910086	0.0077404	0.00868859	0.0113877	0.00927202	0.00855005	0.0106087	0.00869918	0.00905514	0.00954096	0.00837581	0.00915869	0.00787017	0.0104994	0.00862987	0.0073852	0.0072135	0.00700359	0.0073736	0.00651293	0.00681589	0.00681589	0.00732639	0.00738123	0.00525076	0.00649413	0.00622849	0.00527977	0.0054043	0.00608572	0.00547007	0.00919862	0.0058513	0.00597872	0.00674029
785.627	0.00478724	0.00407837	0.00425827	0.00375737	0.00316091	0.00442243	0.00344432	0.00397182	0.00592529	0.00465732	0.00382332	0.00504509	0.00401358	0.00374635	0.00447277	0.00372897	0.00453461	0.00356772	0.00515549	0.0040466	0.00274142	0.0035153	0.0027407	0.00306732	0.00309904	0.00263579	0.00263579	0.00268916	0.00295283	0.00243428	0.00258657	0.00273071	0.0027005	0.0025263	0.00253989	0.00188951	0.00344265	0.00264204	0.00279277	0.00286961
786.637	0.00600256	0.00854607	0.00619555	0.00703469	0.00843259	0.00595555	0.00696315	0.0060976	0.00924394	0.00687833	0.00659666	0.00737319	0.00741454	0.00695369	0.00781731	0.00735003	0.00884079	0.00372742	0.00627078	0.0048771	0.00489932	0.00580796	0.00490734	0.00475192	0.00502592	0.0049065	0.0049065	0.00475464	0.00462951	0.00445283	0.0040858	0.0048866	0.00440948	0.00411006	0.00492981	0.0048639	0.00875569	0.00559165	0.00643203	0.00547028
787.624	0.00551413	0.00472695	0.00536111	0.00453935	0.00448873	0.00558872	0.00440851	0.0047492	0.00644286	0.00581105	0.0047967	0.00655388	0.00494834	0.0051899	0.00512152	0.00461766	0.00546473	0.00390755	0.00593025	0.0053762	0.00283053	0.00295907	0.00303093	0.00268551	0.0025249	0.00266192	0.00266192	0.00253647	0.002251	0.00254148	0.00249187	0.00299162	0.00242644	0.00274625	0.00257763	0.00219522	0.00470249	0.00267578	0.00342381	0.00241033
788.147	NaN	NaN	NaN	NaN	NaN	NaN	NaN	NaN	NaN	NaN	NaN	NaN	NaN	NaN	NaN	NaN	NaN	NaN	NaN	NaN	NaN	0.00173437	NaN	NaN	NaN	NaN	NaN	NaN	NaN	NaN	NaN	NaN	NaN	NaN	NaN	NaN	NaN	0.00148024	NaN	NaN
788.628	0.00301244	0.00277958	0.00282755	0.00287	0.00226529	0.00284085	0.00231192	0.00278342	0.00366383	0.00329587	0.00275515	0.00362606	0.00308578	0.00263489	0.00301191	0.00260546	0.00290374	0.00215497	0.00347078	0.0032514	0.00256506	0.0028962	0.00227276	0.0028649	0.00304645	0.00258935	0.00258935	0.00239672	0.00286849	0.00216352	0.00195892	0.0022132	0.00216618	0.00289341	0.00252644	0.00215397	0.00318507	0.00273362	0.00202361	0.00273064
789.207	NaN	NaN	NaN	NaN	NaN	NaN	NaN	NaN	NaN	NaN	NaN	NaN	NaN	NaN	NaN	NaN	NaN	NaN	NaN	NaN	NaN	NaN	NaN	NaN	NaN	NaN	NaN	NaN	NaN	0.00141017	NaN	NaN	NaN	NaN	NaN	NaN	NaN	NaN	NaN	NaN
789.589	NaN	NaN	NaN	NaN	NaN	0.00205733	NaN	NaN	0.00231277	NaN	NaN	NaN	NaN	NaN	0.00197951	NaN	NaN	NaN	NaN	0.00220876	0.00184306	0.00184824	0.00194764	0.0019177	0.00213181	0.00141478	0.00141478	0.00141136	0.0013923	0.00135086	0.00187384	0.00227212	0.00148266	0.0016117	0.00166488	0.00131719	0.00174983	0.0013103	0.00139785	0.00140531
790.564	NaN	NaN	NaN	NaN	NaN	NaN	NaN	NaN	NaN	NaN	NaN	NaN	NaN	NaN	NaN	NaN	NaN	NaN	NaN	NaN	0.00352694	0.00354474	0.0048146	0.00365295	0.00407478	0.00432226	0.00432226	0.00366226	0.00418936	0.00475419	0.00440673	0.00535618	0.00491844	0.00411559	0.00645092	0.00389929	0.00365382	0.00443903	0.0049001	0.00294357
791.252	NaN	NaN	NaN	NaN	0.00214567	NaN	NaN	NaN	NaN	NaN	NaN	NaN	NaN	NaN	NaN	NaN	NaN	NaN	NaN	NaN	0.00421459	0.00442791	0.00435132	0.00451372	0.00467632	0.00486595	0.00486595	0.00487058	0.00473701	0.00468163	0.0046215	0.00527311	0.00565428	0.00436706	0.0050181	0.00473938	0.00448909	0.00475908	0.00508527	0.00516677
792.168	NaN	NaN	NaN	0.00260706	0.00340075	NaN	0.00227601	0.0024912	NaN	NaN	0.00205967	NaN	NaN	0.00219608	0.00218377	0.00216926	0.00206084	0.0023262	NaN	NaN	NaN	0.00279838	NaN	0.00253926	0.00323076	0.002662	0.002662	0.0027991	0.00222857	0.0022171	0.00262338	NaN	0.00266172	NaN	NaN	0.00252476	NaN	0.00225535	0.00254814	0.00280204
792.621	NaN	NaN	NaN	NaN	NaN	NaN	NaN	NaN	NaN	NaN	NaN	NaN	NaN	NaN	NaN	NaN	NaN	NaN	NaN	NaN	0.00226673	0.00275591	0.00256385	0.00253746	0.00274558	NaN	NaN	NaN	0.00256247	0.00226925	0.00247456	0.00323445	NaN	0.00267247	0.00268705	0.0022285	0.00206258	0.0027932	NaN	0.00224731
793.075	0.00578427	0.00649784	0.00765051	0.0081995	0.00898396	0.00674334	0.0076299	0.00820551	0.00562703	0.00779425	0.00518684	0.00672455	0.00656276	0.00693167	0.0062653	0.00737042	0.00635603	0.0063795	0.0064418	0.00658307	NaN	NaN	NaN	NaN	NaN	NaN	NaN	NaN	NaN	NaN	NaN	NaN	NaN	NaN	NaN	NaN	NaN	NaN	NaN	NaN
793.572	0.00269696	NaN	NaN	NaN	NaN	NaN	NaN	NaN	0.00310205	NaN	0.00266275	0.00271886	0.00295758	0.00288585	NaN	NaN	NaN	NaN	0.00277629	0.0027072	0.00266427	0.00276184	0.00272979	0.00208249	0.00283545	0.00282923	0.00282923	0.00351524	0.00262667	0.00299446	0.00290425	0.00283307	0.00343632	0.00239401	0.00251696	0.00273803	0.00301477	0.00300319	0.00333257	0.00308287
794.068	0.0026934	0.00306067	0.00306488	0.00338591	0.00411015	0.00266992	0.0029208	0.00316207	NaN	0.00322839	NaN	0.00277283	0.00281355	NaN	0.00276946	0.00324422	0.00270524	0.00314975	NaN	0.00279793	NaN	NaN	NaN	NaN	NaN	NaN	NaN	NaN	NaN	NaN	NaN	NaN	NaN	NaN	NaN	NaN	NaN	NaN	NaN	NaN
794.654	0.00419484	0.0051842	0.00493243	0.00467341	0.00447605	0.00437332	0.00445229	0.00410833	0.00500436	0.00453687	0.00380803	0.00432354	0.00443444	0.00379739	0.00413444	0.00450216	0.00427986	0.00313873	0.00407478	0.00358642	0.00278839	0.00251093	0.00337667	0.00231511	0.00340534	0.00267228	0.00267228	0.00271155	0.00228917	0.0026965	0.0030533	0.00205416	0.0026231	0.00242421	0.00286835	0.00207779	0.00267803	0.00237868	0.00241092	0.00267116
795.11	NaN	NaN	NaN	NaN	NaN	NaN	NaN	NaN	NaN	NaN	NaN	NaN	NaN	NaN	NaN	NaN	NaN	NaN	NaN	NaN	NaN	NaN	NaN	NaN	NaN	0.00139551	0.00139551	NaN	NaN	NaN	NaN	NaN	NaN	NaN	NaN	NaN	NaN	NaN	0.00128661	NaN
795.621	0.00511792	0.00587659	0.00555429	0.00542566	0.00491986	0.00485235	0.00475232	0.00421306	0.00500797	0.00583836	0.00494818	0.00499569	0.0057154	0.00461399	0.00490593	0.00549449	0.00512853	0.00418671	0.004941	0.00432897	0.00220394	0.00274984	0.00248165	0.00233566	0.00258236	0.00169948	0.00169948	0.00286323	0.00216297	0.00268191	0.00245428	0.00234852	0.00230506	0.00239262	0.00252368	0.00217501	0.00235	0.00227966	0.00213324	0.00236035
796.609	0.00453549	0.00456776	0.0047707	0.004021	0.00340289	0.00440991	0.00389481	0.00471348	0.00528014	0.00464899	0.00481334	0.00580027	0.00542895	0.00507643	0.00457472	0.00480281	0.00480825	0.0042521	0.00526944	0.00534654	0.00269687	0.00224562	0.00223917	0.00251007	0.00261417	0.00305407	0.00305407	0.00258694	0.00225971	0.00237639	0.00206483	0.00199282	0.00236827	0.00260184	0.0022062	0.00230525	0.00269046	0.00254102	0.00210002	0.00249322
797.082	NaN	NaN	NaN	NaN	NaN	NaN	NaN	NaN	NaN	NaN	NaN	NaN	NaN	NaN	NaN	NaN	NaN	NaN	NaN	NaN	NaN	NaN	NaN	NaN	NaN	NaN	NaN	NaN	NaN	NaN	0.00155863	NaN	NaN	0.00144917	NaN	0.0015825	0.00145133	0.00161775	NaN	NaN
797.601	0.00368509	0.00373641	0.00400515	0.00270517	0.0026572	0.00405123	0.00280277	0.00345036	0.00442812	0.00387367	0.00403451	0.00451472	0.00447802	0.00433245	0.00294273	0.00350504	0.00369476	0.00287316	0.00409901	0.00382249	0.00209858	0.00193233	0.00213751	0.00201358	0.00230692	0.00181269	0.00181269	0.00243971	0.00218856	0.0021548	0.00232808	0.00207947	0.0023597	0.00224491	0.00177579	0.0019909	0.00223469	0.00165496	0.00270781	0.00210759
798.073	NaN	NaN	NaN	NaN	NaN	NaN	NaN	NaN	NaN	NaN	NaN	NaN	NaN	NaN	NaN	NaN	NaN	NaN	NaN	NaN	NaN	NaN	NaN	NaN	NaN	NaN	NaN	NaN	NaN	NaN	NaN	NaN	NaN	NaN	NaN	NaN	0.00145486	0.00150787	NaN	NaN
798.6	0.00599359	0.00766423	0.00633914	0.00602791	0.00575838	0.00500151	0.00602145	0.00454212	0.0071048	0.00611167	0.00404211	0.00446931	0.00493603	0.00325146	0.00445741	0.00437534	0.00432337	0.00852818	0.0044018	0.00612195	0.00318792	0.00314462	0.00315709	0.00264399	0.002863	0.00319847	0.00319847	0.00309296	0.0023864	0.00255446	0.00261221	0.00304649	0.00243251	0.00316879	0.00308624	0.00236308	0.0035147	0.0026265	0.00262661	0.00340915
799.176	NaN	NaN	NaN	0.00274276	0.00227807	NaN	NaN	NaN	NaN	NaN	NaN	NaN	NaN	NaN	NaN	NaN	NaN	NaN	NaN	NaN	NaN	NaN	NaN	NaN	NaN	NaN	NaN	NaN	0.00148776	NaN	NaN	NaN	NaN	NaN	NaN	NaN	NaN	0.00135679	NaN	NaN
799.614	0.00327558	0.00295351	0.00339015	0.00257613	0.00236207	0.00306898	0.00250254	0.00309963	0.0035901	0.00345466	0.00346202	0.0039957	0.00321601	0.00348294	0.00312415	0.00290973	0.0033785	0.00266921	0.00408439	0.00306425	0.00221924	0.00220632	0.00191087	0.00190901	0.00167984	0.00175808	0.00175808	0.00164112	0.00154731	0.00220097	0.00189834	0.00179147	0.00162902	0.00184956	0.00224201	0.00171171	0.00202716	0.00160716	0.00188207	0.0020554
800.174	NaN	NaN	NaN	NaN	NaN	NaN	NaN	NaN	NaN	NaN	NaN	NaN	NaN	NaN	NaN	NaN	NaN	NaN	NaN	NaN	NaN	NaN	0.00149087	NaN	0.00154716	NaN	NaN	NaN	NaN	NaN	NaN	NaN	NaN	NaN	NaN	NaN	NaN	NaN	NaN	0.00142639
800.619	NaN	NaN	NaN	NaN	NaN	0.00198315	NaN	NaN	0.00244929	NaN	NaN	0.00255327	NaN	NaN	NaN	NaN	NaN	NaN	0.00201305	0.00222768	NaN	NaN	NaN	NaN	NaN	NaN	NaN	0.00149429	0.00135608	0.00164452	0.00142135	NaN	NaN	0.0014914	0.00151897	0.00163297	0.00130193	NaN	NaN	0.00149675
801.225	NaN	NaN	NaN	NaN	NaN	NaN	NaN	NaN	NaN	NaN	NaN	NaN	NaN	NaN	NaN	NaN	NaN	NaN	NaN	NaN	0.00163458	0.00155346	0.0017311	0.00182591	0.00148071	0.00186739	0.00186739	0.00215779	0.00236153	0.00195781	0.00180797	0.00183234	0.00168102	0.00163232	0.00208347	0.00219224	0.00191768	0.00183088	0.00203643	0.00227959
801.655	NaN	NaN	NaN	NaN	NaN	NaN	NaN	NaN	0.00209506	NaN	NaN	NaN	NaN	NaN	NaN	NaN	0.00209859	NaN	0.00213681	0.00227814	NaN	0.00182551	NaN	NaN	NaN	NaN	NaN	NaN	NaN	NaN	NaN	NaN	NaN	NaN	0.00179999	0.00143081	NaN	NaN	NaN	0.00144401
802.194	NaN	NaN	NaN	NaN	NaN	NaN	NaN	NaN	NaN	NaN	NaN	NaN	NaN	NaN	NaN	NaN	NaN	NaN	NaN	NaN	0.00148078	NaN	0.00134066	NaN	NaN	NaN	NaN	0.00153013	0.00137036	0.00170953	0.00154104	NaN	0.00130176	NaN	NaN	0.00170619	0.00125672	NaN	NaN	0.00184792
802.589	NaN	NaN	NaN	NaN	NaN	NaN	NaN	NaN	NaN	NaN	NaN	NaN	NaN	NaN	NaN	NaN	NaN	NaN	NaN	NaN	NaN	NaN	0.00171323	0.00148336	NaN	0.00172457	0.00172457	0.0015238	0.00147264	0.00173961	NaN	NaN	0.0015007	NaN	0.0019429	NaN	NaN	0.00131068	0.00156264	0.00200776
803.146	NaN	NaN	NaN	NaN	NaN	NaN	NaN	NaN	NaN	NaN	NaN	NaN	NaN	NaN	NaN	NaN	NaN	NaN	NaN	NaN	0.00131241	0.00154796	NaN	0.00139915	0.00141659	NaN	NaN	NaN	NaN	NaN	NaN	NaN	NaN	NaN	0.00169398	0.00134386	0.00133575	NaN	NaN	NaN
803.553	NaN	NaN	NaN	NaN	NaN	NaN	NaN	NaN	NaN	NaN	NaN	NaN	NaN	NaN	NaN	NaN	NaN	NaN	NaN	NaN	0.00134146	NaN	NaN	NaN	NaN	NaN	NaN	0.00147752	0.00161129	0.00150356	NaN	NaN	0.00148748	NaN	0.00130784	0.0016499	NaN	NaN	0.00155767	0.00176258
804.117	NaN	NaN	NaN	NaN	NaN	NaN	NaN	NaN	NaN	NaN	NaN	NaN	NaN	NaN	NaN	NaN	NaN	NaN	NaN	NaN	0.00149985	NaN	NaN	0.00157729	NaN	0.00199653	0.00199653	NaN	0.00170673	NaN	0.00156746	NaN	NaN	NaN	NaN	NaN	0.00139898	0.00156046	0.00167072	NaN
804.617	0.00243608	0.00222415	NaN	0.00207909	0.00197118	0.00316791	NaN	0.00233874	0.00294631	0.00226426	0.00265518	0.00314206	0.00255672	0.00216801	0.00231164	NaN	0.0021479	0.00213976	0.00311666	0.00262463	0.00263622	0.00318117	0.00293209	0.00259565	0.00270062	0.00297592	0.00297592	0.00258692	0.00267122	0.00250253	0.00234324	0.00215316	0.00225466	0.00252286	0.00269284	0.00212067	0.00294024	0.00225256	0.0025197	0.00287311
805.147	NaN	NaN	NaN	NaN	NaN	NaN	NaN	NaN	NaN	NaN	NaN	NaN	NaN	NaN	NaN	NaN	NaN	NaN	NaN	NaN	NaN	NaN	NaN	0.00172349	NaN	NaN	NaN	NaN	0.00165431	NaN	NaN	NaN	NaN	NaN	NaN	NaN	NaN	NaN	NaN	NaN
805.644	NaN	NaN	NaN	NaN	NaN	0.00272675	NaN	0.00235633	0.00250294	0.00243598	0.00274608	0.00291791	0.00243625	NaN	0.00204462	NaN	NaN	NaN	0.00246866	0.00239158	0.00328926	0.00257454	0.00292187	0.003229	0.00276049	0.00325749	0.00325749	0.00336813	0.00365174	0.00336179	0.0029821	0.00320661	0.00245303	0.00230953	0.00335567	0.00230769	0.0021823	0.00256744	0.00251531	0.00283369
806.632	0.00663721	0.00805452	0.00661093	0.00607138	0.00615461	0.00579994	0.00638677	0.00517806	0.00714286	0.00608548	0.00569446	0.00578573	0.00710835	0.00493377	0.00647571	0.00633977	0.00633968	0.00524379	0.00554819	0.00438794	0.00857771	0.00707974	0.00719173	0.00846117	0.00779158	0.00761636	0.00761636	0.00761461	0.00751367	0.00556069	0.00697101	0.00729508	0.0064585	0.00627627	0.00698209	0.00632093	0.00744478	0.0070204	0.00565262	0.0070304
807.149	NaN	NaN	NaN	NaN	NaN	NaN	NaN	NaN	NaN	NaN	NaN	NaN	NaN	NaN	NaN	NaN	NaN	NaN	NaN	NaN	NaN	NaN	0.00158472	NaN	NaN	NaN	NaN	NaN	NaN	NaN	NaN	NaN	NaN	NaN	NaN	NaN	NaN	NaN	NaN	NaN
807.638	0.00340495	0.00349723	0.0030979	0.00276084	0.00238991	0.00373613	0.00351665	0.00295494	0.00418249	0.00369135	0.00369363	0.0047449	0.0037099	0.00361872	0.00339233	0.00331358	0.00378032	0.00269542	0.00413903	0.00350572	0.00420403	0.00388313	0.00437954	0.00458765	0.00394776	0.00391239	0.00391239	0.00415007	0.00438845	0.00317469	0.0039449	0.00380954	0.00336714	0.00395442	0.0037089	0.00311365	0.00374215	0.00338357	0.00367235	0.0032965
808.645	0.0101887	0.0126403	0.0101712	0.0106878	0.0118456	0.00925183	0.010639	0.00891923	0.0122977	0.0099165	0.00901417	0.00934566	0.0105284	0.00799971	0.0110753	0.00962175	0.010095	0.00911754	0.00886141	0.00703385	0.0114499	0.0112361	0.0109286	0.0117738	0.0106146	0.00994469	0.00994469	0.0107235	0.0107195	0.00909428	0.0103843	0.0102355	0.0094188	0.0102941	0.010386	0.00847701	0.0119961	0.00924934	0.00957247	0.0108144
809.642	0.00696897	0.00682341	0.00639568	0.00578736	0.00553581	0.00697037	0.00595688	0.00640665	0.00853647	0.00690901	0.00697187	0.00846338	0.00768189	0.00696222	0.00683993	0.0070771	0.00680392	0.00590213	0.00819515	0.0077007	0.00655169	0.00631227	0.00573097	0.00659024	0.00657591	0.00660048	0.00660048	0.00615101	0.00696668	0.0057409	0.00589848	0.00649248	0.00528613	0.00601602	0.00563615	0.00463617	0.00667416	0.00517226	0.00599834	0.00593332
810.16	NaN	NaN	NaN	NaN	NaN	NaN	NaN	NaN	NaN	NaN	NaN	NaN	NaN	NaN	NaN	NaN	NaN	NaN	NaN	NaN	NaN	NaN	NaN	NaN	NaN	NaN	NaN	0.00229195	NaN	NaN	NaN	NaN	NaN	NaN	NaN	0.00236898	0.00244285	NaN	0.00265233	NaN
810.656	0.00520574	0.00515992	0.00477661	0.00415171	0.00391472	0.00494344	0.00428493	0.00477916	0.00601093	0.00505933	0.00500481	0.00594678	0.00551748	0.00554084	0.00514402	0.00501414	0.0050042	0.00420645	0.00620386	0.00524323	0.00414685	0.00468811	0.00459466	0.00427453	0.00400595	0.00403983	0.00403983	0.00407442	0.00448631	0.00358851	0.00343866	0.00365424	0.00361785	0.00392586	0.0038925	0.00419482	0.00439437	0.00390699	0.00384999	0.00448468
811.633	0.00489781	0.00479483	0.00525327	0.00393614	0.0039202	0.00481495	0.0047349	0.00508132	0.00542207	0.00506161	0.00537762	0.00600488	0.00576196	0.00543569	0.00447557	0.00533192	0.00476977	0.00485109	0.0050053	0.00571284	0.00288941	0.00314206	0.00322272	0.00302418	0.00344428	0.00316523	0.00316523	0.00393332	0.00403254	0.00356887	0.00383851	0.00290242	0.00323374	0.0036886	0.00337	0.00299593	0.00354357	0.00297376	0.00314209	0.00305778
812.161	NaN	NaN	NaN	NaN	NaN	NaN	NaN	NaN	NaN	NaN	NaN	NaN	NaN	NaN	NaN	NaN	NaN	NaN	NaN	NaN	NaN	0.0017094	NaN	NaN	NaN	NaN	NaN	NaN	NaN	NaN	NaN	NaN	NaN	NaN	NaN	NaN	NaN	NaN	NaN	NaN
812.633	0.00301006	0.00299106	0.00293731	0.0020719	0.00237046	0.003047	0.00259974	0.00260924	0.00304784	0.00325041	0.00289676	0.00302777	0.00317743	0.00308205	0.00259819	0.00287217	0.00272533	0.00296927	0.00290121	0.00309691	0.0023852	0.00220743	0.00242274	0.00267059	0.00228473	0.00225241	0.00225241	0.00270468	0.00254745	0.00228319	0.00216895	0.00233814	0.0024941	0.00245898	0.00248547	0.00216776	0.00226909	0.00214177	0.00244993	0.00277313
813.257	NaN	NaN	NaN	NaN	NaN	NaN	NaN	NaN	NaN	NaN	NaN	NaN	NaN	NaN	NaN	NaN	NaN	NaN	NaN	NaN	NaN	0.00171538	0.00156607	0.00191838	0.00179886	0.00149177	0.00149177	0.00150241	0.00149791	0.00147188	0.00190908	0.00149176	0.00177107	NaN	NaN	0.00181815	0.00198062	0.001876	0.00182064	NaN
813.63	0.0023409	NaN	0.00235968	NaN	NaN	0.00240342	NaN	NaN	0.00245606	0.0023759	0.00214668	0.00241394	0.00250806	NaN	0.00213461	0.00241064	0.00214894	NaN	0.00233845	0.00251817	0.00183378	NaN	NaN	0.00185502	0.00154721	NaN	NaN	NaN	NaN	0.00154832	0.00194999	NaN	NaN	NaN	0.00207817	NaN	NaN	NaN	0.001568	0.00185388
814.247	NaN	NaN	NaN	NaN	NaN	NaN	NaN	NaN	NaN	NaN	NaN	NaN	NaN	NaN	NaN	NaN	NaN	NaN	NaN	NaN	NaN	NaN	0.00151977	NaN	NaN	NaN	NaN	0.00156245	NaN	NaN	NaN	0.00136196	0.00162348	NaN	0.00146624	0.00131504	NaN	0.00164214	0.00151051	NaN
814.652	NaN	NaN	NaN	NaN	NaN	NaN	NaN	NaN	NaN	NaN	NaN	NaN	NaN	NaN	NaN	NaN	NaN	NaN	0.00182418	NaN	0.00170995	0.00146948	NaN	0.00144766	NaN	0.00156823	0.00156823	NaN	0.00136941	0.00140802	0.00168545	NaN	NaN	0.00133289	0.00149183	0.0016874	0.00135536	0.00171428	0.00157104	0.0013198
814.95	NaN	NaN	NaN	NaN	NaN	NaN	NaN	NaN	NaN	NaN	NaN	NaN	NaN	NaN	NaN	NaN	NaN	NaN	NaN	NaN	NaN	NaN	NaN	NaN	NaN	0.0017125	0.0017125	NaN	NaN	NaN	NaN	NaN	NaN	NaN	NaN	NaN	NaN	NaN	NaN	NaN
815.136	NaN	NaN	NaN	NaN	NaN	NaN	NaN	NaN	NaN	NaN	NaN	NaN	NaN	NaN	NaN	NaN	NaN	NaN	NaN	NaN	NaN	0.00146919	NaN	NaN	NaN	NaN	NaN	NaN	NaN	NaN	NaN	NaN	NaN	NaN	NaN	0.00170208	NaN	NaN	NaN	NaN
815.59	0.0124841	0.0127755	0.0128344	0.0126152	0.00952276	0.0112312	0.0113681	0.00864289	0.0106341	0.0132744	0.0134005	0.012125	0.012783	0.0111519	0.0123269	0.0124987	0.0123798	0.0104739	0.0114157	0.0113917	0.00302736	0.00280388	0.00266233	0.0032825	0.00323003	0.00374215	0.00374215	0.00357662	0.00344015	0.00318607	0.00342542	0.00301752	0.00357516	0.00327704	0.00343717	0.00259821	0.00308473	0.00325659	0.00392736	0.00336569
816.125	NaN	NaN	NaN	NaN	NaN	NaN	NaN	NaN	NaN	NaN	NaN	NaN	NaN	NaN	NaN	NaN	NaN	NaN	NaN	NaN	NaN	NaN	NaN	NaN	NaN	NaN	NaN	NaN	NaN	NaN	NaN	NaN	NaN	NaN	NaN	0.00152463	NaN	NaN	NaN	NaN
816.611	0.00593102	0.00596544	0.00661447	0.00387181	0.00440929	0.00637351	0.00492044	0.00574537	0.00634486	0.00578956	0.00693127	0.006351	0.0067264	0.0062878	0.00490452	0.00570908	0.00588611	0.00408195	0.00539281	0.00663281	0.002275	0.00239576	0.00221122	0.00213736	0.00224014	0.00225213	0.00225213	0.00215182	0.00239682	0.0023116	0.00252265	0.00207378	0.00242335	0.00255037	0.00231116	0.00203928	0.00192251	0.00224544	0.00235384	0.00222204
817.176	NaN	NaN	NaN	NaN	NaN	NaN	NaN	NaN	NaN	NaN	NaN	NaN	NaN	NaN	NaN	NaN	NaN	NaN	NaN	NaN	NaN	NaN	NaN	0.00172562	NaN	NaN	NaN	NaN	NaN	NaN	NaN	0.00132977	NaN	NaN	NaN	NaN	0.00141256	0.00156698	NaN	0.00149396
817.596	0.00308718	0.00308653	0.00342669	0.00219996	0.00264959	0.00299333	0.00293997	0.0028177	0.00319902	0.00240272	0.00377486	0.00294217	0.00329853	0.00303523	0.00308793	0.00343425	0.00396869	0.00258559	0.00253836	0.00351359	0.00172619	0.00206026	NaN	0.00159584	0.00176387	0.00142028	0.00142028	0.00157404	0.00153064	0.00170002	0.00228152	0.0015049	0.0015752	0.00172782	0.0017698	0.00179912	0.00148521	0.00134689	0.00159219	0.0015074
818.162	NaN	NaN	NaN	NaN	NaN	NaN	NaN	NaN	NaN	NaN	NaN	NaN	NaN	NaN	NaN	NaN	NaN	NaN	NaN	NaN	0.00148826	NaN	NaN	NaN	NaN	NaN	NaN	NaN	NaN	NaN	NaN	NaN	0.00149768	NaN	NaN	0.00127093	NaN	NaN	NaN	0.0016903
818.608	NaN	NaN	NaN	NaN	NaN	NaN	NaN	NaN	NaN	NaN	NaN	NaN	NaN	NaN	NaN	NaN	NaN	NaN	NaN	NaN	0.00137781	0.00175242	0.0014236	NaN	0.00143062	0.0019342	0.0019342	NaN	0.00150328	0.00161652	NaN	NaN	NaN	0.00162224	0.00143225	NaN	NaN	NaN	0.00162982	NaN
818.898	NaN	NaN	NaN	NaN	NaN	NaN	NaN	NaN	NaN	NaN	NaN	NaN	NaN	NaN	NaN	NaN	NaN	NaN	NaN	NaN	NaN	NaN	NaN	NaN	NaN	NaN	NaN	NaN	NaN	NaN	NaN	NaN	NaN	NaN	NaN	NaN	NaN	NaN	NaN	NaN
819.129	NaN	NaN	NaN	NaN	NaN	NaN	NaN	NaN	NaN	NaN	NaN	NaN	NaN	NaN	NaN	NaN	NaN	NaN	NaN	NaN	0.00137938	0.00139639	NaN	NaN	NaN	0.00143327	0.00143327	NaN	NaN	NaN	NaN	NaN	NaN	NaN	NaN	NaN	0.00133948	NaN	0.00175409	0.00151261
819.487	NaN	NaN	NaN	NaN	NaN	NaN	NaN	NaN	NaN	NaN	NaN	NaN	NaN	NaN	NaN	NaN	NaN	NaN	NaN	NaN	NaN	0.00160977	NaN	NaN	NaN	NaN	NaN	0.00156869	0.00158182	0.0015334	0.00148112	NaN	0.00153539	0.00141793	0.00185651	0.00128873	0.00135018	0.00147244	0.00164374	NaN
820.109	NaN	NaN	0.00365405	0.0033189	0.00389502	0.00285682	0.0033669	0.00372005	0.0028717	0.00465446	0.00211572	0.0023958	0.00285032	0.00282265	0.00235953	0.00295067	0.00250827	0.00232739	0.00248595	0.00283511	NaN	NaN	NaN	NaN	NaN	0.00154458	0.00154458	NaN	NaN	NaN	NaN	NaN	0.0015713	NaN	NaN	0.00131623	0.00166536	0.00180294	0.00197805	0.00197447
820.61	NaN	NaN	NaN	NaN	NaN	NaN	NaN	NaN	NaN	NaN	NaN	NaN	NaN	NaN	NaN	NaN	NaN	NaN	NaN	NaN	NaN	0.00192287	0.00139413	0.00135439	NaN	NaN	NaN	0.00159309	0.00135201	0.00153052	NaN	NaN	0.00149632	0.00153302	0.00143763	NaN	NaN	0.00148923	NaN	NaN
821.043	NaN	NaN	NaN	NaN	NaN	NaN	NaN	NaN	NaN	NaN	NaN	NaN	NaN	NaN	NaN	NaN	NaN	NaN	NaN	NaN	NaN	NaN	NaN	NaN	NaN	NaN	NaN	NaN	NaN	0.00148532	NaN	NaN	NaN	NaN	NaN	NaN	NaN	NaN	NaN	0.00147229
821.65	NaN	NaN	NaN	NaN	NaN	NaN	NaN	0.00216681	0.00234885	NaN	0.0020889	0.00257127	0.00235493	NaN	NaN	NaN	NaN	NaN	0.002358	0.00222764	0.00178826	0.00218382	0.00158428	0.00190607	0.00153183	0.00192279	0.00192279	0.00213793	0.00161547	0.00206704	0.00199381	0.00187405	0.00207509	0.00192941	0.00165635	0.0017073	0.00196286	0.00177134	0.0017118	0.0018032
822.158	NaN	NaN	NaN	0.00191829	0.00199435	NaN	NaN	NaN	NaN	NaN	NaN	NaN	NaN	NaN	NaN	NaN	0.00209862	NaN	NaN	NaN	NaN	NaN	0.00152857	NaN	NaN	NaN	NaN	NaN	NaN	NaN	NaN	NaN	NaN	NaN	NaN	NaN	NaN	0.00136331	NaN	0.00147366
822.632	0.00262468	0.00223615	NaN	NaN	NaN	0.00204	0.00214913	NaN	0.00292401	0.00247793	0.00210231	0.00276206	0.00227769	0.00228938	0.00225267	NaN	0.0021668	NaN	0.00244404	0.00241124	0.00176265	0.00216592	0.00153811	0.00199575	0.00202487	0.00187313	0.00187313	0.00144949	0.00195134	0.00181248	0.00184455	0.00212074	0.00162026	0.00160812	0.00195547	0.0014182	0.00188189	0.00200854	0.00164123	0.0018294
823.18	NaN	NaN	NaN	NaN	NaN	NaN	NaN	NaN	NaN	NaN	NaN	NaN	NaN	NaN	NaN	NaN	NaN	NaN	NaN	NaN	0.00151317	NaN	0.00164475	NaN	NaN	0.00174709	0.00174709	0.001684	0.00173886	0.0020437	0.00147601	NaN	NaN	0.00135147	0.0016056	0.00134421	0.00171573	0.00164272	NaN	0.00229867
823.652	0.00277646	0.00249425	0.00261133	NaN	NaN	0.00240991	0.00256282	0.00244352	0.00320723	0.00284057	0.00252997	0.00302276	0.00265082	0.00276599	0.00234011	0.00228413	0.00213373	0.00204495	0.00232049	0.00313294	0.00163161	0.00229328	0.00164438	0.00202056	0.00226747	0.00180675	0.00180675	0.00215325	0.00208116	0.0018735	0.0020491	0.00208418	0.00186624	0.00230769	0.00202029	0.00168737	NaN	0.00206993	0.00169557	NaN
824.158	NaN	NaN	NaN	NaN	NaN	NaN	NaN	NaN	NaN	NaN	NaN	NaN	NaN	NaN	NaN	NaN	NaN	NaN	NaN	NaN	NaN	NaN	0.00184434	NaN	NaN	NaN	NaN	NaN	NaN	NaN	0.00181368	0.00145881	NaN	NaN	NaN	NaN	NaN	NaN	NaN	0.00192935
824.635	0.00308061	0.00263676	0.00230704	0.00247649	NaN	0.00266054	0.0021575	0.00245426	0.00309632	0.00253634	0.00275861	0.00348282	0.00304067	0.00268224	0.0027568	0.00258712	0.00261618	0.00258561	0.00325636	0.00299574	0.00251056	0.00225452	0.00234706	0.00235703	0.0019957	0.00226535	0.00226535	0.00186791	0.00210431	0.0017738	0.00203155	0.00215562	0.00164355	0.00208724	0.00185576	0.002201	0.00238338	0.00203521	0.00181702	0.00253429
825.148	NaN	NaN	NaN	NaN	NaN	NaN	NaN	NaN	NaN	NaN	NaN	NaN	NaN	NaN	NaN	NaN	NaN	NaN	NaN	NaN	0.00154536	NaN	0.0014365	NaN	NaN	NaN	NaN	0.00135294	0.00198348	NaN	NaN	0.00156329	NaN	NaN	0.0015978	NaN	0.00170684	0.0015244	0.00156905	0.00242482
825.622	NaN	NaN	NaN	NaN	NaN	NaN	NaN	NaN	NaN	NaN	NaN	NaN	NaN	NaN	NaN	NaN	NaN	NaN	NaN	NaN	0.00185471	0.00277902	0.00211354	NaN	0.0022609	0.00237805	0.00237805	NaN	0.00197347	0.00233014	0.00203615	0.00215059	0.00208087	0.00228904	0.00214611	NaN	NaN	0.00205068	0.00214995	0.00237044
826.624	0.00943545	0.00886535	0.00961103	0.0112681	0.00971535	0.0121039	0.0114147	0.00975069	0.0082987	0.010364	0.00925951	0.00849079	0.00710653	0.00964132	0.0109168	0.00834753	0.00908898	0.0131399	0.00970966	0.00979337	0.00576403	0.00544824	0.00567117	0.00666909	0.00483738	0.00608644	0.00608644	0.00678999	0.00510693	0.00437604	0.00545057	0.00540457	0.0048796	0.0050874	0.00444726	0.00696802	0.00897177	0.00783157	0.00752632	0.00854013
826.658	NaN	NaN	NaN	NaN	NaN	NaN	NaN	NaN	NaN	NaN	NaN	NaN	NaN	NaN	NaN	NaN	NaN	NaN	NaN	NaN	NaN	NaN	0.00162505	NaN	NaN	NaN	NaN	0.00191774	NaN	0.00178515	NaN	0.00152906	NaN	NaN	NaN	NaN	NaN	NaN	NaN	NaN
827.13	0.00335597	0.00351287	0.00404598	0.00550037	0.00610122	0.0035488	0.00515045	0.00427573	NaN	0.00356326	0.00325518	0.00367394	0.00403085	0.00464265	0.00403516	0.00547387	0.00485897	0.00406827	0.00331683	0.00381712	0.0027407	0.00287798	0.00278539	0.00355009	0.00231669	0.00341552	0.00341552	0.00315293	0.00192852	0.00195138	0.00270098	0.0022793	0.00172686	0.00211036	0.00222862	0.00393915	0.00436418	0.00353271	0.00350074	0.00413764
827.651	0.00244576	0.00248975	0.00219821	NaN	NaN	0.0027787	NaN	NaN	0.00275181	NaN	0.00252291	NaN	NaN	0.00295877	0.0022831	0.00260817	NaN	NaN	NaN	0.00273338	0.00187115	NaN	NaN	NaN	NaN	NaN	NaN	NaN	NaN	NaN	NaN	NaN	NaN	NaN	0.00185559	NaN	NaN	0.00170358	NaN	NaN
828.136	NaN	NaN	NaN	0.00283565	0.00263094	NaN	0.00242132	NaN	NaN	NaN	NaN	NaN	NaN	NaN	NaN	0.00262762	0.00190926	0.00243052	NaN	NaN	0.00166691	0.00201314	NaN	0.00195716	0.00181571	0.00163546	0.00163546	0.00156052	0.00144185	0.00140392	0.00192016	0.00172655	0.00175425	0.00130913	0.00138737	0.0020386	0.00258506	0.00219285	0.00224234	0.00269699
828.615	NaN	NaN	NaN	NaN	NaN	NaN	NaN	NaN	0.00230836	NaN	NaN	NaN	NaN	NaN	NaN	NaN	NaN	NaN	NaN	0.00215432	0.00175853	0.00180081	0.00191322	NaN	NaN	0.00208995	0.00208995	0.00151422	0.0016589	0.00159927	NaN	0.00166148	NaN	0.00139467	0.0017267	NaN	NaN	0.00132894	0.00131573	NaN
829.061	NaN	NaN	NaN	0.00261411	0.00260404	0.00232269	0.00232893	0.00212405	NaN	NaN	0.00269495	0.00232753	0.00277831	0.00299182	0.0021698	0.00259558	0.00228921	0.00237767	0.00209942	NaN	0.00149507	NaN	0.00177037	NaN	NaN	NaN	NaN	NaN	NaN	NaN	NaN	0.00136781	NaN	0.00160424	0.00139488	0.00235462	0.0023006	0.00169187	0.00200739	0.00166211
829.367	NaN	NaN	NaN	NaN	NaN	NaN	NaN	NaN	NaN	NaN	NaN	NaN	NaN	NaN	NaN	NaN	NaN	NaN	NaN	NaN	NaN	0.0015857	NaN	NaN	NaN	NaN	NaN	0.0014906	NaN	NaN	NaN	NaN	NaN	NaN	NaN	NaN	NaN	NaN	NaN	NaN
829.637	0.0029944	0.00258928	0.00295364	0.0022336	0.00206862	0.00310099	0.00251666	0.00271173	0.00308892	0.00295769	0.00310134	0.00297967	0.00291998	0.00292381	0.00246123	0.00255744	0.002549	0.00243056	0.00274597	0.0031707	0.0017667	0.0015675	0.00203029	0.00195465	NaN	0.00151383	0.00151383	NaN	0.00167614	0.00165759	0.00193664	NaN	0.00134089	0.00144929	0.00138983	0.0014682	0.00178229	NaN	0.0013383	NaN
830.097	NaN	NaN	NaN	NaN	NaN	NaN	NaN	NaN	NaN	NaN	NaN	NaN	NaN	NaN	NaN	NaN	NaN	NaN	NaN	NaN	NaN	NaN	NaN	NaN	NaN	NaN	NaN	NaN	NaN	NaN	NaN	NaN	NaN	NaN	NaN	0.00174548	0.00140827	0.00130031	NaN	0.00172025
830.629	0.00255654	0.00266409	0.00315084	0.00341087	0.00306799	0.00309868	0.00321492	0.00445615	0.0031242	0.00301017	0.00284132	0.00285776	0.00301888	0.00265758	0.00254208	0.00237086	0.00220763	0.00231764	0.00227735	0.00276443	0.0021717	0.00186166	0.00220541	0.002536	0.00166717	0.00203247	0.00203247	0.00169116	0.0020677	0.00183351	0.00230503	0.00173002	NaN	0.00197651	0.00200448	0.00155846	0.00223673	0.00149682	0.00163492	0.00189923
831.09	NaN	NaN	NaN	NaN	NaN	NaN	NaN	NaN	NaN	NaN	NaN	NaN	NaN	NaN	NaN	NaN	NaN	NaN	NaN	NaN	NaN	NaN	NaN	NaN	NaN	NaN	NaN	NaN	NaN	NaN	NaN	NaN	NaN	NaN	NaN	NaN	NaN	NaN	0.00137077	NaN
831.607	0.00413633	0.00333826	0.00487888	0.00320674	0.00385856	0.00470138	0.00374751	0.00386076	0.004353	0.0040632	0.0040312	0.00488933	0.0044641	0.00440175	0.00354594	0.00374976	0.00359164	0.00302246	0.00382708	0.00461935	0.00173478	0.00162681	0.00204779	NaN	0.00219003	0.00182422	0.00182422	0.00153881	0.00188524	0.00146128	0.00212556	0.00174282	0.00138672	0.00168954	NaN	NaN	0.00192868	0.00147025	0.0015074	0.0019464
832.145	NaN	NaN	NaN	NaN	NaN	NaN	NaN	NaN	NaN	NaN	NaN	NaN	NaN	NaN	NaN	NaN	NaN	NaN	NaN	NaN	0.00211909	0.00236368	0.0018438	0.00275784	0.00204788	0.00232705	0.00232705	0.00228936	0.0023333	0.00140629	0.00191764	0.0017013	0.0015693	0.00199755	0.00162836	0.00237224	0.00293801	0.0029073	0.00276768	0.0024833
832.653	0.00261078	0.00274179	0.00281914	0.00202658	0.00196895	0.00324587	0.00235381	0.00243861	0.00347312	0.00278943	0.0028026	0.00345445	0.00313876	0.00314332	0.0028861	0.00273705	0.00276622	0.00235465	0.00300549	0.00333513	0.00227599	0.00165557	0.00205101	0.00182071	0.0016028	0.00165691	0.00165691	NaN	0.00252909	0.00215252	0.00193175	0.00206917	0.00150599	0.00211584	NaN	NaN	0.00236625	0.00165238	0.00145694	0.0016289
833.168	NaN	NaN	NaN	NaN	NaN	NaN	NaN	NaN	NaN	NaN	NaN	NaN	NaN	NaN	NaN	NaN	NaN	NaN	NaN	NaN	0.00201136	0.00160782	NaN	0.00173662	0.00170746	0.00182333	0.00182333	0.00150609	NaN	0.00146333	0.00173907	NaN	0.00143257	NaN	NaN	0.00149922	0.00176317	0.00182092	0.00155573	0.00217764
833.65	0.00257851	0.00255554	0.00277086	0.00191369	0.00225257	0.00251967	0.00219937	0.00250939	0.0028339	0.00229171	0.0025528	0.00262272	0.00271444	0.00288995	0.00238491	0.00244586	0.00231241	0.00230196	0.00284103	0.00272417	0.0017504	0.00160673	0.00163918	NaN	0.00156033	0.00173392	0.00173392	0.00182522	0.00158229	0.00144072	0.0017983	0.00175437	NaN	0.00154531	0.00168176	0.00151768	0.00138517	NaN	0.00209308	NaN
834.211	NaN	NaN	NaN	NaN	NaN	NaN	NaN	NaN	NaN	NaN	NaN	NaN	NaN	NaN	NaN	NaN	NaN	NaN	NaN	NaN	0.00172405	0.00148716	NaN	NaN	NaN	NaN	NaN	NaN	NaN	NaN	NaN	NaN	NaN	0.00174029	0.00141658	0.00180268	0.00169242	0.00151201	0.00129832	0.00145269
834.657	NaN	NaN	NaN	NaN	NaN	0.00215235	NaN	NaN	NaN	NaN	0.00196715	NaN	NaN	NaN	NaN	NaN	NaN	NaN	0.00188855	0.00201956	NaN	0.00145968	0.00143824	0.00169004	NaN	0.00157824	0.00157824	0.00152426	0.00153273	0.00133325	0.00160029	0.00142675	NaN	NaN	0.00136486	NaN	0.00170668	0.00154187	0.00144768	0.00141861
835.286	NaN	NaN	NaN	NaN	NaN	NaN	NaN	NaN	NaN	NaN	NaN	NaN	NaN	NaN	NaN	NaN	NaN	NaN	NaN	NaN	0.00183335	0.00183397	0.0018245	0.00199032	0.00148404	0.00187509	0.00187509	0.00231253	0.00214566	0.00186093	NaN	0.00214731	NaN	0.0017895	0.00148007	0.00163803	0.0018237	0.00168519	0.00159933	0.00232027
835.664	NaN	NaN	NaN	NaN	NaN	NaN	NaN	NaN	NaN	NaN	NaN	NaN	NaN	NaN	NaN	NaN	NaN	NaN	NaN	NaN	0.00153105	NaN	NaN	NaN	NaN	NaN	NaN	NaN	NaN	NaN	0.00182047	NaN	NaN	NaN	NaN	NaN	NaN	0.00154449	NaN	NaN
836.075	NaN	NaN	NaN	NaN	NaN	NaN	NaN	NaN	NaN	NaN	NaN	NaN	NaN	NaN	NaN	NaN	NaN	NaN	NaN	NaN	NaN	NaN	NaN	NaN	0.00166814	NaN	NaN	NaN	NaN	NaN	NaN	0.00131533	NaN	NaN	NaN	NaN	NaN	NaN	NaN	NaN
836.28	NaN	NaN	NaN	NaN	NaN	NaN	NaN	NaN	NaN	NaN	NaN	NaN	NaN	NaN	NaN	NaN	NaN	NaN	NaN	NaN	NaN	0.0014873	NaN	NaN	NaN	0.00165275	0.00165275	NaN	NaN	0.00163074	NaN	NaN	NaN	NaN	NaN	NaN	0.00148715	0.00136885	0.00173004	0.00132834
836.609	NaN	NaN	NaN	NaN	NaN	NaN	NaN	NaN	NaN	NaN	NaN	NaN	NaN	NaN	NaN	NaN	NaN	NaN	NaN	NaN	0.00195423	NaN	0.00154386	NaN	NaN	NaN	NaN	0.00163915	0.00142925	NaN	0.00158801	NaN	NaN	0.00151549	0.00143372	0.00165131	NaN	NaN	NaN	0.00136404
836.979	NaN	NaN	NaN	NaN	NaN	NaN	NaN	NaN	NaN	NaN	NaN	NaN	NaN	NaN	NaN	NaN	NaN	NaN	NaN	NaN	NaN	NaN	NaN	NaN	NaN	NaN	NaN	NaN	NaN	NaN	NaN	NaN	NaN	NaN	NaN	0.00157916	NaN	NaN	NaN	NaN
837.616	0.00217656	NaN	NaN	NaN	NaN	0.00243209	NaN	NaN	0.00263103	0.00214612	0.00251575	0.00229295	0.00238047	0.00244002	0.00201854	NaN	0.00244279	0.00192308	0.002387	0.00205196	0.00331036	0.00255006	0.00272232	0.00221632	0.00276504	0.00309684	0.00309684	0.00368613	0.00308923	0.00362533	0.00378054	0.00362185	0.00261813	0.00288225	0.00319302	0.00349429	0.00331021	0.00326185	0.00353797	0.00305171
838.583	NaN	NaN	NaN	NaN	NaN	NaN	NaN	NaN	NaN	NaN	NaN	NaN	NaN	NaN	NaN	NaN	NaN	NaN	NaN	NaN	0.00199277	0.00222851	0.00191487	0.00186177	0.00180641	0.00230033	0.00230033	0.00216981	0.00209703	0.00202814	0.0025153	0.00223077	0.00176176	0.00210573	0.00202767	0.00176465	0.00205416	0.00182786	0.00245265	0.00275789
839.171	NaN	NaN	NaN	0.00223366	NaN	NaN	NaN	NaN	NaN	NaN	NaN	NaN	NaN	NaN	NaN	NaN	NaN	NaN	NaN	NaN	0.00274021	0.00328281	0.00283781	0.00215512	0.00276623	0.00291696	0.00291696	0.00315517	0.00270428	0.00280542	0.00327388	0.00292298	0.00245832	0.00335842	0.00285612	0.00257196	0.00227857	0.00275462	0.00231401	0.00314447
839.652	0.00336587	0.00327095	0.00383693	0.00235323	0.0027086	0.00370273	0.00249918	0.00323657	0.00380521	0.00322759	0.00343742	0.00385758	0.00367799	0.00350582	0.00297534	0.00292069	0.00316348	0.00273832	0.00293968	0.00381373	0.00169993	0.00197778	0.00199869	0.00178167	0.00223901	0.00217913	0.00217913	NaN	0.00191243	0.00237975	0.00250476	0.00255443	0.00197101	0.00194914	0.00202277	0.00177299	NaN	0.00146997	0.00203601	0.0019559
840.181	NaN	NaN	NaN	NaN	NaN	NaN	NaN	NaN	NaN	NaN	NaN	NaN	NaN	NaN	NaN	NaN	NaN	NaN	NaN	NaN	0.00195903	0.00175992	0.0017335	0.00200366	0.00173569	0.00206591	0.00206591	0.00205579	0.00232142	0.00217998	0.00248846	NaN	NaN	0.00175234	0.00161875	0.00182794	0.00196452	0.00172017	NaN	0.00203146
840.669	NaN	NaN	NaN	NaN	NaN	0.00207428	NaN	NaN	NaN	0.00217648	0.00188108	0.00207624	0.00242553	NaN	NaN	NaN	NaN	NaN	0.00209549	NaN	0.00149455	0.00147693	0.0016573	0.00179287	0.00162857	0.00195184	0.00195184	0.00152707	0.00146449	0.00178589	NaN	0.00160897	NaN	NaN	NaN	0.00142419	0.00161562	NaN	NaN	NaN
841.179	NaN	NaN	NaN	NaN	NaN	NaN	NaN	NaN	NaN	NaN	NaN	NaN	NaN	NaN	NaN	NaN	NaN	NaN	NaN	NaN	NaN	NaN	0.00140438	NaN	NaN	0.00167217	0.00167217	0.0017336	NaN	NaN	NaN	NaN	0.00145598	NaN	NaN	NaN	0.00179151	NaN	0.00171521	0.00144274
841.642	NaN	NaN	NaN	NaN	NaN	NaN	NaN	NaN	NaN	NaN	NaN	NaN	NaN	NaN	NaN	NaN	NaN	NaN	NaN	NaN	0.00175421	0.00179584	0.00214999	0.00177652	NaN	0.00215306	0.00215306	0.00214116	0.00145004	0.0016957	0.00174286	0.00226833	0.00152937	0.00209973	0.00150338	0.00190015	0.00176544	0.00158259	NaN	NaN
842.11	0.00766846	0.00804925	0.0114635	0.0127436	0.015911	0.010465	0.0118182	0.0115203	0.00674168	0.00830731	0.0103101	0.0107709	0.0117645	0.0125156	0.010204	0.0134595	0.012404	0.0110609	0.0101417	0.0108925	0.00314946	0.00307468	0.00288697	0.00207531	0.00224609	0.00260373	0.00260373	0.00226674	0.00197169	0.00192346	0.00245085	0.00239311	0.00242533	0.00236524	0.00261736	0.00394396	0.00377545	0.00321256	0.00336879	0.00373807
842.675	NaN	NaN	NaN	NaN	NaN	NaN	NaN	NaN	NaN	NaN	NaN	NaN	NaN	NaN	NaN	NaN	NaN	NaN	NaN	NaN	NaN	NaN	0.00152769	NaN	NaN	NaN	NaN	NaN	NaN	NaN	0.00161989	0.00145008	NaN	NaN	NaN	NaN	NaN	0.00150547	0.00144222	0.00175268
843.122	0.00432551	0.00462616	0.00554576	0.00595835	0.00746792	0.00441858	0.00533661	0.00491074	0.00301774	0.00422519	0.00440897	0.00462364	0.00543822	0.00547149	0.00506323	0.00679213	0.00539354	0.00570809	0.00376108	0.00495722	0.00205798	0.00201097	NaN	0.00184399	NaN	0.00178443	0.00178443	0.00174645	0.00144942	0.00161061	NaN	0.00132243	0.0013432	0.00157128	0.00144501	0.0021559	0.00180636	0.00199909	0.00128189	0.00164144
843.667	NaN	NaN	NaN	NaN	NaN	0.00256738	NaN	NaN	0.00240642	NaN	0.00242521	NaN	NaN	NaN	NaN	NaN	NaN	NaN	NaN	NaN	NaN	NaN	NaN	0.00135416	NaN	NaN	NaN	0.00134896	NaN	0.00145547	0.00173002	NaN	0.00139259	0.00137116	NaN	NaN	NaN	NaN	NaN	NaN
844.111	0.00259035	0.0023366	0.00284107	0.00347557	0.0040001	NaN	0.00308348	0.0026971	NaN	NaN	0.00249451	0.00247253	0.00296683	0.00266562	0.002587	0.00326817	0.00311952	0.00303722	0.00203275	0.00288614	NaN	0.00146699	NaN	NaN	NaN	NaN	NaN	0.00137946	NaN	NaN	NaN	NaN	0.00154375	NaN	NaN	0.00180805	0.00140689	0.00144409	NaN	NaN
844.521	NaN	NaN	NaN	NaN	NaN	NaN	NaN	NaN	NaN	NaN	NaN	NaN	NaN	NaN	NaN	NaN	NaN	NaN	NaN	NaN	0.00147452	NaN	NaN	NaN	NaN	0.00138672	0.00138672	NaN	NaN	NaN	NaN	NaN	0.00136469	NaN	NaN	NaN	NaN	NaN	NaN	NaN
845.164	0.0033713	0.00395635	0.00309593	0.00532524	0.00467885	0.00312952	0.0038185	0.00364434	0.00219786	0.00417338	0.00358862	0.00316798	0.00327027	0.00404719	0.00437317	0.00498944	0.00423496	0.00614091	0.00310568	0.00343051	0.0144693	0.0132606	0.0126053	0.0152467	0.0139607	0.0146656	0.0146656	0.0163099	0.0138637	0.0121837	0.0159976	0.0133562	0.0138641	0.0146144	0.0128079	0.0139299	0.0153539	0.0156074	0.0143866	0.0168326
845.678	NaN	NaN	0.00234841	NaN	NaN	0.00223883	NaN	NaN	0.00246371	NaN	0.00234616	0.00307929	0.00272561	0.00249975	NaN	NaN	NaN	NaN	0.00214012	0.00237906	NaN	NaN	NaN	NaN	NaN	NaN	NaN	NaN	NaN	NaN	NaN	NaN	NaN	NaN	NaN	NaN	NaN	NaN	NaN	NaN
846.206	0.00240719	0.00268451	NaN	0.00327829	0.00304735	0.00308839	0.00312728	0.0047689	0.00247582	0.00262086	NaN	NaN	NaN	NaN	0.00294896	0.00281865	0.00221366	0.00431935	NaN	NaN	0.00839035	0.00843395	0.00779431	0.00876273	0.00806125	0.00882183	0.00882183	0.00963273	0.00720344	0.00709325	0.00860031	0.00784987	0.0079612	0.00856168	0.00726769	0.00768916	0.0079327	0.00873321	0.00945158	0.0101161
846.676	NaN	NaN	0.00236979	NaN	NaN	NaN	NaN	NaN	NaN	NaN	0.00219235	0.00228492	0.00215246	0.00228951	NaN	NaN	0.00186318	NaN	0.00184545	0.00226457	NaN	NaN	NaN	NaN	NaN	NaN	NaN	NaN	NaN	NaN	NaN	NaN	NaN	NaN	NaN	NaN	NaN	NaN	NaN	NaN
847.193	NaN	NaN	NaN	NaN	NaN	NaN	NaN	NaN	NaN	NaN	NaN	NaN	NaN	NaN	NaN	NaN	NaN	0.00192702	NaN	NaN	0.00471254	0.00392768	0.00512324	0.00531563	0.00465653	0.00504039	0.00504039	0.00552494	0.0045952	0.00436622	0.00488688	0.00428924	0.00409374	0.00481738	0.00403876	0.00450513	0.00520678	0.00528481	0.00495273	0.00607127
847.612	NaN	NaN	NaN	NaN	NaN	NaN	NaN	0.00229026	NaN	NaN	0.0018827	NaN	NaN	NaN	NaN	NaN	NaN	NaN	NaN	NaN	NaN	NaN	NaN	NaN	0.00145324	NaN	NaN	NaN	NaN	NaN	NaN	NaN	NaN	NaN	NaN	NaN	NaN	NaN	NaN	NaN
848.153	NaN	NaN	NaN	0.00249935	0.00247199	NaN	NaN	NaN	NaN	NaN	0.00209727	NaN	NaN	NaN	0.00191221	0.00254088	0.00247819	0.00250221	NaN	NaN	0.0042218	0.00420267	0.00313114	0.00434445	0.0035644	0.00365027	0.00365027	0.00393539	0.00338198	0.00294011	0.00356099	0.00324602	0.00369204	0.00382862	0.00299862	0.00472604	0.00557071	0.0049842	0.00486719	0.00496969
848.699	NaN	NaN	NaN	NaN	NaN	NaN	NaN	NaN	NaN	NaN	NaN	0.00199149	NaN	NaN	NaN	0.00213131	NaN	NaN	NaN	NaN	NaN	0.00147588	NaN	0.00156517	NaN	NaN	NaN	NaN	NaN	NaN	NaN	NaN	NaN	0.00154958	NaN	NaN	NaN	NaN	NaN	NaN
849.172	NaN	NaN	NaN	NaN	NaN	NaN	NaN	NaN	NaN	NaN	NaN	NaN	NaN	NaN	NaN	NaN	NaN	NaN	NaN	NaN	0.00187878	0.0018059	0.00208633	0.002463	0.00191319	0.00144764	0.00144764	0.00203035	0.00221254	0.00190906	0.00164975	0.0019667	0.00189144	NaN	0.00178105	0.00182999	0.00224246	0.00258491	0.00235944	0.00202445
849.706	NaN	NaN	NaN	NaN	0.00197259	0.00206398	NaN	NaN	0.00211853	NaN	NaN	0.00203508	0.00211056	0.00204442	NaN	NaN	0.00202102	NaN	NaN	0.00209729	0.00216689	0.00180253	0.00206165	NaN	0.00283687	0.00275773	0.00275773	0.00190995	0.0022029	0.00206326	0.00189754	0.00254764	0.00197524	0.0026492	0.00188621	0.00198202	0.00159366	0.00201217	0.00173221	0.00186131
850.169	NaN	NaN	NaN	NaN	NaN	NaN	NaN	NaN	NaN	NaN	NaN	NaN	NaN	NaN	NaN	NaN	NaN	NaN	NaN	NaN	NaN	NaN	NaN	0.00167447	NaN	NaN	NaN	NaN	NaN	NaN	NaN	NaN	NaN	0.00145234	NaN	NaN	NaN	NaN	0.00173381	NaN
850.716	NaN	NaN	NaN	NaN	NaN	NaN	NaN	NaN	NaN	NaN	NaN	NaN	NaN	NaN	NaN	NaN	NaN	NaN	NaN	NaN	0.00160605	0.00169817	NaN	0.00163561	0.0014439	0.0018219	0.0018219	0.00175147	0.00162109	0.0016829	0.001492	0.00160485	0.00132537	0.00167798	0.00147911	0.00159052	0.00128293	NaN	NaN	0.00129524
851.581	NaN	NaN	NaN	NaN	NaN	NaN	NaN	NaN	NaN	NaN	NaN	NaN	NaN	NaN	NaN	NaN	NaN	NaN	NaN	NaN	0.00159416	0.00149415	0.00161981	0.00147231	0.00165313	0.00171375	0.00171375	0.0014703	0.00183727	0.00169215	0.00192825	0.00189256	0.00161715	0.00169271	0.00157273	0.00169774	0.00138547	0.00169264	0.00153963	0.00141269
852.037	NaN	NaN	NaN	NaN	NaN	NaN	NaN	NaN	NaN	NaN	NaN	NaN	NaN	NaN	NaN	NaN	NaN	NaN	NaN	NaN	NaN	NaN	NaN	NaN	NaN	NaN	NaN	NaN	NaN	NaN	NaN	NaN	NaN	NaN	NaN	NaN	0.00142004	NaN	NaN	NaN
852.536	NaN	NaN	NaN	NaN	NaN	NaN	NaN	NaN	NaN	NaN	NaN	NaN	NaN	NaN	NaN	NaN	NaN	NaN	NaN	NaN	NaN	NaN	0.00136696	0.00138741	NaN	0.00151539	0.00151539	NaN	0.00146577	0.00139098	NaN	NaN	0.00158249	0.00162716	0.00168174	NaN	NaN	NaN	0.00132229	0.00143194
853.61	0.0025065	0.00223794	0.00283031	NaN	0.00209573	0.00272243	0.00227528	0.0023659	0.00271073	0.00252113	0.00292229	0.00286001	0.00278949	0.0025529	0.00246584	0.00250003	0.00219772	NaN	0.00242435	0.00314924	0.0028427	0.00282305	0.00309195	0.0029093	0.00359374	0.00283324	0.00283324	0.0031849	0.00298737	0.00302872	0.00302413	0.00355998	0.00326484	0.00310767	0.00329842	0.00276467	0.00314476	0.0033174	0.00379189	0.00347868
854.589	NaN	NaN	NaN	NaN	NaN	NaN	NaN	NaN	0.00207525	NaN	NaN	NaN	NaN	NaN	0.00208055	NaN	NaN	NaN	0.00193078	NaN	0.00167492	0.00170444	0.00221901	0.00192106	0.00219637	0.00195427	0.00195427	0.00191512	0.00227086	0.0024342	0.00270536	0.00237492	0.00187398	0.00213567	0.00226603	0.00216855	0.00209525	0.00190178	0.00213832	0.00231291
855.161	0.00235135	0.00287722	NaN	0.00407447	0.00420311	NaN	0.00387615	0.00344942	0.00276377	0.0045515	NaN	0.00212459	NaN	NaN	0.00418394	0.00348967	0.00275558	0.00446336	0.00254986	0.00261475	0.00237825	0.00305216	0.0025853	0.0026684	0.00265201	0.00249896	0.00249896	0.0029827	0.00227478	0.00268461	0.00331619	0.0027151	0.0026003	0.00259088	0.00264851	0.00185062	0.00237231	0.00278781	0.00236412	0.00270328
855.655	0.00288645	0.00297329	0.00388873	NaN	NaN	0.00334143	NaN	0.00319367	0.00385918	0.00353	0.00331566	0.00362725	0.00326438	0.00342302	0.00323764	0.00321881	0.003116	NaN	0.00316616	0.00394998	0.00234817	0.00193124	0.00285082	0.0024512	0.00227567	0.00291601	0.00291601	0.00280365	0.00286805	0.00287055	0.00344236	0.00293741	0.00270731	0.00273414	0.00259758	0.00230699	0.0024379	0.00302386	0.00273032	0.00216778
856.154	NaN	NaN	NaN	0.00198236	NaN	NaN	NaN	NaN	NaN	0.00254285	NaN	NaN	NaN	NaN	NaN	NaN	NaN	0.00250317	NaN	NaN	NaN	0.00156349	0.0020632	NaN	0.00178073	NaN	NaN	0.00200421	NaN	NaN	NaN	NaN	0.00203271	NaN	NaN	NaN	NaN	NaN	NaN	0.00190736
856.666	NaN	NaN	0.00238842	NaN	NaN	0.00202647	NaN	NaN	0.00206063	0.00218899	0.00224654	0.00202909	0.00208234	NaN	NaN	NaN	NaN	NaN	0.00203673	0.00208676	0.00206868	0.0016274	NaN	0.00180175	0.00153113	0.00167217	0.00167217	0.00175984	0.00208593	0.00213404	0.00229521	0.00186243	0.0021666	0.00175894	0.00198425	0.0017553	0.00151135	0.00195503	0.00234141	0.00170319
857.222	NaN	NaN	NaN	NaN	NaN	NaN	NaN	NaN	NaN	NaN	NaN	NaN	NaN	NaN	NaN	NaN	NaN	NaN	NaN	NaN	NaN	NaN	NaN	NaN	NaN	NaN	NaN	NaN	NaN	0.00183071	NaN	NaN	NaN	NaN	NaN	NaN	NaN	NaN	NaN	NaN
857.635	NaN	NaN	NaN	NaN	NaN	NaN	NaN	NaN	NaN	NaN	NaN	NaN	NaN	NaN	NaN	NaN	NaN	NaN	NaN	NaN	NaN	0.00179958	0.00167439	0.00150581	0.00163464	0.0014154	0.0014154	0.00161272	NaN	0.0016245	0.00178966	0.00182229	0.00167076	0.00156597	0.00263155	NaN	0.00140968	0.00152038	0.00169737	0.00157952
858.097	0.00291153	0.00301861	0.00428446	0.00476953	0.00544111	0.00415519	0.00421799	0.00393006	0.00245314	0.00354713	0.00340025	0.00413937	0.00458981	0.00420951	0.00450282	0.00501004	0.0043774	0.00449209	0.00352211	0.00427493	NaN	NaN	0.00149699	NaN	0.00158754	NaN	NaN	NaN	0.0013882	NaN	NaN	NaN	0.00140262	NaN	0.00153544	0.00129757	NaN	0.00145138	NaN	0.00131451
858.68	NaN	NaN	0.0023605	NaN	NaN	0.00214513	NaN	0.00204341	NaN	NaN	0.00204336	0.0021613	NaN	NaN	NaN	NaN	NaN	NaN	NaN	NaN	NaN	NaN	NaN	0.00146715	0.0016667	NaN	NaN	0.00148292	0.00152754	0.00136371	0.00143947	0.0013957	NaN	NaN	0.00156155	NaN	NaN	NaN	NaN	NaN
859.092	NaN	NaN	NaN	NaN	NaN	NaN	NaN	NaN	NaN	NaN	NaN	NaN	NaN	NaN	NaN	NaN	NaN	NaN	NaN	NaN	NaN	NaN	NaN	NaN	NaN	NaN	NaN	NaN	NaN	NaN	NaN	NaN	0.0014945	NaN	NaN	NaN	NaN	NaN	0.00154915	NaN
859.64	0.011626	0.0115915	0.0152358	0.0103528	0.012027	0.0153703	0.0115946	0.0135249	0.0134605	0.0132301	0.0145269	0.015154	0.0142905	0.0143961	0.0114044	0.0131958	0.0129908	0.0104155	0.0123359	0.0159323	0.00340451	0.00264863	0.00298491	0.00302736	0.00304057	0.00349666	0.00349666	0.00305147	0.00285572	0.00312372	0.00362194	0.00318606	0.00337106	0.00289487	0.00325512	0.00314015	0.00306602	0.00308725	0.00333375	0.00261164
860.122	NaN	NaN	NaN	NaN	NaN	NaN	NaN	NaN	NaN	NaN	NaN	NaN	NaN	NaN	NaN	NaN	NaN	NaN	NaN	NaN	NaN	NaN	NaN	NaN	NaN	NaN	NaN	NaN	NaN	NaN	NaN	NaN	NaN	NaN	NaN	NaN	0.00146042	NaN	NaN	NaN
860.621	NaN	NaN	NaN	NaN	NaN	NaN	NaN	NaN	NaN	NaN	NaN	NaN	NaN	NaN	NaN	NaN	NaN	NaN	NaN	NaN	NaN	NaN	NaN	NaN	NaN	NaN	NaN	NaN	NaN	NaN	NaN	NaN	NaN	NaN	NaN	NaN	NaN	NaN	NaN	NaN
861.165	0.0172857	0.018513	0.019001	0.0264503	0.030382	0.0210475	0.026345	0.0234941	0.0147999	0.0157993	0.018143	0.0169149	0.0188175	0.0241415	0.020558	0.0245949	0.0259981	0.0272412	0.0216672	0.0244747	0.0269545	0.0256977	0.0244246	0.0278607	0.0257915	0.0283574	0.0283574	0.0298717	0.0254068	0.0230501	0.028688	0.0256045	0.0252793	0.0268498	0.0244664	0.0263912	0.0284697	0.0298655	0.0254869	0.0326495
862.175	0.00984584	0.0108519	0.0087404	0.0148986	0.0163763	0.00980239	0.0144182	0.0117755	0.00772964	0.00858035	0.00886812	0.00822087	0.00974686	0.0115612	0.0119742	0.0136213	0.0130646	0.0164154	0.0115433	0.0124408	0.0151102	0.0134349	0.0131695	0.0152339	0.012944	0.014003	0.014003	0.0159498	0.0125831	0.0121114	0.0148486	0.0132836	0.012983	0.0129264	0.0121235	0.0130653	0.0151233	0.0156176	0.0139877	0.0177294
863.185	0.00449179	0.00473986	0.00297707	0.00668058	0.00619074	0.00299128	0.00525878	0.00425539	0.00294512	0.00358376	0.00317559	0.00261557	0.00358676	0.0042297	0.00498349	0.0057721	0.00458687	0.00834044	0.00368543	0.00400203	0.00557024	0.00498118	0.00480036	0.00576622	0.00468978	0.00538164	0.00538164	0.00608769	0.00444656	0.00455089	0.00546697	0.00475535	0.00453008	0.00458392	0.00435304	0.00555652	0.00647699	0.00631894	0.00565072	0.00676325
864.162	0.00223272	NaN	0.00232409	0.00348083	0.00384829	0.00232816	0.00294379	0.00243003	NaN	NaN	0.002139	0.00205655	0.00248588	0.00262658	0.00325139	0.00373554	0.00339752	0.00428856	0.00230566	0.00202969	0.00252268	0.00240451	0.00216615	0.00266651	0.00213272	0.00250025	0.00250025	0.00270451	0.00207021	0.0018418	0.00256666	0.00195502	0.00192263	0.00182235	0.00217995	0.00230479	0.00317459	0.00249861	0.00342686	0.00297125
864.66	NaN	NaN	NaN	NaN	NaN	NaN	NaN	NaN	NaN	NaN	NaN	NaN	NaN	NaN	NaN	NaN	NaN	NaN	NaN	NaN	NaN	NaN	NaN	NaN	NaN	NaN	NaN	0.00173471	NaN	NaN	NaN	NaN	NaN	NaN	NaN	NaN	NaN	NaN	NaN	NaN
865.172	NaN	NaN	NaN	0.00232436	0.00209076	NaN	NaN	NaN	NaN	NaN	NaN	NaN	NaN	NaN	NaN	0.00212067	NaN	0.00283806	NaN	NaN	0.00196298	0.00178725	0.00176704	0.00202722	0.00193649	0.00195	0.00195	0.00184232	0.00143408	NaN	NaN	0.00178065	NaN	0.00158885	0.00181701	0.0018913	0.00231206	0.00236812	0.00265925	0.00212073
865.72	0.00224264	NaN	0.00220025	NaN	0.00187514	0.00218663	NaN	NaN	0.00243861	0.00238852	0.0023	0.00215268	0.00223958	0.00204466	0.00204788	0.00218626	0.00212891	0.00270404	0.00208111	0.00219035	0.0022608	0.0025168	0.00210199	0.00231956	0.00277956	0.00257783	0.00257783	0.00209559	0.00207712	0.00239592	0.00204564	0.00204732	0.00189863	0.00255979	0.00200738	NaN	NaN	0.00180437	NaN	NaN
866.166	NaN	NaN	NaN	0.00256956	NaN	NaN	NaN	NaN	NaN	NaN	NaN	NaN	NaN	NaN	NaN	NaN	NaN	NaN	NaN	NaN	NaN	NaN	NaN	NaN	NaN	0.00176962	0.00176962	NaN	NaN	NaN	NaN	NaN	NaN	NaN	0.00174351	NaN	NaN	NaN	0.00180585	NaN
866.643	NaN	NaN	NaN	NaN	NaN	NaN	NaN	NaN	NaN	NaN	NaN	NaN	NaN	NaN	NaN	NaN	NaN	NaN	NaN	NaN	0.00165454	0.00177775	NaN	NaN	0.00159468	NaN	NaN	NaN	NaN	0.00166419	0.0015628	0.0020085	0.00171253	NaN	0.00156974	0.00158454	0.00145375	NaN	NaN	0.0013726
867.173	NaN	NaN	NaN	NaN	NaN	NaN	NaN	NaN	NaN	NaN	NaN	NaN	NaN	NaN	NaN	NaN	NaN	NaN	NaN	NaN	0.00334613	0.00264113	0.00268911	0.00297737	0.00329982	0.00333882	0.00333882	0.00299624	0.00283341	0.00300719	0.00281043	0.00231335	0.00253012	0.00284513	0.0033372	0.0031497	0.00385591	0.00337453	0.00490179	0.00419654
867.722	NaN	NaN	NaN	NaN	NaN	0.00201807	NaN	NaN	0.00206802	NaN	NaN	NaN	0.00223807	NaN	NaN	NaN	0.00184652	NaN	NaN	0.00208874	0.00165934	NaN	0.00199659	0.00175338	NaN	0.00172747	0.00172747	0.0019624	0.00155417	0.00157555	0.00155094	0.00182106	0.00157505	0.00186955	NaN	NaN	NaN	NaN	0.00211505	NaN
868.167	NaN	NaN	NaN	NaN	NaN	NaN	NaN	NaN	NaN	NaN	NaN	NaN	NaN	NaN	NaN	NaN	NaN	NaN	NaN	NaN	0.00169246	0.0020161	NaN	0.00219539	0.00185815	0.00198059	0.00198059	NaN	0.00194923	NaN	0.00179023	NaN	NaN	NaN	0.00176797	0.00214026	0.00246059	0.00264295	0.00265199	0.00227214
868.628	NaN	NaN	NaN	NaN	NaN	NaN	NaN	NaN	NaN	NaN	NaN	NaN	NaN	NaN	NaN	NaN	NaN	NaN	NaN	NaN	NaN	0.00156075	0.00166564	NaN	NaN	0.00150962	0.00150962	0.0013979	0.00150872	0.00142935	0.00157639	NaN	0.00152382	NaN	NaN	NaN	0.00140639	0.00146841	NaN	NaN
869.062	NaN	NaN	NaN	NaN	NaN	NaN	NaN	NaN	NaN	NaN	NaN	NaN	NaN	NaN	NaN	NaN	NaN	NaN	NaN	NaN	NaN	0.00164026	NaN	0.00140208	0.00142163	NaN	NaN	NaN	NaN	NaN	NaN	NaN	NaN	0.00162185	NaN	0.00146781	NaN	0.00150961	NaN	NaN
869.668	0.00246534	NaN	0.00259686	0.00197063	0.00206817	0.00283645	NaN	0.00272417	0.00299175	0.00251355	0.00264317	0.0032116	0.00278361	0.00262379	NaN	0.00214605	0.00218906	NaN	0.00229123	0.00309403	0.00187967	0.00181136	0.00210743	0.00187307	0.00187211	0.00221439	0.00221439	0.00268103	0.00176269	0.00174782	0.00193841	0.00205154	0.00167517	0.00198917	0.00272041	0.00180087	0.00173621	0.00200856	0.00199727	0.00205296
870.26	NaN	NaN	NaN	NaN	NaN	NaN	NaN	NaN	NaN	NaN	NaN	NaN	NaN	NaN	NaN	NaN	NaN	NaN	NaN	NaN	NaN	NaN	NaN	NaN	NaN	NaN	NaN	NaN	NaN	NaN	NaN	NaN	NaN	NaN	NaN	NaN	0.00154398	NaN	0.00174712	NaN
870.656	NaN	NaN	NaN	NaN	NaN	0.00213559	NaN	NaN	NaN	NaN	NaN	NaN	NaN	0.00195184	NaN	NaN	NaN	NaN	NaN	NaN	0.00172943	0.00188051	0.00138325	0.00185173	0.00195774	NaN	NaN	0.00159795	0.00155813	0.00151092	0.00157857	0.00154835	NaN	0.00153323	0.00157114	0.00146772	0.00150971	0.00157702	0.00183199	0.00160763
871.163	NaN	NaN	NaN	NaN	NaN	NaN	NaN	NaN	NaN	NaN	NaN	NaN	NaN	NaN	NaN	NaN	NaN	NaN	NaN	NaN	0.00138285	NaN	NaN	NaN	NaN	0.00143119	0.00143119	NaN	NaN	NaN	NaN	NaN	NaN	NaN	NaN	NaN	NaN	0.00135132	NaN	0.00148844
871.643	0.00271976	0.00256869	0.00249969	NaN	0.00205212	0.00322975	0.00209129	0.0027909	0.00334525	0.00283116	0.00281186	0.00315152	0.0025576	0.00249536	0.00221275	0.00227532	0.00209434	NaN	0.00236943	0.00337491	0.00170517	0.00138482	0.00154226	0.00144051	0.00164523	0.00145952	0.00145952	0.00145046	NaN	0.00147221	0.00147299	0.00181038	0.00141901	0.00174621	0.00158643	0.00130821	0.00160895	NaN	0.00165238	NaN
872.261	NaN	NaN	NaN	NaN	NaN	NaN	NaN	NaN	NaN	NaN	NaN	NaN	NaN	NaN	NaN	NaN	NaN	NaN	NaN	NaN	NaN	NaN	NaN	NaN	NaN	NaN	NaN	NaN	NaN	NaN	NaN	NaN	NaN	NaN	NaN	NaN	NaN	0.0016112	NaN	NaN
872.69	NaN	NaN	NaN	NaN	NaN	0.00213726	NaN	NaN	0.00261975	0.00219737	0.00198831	0.00212647	NaN	0.00211041	NaN	NaN	NaN	NaN	0.00200602	0.0023192	0.00135195	NaN	NaN	0.00137614	NaN	0.00162042	0.00162042	0.0015473	0.0014594	0.00149435	NaN	0.00187634	0.00150153	0.00142924	0.00154293	NaN	0.00151532	NaN	0.00206058	0.0014773
873.649	NaN	NaN	0.0024819	NaN	0.00188886	0.00219708	NaN	0.00216113	0.00278875	0.00231788	0.00218095	0.00239436	0.00219536	0.00258849	NaN	NaN	NaN	NaN	0.00206615	0.00246576	0.00175328	NaN	0.00142045	0.00137563	0.00144561	NaN	NaN	0.00151715	0.00157002	0.00154577	NaN	0.00161481	0.00156041	0.00143897	NaN	NaN	0.00165343	0.00141478	0.00151049	NaN
874.113	NaN	NaN	NaN	NaN	NaN	NaN	NaN	NaN	NaN	NaN	NaN	NaN	NaN	NaN	NaN	NaN	NaN	NaN	NaN	NaN	NaN	NaN	NaN	NaN	NaN	NaN	NaN	NaN	NaN	NaN	NaN	NaN	NaN	0.0016664	NaN	NaN	NaN	NaN	NaN	NaN
874.607	NaN	NaN	NaN	NaN	NaN	NaN	NaN	NaN	NaN	NaN	NaN	NaN	NaN	NaN	NaN	NaN	NaN	NaN	NaN	NaN	NaN	0.00162984	0.00135366	NaN	NaN	NaN	NaN	NaN	NaN	NaN	0.00143388	0.00139888	0.0013452	0.00160879	0.00168537	NaN	NaN	0.00129935	0.00135323	NaN
875.096	NaN	NaN	NaN	NaN	NaN	NaN	NaN	NaN	NaN	NaN	NaN	NaN	NaN	NaN	NaN	NaN	NaN	NaN	NaN	NaN	NaN	NaN	NaN	NaN	NaN	NaN	NaN	NaN	NaN	NaN	NaN	NaN	NaN	NaN	NaN	NaN	NaN	NaN	NaN	0.00147349
875.328	NaN	NaN	NaN	NaN	NaN	NaN	NaN	NaN	NaN	NaN	NaN	NaN	NaN	NaN	NaN	NaN	NaN	NaN	NaN	NaN	NaN	NaN	0.00148506	NaN	NaN	0.00159504	0.00159504	NaN	0.00140176	NaN	NaN	NaN	NaN	NaN	NaN	NaN	NaN	NaN	NaN	NaN
875.646	0.00364593	0.00330743	0.00431409	0.00300306	0.00323762	0.00474008	0.00298969	0.00365571	0.00398723	0.00352976	0.00389785	0.00432186	0.0044696	0.00426451	0.00336927	0.00396904	0.00381231	0.00312754	0.00372763	0.00472213	0.00132202	0.00166132	NaN	0.00150637	0.00146904	0.00143876	0.00143876	NaN	NaN	0.00155574	0.00163478	0.00186489	0.00159481	0.00154126	0.00180673	0.00159918	NaN	NaN	0.00178645	0.0013374
876.186	NaN	NaN	NaN	NaN	NaN	NaN	NaN	NaN	NaN	NaN	NaN	NaN	NaN	NaN	NaN	NaN	NaN	NaN	NaN	NaN	0.00147893	NaN	NaN	NaN	NaN	NaN	NaN	NaN	NaN	NaN	NaN	0.00151183	NaN	NaN	NaN	NaN	NaN	NaN	NaN	NaN
876.581	NaN	NaN	NaN	NaN	NaN	NaN	NaN	NaN	NaN	NaN	NaN	NaN	NaN	NaN	NaN	NaN	NaN	NaN	NaN	NaN	NaN	NaN	NaN	0.00153298	NaN	0.00137483	0.00137483	NaN	NaN	0.00168603	NaN	0.00156884	0.00171767	NaN	NaN	0.00144501	NaN	NaN	NaN	NaN
877.155	0.0130243	0.0127361	0.0135855	0.0200254	0.0232947	0.0149033	0.0192429	0.0171563	0.0104468	0.0101324	0.0122133	0.012486	0.014575	0.0173118	0.0164299	0.0193864	0.0193984	0.0224998	0.0164256	0.0179544	0.00732623	0.00767741	0.00652417	0.00775457	0.00615505	0.00728073	0.00728073	0.00828877	0.00685883	0.00513706	0.00644439	0.00641123	0.00636464	0.00765588	0.00646442	0.00814195	0.00912691	0.0102839	0.00792189	0.0122053
878.165	0.0074178	0.00684394	0.00630358	0.0111389	0.0113724	0.00627864	0.00978022	0.0082738	0.00524097	0.00488355	0.00545495	0.00601432	0.00707582	0.00800217	0.00876728	0.0100932	0.00947766	0.0138176	0.00788631	0.00860422	0.00365097	0.00396411	0.00331439	0.00400122	0.00289396	0.00304563	0.00304563	0.00419372	0.0030668	0.00321053	0.00371294	0.00332219	0.00386412	0.00409701	0.00373585	0.00396946	0.00455821	0.00501822	0.00440372	0.00589416
878.784	NaN	NaN	NaN	NaN	NaN	NaN	NaN	NaN	NaN	NaN	NaN	NaN	NaN	NaN	NaN	NaN	NaN	NaN	NaN	NaN	NaN	NaN	NaN	NaN	NaN	NaN	NaN	NaN	NaN	NaN	NaN	NaN	NaN	0.00194765	NaN	NaN	NaN	NaN	NaN	NaN
879.17	0.00435877	0.00360587	0.00296893	0.00586942	0.00583679	0.00259749	0.00469507	0.00338146	0.00251138	0.00294713	0.00252152	0.00271921	0.00361015	0.00335926	0.00472734	0.00562726	0.00444322	0.0080235	0.00368525	0.00407354	0.00175971	0.00191498	0.001865	0.00271889	0.00175179	0.00217244	0.00217244	0.0019485	NaN	NaN	0.00221382	0.00217748	0.0021043	NaN	0.00177699	0.00235479	0.00276981	0.00272061	0.00240014	0.00329349
879.499	NaN	NaN	NaN	NaN	NaN	NaN	NaN	NaN	NaN	NaN	NaN	NaN	NaN	NaN	NaN	NaN	NaN	NaN	NaN	NaN	NaN	NaN	NaN	NaN	NaN	NaN	NaN	NaN	0.00192452	NaN	NaN	NaN	NaN	NaN	NaN	NaN	NaN	NaN	NaN	NaN
879.821	NaN	NaN	NaN	NaN	NaN	NaN	NaN	NaN	NaN	NaN	NaN	NaN	NaN	NaN	NaN	NaN	NaN	NaN	NaN	NaN	0.0013883	0.00145633	0.00152316	NaN	0.00175962	NaN	NaN	NaN	NaN	NaN	NaN	0.00154038	NaN	0.00161203	0.00152143	NaN	NaN	NaN	0.00140302	NaN
880.192	NaN	NaN	NaN	0.00284945	0.00273395	NaN	NaN	NaN	NaN	NaN	NaN	NaN	NaN	NaN	0.00221419	0.00221871	NaN	0.00407692	NaN	NaN	NaN	NaN	NaN	NaN	NaN	NaN	NaN	0.00138147	0.0014159	0.00134514	NaN	NaN	NaN	0.00137155	NaN	0.00140965	0.00128012	0.00130532	NaN	0.00186274
880.762	NaN	NaN	NaN	NaN	NaN	NaN	NaN	NaN	NaN	NaN	NaN	NaN	NaN	NaN	NaN	NaN	NaN	NaN	NaN	NaN	0.00166099	NaN	0.00137669	0.00148211	0.00147297	NaN	NaN	NaN	NaN	0.00157065	NaN	NaN	NaN	NaN	NaN	NaN	NaN	NaN	0.00135905	NaN
881.372	NaN	NaN	NaN	NaN	NaN	NaN	NaN	NaN	NaN	NaN	NaN	NaN	NaN	NaN	NaN	NaN	NaN	0.00278322	NaN	NaN	0.00871157	0.00899183	0.00772528	0.00881528	0.00997191	0.0107616	0.0107616	0.0102126	0.011095	0.0112374	0.0107122	0.0107823	0.0118615	0.0109214	0.0101838	0.00936653	0.00784149	0.0109148	0.00769164	0.00556523
881.694	NaN	0.00225639	NaN	0.00193824	0.00193573	0.00234668	NaN	0.00229088	0.00225124	0.00216817	0.00253834	0.00254601	0.00260167	0.00215656	0.00195807	0.00213778	0.00186561	0.00269616	0.00221657	0.00246273	NaN	NaN	NaN	NaN	NaN	NaN	NaN	NaN	NaN	NaN	NaN	NaN	NaN	NaN	NaN	NaN	NaN	NaN	NaN	NaN
882.472	NaN	NaN	NaN	NaN	NaN	NaN	NaN	NaN	NaN	NaN	NaN	NaN	NaN	NaN	NaN	NaN	NaN	NaN	NaN	NaN	0.00425434	0.00456524	0.00436735	0.00460372	0.00527784	0.00594174	0.00594174	0.00513482	0.00579348	0.00574331	0.00551185	0.00577861	0.0061021	0.00560783	0.00532506	0.0051032	0.00449494	0.00558444	0.00422726	0.00294439
883.332	NaN	NaN	NaN	NaN	NaN	NaN	NaN	NaN	NaN	NaN	NaN	NaN	NaN	NaN	NaN	NaN	NaN	NaN	NaN	NaN	0.00296968	0.00241633	0.00242531	0.00243167	0.00283976	0.00345671	0.00345671	0.00278896	0.00300443	0.00334688	0.00308752	0.00298411	0.00334754	0.00311298	0.00332444	0.00292915	0.00257471	0.00299084	0.00305904	0.00276151
883.691	0.00262315	0.00271976	0.00314358	0.00212788	0.00226069	0.00299167	0.00211963	0.00279175	0.00312392	0.00270675	0.00311746	0.00311617	0.00324146	0.00296333	0.00260154	0.00263721	0.00257163	0.00212785	0.00231703	0.00311212	NaN	NaN	NaN	NaN	NaN	NaN	NaN	NaN	NaN	NaN	NaN	NaN	NaN	NaN	NaN	NaN	NaN	NaN	NaN	0.00185935
884.19	NaN	NaN	NaN	NaN	NaN	NaN	NaN	NaN	NaN	NaN	NaN	NaN	NaN	NaN	NaN	NaN	NaN	NaN	NaN	NaN	NaN	NaN	NaN	NaN	NaN	NaN	NaN	NaN	NaN	NaN	NaN	NaN	NaN	NaN	NaN	NaN	NaN	0.00161542	NaN	NaN
884.628	0.00322102	0.0033367	0.00342563	0.00327463	0.00274445	0.00324061	0.00321904	0.00368133	0.00358616	0.002934	0.00338926	0.00364112	0.00377575	0.00319757	0.00295439	0.00310476	0.00363398	0.00365566	0.00324064	0.00366869	0.00420013	0.00399202	0.00377457	0.00458997	0.0042283	0.00473249	0.00473249	0.00441685	0.00460901	0.00404717	0.00391593	0.00465207	0.0038996	0.00374029	0.00396494	0.00387222	0.003284	0.00350201	0.00323856	0.00398384
885.712	0.00342377	0.0033784	0.00355944	0.00276454	0.00296544	0.00351365	0.00313075	0.00351252	0.00403563	0.00338537	0.00371242	0.00362903	0.00418292	0.00354521	0.00312895	0.00309321	0.00358319	0.00288929	0.00349573	0.00426893	0.00306255	0.0028049	0.00277614	0.0036839	0.00233324	0.00284315	0.00284315	0.00349294	0.00287162	0.00263131	0.00329377	0.00351013	0.00285914	0.00297071	0.00292523	0.00240023	0.00252731	0.0029119	0.00326815	0.00275684
886.375	NaN	NaN	NaN	NaN	NaN	NaN	NaN	NaN	NaN	NaN	NaN	NaN	NaN	NaN	NaN	NaN	NaN	NaN	NaN	NaN	NaN	NaN	NaN	NaN	NaN	NaN	NaN	NaN	NaN	NaN	0.00161523	NaN	NaN	NaN	NaN	NaN	NaN	NaN	NaN	NaN
886.726	NaN	NaN	0.00224988	NaN	NaN	0.00205376	NaN	NaN	0.0022711	NaN	0.00196233	0.00220397	0.00220659	0.00219302	NaN	NaN	0.00197298	NaN	NaN	0.0022252	0.00159747	0.00183747	0.00164726	0.00188277	0.00178557	0.00163513	0.00163513	0.00205936	0.00192739	0.00170613	0.00163305	0.001707	0.001912	0.00206484	0.00168892	0.00167866	0.00152723	0.00143832	0.00165514	0.00157481
887.196	NaN	NaN	NaN	NaN	NaN	NaN	NaN	NaN	NaN	NaN	NaN	NaN	NaN	NaN	NaN	NaN	NaN	0.00201714	NaN	NaN	NaN	NaN	NaN	NaN	NaN	NaN	NaN	NaN	NaN	NaN	NaN	NaN	NaN	NaN	NaN	NaN	NaN	NaN	0.00130511	0.00138467
887.676	NaN	NaN	0.00233005	NaN	NaN	0.00225196	0.00205955	0.00213684	0.00256717	0.00226046	0.00250411	0.00238868	0.0024997	0.00196115	NaN	NaN	NaN	NaN	0.002185	0.00233497	NaN	0.00186194	NaN	0.00142874	NaN	NaN	NaN	NaN	NaN	NaN	0.0016205	0.00135263	0.00136233	0.00147345	0.0014094	NaN	0.00154826	0.00162762	0.00145062	NaN
888.26	NaN	NaN	NaN	NaN	NaN	NaN	NaN	NaN	NaN	NaN	NaN	NaN	NaN	NaN	NaN	NaN	NaN	NaN	NaN	NaN	NaN	NaN	NaN	NaN	NaN	NaN	NaN	NaN	NaN	NaN	NaN	NaN	NaN	NaN	NaN	NaN	NaN	NaN	NaN	0.00133459
888.632	NaN	NaN	NaN	NaN	NaN	0.00205297	NaN	NaN	NaN	NaN	NaN	NaN	NaN	NaN	NaN	NaN	NaN	NaN	NaN	0.00208213	0.00136729	0.00148	NaN	NaN	NaN	0.00140173	0.00140173	NaN	0.00154965	0.00164335	NaN	0.00134999	NaN	NaN	NaN	0.00129542	0.00130939	0.0014038	0.00139579	NaN
888.899	NaN	NaN	NaN	NaN	NaN	NaN	NaN	NaN	NaN	NaN	NaN	NaN	NaN	NaN	NaN	NaN	NaN	NaN	NaN	NaN	NaN	NaN	NaN	0.0017276	NaN	NaN	NaN	NaN	NaN	NaN	NaN	0.00143943	0.00133839	NaN	NaN	NaN	NaN	NaN	NaN	NaN
889.229	NaN	NaN	NaN	NaN	NaN	NaN	NaN	NaN	NaN	NaN	NaN	NaN	NaN	NaN	NaN	NaN	NaN	0.00189482	NaN	NaN	NaN	0.001583	NaN	NaN	0.0014725	NaN	NaN	NaN	NaN	NaN	0.00135754	NaN	NaN	0.00153723	NaN	NaN	NaN	NaN	0.00148191	0.00124083
889.703	NaN	NaN	NaN	NaN	NaN	NaN	NaN	NaN	NaN	NaN	0.0019751	NaN	NaN	NaN	NaN	NaN	NaN	NaN	NaN	NaN	0.00149694	0.00166803	0.00136598	NaN	0.00164983	NaN	NaN	NaN	NaN	0.00147235	0.00172785	0.00133873	0.00171289	0.0014345	0.00149244	0.00127274	NaN	NaN	NaN	NaN
890.14	NaN	NaN	NaN	NaN	NaN	NaN	NaN	NaN	NaN	NaN	NaN	NaN	NaN	NaN	NaN	NaN	NaN	NaN	NaN	NaN	NaN	NaN	NaN	NaN	NaN	NaN	NaN	NaN	NaN	NaN	NaN	NaN	NaN	0.00151416	NaN	NaN	NaN	NaN	NaN	NaN
890.684	NaN	NaN	NaN	NaN	NaN	NaN	NaN	NaN	NaN	NaN	NaN	NaN	NaN	NaN	NaN	NaN	NaN	NaN	NaN	NaN	NaN	NaN	0.00172249	NaN	0.00145078	0.00138672	0.00138672	0.00165297	NaN	0.00147302	NaN	0.00178558	0.00184475	NaN	0.00129046	0.00144037	NaN	NaN	0.00129441	0.00133533
891.186	NaN	NaN	NaN	NaN	NaN	NaN	NaN	NaN	NaN	NaN	NaN	NaN	NaN	NaN	NaN	NaN	NaN	NaN	NaN	NaN	NaN	NaN	NaN	NaN	NaN	NaN	NaN	NaN	NaN	NaN	NaN	NaN	NaN	NaN	NaN	NaN	NaN	NaN	NaN	NaN
891.655	NaN	NaN	NaN	NaN	NaN	NaN	NaN	NaN	NaN	NaN	NaN	NaN	NaN	NaN	NaN	NaN	NaN	NaN	NaN	NaN	0.00168998	0.00158425	0.00174512	0.00155365	0.00140943	NaN	NaN	0.00144089	0.00145331	0.00143885	0.00144804	0.00156321	0.0015601	0.00132567	0.00154334	0.00137947	0.00130208	0.00146296	NaN	0.00135049
892.16	NaN	NaN	NaN	NaN	NaN	NaN	NaN	NaN	NaN	NaN	NaN	NaN	NaN	NaN	NaN	NaN	NaN	NaN	NaN	NaN	0.00143517	0.00155032	NaN	NaN	NaN	NaN	NaN	NaN	NaN	NaN	NaN	NaN	NaN	NaN	NaN	NaN	NaN	NaN	NaN	NaN
892.577	NaN	NaN	NaN	NaN	NaN	NaN	NaN	NaN	NaN	NaN	NaN	NaN	NaN	NaN	NaN	NaN	NaN	NaN	NaN	NaN	0.00168228	0.00170221	NaN	NaN	NaN	NaN	NaN	NaN	NaN	0.00165537	0.00136167	0.00135662	NaN	NaN	0.00135156	0.00150105	0.00133213	NaN	NaN	0.00135934
893.145	0.0040272	0.00276021	0.00308307	0.00581646	0.00597272	0.00248215	0.00441206	0.00358079	0.00244712	0.00223915	0.00272472	0.00295867	0.00364148	0.00333046	0.00518065	0.00534093	0.00420503	0.00804688	0.00372387	0.00402794	0.00158598	NaN	0.00167243	NaN	NaN	0.00145651	0.00145651	0.00136898	0.0015624	0.00165837	NaN	0.00143419	NaN	0.00138492	NaN	0.00134283	0.00184782	0.0021225	0.00169815	0.00147638
893.768	NaN	NaN	NaN	NaN	NaN	NaN	NaN	NaN	NaN	NaN	NaN	NaN	NaN	NaN	NaN	NaN	NaN	NaN	NaN	NaN	0.00166409	0.00164917	0.00146412	0.00225814	0.00211792	0.00176226	0.00176226	0.00228498	0.00184773	0.00208152	0.00160881	0.00199157	0.00191091	0.00191511	0.0017088	0.00145175	0.0015902	0.0020081	0.00172922	0.00129194
894.577	NaN	NaN	NaN	0.00286905	0.00212404	NaN	0.00213974	NaN	NaN	NaN	NaN	NaN	NaN	NaN	0.00258193	0.00240433	NaN	0.00416144	NaN	NaN	0.00168772	0.00160311	NaN	0.00164091	0.00150129	0.0015777	0.0015777	0.00173852	0.00136525	0.00141025	NaN	0.00165374	0.00177015	0.00177932	0.00154052	0.00135178	NaN	0.00128955	0.00130709	0.00137416
895.217	NaN	NaN	NaN	0.00239092	0.00184826	NaN	NaN	NaN	NaN	NaN	NaN	NaN	NaN	NaN	NaN	NaN	NaN	0.00402637	NaN	NaN	NaN	0.00154053	NaN	NaN	NaN	0.00154635	0.00154635	NaN	NaN	NaN	NaN	NaN	NaN	NaN	0.00144019	NaN	NaN	NaN	NaN	NaN
895.723	NaN	NaN	NaN	NaN	NaN	0.00212266	NaN	NaN	0.00207169	NaN	NaN	NaN	NaN	NaN	NaN	NaN	NaN	0.00258333	NaN	NaN	0.00189642	0.00156686	0.00168129	0.00153384	0.00141702	NaN	NaN	0.0017798	0.00194449	0.0018475	0.001354	0.00158674	0.00181102	0.00144184	NaN	0.00193629	0.00151603	0.00148775	0.00178264	0.00173009
896.201	NaN	NaN	NaN	NaN	NaN	NaN	NaN	NaN	NaN	NaN	NaN	NaN	NaN	NaN	NaN	NaN	NaN	NaN	NaN	NaN	NaN	NaN	NaN	NaN	NaN	NaN	NaN	NaN	NaN	NaN	NaN	0.00180793	NaN	NaN	NaN	NaN	NaN	NaN	NaN	NaN
896.652	NaN	NaN	NaN	NaN	NaN	NaN	NaN	NaN	NaN	NaN	NaN	NaN	NaN	NaN	NaN	NaN	NaN	NaN	0.0018254	NaN	NaN	NaN	NaN	NaN	NaN	0.00151675	0.00151675	0.00135114	0.00142907	0.00167271	0.00133093	0.0018838	0.00128933	NaN	NaN	0.00140724	NaN	0.00175538	0.00179611	0.00126439
897.664	0.00247375	0.00252292	0.00259373	0.00212119	0.00194384	0.00329256	0.0021558	0.00213706	0.00291378	0.00227895	0.00272538	0.00272716	0.00246002	0.00230535	0.00255334	0.00234109	0.00213642	NaN	0.00266393	0.00281437	0.00369701	0.00357219	0.00355279	0.003622	0.00360732	0.00399788	0.00399788	0.00429111	0.00467684	0.00428536	0.0043804	0.00396313	0.00453344	0.00366592	0.00377999	0.00383878	0.00456157	0.0042304	0.00487895	0.00410982
898.638	NaN	NaN	NaN	NaN	NaN	NaN	NaN	NaN	NaN	NaN	NaN	NaN	NaN	NaN	NaN	NaN	NaN	NaN	NaN	NaN	0.00228776	0.00251895	0.00260749	0.00303057	0.00205009	0.00255145	0.00255145	0.00292151	0.00275462	0.00259335	0.00323956	0.00250385	0.00269888	0.00204513	0.0025357	0.00237872	0.00252172	0.00237844	0.00276123	0.00237369
899.706	0.00301766	0.00279963	0.00356397	0.00242862	0.00247546	0.00329627	0.00272568	0.00259725	0.0029045	0.00309609	0.00312563	0.00343241	0.00261358	0.00312283	0.00244967	0.00270014	0.00269889	0.0022663	0.00266081	0.00312321	0.00265731	0.00285101	0.00238448	0.00234125	0.00277125	0.00295003	0.00295003	0.00251159	0.0028643	0.00291221	0.00268372	0.00287447	0.00303232	0.00250126	0.00245627	0.00233974	0.00238864	0.0026018	0.00300041	0.002575
900.336	NaN	NaN	NaN	NaN	NaN	NaN	NaN	NaN	NaN	NaN	NaN	NaN	NaN	NaN	NaN	NaN	NaN	NaN	NaN	NaN	NaN	NaN	NaN	NaN	NaN	NaN	NaN	NaN	NaN	NaN	NaN	NaN	NaN	NaN	NaN	NaN	NaN	NaN	NaN	NaN
900.716	NaN	NaN	NaN	NaN	NaN	0.00230271	NaN	NaN	0.00232255	0.00215261	0.00238149	0.00212191	NaN	0.00226172	NaN	NaN	NaN	NaN	0.00211293	0.0025612	0.00190077	0.00195301	0.00153043	0.00180759	0.00171754	0.00189275	0.00189275	0.00201062	0.00190022	0.00209352	0.0024166	0.00289884	0.00218677	0.00175335	0.00199684	0.00205138	0.00191842	0.00163101	0.00206617	0.00167433
901.304	NaN	NaN	NaN	NaN	NaN	NaN	NaN	NaN	NaN	NaN	NaN	NaN	NaN	NaN	NaN	NaN	NaN	0.0022068	NaN	NaN	NaN	NaN	NaN	NaN	NaN	NaN	NaN	NaN	NaN	NaN	NaN	0.00150713	NaN	NaN	NaN	NaN	NaN	NaN	NaN	NaN
901.724	NaN	NaN	0.00233195	NaN	NaN	0.0020423	NaN	NaN	0.00205638	NaN	NaN	0.0020776	NaN	0.00199486	NaN	NaN	NaN	NaN	0.00230212	0.00207062	0.00150886	0.00175222	0.00143094	NaN	0.00185139	0.00181027	0.00181027	0.00136129	0.00173841	NaN	0.00165481	0.00195908	0.00152372	NaN	0.0019995	0.00156244	0.00134838	0.00131524	0.00155897	NaN
902.146	NaN	NaN	NaN	NaN	NaN	NaN	NaN	NaN	NaN	NaN	NaN	NaN	NaN	NaN	NaN	NaN	NaN	NaN	NaN	NaN	0.00147317	NaN	NaN	NaN	NaN	NaN	NaN	NaN	0.00165601	0.00150932	NaN	NaN	0.00152461	NaN	NaN	NaN	NaN	NaN	NaN	0.00146443
902.707	NaN	NaN	NaN	NaN	NaN	NaN	NaN	NaN	NaN	NaN	NaN	NaN	NaN	NaN	NaN	NaN	NaN	NaN	NaN	NaN	NaN	0.001365	NaN	NaN	0.00145315	NaN	NaN	NaN	NaN	NaN	NaN	NaN	0.00144626	NaN	0.00135354	NaN	NaN	0.00127873	0.00139972	NaN
903.693	0.00990056	0.00971218	0.0126504	0.00923885	0.00985338	0.013016	0.0092495	0.011046	0.0114688	0.0112551	0.011981	0.0126114	0.0120823	0.0118627	0.00899026	0.0108617	0.0105678	0.00810121	0.0101146	0.0128752	0.00292955	0.00316416	0.00300518	0.00270563	0.00271716	0.00372966	0.00372966	0.00289475	0.00334725	0.00316518	0.00305003	0.00362759	0.00320717	0.00258492	0.00288354	0.0028587	0.00268984	0.00265204	0.00273335	0.00203434
904.401	NaN	NaN	NaN	NaN	NaN	NaN	NaN	NaN	NaN	NaN	NaN	NaN	NaN	NaN	NaN	NaN	NaN	NaN	NaN	NaN	0.00194981	NaN	NaN	NaN	0.00172926	0.00226242	0.00226242	0.00193828	NaN	0.00210192	NaN	NaN	0.00195122	0.00185662	NaN	0.00150745	NaN	NaN	NaN	NaN
904.696	0.00568594	0.00580469	0.00684477	0.00459449	0.00500799	0.00637998	0.00489177	0.00535201	0.00613122	0.00600524	0.00622303	0.00640761	0.00615771	0.00634466	0.00450056	0.00564779	0.0054792	0.00401246	0.00522015	0.00700584	NaN	0.00167587	0.00191173	0.00187755	0.00171867	NaN	NaN	NaN	0.00201016	NaN	0.00191178	0.00242165	NaN	NaN	0.00200072	NaN	0.00188117	0.00197898	0.00225144	0.00200574
905.375	NaN	NaN	NaN	NaN	NaN	NaN	NaN	NaN	NaN	NaN	NaN	NaN	NaN	NaN	NaN	NaN	NaN	NaN	NaN	NaN	NaN	NaN	0.00148478	NaN	0.00163779	NaN	NaN	NaN	NaN	0.00162543	0.00166772	NaN	0.00180754	0.00146332	0.00179104	NaN	0.00141028	0.00172338	NaN	NaN
905.739	0.00292695	0.00241879	0.00304652	0.002089	0.00210127	0.00291728	0.00226117	0.00267624	0.00258582	0.00308604	0.00276198	0.0030649	0.00253019	0.00330837	0.00234932	0.00246123	0.00245194	NaN	0.00238047	0.00288947	0.00144275	NaN	0.00148277	NaN	0.00150693	0.0014809	0.0014809	0.00168215	0.00181935	NaN	NaN	0.00141716	0.00179796	0.00147324	NaN	0.00128866	0.00171602	0.00171316	0.00163796	0.00131172
906.396	NaN	NaN	NaN	NaN	NaN	NaN	NaN	NaN	NaN	NaN	NaN	NaN	NaN	NaN	NaN	NaN	NaN	NaN	NaN	NaN	0.00132205	0.00137602	NaN	0.00140052	NaN	NaN	NaN	NaN	NaN	NaN	0.00139361	NaN	0.00150582	NaN	NaN	NaN	0.00134797	NaN	NaN	0.00155818
906.927	NaN	NaN	NaN	NaN	NaN	NaN	NaN	NaN	NaN	NaN	NaN	NaN	NaN	NaN	NaN	NaN	NaN	NaN	NaN	NaN	NaN	0.00145816	NaN	0.0016499	0.00145804	0.0016513	0.0016513	NaN	0.00138313	NaN	NaN	NaN	0.00154788	0.00157312	0.00139132	NaN	0.00145558	0.00140594	0.00169568	NaN
907.751	NaN	NaN	NaN	NaN	NaN	NaN	NaN	NaN	NaN	NaN	NaN	NaN	NaN	NaN	0.0019073	NaN	NaN	0.00235925	0.00190264	NaN	NaN	0.00182726	0.00167475	0.00172748	0.00161731	0.00177146	0.00177146	0.00212732	0.00177716	0.0017985	0.0016336	0.00178746	0.00169817	0.00177731	0.00170274	0.00177754	0.00149411	0.00129916	0.00142544	0.00147846
908.205	NaN	NaN	NaN	NaN	NaN	NaN	NaN	NaN	NaN	NaN	NaN	NaN	NaN	NaN	NaN	NaN	NaN	NaN	NaN	NaN	NaN	NaN	NaN	NaN	NaN	NaN	NaN	NaN	NaN	NaN	NaN	NaN	NaN	NaN	NaN	NaN	NaN	NaN	NaN	NaN
908.746	NaN	NaN	NaN	NaN	NaN	NaN	NaN	NaN	NaN	NaN	NaN	NaN	NaN	NaN	NaN	NaN	NaN	NaN	NaN	NaN	0.00169465	0.00137805	0.00143246	NaN	NaN	NaN	NaN	NaN	NaN	0.00142828	0.00141046	0.00152867	0.00154183	NaN	0.00161141	0.00136071	NaN	NaN	NaN	0.00143248
909.759	0.00226912	NaN	0.00264243	NaN	NaN	0.00236048	0.00207108	0.00248967	0.00261895	0.00232747	0.00247983	0.00257056	0.00225491	0.00210071	0.00220833	0.00227862	0.00214414	0.00190233	0.00224087	0.00220036	0.00252122	0.00289238	0.00266398	0.00263685	0.0031198	0.00239388	0.00239388	0.00264863	0.00307987	0.00299904	0.00231602	0.002835	0.00218042	0.00272313	0.00270911	0.00203922	0.00226142	0.00227265	0.00258509	0.00256415
910.183	NaN	0.00224476	NaN	0.00255401	0.00225596	NaN	NaN	NaN	NaN	NaN	NaN	NaN	NaN	NaN	NaN	NaN	NaN	NaN	NaN	NaN	NaN	NaN	NaN	NaN	NaN	NaN	NaN	NaN	NaN	NaN	NaN	NaN	NaN	NaN	NaN	NaN	NaN	NaN	NaN	NaN
910.755	NaN	NaN	NaN	NaN	NaN	NaN	NaN	NaN	NaN	NaN	NaN	NaN	NaN	NaN	NaN	NaN	NaN	NaN	NaN	NaN	0.00174635	0.00197878	0.00179919	0.00208037	0.00177095	0.0017644	0.0017644	0.00175796	0.0017415	0.00216932	0.00204775	0.00200039	0.0017303	0.0016454	0.00177411	0.00132598	0.00189802	0.00162434	0.00213688	0.00201243
911.307	NaN	NaN	NaN	NaN	NaN	NaN	NaN	NaN	NaN	NaN	NaN	NaN	NaN	NaN	NaN	NaN	NaN	NaN	NaN	NaN	NaN	0.00139165	NaN	NaN	NaN	NaN	NaN	NaN	NaN	NaN	NaN	NaN	NaN	NaN	NaN	NaN	NaN	NaN	NaN	NaN
911.734	NaN	NaN	NaN	0.00185131	NaN	0.00203637	0.00203237	NaN	0.0023075	0.00214591	0.00199157	NaN	NaN	0.00199403	NaN	NaN	NaN	0.0021858	NaN	0.00226412	0.00176838	0.00166443	0.00216278	0.00212471	0.00220002	0.00166996	0.00166996	0.00195562	0.00172585	0.00231604	0.0019307	0.00178398	0.00199784	0.00227632	0.00184845	0.00138854	0.00199469	0.00220215	0.00199897	0.00221992
912.3	NaN	NaN	NaN	NaN	NaN	NaN	NaN	NaN	NaN	NaN	NaN	NaN	NaN	NaN	NaN	NaN	NaN	NaN	NaN	NaN	NaN	0.00178026	NaN	NaN	0.0015551	NaN	NaN	NaN	NaN	NaN	NaN	NaN	NaN	NaN	NaN	NaN	NaN	0.00209552	NaN	NaN
912.747	NaN	NaN	NaN	NaN	NaN	NaN	NaN	NaN	NaN	NaN	NaN	NaN	NaN	NaN	NaN	NaN	NaN	NaN	NaN	NaN	0.00144954	NaN	NaN	NaN	NaN	0.00139198	0.00139198	0.00154916	0.00142886	0.0013343	0.00144158	0.00137919	0.00184099	0.0013818	0.0017124	NaN	0.00153806	0.0015622	0.00140399	NaN
913.71	0.00216888	0.0024588	0.00282766	NaN	0.00198897	0.00252813	NaN	0.00233036	0.00275953	0.00246319	0.00234485	0.00307131	0.00256062	0.00237128	0.0018725	0.0020886	0.0021723	0.0021402	0.00193931	0.00304732	0.00203757	0.00255434	0.00232616	0.00233256	0.00201225	0.00211438	0.00211438	0.00240657	0.00260822	0.0026132	0.00222356	0.00192235	0.00198873	0.0025578	0.00261092	0.00184979	0.00260229	0.00251202	0.00244772	0.00244872
914.255	NaN	NaN	NaN	NaN	NaN	NaN	NaN	NaN	NaN	NaN	NaN	NaN	NaN	NaN	NaN	NaN	NaN	NaN	NaN	NaN	NaN	0.00150642	NaN	NaN	NaN	NaN	NaN	NaN	NaN	NaN	NaN	NaN	NaN	NaN	NaN	NaN	NaN	NaN	NaN	NaN
914.658	NaN	NaN	NaN	NaN	NaN	NaN	NaN	NaN	NaN	NaN	NaN	NaN	NaN	NaN	NaN	NaN	NaN	NaN	NaN	NaN	0.00176437	0.00196951	0.00161132	0.00176632	0.00158889	0.00167831	0.00167831	0.00251789	0.00195542	0.00157421	0.00190024	0.00191696	0.00166297	0.0017106	0.00181162	0.00174683	0.00132244	0.00156406	0.00194735	0.00127397
915.3	NaN	NaN	NaN	NaN	NaN	NaN	NaN	NaN	NaN	NaN	NaN	NaN	NaN	NaN	NaN	NaN	NaN	NaN	NaN	NaN	NaN	NaN	NaN	0.00162231	NaN	NaN	NaN	NaN	NaN	NaN	NaN	NaN	NaN	NaN	NaN	NaN	0.00140968	NaN	NaN	NaN
915.802	NaN	NaN	NaN	NaN	NaN	NaN	NaN	NaN	NaN	NaN	0.00209491	NaN	NaN	NaN	NaN	NaN	NaN	NaN	NaN	NaN	0.00152224	NaN	0.00160145	NaN	0.00191673	NaN	NaN	0.00169381	0.00170936	NaN	0.00193348	0.00153478	0.00143221	0.00170603	0.00157625	0.0018926	0.00167938	0.00153218	0.00165278	NaN
916.339	NaN	NaN	NaN	NaN	NaN	NaN	NaN	NaN	NaN	NaN	NaN	NaN	NaN	NaN	NaN	NaN	NaN	NaN	NaN	NaN	NaN	NaN	NaN	NaN	NaN	NaN	NaN	NaN	0.00148385	NaN	NaN	NaN	NaN	NaN	NaN	NaN	NaN	0.0014384	NaN	NaN
916.815	NaN	NaN	NaN	NaN	NaN	NaN	NaN	NaN	NaN	NaN	NaN	NaN	NaN	NaN	NaN	NaN	NaN	NaN	NaN	NaN	NaN	NaN	0.0015373	NaN	0.00154432	0.00145773	0.00145773	0.00152697	0.00149214	NaN	NaN	NaN	NaN	NaN	NaN	NaN	0.00126997	NaN	NaN	NaN
917.414	NaN	NaN	NaN	NaN	NaN	NaN	NaN	NaN	NaN	NaN	NaN	NaN	NaN	NaN	NaN	NaN	NaN	NaN	NaN	NaN	0.0014966	0.00143868	0.00162231	NaN	0.00161977	0.00197525	0.00197525	0.00192185	0.00221323	0.00172124	NaN	0.00136089	NaN	NaN	0.00187825	0.00147776	NaN	0.00190766	0.00165378	NaN
917.75	NaN	NaN	NaN	NaN	NaN	NaN	NaN	NaN	0.00206229	NaN	NaN	NaN	0.00216887	NaN	NaN	NaN	NaN	NaN	NaN	0.00214358	NaN	0.00155005	NaN	0.0018447	NaN	0.00157477	0.00157477	NaN	NaN	NaN	0.00177926	0.00136395	NaN	0.00134643	NaN	NaN	0.00179868	NaN	NaN	0.0013852
918.536	NaN	NaN	NaN	NaN	NaN	NaN	NaN	NaN	NaN	NaN	NaN	NaN	NaN	NaN	NaN	NaN	NaN	NaN	NaN	NaN	0.00171893	NaN	NaN	0.0017164	NaN	0.00143634	0.00143634	0.0015434	NaN	0.00157997	NaN	NaN	0.00140438	0.00136279	NaN	0.00130033	0.00177864	0.00153523	NaN	NaN
918.83	NaN	NaN	NaN	NaN	NaN	NaN	NaN	NaN	NaN	NaN	NaN	NaN	NaN	NaN	NaN	NaN	NaN	NaN	NaN	NaN	NaN	NaN	NaN	NaN	NaN	NaN	NaN	NaN	NaN	NaN	NaN	NaN	NaN	0.00135405	NaN	NaN	NaN	NaN	NaN	NaN
919.723	0.00285777	0.00220075	0.00351875	0.00225083	0.00222834	0.0035828	0.00272252	0.00276645	0.00330338	0.00286198	0.00321251	0.0033956	0.00346903	0.00314607	0.00312141	0.00295834	0.00271696	0.00217449	0.00275583	0.00337468	0.0117136	0.0136366	0.0197774	0.0119947	0.0144309	0.0166056	0.0166056	0.0167489	0.0201618	0.0276305	0.0192725	0.0238853	0.0217136	0.0223292	0.0282557	0.0193962	0.017878	0.0276642	0.0177802	0.0151731
920.169	NaN	NaN	NaN	0.00239135	0.00245215	NaN	NaN	0.00262502	NaN	0.00233334	NaN	NaN	NaN	NaN	NaN	NaN	NaN	0.00193707	NaN	NaN	NaN	NaN	NaN	NaN	NaN	NaN	NaN	NaN	NaN	NaN	NaN	NaN	NaN	NaN	NaN	NaN	NaN	NaN	NaN	NaN
920.749	NaN	NaN	NaN	NaN	NaN	0.00200298	NaN	NaN	NaN	NaN	0.0018906	0.00208413	0.00226143	NaN	NaN	NaN	NaN	NaN	NaN	0.00207415	0.00760645	0.00895827	0.0141392	0.00752977	0.00903746	0.0107383	0.0107383	0.0103615	0.0135209	0.0183505	0.0122801	0.0164726	0.0148968	0.014938	0.0180029	0.0126838	0.0119225	0.0184383	0.0118945	0.01
921.76	NaN	NaN	NaN	NaN	NaN	0.00206904	NaN	NaN	NaN	NaN	NaN	NaN	NaN	NaN	NaN	NaN	NaN	NaN	NaN	NaN	0.00332941	0.00429902	0.00663974	0.00345785	0.00366768	0.00524901	0.00524901	0.00512439	0.00583176	0.00819129	0.00567229	0.00725321	0.00576866	0.00727574	0.00849038	0.005614	0.00541122	0.00778195	0.00558406	0.00414694
922.35	NaN	NaN	NaN	NaN	NaN	NaN	NaN	NaN	NaN	NaN	NaN	NaN	NaN	NaN	NaN	NaN	NaN	NaN	NaN	NaN	NaN	NaN	NaN	NaN	NaN	NaN	NaN	NaN	0.00179855	NaN	NaN	NaN	NaN	NaN	NaN	NaN	NaN	NaN	NaN	NaN
922.77	NaN	NaN	NaN	NaN	NaN	NaN	NaN	NaN	NaN	NaN	NaN	NaN	NaN	NaN	NaN	NaN	NaN	NaN	NaN	NaN	0.00166427	0.00201332	0.00212707	0.0016295	0.0019712	0.00182401	0.00182401	0.00237225	0.00216672	0.00292112	0.00201292	0.00260004	0.00217192	0.00237492	0.00257849	0.0025058	0.00216228	0.00287027	0.00184998	0.0013443
923.742	NaN	NaN	NaN	NaN	NaN	NaN	NaN	NaN	NaN	NaN	NaN	NaN	NaN	NaN	NaN	NaN	NaN	NaN	NaN	NaN	0.00153199	0.00142139	0.00175932	0.00153255	0.00155309	0.00173444	0.00173444	0.00136989	0.00185631	0.00178934	0.00176035	0.0017796	0.00131847	0.00154539	0.00175472	0.00138996	NaN	0.00176562	0.00131088	NaN
924.337	NaN	NaN	NaN	NaN	NaN	NaN	NaN	NaN	NaN	NaN	NaN	NaN	NaN	NaN	NaN	NaN	NaN	NaN	NaN	NaN	NaN	NaN	NaN	NaN	NaN	NaN	NaN	NaN	NaN	NaN	NaN	0.00133251	NaN	NaN	0.0016399	0.00141968	NaN	NaN	NaN	0.0012505
924.705	NaN	NaN	NaN	NaN	NaN	NaN	NaN	NaN	NaN	NaN	NaN	NaN	NaN	NaN	NaN	NaN	NaN	NaN	NaN	NaN	0.00139696	NaN	NaN	NaN	0.00160325	0.00156096	0.00156096	0.00172227	NaN	0.00152254	NaN	0.00136144	NaN	0.00156969	NaN	NaN	0.00170557	NaN	0.00138392	0.00129847
925.037	NaN	NaN	NaN	NaN	NaN	NaN	NaN	NaN	NaN	NaN	NaN	NaN	NaN	NaN	NaN	NaN	NaN	NaN	NaN	NaN	NaN	NaN	NaN	NaN	NaN	NaN	NaN	NaN	NaN	NaN	0.00139541	NaN	NaN	NaN	NaN	NaN	NaN	NaN	NaN	NaN
925.723	0.00251923	0.00235506	0.00266041	0.00190201	0.00202582	0.00296902	0.0027112	0.00263293	0.0027793	0.00249642	0.00258942	0.00279904	0.00289475	0.00266134	0.00193899	0.00224733	0.00199431	NaN	0.00235107	0.00261687	0.00419285	0.00398771	0.0047154	0.00412437	0.00395073	0.00464592	0.00464592	0.00525692	0.00420369	0.00538237	0.00532655	0.00542151	0.00515424	0.00416022	0.00515386	0.00477989	0.00496	0.00467663	0.00585365	0.00430662
926.696	NaN	NaN	NaN	NaN	NaN	NaN	NaN	NaN	0.00214782	NaN	0.00187792	0.00209656	NaN	NaN	NaN	NaN	NaN	NaN	0.00193823	NaN	0.00236707	0.00278234	0.00273032	0.0028504	0.00206416	0.00311358	0.00311358	0.00312346	0.00245053	0.00310695	0.00266365	0.00301231	0.0025343	0.00259756	0.00297648	0.00306431	0.00207419	0.00263691	0.00307511	0.00232922
927.215	NaN	NaN	NaN	NaN	NaN	NaN	NaN	NaN	NaN	NaN	NaN	NaN	NaN	NaN	NaN	NaN	NaN	NaN	NaN	NaN	NaN	NaN	NaN	NaN	NaN	NaN	NaN	NaN	NaN	NaN	NaN	0.00159609	NaN	NaN	NaN	NaN	NaN	NaN	NaN	NaN
927.751	0.00289507	0.00280061	0.00284463	0.00196601	0.00225197	0.00330368	0.002423	0.00286618	0.00268086	0.00295897	0.00294476	0.00289907	0.00309421	0.00283113	0.00252015	0.00242009	0.00261152	0.00212656	0.0023833	0.00314137	0.0019975	0.00226094	0.00163243	0.00229548	0.00214109	0.00214981	0.00214981	0.00245246	0.00230955	0.00200526	0.00227129	0.00222509	0.00248853	0.00249319	0.00256372	0.00227312	0.00208726	0.00217667	0.00185458	0.00218991
928.759	NaN	NaN	NaN	NaN	NaN	NaN	NaN	NaN	0.00204738	NaN	0.00187788	NaN	NaN	NaN	NaN	NaN	NaN	NaN	NaN	NaN	0.00169299	0.00162819	NaN	0.00218186	NaN	0.00137762	0.00137762	0.00137663	0.00210448	0.0015642	0.00162882	0.00219688	0.00200509	0.00160086	0.00135216	NaN	0.00170455	0.00165802	0.00146573	0.00148495
929.753	NaN	NaN	0.00225652	NaN	NaN	0.00226503	NaN	NaN	0.00261186	NaN	0.00212835	0.00234617	0.00228448	0.00219079	0.00202496	NaN	NaN	NaN	0.00185988	0.00253353	0.0018485	0.00142132	0.00189639	0.00200418	0.00171158	0.00233466	0.00233466	0.00160959	0.0018244	0.00167968	NaN	0.00166598	0.00184746	0.00160324	0.00187593	0.00181075	0.00148828	0.00133643	0.00218205	0.00168228
930.392	NaN	NaN	NaN	NaN	NaN	NaN	NaN	NaN	NaN	NaN	NaN	NaN	NaN	NaN	NaN	NaN	NaN	NaN	NaN	NaN	NaN	NaN	NaN	0.00162687	NaN	NaN	NaN	NaN	NaN	NaN	NaN	NaN	NaN	NaN	NaN	NaN	NaN	NaN	NaN	NaN
930.749	NaN	NaN	NaN	NaN	NaN	NaN	NaN	NaN	0.00206637	NaN	0.00201713	NaN	NaN	NaN	NaN	NaN	NaN	NaN	NaN	NaN	NaN	NaN	0.00168016	NaN	0.00179414	NaN	NaN	NaN	0.00138605	0.0013331	NaN	0.00153596	0.00151802	NaN	0.0016183	0.00176572	NaN	0.00134032	0.00186285	0.00134193
931.198	NaN	NaN	NaN	NaN	NaN	NaN	NaN	NaN	NaN	NaN	NaN	NaN	NaN	NaN	NaN	NaN	NaN	NaN	NaN	NaN	NaN	0.00148221	NaN	NaN	NaN	NaN	NaN	NaN	NaN	NaN	NaN	NaN	NaN	NaN	NaN	0.00149748	NaN	NaN	NaN	NaN
931.666	NaN	NaN	NaN	NaN	NaN	NaN	NaN	NaN	NaN	NaN	NaN	NaN	NaN	NaN	NaN	NaN	NaN	NaN	NaN	NaN	0.00190384	0.00148491	0.00157855	0.00156778	0.00166606	0.00190205	0.00190205	0.0018031	0.00165866	0.00135198	0.00180905	0.00168283	0.00146992	0.00168344	0.00153028	NaN	0.00139519	0.00135469	0.00153383	0.00143676
932.68	NaN	NaN	NaN	NaN	NaN	NaN	NaN	NaN	NaN	NaN	0.00191453	NaN	NaN	NaN	NaN	NaN	0.00193836	NaN	NaN	NaN	0.00168134	0.00153587	0.00158974	0.00153828	NaN	0.00162239	0.00162239	NaN	NaN	NaN	0.0022998	0.00155578	NaN	0.0015255	NaN	0.00143313	NaN	0.0013	0.00128455	NaN
933.205	NaN	NaN	NaN	NaN	NaN	NaN	NaN	NaN	NaN	NaN	NaN	NaN	NaN	NaN	NaN	NaN	NaN	NaN	NaN	NaN	NaN	NaN	NaN	NaN	NaN	NaN	NaN	NaN	NaN	NaN	NaN	NaN	NaN	NaN	0.00128296	NaN	NaN	NaN	NaN	NaN
933.659	NaN	0.00248573	0.0024953	NaN	0.00251645	0.00231937	0.00231716	0.00249202	NaN	NaN	0.00399605	0.0021611	0.00318208	0.00213824	0.00261776	0.00217695	0.0039278	0.00222222	NaN	0.00281002	0.00212302	NaN	0.00186089	0.00143041	0.00162916	0.00141833	0.00141833	0.00140665	NaN	NaN	0.00177456	0.00174124	0.00135436	0.0016167	0.00152435	0.00132735	0.00134534	0.0016316	0.00150074	0.00141922
934.688	NaN	NaN	NaN	NaN	NaN	NaN	NaN	NaN	NaN	NaN	0.00187533	NaN	NaN	NaN	NaN	NaN	0.00192413	NaN	NaN	NaN	NaN	0.00147302	0.00172968	0.00138614	0.00158643	0.0014772	0.0014772	NaN	0.00135043	0.00134918	NaN	0.00174348	0.00159779	0.00153932	0.00130768	0.00171995	0.001487	0.00135969	0.00139327	NaN
935.195	NaN	NaN	NaN	NaN	NaN	NaN	NaN	NaN	NaN	NaN	NaN	NaN	NaN	NaN	NaN	NaN	NaN	NaN	NaN	NaN	NaN	NaN	NaN	NaN	NaN	NaN	NaN	NaN	NaN	NaN	NaN	NaN	NaN	NaN	NaN	NaN	NaN	NaN	0.00141717	NaN
935.696	NaN	NaN	NaN	NaN	NaN	NaN	NaN	NaN	NaN	NaN	NaN	NaN	NaN	NaN	NaN	NaN	NaN	NaN	NaN	NaN	0.00133511	NaN	0.00178975	0.0018705	NaN	0.00154928	0.00154928	NaN	0.00147811	0.00152469	0.00187756	0.00196701	0.00163535	NaN	NaN	0.00150279	0.00198263	0.00142072	0.0019536	0.00142928
935.974	NaN	NaN	NaN	NaN	NaN	NaN	NaN	NaN	NaN	NaN	NaN	NaN	NaN	NaN	NaN	NaN	NaN	NaN	NaN	NaN	NaN	0.001657	NaN	NaN	NaN	NaN	NaN	NaN	NaN	NaN	NaN	NaN	NaN	NaN	NaN	0.00147744	NaN	NaN	NaN	NaN
936.67	NaN	NaN	NaN	NaN	NaN	NaN	NaN	NaN	NaN	NaN	NaN	NaN	NaN	NaN	NaN	NaN	NaN	NaN	NaN	NaN	0.00142381	NaN	0.00171606	0.00144786	0.00156815	NaN	NaN	NaN	0.0014986	0.00133059	NaN	0.00141886	NaN	0.00131325	0.0016436	0.00175255	0.00135088	0.00140776	0.00136179	0.00169933
937.294	NaN	NaN	NaN	NaN	NaN	NaN	NaN	NaN	NaN	NaN	NaN	NaN	NaN	NaN	NaN	NaN	NaN	NaN	NaN	NaN	NaN	0.00163591	NaN	NaN	NaN	NaN	NaN	NaN	NaN	NaN	NaN	NaN	NaN	NaN	NaN	NaN	NaN	NaN	NaN	NaN
937.785	NaN	NaN	NaN	NaN	NaN	NaN	NaN	NaN	NaN	NaN	NaN	NaN	NaN	NaN	NaN	NaN	NaN	NaN	NaN	NaN	0.00202437	0.00168317	0.00166097	0.00209016	0.00154968	0.00152438	0.00152438	NaN	0.00166656	0.00165018	0.00178278	0.00176568	0.00217997	0.00174675	0.00189724	0.0015406	0.00180117	0.00146624	0.00169561	0.0012837
938.45	NaN	NaN	NaN	NaN	NaN	NaN	NaN	NaN	NaN	NaN	NaN	NaN	NaN	NaN	NaN	NaN	NaN	NaN	NaN	NaN	NaN	0.00170308	NaN	NaN	NaN	NaN	NaN	NaN	0.00140652	NaN	NaN	NaN	NaN	NaN	NaN	0.0016126	0.00141465	NaN	NaN	NaN
938.794	NaN	NaN	NaN	NaN	NaN	NaN	NaN	NaN	NaN	NaN	NaN	NaN	NaN	NaN	NaN	NaN	NaN	NaN	NaN	NaN	0.00147193	NaN	NaN	0.00161776	0.0015542	NaN	NaN	0.00164169	0.0013703	NaN	0.00173521	0.00147268	0.00132384	0.00132687	0.00138917	NaN	0.00154535	0.00144432	0.00151001	NaN
939.152	NaN	NaN	NaN	NaN	NaN	NaN	NaN	NaN	NaN	NaN	NaN	NaN	NaN	NaN	NaN	NaN	NaN	NaN	NaN	NaN	NaN	NaN	0.00158585	NaN	NaN	NaN	NaN	NaN	NaN	NaN	NaN	NaN	NaN	NaN	NaN	NaN	NaN	NaN	NaN	NaN
939.765	NaN	NaN	NaN	NaN	NaN	NaN	NaN	NaN	NaN	NaN	NaN	NaN	NaN	NaN	NaN	NaN	NaN	NaN	NaN	NaN	0.00161871	0.00146019	0.00153249	0.0015509	0.00150744	0.00162711	0.00162711	0.00142453	0.00159458	NaN	NaN	0.00171846	0.00129131	0.00168144	0.00137782	0.00185307	0.00158477	0.00157543	0.00137951	NaN
940.655	NaN	NaN	NaN	NaN	NaN	NaN	NaN	NaN	NaN	NaN	NaN	NaN	NaN	NaN	NaN	NaN	NaN	NaN	NaN	NaN	0.00145919	0.00149809	0.00137988	0.00135546	0.00143912	NaN	NaN	NaN	0.00138472	NaN	0.00133437	0.00142145	NaN	0.00138849	0.00151397	0.00168113	0.00147152	NaN	NaN	NaN
941.077	NaN	NaN	NaN	NaN	NaN	NaN	NaN	NaN	NaN	NaN	NaN	NaN	NaN	NaN	NaN	NaN	NaN	NaN	NaN	NaN	NaN	NaN	NaN	NaN	NaN	NaN	NaN	NaN	NaN	NaN	NaN	NaN	NaN	NaN	NaN	NaN	NaN	NaN	NaN	NaN
941.717	0.00267802	0.00262589	0.002856	NaN	0.00217344	0.00282932	0.00227551	0.00205505	0.00292629	0.00289259	0.00272669	0.00282403	0.00258208	0.002636	0.00253438	0.00236922	0.00258197	0.00255688	0.00238524	0.00297885	0.00482787	0.00504724	0.00461272	0.00487255	0.0048204	0.00503592	0.00503592	0.00468311	0.00484662	0.00500296	0.00497909	0.00499414	0.00554717	0.00531757	0.00464173	0.00555996	0.00555296	0.00554188	0.00575554	0.00612422
942.705	NaN	NaN	NaN	NaN	NaN	NaN	NaN	NaN	0.00204868	NaN	0.00208273	NaN	NaN	NaN	NaN	NaN	NaN	NaN	NaN	NaN	0.00277637	0.00228921	0.00297491	0.00313653	0.00326256	0.00277358	0.00277358	0.00340749	0.00290713	0.00307127	0.00337414	0.00308094	0.00303315	0.00348567	0.0031356	0.00367005	0.00355746	0.00293586	0.0028608	0.00327301
943.758	0.0026246	0.00249656	0.00288485	0.00193381	0.00228493	0.00296551	0.00253697	0.00266307	0.00278852	0.00280777	0.00280406	0.00310138	0.00257222	0.00267044	0.00257625	0.00220136	0.00261559	0.00189403	0.00236237	0.00238735	0.00241215	0.00244644	0.00234319	0.00250797	0.00306349	0.00302165	0.00302165	0.00264098	0.00311541	0.00305651	0.00261456	0.00334801	0.00311298	0.00240467	0.00256356	0.00282141	0.00275179	0.00346751	0.00311202	0.00280257
944.751	NaN	NaN	NaN	NaN	NaN	NaN	NaN	NaN	NaN	NaN	NaN	NaN	NaN	0.0021278	NaN	NaN	NaN	NaN	0.00195647	NaN	0.00171308	0.00181579	0.00154191	0.00144303	0.00171744	0.0017844	0.0017844	0.00145123	0.0019025	0.00199698	0.00176988	0.00178173	0.00167133	0.00195412	0.00163747	0.0017867	0.00165405	0.00283943	0.00156101	0.00166767
945.389	NaN	NaN	NaN	NaN	NaN	NaN	NaN	NaN	NaN	NaN	NaN	NaN	NaN	NaN	NaN	NaN	NaN	NaN	NaN	NaN	NaN	NaN	NaN	0.00159709	NaN	NaN	NaN	NaN	NaN	NaN	NaN	NaN	NaN	NaN	NaN	NaN	NaN	NaN	NaN	NaN
945.733	NaN	NaN	NaN	NaN	NaN	NaN	NaN	NaN	NaN	NaN	NaN	NaN	NaN	NaN	NaN	NaN	NaN	NaN	NaN	NaN	0.00207001	NaN	0.00133837	0.00152007	NaN	NaN	NaN	NaN	0.00194859	0.00169759	0.00145536	0.00184115	0.00140445	0.00162143	0.00206387	0.00154886	0.00132381	0.00205108	NaN	0.00130135
946.069	NaN	NaN	NaN	NaN	NaN	NaN	NaN	NaN	NaN	NaN	NaN	NaN	NaN	NaN	NaN	NaN	NaN	NaN	NaN	NaN	NaN	0.00144245	NaN	NaN	NaN	0.00136633	0.00136633	NaN	NaN	NaN	NaN	0.00157968	NaN	NaN	NaN	NaN	NaN	NaN	NaN	NaN
946.811	NaN	NaN	NaN	NaN	NaN	NaN	NaN	NaN	NaN	NaN	NaN	NaN	NaN	NaN	NaN	NaN	NaN	NaN	NaN	NaN	0.00163837	0.00141579	NaN	NaN	0.00149324	0.00159187	0.00159187	NaN	0.0015096	0.0015306	0.00133433	NaN	0.00140533	0.00144215	0.00139902	0.00182514	NaN	0.0014026	NaN	NaN
947.744	0.00762546	0.00740999	0.00992023	0.0064588	0.00734635	0.00972107	0.006898	0.00829371	0.00893009	0.0082904	0.00863906	0.00927893	0.00886628	0.0086723	0.00723824	0.00765231	0.00803585	0.00610922	0.00798987	0.00911219	0.00273012	0.00246302	0.00275623	0.00274168	0.00306405	0.00241063	0.00241063	0.0028397	0.00276373	0.00280998	0.00274901	0.00343731	0.00297904	0.00278615	0.00350289	0.00269398	0.0029741	0.00273003	0.00296055	0.00259914
948.748	0.00445244	0.00417059	0.00465867	0.00319129	0.00357087	0.00488647	0.00381698	0.00411655	0.00468141	0.00464759	0.00444179	0.00437623	0.00437194	0.00424442	0.00339044	0.00394157	0.00422099	0.00348138	0.00405142	0.00466077	0.00224866	0.00181075	0.00197233	0.00216615	0.00194015	0.00180099	0.00180099	0.00175541	0.00192554	0.002278	0.00184917	0.0018466	0.00195173	0.00219108	0.00178806	0.00203921	0.00204222	0.0020946	0.0017257	0.00176515
949.296	NaN	NaN	NaN	NaN	NaN	NaN	NaN	NaN	NaN	NaN	NaN	NaN	NaN	NaN	NaN	NaN	NaN	NaN	NaN	NaN	NaN	NaN	0.00148755	NaN	NaN	NaN	NaN	NaN	NaN	NaN	NaN	NaN	NaN	NaN	NaN	NaN	NaN	NaN	NaN	NaN
949.74	NaN	0.00217352	0.00233394	NaN	0.00194219	0.00214631	NaN	NaN	0.00243013	0.00221653	0.00239377	0.00243105	0.00237372	NaN	0.00190566	NaN	0.00242856	0.00228533	NaN	0.00224033	NaN	NaN	0.00165419	0.00153086	0.00152749	0.00193944	0.00193944	0.00170879	0.00165733	0.0017878	0.00186432	0.00161718	0.00151012	0.00179603	0.00182771	0.00140094	0.00144668	0.00144278	0.00136487	0.00148288
950.334	NaN	NaN	NaN	NaN	NaN	NaN	NaN	NaN	NaN	NaN	NaN	NaN	NaN	NaN	NaN	NaN	NaN	NaN	NaN	NaN	0.00142418	NaN	NaN	NaN	NaN	NaN	NaN	NaN	NaN	NaN	0.00132751	NaN	0.0014936	NaN	NaN	NaN	NaN	0.00128983	NaN	NaN
950.725	NaN	NaN	NaN	NaN	NaN	0.00198396	NaN	NaN	NaN	NaN	NaN	NaN	NaN	NaN	NaN	NaN	NaN	NaN	NaN	NaN	0.00142948	0.00147501	0.00159185	0.00178799	NaN	0.00179795	0.00179795	NaN	NaN	0.00156035	0.00135934	0.00147808	NaN	0.00179158	0.00157021	0.00147881	0.00126733	NaN	0.00153666	NaN
951.322	NaN	NaN	NaN	NaN	NaN	NaN	NaN	NaN	NaN	NaN	NaN	NaN	NaN	NaN	NaN	NaN	NaN	NaN	NaN	NaN	NaN	0.00177581	NaN	NaN	NaN	0.00161634	0.00161634	NaN	NaN	NaN	NaN	NaN	NaN	0.00164334	NaN	NaN	0.00152435	NaN	NaN	NaN
951.814	NaN	NaN	NaN	NaN	NaN	NaN	NaN	NaN	NaN	NaN	NaN	NaN	NaN	NaN	NaN	NaN	NaN	NaN	NaN	NaN	0.00133951	0.00139484	0.00179774	0.00171307	NaN	0.00143607	0.00143607	NaN	NaN	0.00152864	NaN	0.00144917	NaN	NaN	NaN	0.00148626	NaN	0.00146114	NaN	NaN
952.37	NaN	NaN	NaN	NaN	NaN	NaN	NaN	NaN	NaN	NaN	NaN	NaN	NaN	NaN	NaN	NaN	NaN	NaN	NaN	NaN	NaN	NaN	NaN	NaN	NaN	NaN	NaN	NaN	NaN	0.00163654	NaN	NaN	NaN	NaN	NaN	NaN	NaN	NaN	NaN	NaN
952.734	NaN	NaN	NaN	NaN	NaN	NaN	NaN	NaN	0.00234405	0.002477	NaN	NaN	NaN	NaN	NaN	NaN	NaN	NaN	0.00224049	NaN	NaN	0.00144695	0.00170336	NaN	NaN	0.00143475	0.00143475	NaN	NaN	NaN	NaN	NaN	0.00162507	0.00151973	0.00147903	0.00146275	0.0013179	NaN	0.00134144	0.00148458
953.175	0.00223416	0.00260376	0.00337227	0.00275084	0.00313744	0.00319315	0.00305343	0.00314225	NaN	0.00282395	0.00237325	0.00219083	0.00227939	0.00270342	0.00213498	0.00262496	0.00261677	0.00237717	0.002386	0.00278737	0.00132529	NaN	NaN	0.00161211	NaN	NaN	NaN	NaN	NaN	NaN	NaN	NaN	NaN	NaN	NaN	NaN	NaN	NaN	NaN	0.00157854
953.818	0.00275158	0.00294313	0.00300514	0.00210266	0.00274997	0.00300755	0.00246896	0.00267563	0.00315055	0.00318246	0.00256726	0.00306191	0.00281324	0.00324865	0.00238896	0.00236398	0.00296093	0.00222622	0.00260217	0.00287863	0.00308329	0.00243539	0.00271418	0.00265715	0.00300688	0.00329429	0.00329429	0.00309496	0.00269901	0.00249915	0.00223441	0.00291893	0.00293215	0.00280617	0.00309419	0.00219041	0.00243954	0.00242779	0.00256796	0.00210911
954.809	NaN	NaN	NaN	NaN	NaN	0.00205617	NaN	NaN	0.00226825	NaN	NaN	NaN	NaN	NaN	NaN	NaN	NaN	NaN	NaN	0.00202194	0.00209955	0.00157364	0.00182185	0.00209361	0.00200199	0.00187123	0.00187123	0.001918	0.00180659	0.00210128	0.00221497	0.00157045	0.00190139	0.00203933	0.00194956	0.00133613	0.00163401	0.00141981	0.00174447	0.00163722
955.269	NaN	NaN	NaN	NaN	NaN	NaN	NaN	NaN	NaN	NaN	NaN	NaN	NaN	NaN	NaN	NaN	NaN	NaN	NaN	NaN	NaN	NaN	NaN	NaN	NaN	NaN	NaN	NaN	NaN	NaN	NaN	NaN	NaN	NaN	NaN	NaN	0.00138079	NaN	NaN	NaN
955.799	NaN	NaN	NaN	NaN	NaN	0.00234328	0.00224505	NaN	0.00212396	0.00223587	0.00207879	0.00207167	NaN	NaN	0.0019368	NaN	0.00197255	0.00192341	0.00185882	0.00221117	0.00181484	0.00188802	0.00174279	0.00188591	0.00162955	0.00198486	0.00198486	0.00152946	0.00189134	0.00172248	0.00202489	0.00172165	0.0018993	0.00171448	0.00179245	0.00168589	0.00147846	0.00145362	0.00176658	0.0015852
956.76	NaN	NaN	NaN	NaN	NaN	NaN	NaN	NaN	NaN	NaN	0.00190178	NaN	NaN	NaN	NaN	NaN	NaN	NaN	NaN	NaN	0.00196531	NaN	0.00146876	0.00175605	0.00179877	0.00157873	0.00157873	0.0018111	0.00149792	NaN	0.00145486	0.00135352	0.0013911	NaN	0.00167374	0.00164316	0.00142952	NaN	0.00135592	0.00130898
957.747	0.00263688	0.00301092	0.00290634	0.00195696	0.00240255	0.00315736	0.00282648	0.00270517	0.00314252	0.00293808	0.00288407	0.00305926	0.00284195	0.00249912	0.00289013	0.00243171	0.00236072	0.00219647	0.00262809	0.00288951	0.00323692	0.00219139	0.00231848	0.00240908	0.00260895	0.00259877	0.00259877	0.00293153	0.00234653	0.00229851	0.00289963	0.00221402	0.00276286	0.00222393	0.00254109	0.00235373	0.00316056	0.00217929	0.00291625	0.00256452
958.734	NaN	NaN	NaN	NaN	NaN	0.0023285	NaN	NaN	0.00228378	0.00224975	0.0019557	0.00212921	NaN	NaN	0.00190517	NaN	NaN	NaN	NaN	NaN	0.00208737	0.00185205	0.00157794	0.00237612	0.00235431	0.00175034	0.00175034	0.00238092	0.00171709	0.00183841	0.0015108	0.00197441	0.00177463	0.00222766	0.00241852	0.00160148	0.00191272	0.00191949	0.00185155	0.001992
959.273	NaN	NaN	NaN	NaN	NaN	NaN	NaN	NaN	NaN	NaN	NaN	NaN	NaN	NaN	NaN	NaN	NaN	NaN	NaN	NaN	NaN	NaN	NaN	NaN	NaN	NaN	NaN	NaN	0.00144805	NaN	NaN	NaN	NaN	NaN	NaN	NaN	NaN	NaN	NaN	NaN
959.723	NaN	NaN	NaN	NaN	NaN	NaN	NaN	NaN	NaN	NaN	0.00190286	0.002174	NaN	NaN	NaN	NaN	NaN	NaN	NaN	NaN	0.00188414	0.00154104	NaN	0.00198592	NaN	0.00142114	0.00142114	0.00215439	0.00192775	0.00142664	0.00134796	0.00134405	0.00173305	0.00161149	0.00159631	0.00149127	0.00169426	0.0016528	0.00150238	0.00134111
960.246	NaN	NaN	NaN	NaN	NaN	NaN	NaN	NaN	NaN	NaN	NaN	NaN	NaN	NaN	NaN	NaN	NaN	NaN	NaN	NaN	0.00175871	NaN	NaN	0.00167183	NaN	NaN	NaN	NaN	NaN	NaN	NaN	NaN	NaN	NaN	NaN	NaN	NaN	NaN	NaN	0.00134221
960.738	NaN	NaN	NaN	NaN	NaN	NaN	NaN	NaN	NaN	NaN	NaN	NaN	NaN	NaN	NaN	NaN	NaN	NaN	NaN	NaN	NaN	0.00155146	0.0015262	NaN	0.00165572	NaN	NaN	0.00173197	NaN	NaN	NaN	NaN	NaN	NaN	0.00166721	0.00149733	0.00152446	NaN	NaN	0.00174022
961.414	NaN	NaN	NaN	NaN	NaN	NaN	NaN	NaN	NaN	NaN	NaN	NaN	NaN	NaN	NaN	NaN	NaN	NaN	NaN	NaN	NaN	0.00184489	0.00159467	0.00222878	0.00183913	NaN	NaN	0.00209661	0.00187303	0.00185991	0.00187532	0.00155779	NaN	0.001768	0.00163528	NaN	NaN	0.00160697	0.00147436	0.00187363
961.768	NaN	NaN	NaN	NaN	NaN	NaN	NaN	NaN	NaN	NaN	NaN	0.00217327	NaN	NaN	NaN	NaN	0.00188197	NaN	NaN	NaN	0.0016633	0.00154813	NaN	NaN	NaN	0.001799	0.001799	NaN	NaN	NaN	NaN	NaN	0.00175593	NaN	NaN	0.00173661	0.00154998	NaN	NaN	NaN
962.479	NaN	NaN	NaN	NaN	NaN	NaN	NaN	NaN	NaN	NaN	NaN	NaN	NaN	NaN	NaN	NaN	NaN	NaN	NaN	NaN	0.00171566	0.00153606	0.00198651	0.00161602	0.00182014	NaN	NaN	0.00159749	0.00135468	0.00153707	0.00174791	NaN	0.00154023	0.00144943	0.00156746	NaN	0.00138061	NaN	0.00141717	0.00140737
963.427	NaN	NaN	NaN	NaN	NaN	NaN	NaN	NaN	NaN	NaN	NaN	NaN	NaN	NaN	NaN	NaN	NaN	NaN	NaN	NaN	0.0013363	0.00150684	0.00146479	NaN	0.00160892	NaN	NaN	0.00145728	NaN	NaN	NaN	0.00143938	NaN	NaN	NaN	NaN	NaN	NaN	NaN	NaN
963.738	0.00249037	NaN	0.00263156	NaN	0.00200712	0.00298376	0.00207994	0.00242959	0.00259571	0.00231974	0.00236115	0.00292107	0.00253704	0.00216339	0.00219079	0.00223729	0.0019849	0.00195164	0.00242358	0.00268795	NaN	0.001553	NaN	NaN	NaN	NaN	NaN	NaN	0.00177941	NaN	0.00142723	NaN	NaN	0.00158517	0.00163679	0.00143594	0.00163257	NaN	NaN	NaN
964.062	NaN	NaN	NaN	NaN	NaN	NaN	NaN	NaN	NaN	NaN	NaN	NaN	NaN	NaN	NaN	NaN	NaN	NaN	NaN	NaN	NaN	NaN	NaN	NaN	NaN	NaN	NaN	0.00134982	NaN	NaN	NaN	NaN	NaN	NaN	NaN	NaN	NaN	NaN	NaN	NaN
964.645	NaN	NaN	NaN	NaN	NaN	NaN	NaN	NaN	NaN	NaN	NaN	0.00205435	NaN	NaN	NaN	NaN	NaN	NaN	NaN	NaN	0.00144866	NaN	0.00165023	0.00151129	NaN	0.00136978	0.00136978	0.00156165	NaN	NaN	0.00139607	NaN	NaN	0.00149534	0.00153088	0.00139623	0.00165595	0.00135127	0.00133067	0.00152158
965.192	NaN	NaN	NaN	NaN	NaN	NaN	NaN	NaN	NaN	NaN	NaN	NaN	NaN	NaN	NaN	NaN	NaN	NaN	NaN	NaN	NaN	0.00148266	NaN	NaN	NaN	NaN	NaN	NaN	NaN	NaN	NaN	NaN	NaN	NaN	NaN	NaN	NaN	NaN	0.00137311	NaN
965.73	NaN	NaN	NaN	NaN	NaN	NaN	NaN	NaN	0.00206891	NaN	NaN	NaN	NaN	NaN	NaN	NaN	NaN	NaN	NaN	NaN	0.00148712	0.00164743	0.00137304	NaN	0.00149499	0.00143026	0.00143026	NaN	0.00170365	0.00144222	0.00148207	0.00167298	0.00177802	NaN	0.00163519	0.00135454	0.00212035	NaN	NaN	0.00161014
966.595	NaN	NaN	NaN	NaN	NaN	NaN	NaN	NaN	NaN	NaN	NaN	NaN	NaN	NaN	NaN	NaN	NaN	NaN	NaN	NaN	0.00131098	NaN	NaN	0.00139461	NaN	0.00144107	0.00144107	0.00147062	0.00145512	0.00151048	NaN	0.00135951	0.00144257	0.00136788	0.00157391	0.00132357	0.00129828	NaN	0.00180122	0.00125252
967.162	NaN	NaN	NaN	NaN	NaN	NaN	NaN	NaN	NaN	NaN	NaN	NaN	NaN	NaN	NaN	NaN	NaN	NaN	NaN	NaN	NaN	NaN	NaN	NaN	NaN	NaN	NaN	NaN	0.001453	NaN	NaN	NaN	NaN	NaN	NaN	NaN	NaN	NaN	NaN	NaN
967.704	NaN	NaN	NaN	NaN	NaN	NaN	NaN	NaN	NaN	NaN	NaN	NaN	NaN	NaN	NaN	NaN	NaN	NaN	NaN	NaN	0.00154188	0.00168583	0.00144727	0.00167953	NaN	NaN	NaN	0.00135368	0.00157453	NaN	NaN	NaN	0.00138769	NaN	0.00134451	0.00179785	0.00169939	0.00134139	0.00157984	0.00136019
968.501	NaN	NaN	NaN	NaN	0.0019155	NaN	NaN	NaN	NaN	NaN	NaN	NaN	NaN	NaN	NaN	NaN	NaN	NaN	NaN	NaN	0.00157329	NaN	0.00150684	0.00148702	0.00153978	NaN	NaN	NaN	0.00176961	NaN	0.00139132	0.00131785	0.00131105	0.00135311	0.00140609	NaN	0.00128174	NaN	0.00178603	0.0014463
969.152	0.00354557	0.00363891	0.00516375	0.00441023	0.00542807	0.00488758	0.00446733	0.00541782	0.00315355	0.00482268	0.00369446	0.00424621	0.00473736	0.00507186	0.00331453	0.00439897	0.00366471	0.00310859	0.00474927	0.00438475	NaN	NaN	NaN	NaN	NaN	NaN	NaN	NaN	NaN	NaN	NaN	NaN	NaN	NaN	0.00151999	NaN	NaN	NaN	NaN	NaN
969.834	0.00323646	0.00298041	0.0035301	0.00258148	0.00312724	0.00357504	0.00269548	0.00303339	0.0030746	0.00338169	0.002884	0.00320435	0.00301717	0.003115	0.00259924	0.00299054	0.00275884	0.00232097	0.0032954	0.00298319	0.0039797	0.00443809	0.00520924	0.00478657	0.0051684	0.00527387	0.00527387	0.00570815	0.00581734	0.00539646	0.00636263	0.0054355	0.00643253	0.00539678	0.00618288	0.00586495	0.0054696	0.00462259	0.00565871	0.00510577
970.809	0.00235425	NaN	0.00223881	NaN	0.00231301	0.00237964	0.00204506	0.00216109	0.0023477	0.00231945	0.00226263	0.00208591	0.00221576	0.00200773	NaN	NaN	0.00201238	NaN	0.0018589	0.00232281	0.00273045	0.00306708	0.00301319	0.00264757	0.00294569	0.00329958	0.00329958	0.00348376	0.00350178	0.00369592	0.00353844	0.00368089	0.00372796	0.00315113	0.00360817	0.00351342	0.0033168	0.00298488	0.00313874	0.00298316
971.799	0.00294156	0.00271606	0.00317469	0.00205538	0.00250587	0.003161	0.00269522	0.00287661	0.00301263	0.00267288	0.00284713	0.00289231	0.00296265	0.00278682	0.00246497	0.00267589	0.00247955	NaN	0.00278677	0.00291054	0.00184029	0.00210832	0.00236321	0.00229773	0.0019477	0.00214286	0.00214286	0.00251501	0.00253612	0.00227947	0.00315284	0.00233697	0.00268159	0.00230324	0.00280003	0.0021783	0.0021457	0.00207391	0.00196398	0.00240835
972.336	NaN	NaN	NaN	NaN	NaN	NaN	NaN	NaN	NaN	NaN	NaN	NaN	NaN	NaN	NaN	NaN	NaN	NaN	NaN	NaN	NaN	NaN	NaN	NaN	0.00185711	NaN	NaN	NaN	NaN	NaN	NaN	NaN	NaN	0.00141322	NaN	NaN	NaN	NaN	NaN	NaN
972.779	NaN	NaN	0.00233818	NaN	NaN	NaN	NaN	NaN	NaN	NaN	NaN	NaN	NaN	NaN	0.00195143	NaN	NaN	NaN	NaN	NaN	0.00142128	0.00176579	0.00211582	0.00169467	NaN	0.0017594	0.0017594	0.00155693	0.00175411	0.00169048	0.00162797	0.00155145	0.0019165	0.00157766	0.00154269	0.00174631	0.00167097	NaN	0.00156713	0.00157907
973.243	NaN	NaN	NaN	NaN	NaN	NaN	NaN	NaN	NaN	NaN	NaN	NaN	NaN	NaN	NaN	NaN	NaN	NaN	NaN	NaN	NaN	NaN	NaN	0.00191225	NaN	NaN	NaN	NaN	NaN	NaN	NaN	NaN	NaN	0.00153731	NaN	NaN	NaN	NaN	NaN	NaN
973.791	0.00247285	0.00240993	0.00253858	NaN	0.00196345	0.00289064	0.00236913	0.0020097	0.00260775	0.00238886	0.00257841	0.00238036	0.00245222	0.00215709	0.00220043	0.00209629	0.00203213	NaN	0.00215321	0.00253854	0.00166361	0.00199314	0.00204101	0.00201484	0.00204538	0.00186428	0.00186428	0.00147217	0.00176614	0.00161511	0.00174288	0.00153608	0.00180745	0.00173442	0.00170977	0.0015156	0.00208241	0.00151117	0.00183012	0.00162788
974.798	NaN	NaN	NaN	0.00190784	NaN	NaN	NaN	NaN	NaN	NaN	NaN	NaN	NaN	0.00194495	NaN	NaN	NaN	NaN	NaN	NaN	0.00131674	0.00148097	0.00138559	NaN	0.00188655	0.00147164	0.00147164	NaN	0.00144676	NaN	0.00153515	0.00140881	0.00167729	0.00138433	0.00159795	0.00175647	0.00136544	0.00138848	0.00158583	0.0014678
975.735	NaN	NaN	NaN	NaN	NaN	NaN	NaN	NaN	NaN	NaN	NaN	NaN	NaN	NaN	NaN	NaN	NaN	NaN	NaN	NaN	NaN	NaN	0.00162869	0.00168477	0.00153903	NaN	NaN	NaN	0.00161464	0.00138408	NaN	NaN	0.00139594	0.00132122	0.00161987	0.0015263	0.00138228	0.00141511	0.0013636	NaN
976.267	NaN	NaN	NaN	NaN	NaN	NaN	NaN	NaN	NaN	NaN	NaN	NaN	NaN	NaN	NaN	NaN	NaN	NaN	NaN	NaN	0.00158368	NaN	NaN	NaN	NaN	NaN	NaN	0.00177227	0.00137754	NaN	NaN	NaN	NaN	NaN	NaN	NaN	0.00166684	NaN	NaN	NaN
976.732	NaN	NaN	NaN	NaN	NaN	NaN	NaN	NaN	NaN	NaN	NaN	NaN	NaN	NaN	NaN	NaN	NaN	NaN	NaN	NaN	NaN	NaN	0.00159789	0.00153256	0.00142041	NaN	NaN	NaN	NaN	0.00158091	NaN	NaN	0.00159868	0.00143564	0.00171587	0.00156664	0.00134248	NaN	NaN	NaN
977.04	NaN	NaN	NaN	NaN	NaN	NaN	NaN	NaN	NaN	NaN	NaN	NaN	NaN	NaN	NaN	NaN	NaN	NaN	NaN	NaN	NaN	NaN	NaN	NaN	NaN	NaN	NaN	NaN	NaN	NaN	NaN	NaN	NaN	NaN	NaN	NaN	NaN	0.00173403	0.00145612	NaN
977.232	NaN	NaN	NaN	NaN	NaN	NaN	NaN	NaN	NaN	NaN	NaN	NaN	NaN	NaN	NaN	NaN	NaN	NaN	NaN	NaN	NaN	NaN	NaN	0.00143208	NaN	NaN	NaN	NaN	NaN	NaN	NaN	NaN	NaN	NaN	NaN	NaN	NaN	NaN	NaN	NaN
977.442	NaN	NaN	NaN	NaN	NaN	NaN	NaN	NaN	NaN	NaN	NaN	NaN	NaN	NaN	NaN	NaN	NaN	NaN	NaN	NaN	0.00162966	0.00192167	0.00137611	NaN	NaN	NaN	NaN	NaN	NaN	NaN	NaN	NaN	NaN	NaN	NaN	0.0015884	NaN	NaN	NaN	NaN
977.77	NaN	NaN	NaN	NaN	NaN	NaN	NaN	NaN	NaN	NaN	NaN	NaN	NaN	NaN	NaN	NaN	NaN	NaN	NaN	NaN	0.00172025	NaN	NaN	0.00139483	NaN	0.00144061	0.00144061	NaN	0.00147603	NaN	NaN	0.00146914	0.00163752	0.00134302	0.00131649	NaN	0.0013642	0.00161761	0.00149346	NaN
978.299	NaN	NaN	NaN	NaN	NaN	NaN	NaN	NaN	NaN	NaN	NaN	NaN	NaN	NaN	NaN	NaN	NaN	NaN	NaN	NaN	NaN	NaN	0.00151097	NaN	0.00150827	NaN	NaN	NaN	NaN	NaN	0.00133892	NaN	NaN	NaN	NaN	0.00150735	NaN	NaN	NaN	NaN
978.747	NaN	NaN	NaN	NaN	NaN	NaN	NaN	NaN	NaN	NaN	NaN	NaN	NaN	NaN	NaN	NaN	NaN	NaN	NaN	NaN	NaN	0.00144144	NaN	0.00178239	NaN	NaN	NaN	0.00138876	0.00147714	NaN	0.00146689	0.00148252	0.00142867	0.00160006	NaN	NaN	NaN	0.00146375	NaN	NaN
979.281	NaN	NaN	NaN	NaN	NaN	NaN	NaN	NaN	NaN	NaN	NaN	NaN	NaN	NaN	NaN	NaN	NaN	NaN	NaN	NaN	NaN	NaN	NaN	NaN	0.00145899	NaN	NaN	NaN	NaN	NaN	NaN	NaN	NaN	NaN	NaN	0.00133717	NaN	NaN	NaN	NaN
979.733	NaN	NaN	NaN	NaN	NaN	NaN	NaN	NaN	NaN	NaN	NaN	NaN	NaN	NaN	NaN	NaN	NaN	NaN	NaN	NaN	0.00181419	0.00152879	0.00157945	NaN	0.00183212	0.00155494	0.00155494	0.00138151	0.00141484	0.00146497	0.00138219	0.00162616	0.0017919	0.00163155	0.0017904	NaN	0.00144252	0.00137031	0.00144457	0.0015211
980.23	NaN	NaN	NaN	NaN	NaN	NaN	NaN	NaN	NaN	NaN	NaN	NaN	NaN	NaN	NaN	NaN	NaN	NaN	NaN	NaN	NaN	NaN	NaN	0.00145969	NaN	NaN	NaN	NaN	NaN	NaN	NaN	NaN	NaN	NaN	NaN	0.00125409	NaN	NaN	NaN	0.00126146
980.52	NaN	NaN	NaN	NaN	NaN	NaN	NaN	NaN	NaN	NaN	NaN	NaN	NaN	NaN	NaN	NaN	NaN	NaN	NaN	NaN	NaN	0.00141739	NaN	NaN	NaN	NaN	NaN	NaN	NaN	NaN	NaN	NaN	NaN	NaN	NaN	NaN	NaN	NaN	NaN	NaN
980.756	NaN	NaN	NaN	NaN	NaN	NaN	NaN	NaN	NaN	NaN	NaN	NaN	NaN	NaN	NaN	NaN	NaN	NaN	NaN	NaN	0.0015741	0.00185566	0.00158628	NaN	NaN	0.00136801	0.00136801	NaN	NaN	NaN	0.00135524	NaN	0.00132491	0.00167906	0.00132398	NaN	NaN	0.00160273	0.00158655	NaN
981.341	NaN	NaN	NaN	NaN	NaN	NaN	NaN	NaN	NaN	NaN	NaN	NaN	NaN	NaN	NaN	NaN	NaN	NaN	NaN	NaN	NaN	NaN	NaN	NaN	NaN	NaN	NaN	NaN	0.00146517	NaN	NaN	NaN	NaN	NaN	NaN	0.00141169	0.0015924	0.00144625	0.00145041	NaN
981.805	NaN	NaN	NaN	NaN	NaN	NaN	NaN	NaN	NaN	NaN	NaN	NaN	NaN	NaN	NaN	NaN	NaN	NaN	NaN	NaN	0.00133223	0.00187949	0.00155639	0.00190371	0.00152936	0.00142199	0.00142199	0.00134546	NaN	NaN	NaN	0.00163214	0.00144758	0.00174364	0.00139725	NaN	NaN	NaN	0.0014831	0.00128333
982.271	NaN	0.0023692	0.00236837	0.0022598	0.00253279	NaN	0.00244247	0.00219596	0.00253834	0.0034055	NaN	NaN	NaN	NaN	NaN	NaN	NaN	0.00228323	0.0021199	NaN	NaN	NaN	0.00156357	NaN	0.00139547	NaN	NaN	0.00158505	0.00145171	0.00132871	0.00137712	NaN	NaN	NaN	NaN	NaN	NaN	NaN	NaN	NaN
982.765	NaN	NaN	NaN	NaN	NaN	NaN	NaN	NaN	NaN	NaN	NaN	NaN	NaN	NaN	NaN	NaN	NaN	NaN	NaN	NaN	NaN	NaN	NaN	0.00148181	NaN	NaN	NaN	NaN	NaN	NaN	NaN	NaN	0.00152657	NaN	0.00135005	0.00145711	NaN	0.00154033	0.00169245	NaN
983.386	NaN	NaN	NaN	NaN	NaN	NaN	NaN	NaN	NaN	NaN	NaN	NaN	NaN	NaN	NaN	NaN	NaN	NaN	NaN	NaN	0.00345095	0.00411221	0.00331545	0.00384584	0.00358144	0.00348242	0.00348242	0.00403162	0.00389067	0.0032498	0.00385286	0.0039328	0.00368118	0.0036491	0.00296487	0.00316396	0.00287634	0.00374515	0.00379591	0.00432324
984.39	NaN	NaN	NaN	NaN	0.00184012	NaN	NaN	NaN	NaN	NaN	NaN	NaN	NaN	NaN	NaN	NaN	NaN	NaN	NaN	NaN	0.00286051	0.00240824	0.00224215	0.00247054	0.002652	0.00197449	0.00197449	0.0027828	0.00225134	0.0026248	0.00280158	0.00277043	0.0025152	0.002251	0.00256763	0.0023786	0.00235258	0.002609	0.00285276	0.00332522
985.147	NaN	NaN	0.00295486	0.00216797	0.0029449	0.00233778	0.00260556	0.00284895	NaN	0.00241478	NaN	0.00227959	NaN	0.00224495	0.00205841	0.00228968	0.00234005	0.00192157	0.00226693	0.00220434	NaN	NaN	NaN	NaN	NaN	NaN	NaN	NaN	NaN	NaN	NaN	NaN	NaN	NaN	NaN	NaN	NaN	NaN	NaN	NaN
985.766	0.003068	0.00286983	0.00357233	0.00224977	0.00268585	0.00369812	0.00282616	0.00329351	0.00373949	0.00331966	0.00290331	0.0033113	0.00327313	0.00301446	0.00267456	0.0027656	0.00285757	0.00213241	0.00291628	0.00321336	0.00590738	0.00560448	0.00540475	0.00614911	0.00548984	0.00551026	0.00551026	0.00592464	0.00620039	0.00618679	0.00588825	0.00612073	0.00600701	0.00570746	0.00559508	0.00550037	0.00628529	0.00586152	0.00774944	0.00571524
986.983	0.00356665	0.00371871	0.00364377	0.00389996	0.00453417	0.00338243	0.0039114	0.00388222	0.00292841	0.00356998	0.00297049	0.00302952	0.00317039	0.00343729	0.00304082	0.00360351	0.00342233	0.00381312	0.0029569	0.00350811	0.00364663	0.003464	0.00337587	0.00401464	0.00387329	0.00364835	0.00364835	0.00338553	0.00345796	0.00376077	0.00398114	0.00409257	0.00338696	0.00376613	0.00339116	0.00351691	0.00414458	0.00386915	0.00418113	0.0042722
988.01	0.0125907	0.0136099	0.0137084	0.0162121	0.0175194	0.0146785	0.0162134	0.0163381	0.0114764	0.0129043	0.0115579	0.0116281	0.0120946	0.0155241	0.0112486	0.0143573	0.0146686	0.0137123	0.0143173	0.0157599	0.0024839	0.00258667	0.00277136	0.0028793	0.00330566	0.0029829	0.0029829	0.00263227	0.00349205	0.00312158	0.00318008	0.00351158	0.00317993	0.00335717	0.00292415	0.00320847	0.00294175	0.00253812	0.00299459	0.00296772
988.782	NaN	NaN	NaN	NaN	NaN	NaN	NaN	NaN	NaN	NaN	NaN	NaN	NaN	NaN	NaN	NaN	NaN	NaN	NaN	NaN	0.00248858	0.00223563	0.00183558	0.00168996	0.00202707	0.00152164	0.00152164	0.00172711	0.00179371	0.00183581	0.00191443	0.00173201	0.00210876	0.00216725	0.00203066	0.00191214	0.0020002	0.00168665	0.00186739	0.00171737
989.248	0.00698763	0.00761322	0.00667849	0.00836619	0.00872167	0.00652688	0.00819488	0.00840342	0.00552418	0.00690872	0.00512918	0.00568361	0.00570725	0.00736288	0.00537158	0.00711915	0.00770482	0.00695156	0.006475	0.00777569	NaN	0.00158696	NaN	NaN	NaN	NaN	NaN	NaN	NaN	NaN	NaN	NaN	NaN	NaN	NaN	NaN	NaN	NaN	NaN	0.00129175
989.754	NaN	NaN	NaN	NaN	NaN	NaN	NaN	NaN	NaN	NaN	NaN	NaN	NaN	NaN	NaN	NaN	NaN	NaN	NaN	NaN	0.00153763	0.00147323	0.00172252	0.00182353	0.00139152	NaN	NaN	0.00147912	0.00145596	0.00171933	0.00169129	0.00168865	0.00146782	0.00168873	NaN	0.00139848	0.00126269	NaN	0.00186454	NaN
990.252	0.00257867	0.0035141	0.00238166	0.0029085	0.00341232	0.00247689	0.00293233	0.00292765	NaN	0.0025149	0.00204539	0.0021205	0.00257121	0.00292925	0.00241551	0.00282802	0.00272208	0.00275527	0.00249355	0.00260754	0.00146362	NaN	NaN	NaN	NaN	NaN	NaN	NaN	NaN	NaN	0.00148505	NaN	NaN	0.00131586	NaN	NaN	NaN	NaN	NaN	0.00154072
990.72	NaN	NaN	NaN	NaN	NaN	NaN	NaN	NaN	NaN	NaN	NaN	NaN	NaN	NaN	NaN	NaN	NaN	NaN	NaN	NaN	0.00149694	0.00143199	0.00138355	0.00177399	0.00152031	0.00141246	0.00141246	NaN	0.00145091	0.00134661	0.00180773	0.00156914	0.00133346	NaN	NaN	NaN	0.0013117	0.00136915	0.0014162	0.00144429
991.174	NaN	NaN	NaN	0.00199679	NaN	NaN	NaN	NaN	NaN	NaN	NaN	NaN	NaN	0.00235722	0.00211186	NaN	NaN	NaN	NaN	0.0021434	NaN	NaN	NaN	NaN	NaN	NaN	NaN	NaN	NaN	NaN	NaN	NaN	0.00134853	NaN	NaN	NaN	NaN	NaN	NaN	NaN
991.793	0.00602385	0.00591609	0.00692679	0.00484524	0.00552493	0.00707327	0.00519701	0.00639652	0.00668131	0.00629896	0.00642874	0.00688985	0.00678912	0.00688234	0.00507619	0.00610339	0.00605017	0.0046757	0.00613903	0.00700245	0.00280244	0.00244706	0.0022848	0.00299302	0.00259461	0.00235022	0.00235022	0.00222939	0.00215466	0.0023074	0.00256434	0.0027504	0.00233658	0.00234762	0.0025086	0.00253629	0.00250571	0.00226703	0.00270722	0.00226333
992.804	0.00357645	0.00323688	0.00360354	0.00305373	0.00275412	0.00418229	0.00289119	0.0034886	0.00345256	0.00381964	0.00363212	0.00357551	0.00364461	0.00389436	0.00283623	0.00303257	0.0034202	0.00260859	0.00301157	0.0037893	0.00193103	0.00161326	0.0018876	0.00185953	0.00172321	0.00204924	0.00204924	0.00169972	0.0023952	0.00198282	0.00188547	0.00165534	0.00204626	0.00156652	0.00142339	0.00162803	0.00162874	0.00171065	0.00169311	0.00143497
993.762	NaN	NaN	0.00237353	0.00212051	NaN	0.00227506	NaN	0.00213243	0.00206808	0.00220668	0.00211352	NaN	NaN	NaN	NaN	NaN	0.00191294	NaN	0.00201062	0.0025038	0.00266607	0.00245427	0.00187488	0.00297821	0.00210961	0.0022917	0.0022917	0.0020043	0.00178557	0.00172756	0.00168444	0.00179462	0.00178325	0.00184784	0.00152284	0.00192659	0.00207622	0.00168625	0.00200547	0.00244408
994.244	NaN	NaN	NaN	NaN	NaN	NaN	NaN	NaN	NaN	NaN	NaN	NaN	NaN	NaN	NaN	NaN	NaN	NaN	NaN	NaN	NaN	NaN	NaN	NaN	NaN	NaN	NaN	NaN	NaN	NaN	NaN	NaN	NaN	NaN	0.00161443	NaN	NaN	NaN	NaN	NaN
994.83	NaN	NaN	NaN	NaN	NaN	NaN	NaN	NaN	NaN	NaN	NaN	NaN	NaN	NaN	NaN	NaN	NaN	NaN	NaN	NaN	0.00173163	0.00172799	0.00178542	0.0020922	0.00162356	0.00153695	0.00153695	0.00153911	0.00167521	NaN	NaN	0.00137646	0.00138407	0.00150843	0.00180668	0.00154529	0.00173995	0.00144822	0.00190582	0.00188113
995.288	NaN	NaN	NaN	NaN	NaN	NaN	NaN	NaN	NaN	NaN	NaN	NaN	NaN	NaN	NaN	NaN	NaN	NaN	NaN	NaN	NaN	NaN	NaN	NaN	0.00159164	NaN	NaN	NaN	NaN	NaN	NaN	NaN	NaN	NaN	NaN	NaN	NaN	NaN	NaN	NaN
995.823	NaN	NaN	NaN	NaN	NaN	NaN	NaN	NaN	NaN	NaN	NaN	NaN	NaN	NaN	NaN	NaN	NaN	NaN	NaN	NaN	0.00164339	0.00172009	0.00182172	0.00188037	NaN	0.00161576	0.00161576	0.00134426	0.00138744	NaN	0.00150606	0.00158128	0.00153026	0.0017351	0.00155282	NaN	0.0012943	NaN	NaN	0.00136818
996.484	NaN	NaN	NaN	NaN	NaN	NaN	NaN	NaN	NaN	NaN	NaN	NaN	NaN	NaN	NaN	NaN	NaN	NaN	NaN	NaN	NaN	NaN	NaN	0.00140194	NaN	NaN	NaN	NaN	NaN	NaN	NaN	NaN	0.00128967	NaN	NaN	NaN	NaN	0.00150106	0.00129538	NaN
996.851	NaN	NaN	NaN	NaN	NaN	NaN	NaN	NaN	NaN	NaN	NaN	NaN	NaN	NaN	NaN	NaN	NaN	NaN	NaN	NaN	0.00177853	0.00151552	NaN	NaN	0.001426	NaN	NaN	NaN	NaN	NaN	NaN	NaN	NaN	NaN	0.00130079	NaN	NaN	NaN	NaN	NaN
997.884	0.00249769	NaN	0.00241929	0.00198174	0.00187682	0.00259222	NaN	0.00252126	0.00256454	0.00243614	0.00227011	0.00266718	0.00228269	0.00225612	0.0019385	0.00229589	0.0022385	0.0020011	0.0025045	0.00230996	0.00302918	0.00304554	0.00314501	0.00303656	0.00294531	0.00292502	0.00292502	0.00290666	0.00333622	0.00273563	0.00285762	0.00314198	0.00247465	0.00314473	0.0027946	0.00206346	0.00244202	0.00253454	0.00281568	0.00213092
998.468	NaN	NaN	NaN	NaN	NaN	NaN	NaN	NaN	NaN	NaN	NaN	NaN	NaN	NaN	NaN	NaN	NaN	NaN	NaN	NaN	NaN	NaN	NaN	NaN	NaN	NaN	NaN	NaN	NaN	NaN	NaN	NaN	NaN	NaN	NaN	NaN	NaN	NaN	NaN	NaN
998.899	NaN	NaN	NaN	NaN	NaN	NaN	NaN	NaN	0.00214915	NaN	NaN	NaN	NaN	NaN	NaN	NaN	NaN	NaN	NaN	NaN	0.0024567	0.00172019	0.00234813	0.00227639	0.00184674	0.00245799	0.00245799	0.00214062	0.00201379	0.00176134	0.00175394	0.00185129	0.00167424	0.00202257	0.00205142	0.00148178	0.0013865	0.00152034	0.00176504	0.00161892
999.423	NaN	NaN	NaN	NaN	NaN	NaN	NaN	NaN	NaN	NaN	NaN	NaN	NaN	NaN	NaN	NaN	NaN	NaN	NaN	NaN	NaN	NaN	NaN	NaN	NaN	NaN	NaN	NaN	NaN	NaN	NaN	NaN	NaN	NaN	NaN	NaN	0.00137068	NaN	NaN	NaN
999.867	NaN	NaN	NaN	NaN	NaN	NaN	NaN	0.00205461	0.00227567	0.002183	0.00221178	0.00211302	NaN	NaN	NaN	NaN	NaN	0.00200731	0.00198823	NaN	0.0020758	0.00182073	0.00168546	0.00136669	0.00146026	0.00186917	0.00186917	0.0020094	0.00147201	0.00153571	0.00136007	0.00159304	0.00147189	0.00170153	0.00172651	0.00189129	0.00134415	0.00164479	0.00172093	0.00163662
1000.42	NaN	NaN	NaN	NaN	NaN	NaN	NaN	NaN	NaN	NaN	NaN	NaN	NaN	NaN	NaN	NaN	NaN	NaN	NaN	NaN	NaN	NaN	NaN	NaN	0.0016093	NaN	NaN	NaN	NaN	NaN	NaN	NaN	0.00143571	NaN	NaN	NaN	NaN	NaN	NaN	NaN
1000.76	NaN	NaN	NaN	NaN	NaN	NaN	NaN	NaN	NaN	NaN	NaN	NaN	NaN	NaN	NaN	NaN	NaN	NaN	NaN	NaN	0.00181223	NaN	NaN	0.00202411	0.00176887	NaN	NaN	0.00146192	NaN	0.00183425	NaN	NaN	NaN	NaN	0.00142726	0.00144074	0.0013563	0.00131913	0.00129506	NaN
1001.14	NaN	NaN	NaN	NaN	NaN	NaN	NaN	NaN	NaN	NaN	NaN	NaN	NaN	NaN	NaN	NaN	NaN	NaN	NaN	NaN	NaN	NaN	NaN	NaN	NaN	0.00142755	0.00142755	NaN	NaN	NaN	NaN	NaN	NaN	NaN	NaN	NaN	NaN	NaN	NaN	NaN
1001.79	0.00233869	NaN	0.00266594	NaN	0.00193841	0.0023707	0.00207011	0.00243874	0.00272179	0.00234046	0.00211471	0.00233005	0.00256434	0.00234083	NaN	0.00229222	0.00200328	NaN	0.00214043	0.0023375	0.00298824	0.00259591	0.00290668	0.00274027	0.00236386	0.00265459	0.00265459	0.00223563	0.00302121	0.00235597	0.00283716	0.00303705	0.00256346	0.0027677	0.00239494	0.00242235	0.0028833	0.00244836	0.00297891	0.00300732
1002.78	NaN	NaN	NaN	NaN	NaN	NaN	NaN	NaN	NaN	NaN	NaN	NaN	NaN	NaN	NaN	NaN	NaN	NaN	NaN	NaN	0.00177652	0.00222446	0.00183397	0.00193848	0.00158567	0.0021584	0.0021584	0.00183519	0.00179008	0.00157964	0.00186142	0.00192477	0.00174362	0.00214212	0.00163531	0.00129461	0.00201187	0.00234306	0.00239825	0.00210144
1003.22	NaN	NaN	0.00284415	0.00275462	0.00255031	0.00254687	0.00239964	0.0024156	NaN	NaN	0.00192673	0.00217239	0.00220682	0.00238949	0.00213347	0.00223859	0.00239612	0.00203998	0.00252325	0.00222753	NaN	NaN	NaN	NaN	NaN	NaN	NaN	NaN	NaN	NaN	NaN	NaN	NaN	NaN	NaN	0.00132153	NaN	NaN	NaN	NaN
1003.77	NaN	NaN	NaN	NaN	NaN	NaN	NaN	NaN	NaN	NaN	NaN	NaN	NaN	NaN	NaN	NaN	NaN	NaN	NaN	NaN	NaN	0.00192401	0.00158875	0.00166582	NaN	0.00138188	0.00138188	0.00169071	0.00167027	0.00159543	0.00179616	0.00148873	0.00149353	0.00151446	0.00156554	0.00146652	0.00149498	0.00134883	0.00135259	0.00151023
1004.3	0.00831166	0.00799369	0.00951748	0.0105478	0.0121628	0.00917201	0.0105552	0.0103046	0.00766073	0.00803677	0.00670257	0.00824995	0.00820529	0.0100679	0.0077196	0.00997281	0.00994754	0.00896555	0.00947154	0.0104999	0.00135731	NaN	NaN	0.00153604	0.00151641	0.0015637	0.0015637	NaN	NaN	0.00151922	NaN	0.00132191	0.00153549	NaN	NaN	NaN	NaN	0.0013543	NaN	NaN
1004.83	NaN	NaN	NaN	NaN	NaN	NaN	NaN	NaN	NaN	NaN	NaN	NaN	NaN	NaN	NaN	NaN	NaN	NaN	NaN	NaN	NaN	NaN	NaN	NaN	NaN	NaN	NaN	NaN	NaN	NaN	NaN	NaN	NaN	NaN	NaN	NaN	NaN	NaN	0.00142475	NaN
1005.24	0.00454715	0.00431173	0.00488296	0.00517479	0.00583429	0.00447907	0.00501674	0.00525839	0.0039226	0.00398725	0.00342496	0.00428918	0.00445529	0.00510823	0.0038905	0.00527206	0.00496862	0.00465458	0.0046022	0.00497943	0.00147505	NaN	NaN	0.00156932	NaN	NaN	NaN	NaN	0.00138757	NaN	NaN	NaN	NaN	NaN	NaN	NaN	NaN	NaN	NaN	NaN
1005.81	NaN	NaN	NaN	NaN	NaN	NaN	NaN	NaN	NaN	NaN	NaN	NaN	NaN	NaN	NaN	NaN	NaN	NaN	NaN	NaN	NaN	0.00155424	NaN	NaN	0.00141832	NaN	NaN	0.00159047	NaN	NaN	0.00133661	0.00134018	0.00158042	NaN	0.0016263	NaN	NaN	NaN	NaN	NaN
1006.24	0.00236341	0.00257301	0.00245225	0.00259205	0.00381131	0.00222469	0.00256405	0.00290437	NaN	0.00241141	0.00204184	0.00270748	0.00213766	0.0021584	0.00229852	0.00303102	0.00250171	0.00291154	0.00272986	0.00242168	NaN	NaN	NaN	NaN	NaN	NaN	NaN	NaN	NaN	NaN	NaN	NaN	0.00134239	NaN	NaN	0.00134524	NaN	0.00151074	NaN	NaN
1006.82	NaN	NaN	NaN	NaN	NaN	NaN	NaN	NaN	NaN	NaN	NaN	NaN	NaN	NaN	NaN	NaN	NaN	NaN	NaN	NaN	0.00148455	0.00144613	NaN	0.00137626	NaN	NaN	NaN	NaN	0.00138477	0.00138115	NaN	NaN	NaN	NaN	NaN	NaN	NaN	0.00159356	NaN	0.00135535
1007.24	NaN	NaN	NaN	NaN	NaN	NaN	NaN	NaN	NaN	NaN	NaN	NaN	NaN	NaN	0.00195323	NaN	NaN	0.00199724	NaN	NaN	NaN	NaN	NaN	NaN	NaN	NaN	NaN	NaN	NaN	NaN	NaN	NaN	NaN	NaN	0.00136021	0.00135966	0.00152587	NaN	NaN	0.00141171
1007.78	NaN	NaN	0.00223926	0.00191142	NaN	0.00206742	NaN	0.00203075	0.00205892	NaN	NaN	0.00231533	0.00206682	0.0019605	0.00189541	NaN	NaN	NaN	NaN	0.00213127	NaN	0.00158751	0.00135499	NaN	0.00150155	0.00195678	0.00195678	0.00178515	NaN	0.00161919	NaN	0.00136325	NaN	0.00135833	NaN	NaN	NaN	NaN	NaN	NaN
1008.23	NaN	NaN	NaN	NaN	NaN	NaN	NaN	NaN	NaN	NaN	NaN	NaN	NaN	NaN	NaN	NaN	NaN	NaN	NaN	NaN	NaN	NaN	NaN	NaN	NaN	NaN	NaN	NaN	NaN	NaN	NaN	NaN	NaN	NaN	NaN	0.00132379	NaN	NaN	0.00142518	NaN
1008.8	NaN	NaN	NaN	NaN	NaN	NaN	NaN	NaN	NaN	NaN	NaN	NaN	NaN	NaN	NaN	NaN	NaN	NaN	NaN	NaN	NaN	0.00138015	NaN	NaN	NaN	NaN	NaN	0.00170629	0.00146064	NaN	NaN	NaN	NaN	NaN	0.00131634	0.00134084	NaN	NaN	NaN	NaN
1009.28	NaN	NaN	NaN	NaN	NaN	NaN	NaN	NaN	NaN	NaN	NaN	NaN	NaN	NaN	NaN	NaN	NaN	NaN	NaN	NaN	NaN	NaN	NaN	NaN	NaN	NaN	NaN	NaN	NaN	NaN	0.00151246	NaN	NaN	NaN	NaN	NaN	NaN	NaN	NaN	NaN
1009.79	NaN	NaN	NaN	NaN	NaN	NaN	NaN	NaN	NaN	NaN	NaN	0.00230196	NaN	0.00207632	NaN	NaN	NaN	NaN	NaN	0.0020309	0.00132464	0.00171024	0.00169942	NaN	NaN	0.00185031	0.00185031	0.00167522	0.0014746	NaN	0.00143033	0.00152318	0.00152036	NaN	0.00138226	NaN	0.00131909	0.00126262	0.00150376	NaN
1010.26	NaN	NaN	NaN	NaN	NaN	NaN	NaN	NaN	NaN	NaN	NaN	NaN	NaN	NaN	NaN	NaN	NaN	NaN	NaN	NaN	NaN	NaN	NaN	NaN	NaN	NaN	NaN	NaN	NaN	NaN	NaN	NaN	NaN	NaN	NaN	0.00129726	NaN	NaN	NaN	NaN
1010.86	NaN	NaN	NaN	NaN	NaN	NaN	NaN	NaN	NaN	NaN	NaN	NaN	NaN	NaN	NaN	NaN	NaN	NaN	NaN	NaN	0.00135523	0.00145682	0.00145621	0.00165998	0.0014722	NaN	NaN	0.00159102	NaN	0.0014016	0.0018648	NaN	NaN	0.00143901	0.00182146	0.00132866	0.00133466	NaN	0.00143162	NaN
1011.83	NaN	NaN	NaN	NaN	NaN	NaN	NaN	NaN	NaN	NaN	NaN	NaN	NaN	NaN	NaN	NaN	NaN	NaN	NaN	NaN	NaN	NaN	0.00166827	0.00136783	0.00166392	0.00137843	0.00137843	0.00157071	0.0019429	0.00152755	0.00161611	NaN	0.00143144	0.00173832	0.00184172	0.00128753	0.00131881	0.00146089	0.00160502	NaN
1012.34	NaN	NaN	NaN	NaN	NaN	NaN	NaN	NaN	NaN	NaN	NaN	NaN	NaN	NaN	NaN	NaN	NaN	NaN	NaN	NaN	NaN	NaN	NaN	NaN	NaN	NaN	NaN	0.00150671	NaN	NaN	NaN	NaN	0.00136918	NaN	NaN	NaN	NaN	NaN	NaN	NaN
1012.49	NaN	NaN	NaN	NaN	NaN	NaN	NaN	NaN	NaN	NaN	NaN	NaN	NaN	NaN	NaN	NaN	NaN	NaN	NaN	NaN	NaN	NaN	NaN	NaN	NaN	NaN	NaN	NaN	NaN	0.00136778	NaN	NaN	NaN	NaN	NaN	NaN	NaN	NaN	NaN	NaN
1012.82	NaN	NaN	NaN	NaN	NaN	NaN	NaN	NaN	NaN	NaN	NaN	NaN	NaN	NaN	NaN	NaN	NaN	NaN	NaN	NaN	0.00157333	NaN	0.00145176	0.00157109	NaN	NaN	NaN	0.00153664	0.00171604	NaN	0.00149014	NaN	0.00135872	NaN	0.00163255	NaN	0.00128937	0.00141004	0.00133139	0.00151424
1013.82	0.00273129	0.00252536	0.00302115	0.00237243	0.00225795	0.00307935	0.00267143	0.00293731	0.00408813	0.00337154	0.00289999	0.00341515	0.00276685	0.00246008	0.00263086	0.00241204	0.00255478	0.00228678	0.00260429	0.00333617	0.00509814	0.00483297	0.0055568	0.00507179	0.00531968	0.00564276	0.00564276	0.00566054	0.00539453	0.00573032	0.00695482	0.00579494	0.0063252	0.00538932	0.00561121	0.00559012	0.00572923	0.00580567	0.00582888	0.00467518
1014.82	NaN	NaN	NaN	NaN	0.00201027	0.00228131	0.00206558	NaN	0.00277669	0.00258069	NaN	0.0024728	NaN	0.00202251	0.00204553	0.00208643	0.00211401	NaN	0.00195473	NaN	0.00314154	0.00268262	0.00357209	0.00308108	0.00384854	0.00315524	0.00315524	0.0038247	0.00339719	0.00409174	0.00370991	0.00352401	0.00356838	0.00299911	0.00354122	0.00331379	0.00292928	0.00341825	0.00328057	0.00301991
1015.84	0.00258618	0.00233979	0.00294302	0.00248335	0.00207094	0.00311453	0.00255121	0.00242358	0.00295577	0.00292739	0.00224991	0.00276031	0.00259004	0.00270554	0.00246684	0.00238512	0.00236595	NaN	0.0024656	0.00253011	0.00238743	0.00222587	0.00194461	0.00180721	0.00211758	0.00190087	0.00190087	0.00256849	0.00226035	0.00269909	0.00265028	0.00214499	0.00251727	0.00218464	0.00223717	0.00220144	0.00239396	0.00194889	0.00226022	0.00225071
1016.84	NaN	NaN	NaN	NaN	NaN	NaN	NaN	NaN	0.00221849	NaN	NaN	NaN	NaN	NaN	NaN	NaN	NaN	NaN	NaN	NaN	NaN	0.00159914	0.0014467	NaN	0.00146205	0.00158495	0.00158495	0.00149801	NaN	0.00145544	0.00191269	0.00164111	NaN	0.00135937	0.00129036	NaN	0.00156739	NaN	0.00155167	NaN
1017.84	NaN	NaN	NaN	NaN	NaN	0.00211838	NaN	0.00205263	0.00204785	NaN	0.00195853	NaN	0.0022017	NaN	NaN	NaN	0.00205461	NaN	NaN	NaN	0.00206803	0.00172982	0.00153589	0.00175231	0.00144558	0.00143722	0.00143722	0.00207152	0.00194713	0.00167848	0.00151119	0.00177468	0.00161582	NaN	0.0015203	0.00188699	0.00162255	0.00143309	0.00198496	0.00147238
1018.83	NaN	NaN	NaN	NaN	NaN	NaN	NaN	NaN	NaN	NaN	NaN	NaN	NaN	NaN	NaN	NaN	NaN	NaN	NaN	NaN	0.00177728	NaN	0.00135596	NaN	0.00152197	0.00137813	0.00137813	NaN	0.00142963	NaN	0.00147677	0.00152969	NaN	NaN	0.00141397	0.00159095	0.00159237	NaN	NaN	0.00127392
1020.03	NaN	0.00216585	0.00264918	0.00276966	0.00303778	0.0025473	0.00283935	0.00263308	NaN	0.00240491	0.00199694	0.00272449	0.00243335	0.00268609	0.00243158	0.00304249	0.00283295	0.00221011	0.00249023	0.00291148	0.00197909	0.00159343	NaN	0.00176167	NaN	NaN	NaN	0.00134618	NaN	0.00154499	0.00152257	0.00167644	0.00134657	NaN	0.00149332	0.00155063	NaN	0.00130154	0.00144023	NaN
1020.76	NaN	NaN	NaN	NaN	NaN	NaN	NaN	NaN	NaN	NaN	NaN	NaN	NaN	NaN	NaN	NaN	NaN	NaN	NaN	NaN	0.00137902	0.00149069	NaN	NaN	0.00154079	0.00148398	0.00148398	NaN	NaN	0.00146698	0.00158992	NaN	NaN	0.0013502	0.00134594	NaN	0.00150311	NaN	0.00139414	NaN
1021.16	NaN	NaN	NaN	0.00223669	0.00249807	0.00225348	NaN	0.00208022	NaN	NaN	0.00192143	NaN	NaN	0.00221829	NaN	0.00245402	0.00228047	NaN	0.0020965	0.00228138	NaN	NaN	NaN	NaN	NaN	NaN	NaN	NaN	NaN	NaN	NaN	0.00131885	NaN	NaN	NaN	NaN	NaN	NaN	0.00141839	NaN
1021.76	NaN	NaN	NaN	NaN	NaN	NaN	NaN	NaN	NaN	NaN	NaN	NaN	NaN	NaN	NaN	NaN	0.00186442	NaN	NaN	NaN	NaN	0.0017431	0.00149935	0.0013787	0.00176165	0.00143618	0.00143618	NaN	NaN	NaN	NaN	0.00135771	0.00137638	NaN	0.00128071	NaN	0.00133731	0.00128872	0.00128835	NaN
1022.28	NaN	NaN	NaN	NaN	NaN	NaN	NaN	NaN	NaN	NaN	NaN	NaN	NaN	NaN	NaN	NaN	NaN	NaN	NaN	NaN	0.00137834	0.00174167	0.00134788	NaN	NaN	NaN	NaN	NaN	NaN	0.00139152	0.00160506	0.00131345	NaN	NaN	NaN	NaN	NaN	NaN	NaN	NaN
1022.9	NaN	NaN	NaN	NaN	NaN	NaN	NaN	NaN	NaN	NaN	NaN	NaN	NaN	NaN	NaN	NaN	NaN	NaN	NaN	NaN	NaN	NaN	NaN	0.00170517	0.00166186	NaN	NaN	NaN	NaN	0.00153831	0.00132176	NaN	NaN	NaN	NaN	NaN	0.00144476	NaN	0.00146347	NaN
1023.8	NaN	NaN	NaN	NaN	NaN	NaN	NaN	NaN	NaN	NaN	NaN	NaN	NaN	NaN	NaN	NaN	NaN	NaN	NaN	NaN	NaN	NaN	NaN	0.00136198	NaN	NaN	NaN	NaN	0.00165023	0.00147008	0.00173991	0.00145993	NaN	0.00163402	0.00152371	0.00141926	NaN	NaN	0.00167033	NaN
1024.3	NaN	NaN	NaN	NaN	NaN	NaN	NaN	NaN	NaN	NaN	NaN	NaN	NaN	NaN	NaN	NaN	NaN	NaN	NaN	NaN	NaN	NaN	0.00166754	NaN	NaN	0.00157073	0.00157073	NaN	NaN	0.00145594	0.00134329	NaN	0.00132082	NaN	NaN	0.00162755	NaN	NaN	NaN	NaN
1024.77	NaN	NaN	NaN	NaN	NaN	NaN	NaN	NaN	NaN	NaN	NaN	NaN	NaN	NaN	NaN	NaN	NaN	NaN	NaN	NaN	NaN	NaN	NaN	NaN	0.00139544	NaN	NaN	0.00134818	0.00153001	NaN	NaN	NaN	0.00131819	NaN	NaN	NaN	NaN	NaN	NaN	NaN
1025.24	NaN	NaN	NaN	NaN	NaN	NaN	NaN	NaN	NaN	NaN	NaN	NaN	NaN	NaN	NaN	NaN	NaN	NaN	NaN	NaN	NaN	NaN	0.00141914	NaN	0.0015341	NaN	NaN	NaN	0.0013627	NaN	0.00142148	NaN	0.00145435	NaN	NaN	NaN	NaN	0.00129948	0.00161176	NaN
1025.8	NaN	NaN	NaN	NaN	NaN	NaN	NaN	NaN	NaN	NaN	NaN	NaN	NaN	NaN	NaN	NaN	NaN	NaN	NaN	NaN	0.00134925	0.0017218	0.00181978	0.00167557	0.00147137	0.00147825	0.00147825	NaN	0.00156002	NaN	NaN	NaN	NaN	NaN	0.00163434	NaN	NaN	0.00149695	0.0014138	NaN
1026.32	NaN	NaN	NaN	NaN	NaN	NaN	NaN	NaN	NaN	NaN	NaN	NaN	NaN	NaN	NaN	NaN	NaN	NaN	NaN	NaN	NaN	NaN	NaN	NaN	NaN	NaN	NaN	NaN	NaN	NaN	NaN	NaN	NaN	NaN	NaN	NaN	NaN	NaN	0.00142758	NaN
1026.96	NaN	NaN	NaN	NaN	NaN	NaN	NaN	NaN	NaN	NaN	NaN	NaN	NaN	NaN	NaN	NaN	NaN	NaN	NaN	NaN	NaN	NaN	0.00150961	NaN	0.0014023	NaN	NaN	NaN	NaN	0.00135328	NaN	NaN	0.00142329	NaN	NaN	0.00133438	NaN	NaN	NaN	NaN
1027.39	NaN	NaN	NaN	NaN	NaN	NaN	NaN	NaN	NaN	NaN	NaN	NaN	NaN	NaN	NaN	NaN	NaN	NaN	NaN	NaN	NaN	NaN	NaN	NaN	NaN	0.00147745	0.00147745	NaN	0.00158283	NaN	0.00155864	NaN	NaN	NaN	NaN	NaN	NaN	NaN	0.00142903	NaN
1027.78	NaN	NaN	NaN	NaN	NaN	NaN	NaN	NaN	NaN	NaN	NaN	NaN	NaN	NaN	NaN	NaN	NaN	NaN	NaN	NaN	NaN	NaN	0.00154847	NaN	NaN	NaN	NaN	NaN	NaN	0.00139643	0.00156823	0.00133985	NaN	NaN	NaN	NaN	NaN	NaN	NaN	NaN
1028.08	NaN	NaN	NaN	NaN	NaN	NaN	NaN	NaN	NaN	NaN	NaN	NaN	NaN	NaN	NaN	NaN	NaN	NaN	NaN	NaN	NaN	NaN	NaN	NaN	NaN	NaN	NaN	NaN	NaN	NaN	NaN	NaN	NaN	NaN	NaN	NaN	NaN	NaN	NaN	NaN
1028.4	NaN	NaN	NaN	NaN	NaN	NaN	NaN	NaN	NaN	NaN	NaN	NaN	NaN	NaN	NaN	NaN	NaN	NaN	NaN	NaN	0.0013994	NaN	0.00161961	NaN	0.00171659	NaN	NaN	NaN	NaN	NaN	NaN	0.0015223	NaN	NaN	0.0014846	0.00132574	NaN	0.00129887	0.00152764	0.00134487
1028.88	NaN	NaN	NaN	NaN	NaN	NaN	NaN	NaN	NaN	NaN	NaN	NaN	NaN	NaN	NaN	NaN	NaN	NaN	NaN	NaN	NaN	NaN	NaN	NaN	0.00141983	NaN	NaN	NaN	0.00190648	NaN	NaN	0.00150844	0.00131635	0.0013425	NaN	NaN	0.00124177	NaN	NaN	NaN
1029.82	NaN	NaN	0.00232817	NaN	0.00224116	0.00229474	NaN	0.00215248	0.00264563	0.00241228	0.00219583	0.00235897	0.00249481	0.00234569	0.0019301	0.00200377	0.00215195	NaN	0.00227347	0.00242671	0.00588081	0.00584197	0.00629634	0.00609353	0.00645469	0.00543831	0.00543831	0.00687402	0.00612599	0.00670986	0.00690516	0.00599002	0.00641791	0.00566907	0.00661041	0.00607324	0.00696629	0.00624627	0.00801788	0.00685118
1030.95	NaN	NaN	0.00250442	0.00236096	0.00260725	0.00222374	0.00237723	0.00264765	NaN	0.0031719	0.00187759	NaN	NaN	0.00206546	0.00211135	0.00211969	0.00186674	NaN	NaN	NaN	0.00420469	0.0036674	0.00388418	0.00369333	0.00362197	0.00412315	0.00412315	0.00405944	0.00376719	0.00393814	0.00411176	0.00410871	0.00419192	0.00436557	0.00337257	0.00409863	0.00383029	0.00380897	0.00447792	0.00410337
1031.85	0.00222417	NaN	0.00249818	NaN	0.00206407	0.00240725	0.00203115	0.00253003	0.00240911	0.00275026	0.00242394	NaN	0.00219356	NaN	0.00187785	NaN	0.00228294	NaN	0.00182985	0.00244685	0.00254181	0.00244566	0.00239001	0.00248311	0.00210939	0.00265128	0.00265128	0.00292404	0.00256959	0.00255682	0.00275382	0.00247541	0.00294207	0.00215066	0.00259661	0.00277904	0.00246148	0.00261023	0.00272994	0.0027102
1032.85	NaN	NaN	NaN	NaN	NaN	NaN	NaN	NaN	NaN	NaN	NaN	NaN	NaN	NaN	NaN	NaN	NaN	NaN	NaN	NaN	0.00157725	NaN	0.00182256	0.00155352	NaN	0.00147649	0.00147649	0.00165133	0.00175346	NaN	0.00132867	0.00159538	0.00164771	NaN	0.00131907	NaN	0.00149061	0.00161153	0.00177434	0.00158091
1033.73	NaN	NaN	NaN	NaN	NaN	NaN	NaN	NaN	NaN	NaN	NaN	NaN	NaN	NaN	NaN	NaN	NaN	NaN	NaN	NaN	NaN	NaN	NaN	NaN	NaN	NaN	NaN	NaN	0.00153932	NaN	NaN	0.00140919	NaN	NaN	NaN	NaN	0.00150021	NaN	NaN	NaN
1034.26	NaN	NaN	0.00285582	0.00222302	0.00296998	0.00229104	0.00230785	0.00254872	NaN	0.00255851	0.00199227	0.00202981	0.00228741	0.00217918	0.00252108	0.00262903	0.00214925	0.00190508	0.00219226	0.00216199	0.00190684	0.00258384	0.00219852	0.00193879	0.00168352	0.00214449	0.00214449	0.0020591	0.0024452	0.0024493	0.0024481	0.00163035	0.00187938	0.00198123	0.00210815	0.00210163	0.00198147	0.0022597	0.00283267	0.00225833
1035.27	NaN	NaN	NaN	NaN	0.00202262	NaN	NaN	NaN	NaN	NaN	NaN	NaN	NaN	0.00200257	0.00190158	NaN	NaN	NaN	NaN	NaN	0.00139919	0.00175407	0.00151333	NaN	NaN	NaN	NaN	0.00170439	0.0019286	0.00197721	NaN	0.00151784	0.00138939	0.0017725	0.00178202	0.00180761	0.00148923	0.00153523	0.00191558	0.00151157
1035.85	0.00356207	0.00329466	0.00460068	0.00271345	0.00332062	0.00434616	0.00282663	0.00406486	0.00430546	0.00401963	0.00380452	0.00418795	0.00371247	0.0038026	0.00305932	0.00313297	0.00323695	NaN	0.00307725	0.00401616	0.00149848	0.00176063	0.00223941	0.0018579	0.00178752	0.00174919	0.00174919	0.00169376	0.00160471	0.00203263	0.00168694	NaN	0.00201387	0.00170864	0.00193288	NaN	0.00146915	0.00160533	0.0016617	0.00145618
1036.26	NaN	NaN	NaN	NaN	NaN	NaN	NaN	NaN	NaN	NaN	NaN	NaN	NaN	NaN	NaN	NaN	NaN	0.00222524	NaN	NaN	0.00144379	NaN	NaN	NaN	NaN	NaN	NaN	NaN	NaN	NaN	NaN	NaN	NaN	NaN	NaN	0.00161657	NaN	NaN	NaN	NaN
1036.72	NaN	NaN	NaN	NaN	NaN	NaN	NaN	NaN	NaN	NaN	NaN	NaN	NaN	NaN	NaN	NaN	NaN	NaN	NaN	NaN	NaN	NaN	NaN	NaN	NaN	NaN	NaN	NaN	0.00136772	NaN	NaN	NaN	NaN	NaN	NaN	NaN	NaN	NaN	NaN	NaN
1036.86	0.00231794	NaN	NaN	NaN	NaN	0.00258061	NaN	0.00257615	0.00238847	0.00238911	NaN	0.00249698	NaN	NaN	NaN	NaN	NaN	NaN	NaN	0.00244382	0.00209507	NaN	NaN	0.00178052	0.00168378	NaN	NaN	NaN	NaN	0.00152276	NaN	0.00149226	NaN	0.00164011	NaN	NaN	NaN	NaN	0.0019271	NaN
1037.24	NaN	0.00258112	0.00266545	0.0027326	0.00306568	NaN	0.00254552	NaN	NaN	NaN	0.00241926	NaN	0.00261864	0.00301817	0.00223345	0.00258443	0.00292603	0.00221747	0.00231014	NaN	0.00208449	0.00178049	0.00180282	NaN	NaN	0.00164395	0.00164395	0.00191857	0.00154275	0.00137902	0.00144927	0.00147774	NaN	NaN	0.00139398	0.00206151	0.0020768	0.00161765	NaN	0.00181467
1037.93	NaN	NaN	NaN	NaN	NaN	NaN	NaN	NaN	NaN	NaN	NaN	NaN	NaN	NaN	NaN	NaN	NaN	NaN	NaN	NaN	NaN	NaN	NaN	NaN	NaN	NaN	NaN	NaN	NaN	NaN	0.0013369	NaN	0.00129422	NaN	NaN	NaN	NaN	NaN	NaN	NaN
1038.34	NaN	NaN	NaN	NaN	NaN	NaN	NaN	NaN	NaN	NaN	NaN	NaN	NaN	NaN	NaN	NaN	0.00209358	NaN	NaN	NaN	0.0013185	0.00174728	0.00146087	0.00158645	0.00146075	NaN	NaN	NaN	NaN	NaN	NaN	NaN	NaN	0.0013606	0.00135312	0.00125373	0.00151746	NaN	0.00132244	NaN
1039.11	NaN	NaN	NaN	NaN	NaN	NaN	NaN	NaN	NaN	NaN	NaN	NaN	NaN	NaN	NaN	NaN	NaN	NaN	NaN	NaN	NaN	0.00159284	NaN	NaN	NaN	NaN	NaN	NaN	NaN	0.00139589	0.00138701	NaN	NaN	NaN	NaN	0.00126624	NaN	0.00129631	NaN	0.00135543
1039.81	NaN	NaN	NaN	NaN	NaN	NaN	NaN	NaN	NaN	NaN	NaN	NaN	NaN	NaN	NaN	NaN	NaN	NaN	NaN	NaN	NaN	0.00166575	NaN	0.00158483	NaN	0.00164288	0.00164288	NaN	NaN	0.00176062	NaN	0.00136701	NaN	NaN	0.00129403	NaN	NaN	NaN	NaN	NaN
1040.26	NaN	NaN	NaN	NaN	NaN	NaN	NaN	NaN	NaN	NaN	NaN	NaN	NaN	NaN	NaN	NaN	NaN	NaN	NaN	NaN	0.00141303	0.00162345	NaN	NaN	NaN	NaN	NaN	NaN	NaN	NaN	NaN	NaN	NaN	NaN	NaN	NaN	0.00172952	0.00134717	NaN	0.00139883
1040.86	NaN	NaN	NaN	NaN	NaN	NaN	NaN	NaN	NaN	NaN	NaN	NaN	NaN	NaN	NaN	NaN	NaN	NaN	NaN	NaN	NaN	NaN	NaN	0.00144012	NaN	NaN	NaN	0.00146712	NaN	0.00151731	NaN	NaN	0.00136908	NaN	NaN	0.00135464	NaN	0.00131942	NaN	NaN
1041.33	NaN	NaN	NaN	NaN	NaN	NaN	NaN	NaN	NaN	NaN	NaN	NaN	NaN	NaN	NaN	NaN	NaN	NaN	NaN	NaN	NaN	NaN	NaN	0.00148185	NaN	NaN	NaN	NaN	NaN	NaN	NaN	NaN	NaN	NaN	NaN	NaN	NaN	NaN	NaN	NaN
1041.93	0.00237075	0.00223563	0.00249032	0.0021152	0.0024877	0.00264015	0.00217311	0.00254721	0.00323086	0.00210218	0.00249215	0.00251064	0.00232612	0.00284522	0.0019167	0.00200874	0.00251295	NaN	0.00248159	0.00258583	0.00282735	0.00294239	0.00277715	0.00302897	0.0027204	0.00243908	0.00243908	0.00286535	0.00237112	0.00269921	0.00306693	0.00305391	0.00270505	0.00266202	0.00266929	0.00268911	0.0026171	0.00240971	0.00293336	0.0020734
1042.93	NaN	NaN	NaN	NaN	NaN	0.00217038	NaN	NaN	NaN	NaN	NaN	NaN	NaN	NaN	NaN	NaN	NaN	NaN	NaN	NaN	0.00170406	0.00218339	0.00163639	0.00215874	0.00199742	0.00211935	0.00211935	0.00186596	0.00201012	0.00223907	0.0017308	0.00194252	0.00206031	0.00186116	0.00169357	0.00157871	0.00194768	0.00154021	0.00143955	0.00145065
1043.3	NaN	NaN	NaN	NaN	NaN	NaN	NaN	NaN	NaN	NaN	NaN	NaN	NaN	NaN	NaN	NaN	NaN	NaN	NaN	NaN	NaN	NaN	NaN	NaN	NaN	NaN	NaN	NaN	NaN	NaN	NaN	NaN	NaN	NaN	NaN	NaN	NaN	NaN	NaN	0.00144628
1043.52	NaN	NaN	NaN	NaN	NaN	NaN	NaN	NaN	NaN	NaN	NaN	NaN	NaN	NaN	NaN	NaN	NaN	NaN	NaN	NaN	NaN	NaN	NaN	NaN	NaN	NaN	NaN	NaN	NaN	NaN	NaN	NaN	NaN	NaN	NaN	NaN	NaN	NaN	NaN	NaN
1043.89	NaN	NaN	NaN	NaN	NaN	NaN	NaN	NaN	NaN	NaN	NaN	NaN	NaN	NaN	NaN	NaN	NaN	NaN	NaN	NaN	0.0016083	0.00146553	0.00176931	0.00173807	0.00140165	0.00172295	0.00172295	0.00184761	0.00154633	0.00182091	0.00159377	0.00139749	0.00129006	0.00146173	0.00141385	0.0016477	0.00149339	0.0016459	0.00128201	NaN
1044.31	NaN	NaN	NaN	NaN	NaN	NaN	NaN	NaN	NaN	NaN	NaN	NaN	NaN	NaN	NaN	NaN	NaN	NaN	NaN	NaN	0.00143576	NaN	NaN	0.00163898	NaN	NaN	NaN	NaN	NaN	NaN	NaN	0.00140417	NaN	NaN	NaN	NaN	0.0014939	0.00150639	NaN	0.00127752
1044.94	NaN	NaN	NaN	NaN	NaN	NaN	NaN	NaN	NaN	NaN	NaN	NaN	NaN	NaN	NaN	NaN	NaN	NaN	NaN	NaN	0.00135249	0.0014643	NaN	0.00161854	0.00147342	NaN	NaN	NaN	0.00156344	0.00143933	0.00133244	NaN	0.00130133	NaN	0.00129353	NaN	0.00125496	NaN	NaN	NaN
1045.83	NaN	NaN	NaN	NaN	NaN	0.00248258	NaN	0.00220131	NaN	NaN	0.00221467	0.00227072	0.00222336	0.00220359	0.00194742	NaN	NaN	NaN	0.00210575	0.00203718	0.00285752	0.00253119	0.00295796	0.00302645	0.00292409	0.00259125	0.00259125	0.00359654	0.00289623	0.00237657	0.00288522	0.00333344	0.00269672	0.00301655	0.00283325	0.00271812	0.00288078	0.00293802	0.00321352	0.00321909
1046.84	NaN	NaN	NaN	NaN	0.00185948	NaN	NaN	NaN	NaN	NaN	NaN	NaN	NaN	NaN	NaN	NaN	NaN	NaN	NaN	NaN	0.00233568	0.00227692	0.00218321	0.00201083	0.002109	0.00237114	0.00237114	0.00194613	0.00212317	0.00180548	0.00213253	0.00218838	0.00176367	0.00202544	0.00228984	0.00234495	0.00258035	0.00221702	0.00236095	0.00231694
1047.83	NaN	NaN	NaN	NaN	NaN	NaN	NaN	NaN	NaN	NaN	NaN	NaN	NaN	NaN	NaN	NaN	NaN	NaN	NaN	NaN	0.00156122	NaN	0.0017148	0.00165971	0.00158373	0.00143419	0.00143419	0.00151798	NaN	0.00150429	NaN	0.00176557	0.00150701	0.00157043	0.00149967	0.00175304	0.00158217	0.00150908	0.00159665	0.00201491
1048.66	NaN	NaN	NaN	NaN	NaN	NaN	NaN	NaN	NaN	NaN	NaN	NaN	NaN	NaN	NaN	NaN	NaN	NaN	NaN	NaN	NaN	0.00138872	0.00144926	NaN	0.00192433	0.00137917	0.00137917	NaN	0.00135007	NaN	0.00142907	NaN	NaN	0.00139248	NaN	0.00150142	NaN	NaN	NaN	0.0016361
1049.71	NaN	NaN	NaN	NaN	NaN	0.00214078	NaN	NaN	NaN	NaN	0.00202947	NaN	NaN	NaN	NaN	NaN	0.00210831	0.0020935	NaN	0.00203708	NaN	NaN	NaN	NaN	NaN	NaN	NaN	NaN	NaN	NaN	NaN	NaN	NaN	NaN	NaN	NaN	NaN	NaN	NaN	NaN
1050.28	NaN	NaN	NaN	0.00275124	0.00300269	0.00233379	0.00248048	0.00221309	NaN	0.00256711	NaN	NaN	NaN	NaN	0.00227087	0.00211919	0.00187441	0.00258854	0.00184669	NaN	0.00189073	0.0025761	0.0026125	0.00298561	0.00278042	0.00274591	0.00274591	0.00258587	0.00259456	0.00251242	0.00277081	0.00218871	0.00205478	0.00223566	0.00227676	0.00291708	0.00246878	0.00258956	0.00229027	0.00284598
1050.91	NaN	NaN	NaN	NaN	NaN	NaN	NaN	NaN	NaN	NaN	NaN	NaN	NaN	NaN	NaN	NaN	NaN	NaN	NaN	NaN	NaN	NaN	NaN	NaN	NaN	NaN	NaN	NaN	NaN	NaN	0.00166998	NaN	NaN	NaN	NaN	NaN	NaN	NaN	NaN	NaN
1051.31	NaN	NaN	NaN	0.00194152	0.0019281	NaN	NaN	NaN	NaN	NaN	NaN	NaN	NaN	NaN	NaN	NaN	NaN	NaN	NaN	NaN	0.00170618	0.00232024	0.00202215	0.00213374	0.00204294	0.0017031	0.0017031	0.00184809	0.00179126	0.00169566	0.00158024	0.00155277	0.00151472	0.00222355	0.00141121	0.0022263	0.00174401	0.00201772	0.00172492	0.00208542
1051.91	NaN	NaN	NaN	NaN	NaN	NaN	NaN	NaN	NaN	NaN	NaN	NaN	NaN	NaN	NaN	NaN	NaN	NaN	NaN	NaN	NaN	NaN	NaN	NaN	NaN	NaN	NaN	NaN	NaN	NaN	NaN	0.00132125	NaN	NaN	0.00158974	NaN	NaN	NaN	NaN	NaN
1052.29	NaN	NaN	NaN	NaN	NaN	NaN	NaN	NaN	NaN	NaN	NaN	NaN	NaN	NaN	NaN	NaN	NaN	NaN	NaN	NaN	0.00150814	0.00144321	0.00182027	0.00149104	0.00146439	NaN	NaN	0.00158125	NaN	0.00142628	NaN	NaN	0.0015314	0.00169228	NaN	0.00176607	0.00127593	0.00180146	0.00185762	0.00170143
1053.27	0.00319744	0.00351331	0.00419337	0.0050703	0.00533806	0.00416503	0.00507748	0.00468607	0.00278433	0.00329823	0.0030269	0.00346915	0.00375272	0.00398756	0.00331492	0.00494357	0.00450231	0.00416169	0.00398018	0.00414352	0.00161175	0.00161298	0.0016319	0.00209682	0.00148958	0.00176849	0.00176849	0.00160152	0.00163784	0.00147815	0.00175477	0.00144127	NaN	0.00163967	0.00132951	0.00248374	0.00189346	0.00247784	0.00166876	0.00186889
1053.84	NaN	NaN	NaN	NaN	NaN	NaN	NaN	NaN	NaN	NaN	NaN	NaN	NaN	NaN	NaN	NaN	NaN	NaN	NaN	NaN	NaN	NaN	0.00160718	0.00169069	NaN	NaN	NaN	NaN	0.00157242	0.00151942	0.00151781	NaN	0.00182479	NaN	0.00130707	0.00159422	NaN	0.00162394	0.00137836	NaN
1054.28	0.0022243	0.00220966	0.00298033	0.00306581	0.00311592	0.00262235	0.00291343	0.00276705	NaN	0.00209451	NaN	0.00217982	0.00218945	0.00245974	0.0025207	0.00285994	0.00262161	0.00300435	0.00254674	0.00231951	0.00141041	NaN	NaN	NaN	NaN	0.00148184	0.00148184	0.00167825	NaN	NaN	NaN	0.00156108	NaN	0.00150027	NaN	NaN	0.00129477	0.00167496	0.0013385	0.00132801
1054.85	NaN	NaN	NaN	NaN	NaN	NaN	NaN	NaN	NaN	NaN	NaN	NaN	NaN	NaN	NaN	NaN	NaN	NaN	NaN	NaN	NaN	NaN	NaN	NaN	0.00153203	0.00140347	0.00140347	NaN	NaN	NaN	NaN	NaN	0.00192413	NaN	NaN	0.0015938	NaN	NaN	NaN	NaN
1055.25	NaN	NaN	NaN	0.00206515	0.00205261	NaN	NaN	NaN	NaN	NaN	NaN	NaN	NaN	NaN	NaN	NaN	NaN	NaN	NaN	NaN	NaN	0.00136833	NaN	0.00171802	NaN	0.00137332	0.00137332	0.00171331	0.00148204	NaN	NaN	NaN	NaN	NaN	NaN	NaN	0.00136195	NaN	NaN	0.00140119
1055.87	NaN	NaN	NaN	NaN	NaN	NaN	NaN	NaN	NaN	NaN	NaN	NaN	NaN	NaN	NaN	NaN	NaN	NaN	NaN	NaN	NaN	0.00156128	NaN	NaN	NaN	NaN	NaN	NaN	0.00135363	NaN	0.00138594	NaN	NaN	NaN	NaN	0.00139075	0.00144146	0.00128318	NaN	0.0013271
1056.3	NaN	NaN	NaN	0.00197483	0.00205194	NaN	NaN	NaN	NaN	NaN	NaN	NaN	NaN	NaN	NaN	0.00205652	NaN	NaN	NaN	NaN	NaN	NaN	NaN	NaN	0.00139474	NaN	NaN	0.0014895	NaN	NaN	NaN	NaN	NaN	NaN	NaN	NaN	NaN	0.00134202	0.0014106	NaN
1057.05	NaN	NaN	NaN	NaN	NaN	NaN	NaN	NaN	NaN	NaN	NaN	NaN	NaN	NaN	NaN	NaN	NaN	NaN	NaN	NaN	NaN	NaN	NaN	NaN	NaN	0.00147618	0.00147618	NaN	0.00162982	NaN	NaN	NaN	0.00154026	NaN	NaN	NaN	0.00157132	0.00137999	NaN	0.00154022
1057.88	0.00250766	0.00257034	0.00311863	0.0019573	0.00224364	0.00285703	0.00229969	0.00265833	0.00291914	0.00236192	0.00258434	0.00298005	0.00265493	0.00243814	0.00206465	0.00255374	0.00243596	NaN	0.00272158	0.00286355	0.00453323	0.00495487	0.00548342	0.00490904	0.00492969	0.00507595	0.00507595	0.00552151	0.0050112	0.0055213	0.00554605	0.00555727	0.00578029	0.00545583	0.00548408	0.00572155	0.00512504	0.00560582	0.0057196	0.00538494
1058.87	NaN	NaN	NaN	NaN	NaN	0.00210218	NaN	NaN	0.00208383	NaN	NaN	NaN	NaN	NaN	NaN	NaN	NaN	NaN	0.00207492	NaN	0.00329534	0.00288118	0.00313169	0.00313922	0.00314894	0.00318672	0.00318672	0.00329645	0.00337064	0.00364907	0.0040171	0.00333974	0.00376062	0.0031302	0.00289356	0.00321472	0.00323655	0.00320786	0.00335775	0.00296333
1059.87	NaN	NaN	NaN	NaN	NaN	0.00208306	NaN	NaN	0.00211301	NaN	NaN	NaN	NaN	NaN	NaN	NaN	NaN	NaN	0.00204515	NaN	0.00200993	0.00237945	0.00236506	0.00189073	0.00188314	0.00250608	0.00250608	0.00217886	0.00211099	0.00202871	0.00228261	0.00191659	0.00221641	0.00206976	0.00224055	0.00205067	0.0021493	0.00236557	0.0024449	0.00166046
1060.86	NaN	NaN	NaN	NaN	NaN	NaN	NaN	NaN	NaN	NaN	NaN	NaN	NaN	NaN	NaN	NaN	NaN	NaN	NaN	NaN	0.00173244	0.00138248	0.0014787	0.00179779	NaN	0.00146685	0.00146685	0.00170157	0.00148038	0.00155296	NaN	0.00146645	0.00161366	0.00142483	0.00137497	0.00152308	0.00131767	0.00173549	NaN	0.0015742
1061.3	NaN	NaN	NaN	NaN	NaN	NaN	NaN	NaN	NaN	NaN	NaN	NaN	NaN	NaN	NaN	NaN	NaN	NaN	NaN	NaN	NaN	NaN	NaN	NaN	NaN	NaN	NaN	NaN	NaN	0.00149892	NaN	NaN	NaN	NaN	NaN	NaN	NaN	NaN	NaN	NaN
1061.87	NaN	NaN	NaN	NaN	NaN	NaN	NaN	NaN	NaN	NaN	NaN	NaN	NaN	NaN	NaN	NaN	NaN	NaN	NaN	NaN	0.00146757	0.0014453	0.00148126	0.00145077	0.00175973	0.00141836	0.00141836	0.00134103	0.00180944	0.00145448	NaN	0.00159599	NaN	0.00133648	0.0013448	0.00178279	0.00156603	NaN	NaN	0.00147035
1062.92	NaN	NaN	NaN	NaN	NaN	NaN	NaN	NaN	NaN	NaN	NaN	NaN	NaN	NaN	NaN	NaN	NaN	NaN	NaN	NaN	NaN	NaN	0.00141797	0.00167958	NaN	0.00165952	0.00165952	0.00145218	0.00139061	0.00159041	NaN	NaN	NaN	0.00142511	NaN	0.00142782	NaN	NaN	NaN	0.00140411
1063.84	NaN	NaN	NaN	NaN	NaN	NaN	NaN	NaN	NaN	NaN	NaN	NaN	NaN	NaN	NaN	NaN	NaN	NaN	NaN	NaN	NaN	NaN	0.0013959	0.00135979	NaN	NaN	NaN	NaN	NaN	0.00144333	NaN	NaN	NaN	NaN	NaN	NaN	0.0014115	0.00127624	NaN	0.00133008
1064.69	NaN	NaN	NaN	NaN	NaN	NaN	NaN	NaN	NaN	NaN	NaN	NaN	NaN	NaN	NaN	NaN	NaN	NaN	NaN	NaN	NaN	NaN	NaN	NaN	NaN	0.00139453	0.00139453	0.00160187	NaN	NaN	NaN	NaN	NaN	NaN	NaN	NaN	0.00153329	0.00127392	NaN	NaN
1065.34	NaN	NaN	NaN	NaN	NaN	NaN	NaN	NaN	NaN	NaN	NaN	NaN	NaN	NaN	NaN	NaN	NaN	NaN	NaN	NaN	NaN	NaN	NaN	NaN	NaN	NaN	NaN	NaN	NaN	NaN	NaN	NaN	NaN	NaN	NaN	NaN	0.00132905	NaN	NaN	0.00141392
1066.3	0.0037805	0.00410259	0.00307697	0.00559701	0.00508394	0.00323759	0.00534304	0.00480399	0.00347478	0.00508864	0.00238809	0.00245859	0.00252166	0.00296566	0.00412136	0.00452186	0.00343693	0.00618325	0.00392173	0.0040068	0.0024558	0.00230858	0.00253393	0.00240673	0.00233225	0.00224014	0.00224014	0.00250914	0.00194268	0.00196059	0.0021844	0.00177824	0.00179667	0.00237225	0.0020558	0.00227289	0.00187343	0.00283712	0.00185361	0.00309526
1066.86	NaN	NaN	NaN	NaN	NaN	NaN	NaN	NaN	NaN	NaN	NaN	NaN	NaN	NaN	NaN	NaN	NaN	NaN	NaN	NaN	NaN	NaN	NaN	NaN	NaN	NaN	NaN	NaN	NaN	NaN	NaN	NaN	NaN	NaN	NaN	NaN	NaN	0.00149381	NaN	NaN
1067.29	0.00221728	0.00268378	NaN	0.00356731	0.00285776	NaN	0.00292207	0.0025269	0.00216503	0.00270751	NaN	NaN	NaN	NaN	0.00245904	0.00276632	NaN	0.00371958	0.00211201	0.00223668	0.00167109	0.00181406	0.00159444	0.00192564	0.00182186	0.0014178	0.0014178	0.00185174	NaN	NaN	0.00211526	NaN	NaN	0.00160322	NaN	0.00151599	0.00156549	0.00170116	NaN	0.00214823
1067.85	NaN	NaN	NaN	NaN	NaN	NaN	NaN	NaN	NaN	NaN	NaN	NaN	NaN	NaN	NaN	NaN	NaN	NaN	NaN	NaN	NaN	NaN	0.00168534	NaN	NaN	NaN	NaN	0.00151245	0.00137933	0.0016911	NaN	NaN	0.00136543	0.0015116	0.00177023	0.00161392	0.00153052	NaN	NaN	NaN
1068.42	NaN	NaN	NaN	NaN	NaN	NaN	NaN	NaN	NaN	NaN	NaN	NaN	NaN	NaN	NaN	NaN	NaN	0.00194789	NaN	NaN	NaN	0.00157577	NaN	0.00137222	0.00145638	0.00143999	0.00143999	0.00153552	NaN	NaN	0.00147619	NaN	NaN	NaN	NaN	NaN	0.00139934	NaN	NaN	0.00197084
1068.92	NaN	NaN	NaN	NaN	NaN	NaN	NaN	NaN	NaN	NaN	NaN	NaN	NaN	NaN	NaN	NaN	NaN	NaN	NaN	NaN	NaN	NaN	NaN	NaN	0.00183713	0.00146821	0.00146821	NaN	NaN	NaN	NaN	0.00145248	NaN	NaN	NaN	NaN	0.00135217	NaN	NaN	NaN
1069.26	NaN	0.00224266	0.00245584	0.00328819	0.00333351	0.00245947	0.00295481	0.00273266	NaN	NaN	NaN	0.00242908	NaN	0.00246893	0.00235228	0.00309153	0.00245353	0.00312027	0.0023966	0.00290665	NaN	NaN	NaN	NaN	NaN	NaN	NaN	NaN	NaN	NaN	NaN	NaN	NaN	0.00155834	NaN	NaN	NaN	NaN	NaN	0.00147717
1070.03	NaN	NaN	NaN	0.0022728	0.00191514	NaN	NaN	NaN	NaN	NaN	NaN	NaN	NaN	NaN	0.00192166	0.00199679	0.00211158	0.00222923	0.00201078	NaN	NaN	NaN	NaN	0.00137609	0.00155799	0.00138326	0.00138326	0.00135501	NaN	NaN	0.00143294	NaN	NaN	0.00144853	0.0012862	0.00140979	NaN	NaN	0.00134334	NaN
1070.9	NaN	NaN	NaN	NaN	NaN	NaN	NaN	NaN	NaN	NaN	NaN	NaN	NaN	NaN	NaN	NaN	NaN	NaN	NaN	NaN	NaN	0.00154404	0.00140852	NaN	0.00143552	NaN	NaN	NaN	NaN	NaN	NaN	NaN	NaN	NaN	NaN	NaN	NaN	NaN	NaN	0.00139597
1072.29	NaN	NaN	NaN	0.00329685	0.00214644	NaN	0.00230805	NaN	NaN	NaN	NaN	NaN	NaN	NaN	0.00187409	0.00236136	0.00240717	0.00273839	0.00191227	NaN	0.00305178	0.00268522	0.00249804	0.00335598	0.00237077	0.00296478	0.00296478	0.00285846	0.00215832	0.00170972	0.00221127	0.00193181	0.00171083	0.00269017	0.00205902	0.0025287	0.00292495	0.00260923	0.00292005	0.0037402
1073.24	NaN	NaN	NaN	NaN	NaN	NaN	NaN	NaN	NaN	NaN	NaN	NaN	NaN	NaN	NaN	NaN	NaN	0.00191775	NaN	NaN	NaN	NaN	NaN	NaN	0.00229911	0.00191577	0.00191577	NaN	NaN	NaN	0.00200742	0.00154203	NaN	NaN	NaN	NaN	NaN	NaN	NaN	NaN
1073.86	0.00229213	NaN	0.00246163	0.00201589	0.00208579	0.00206666	NaN	0.00229772	0.00252159	0.00216323	0.00239024	0.00285439	0.00224414	0.00230878	NaN	0.00223338	0.00229346	NaN	0.00218016	0.00257434	0.0058862	0.00572192	0.00607318	0.00579023	0.006115	0.0064535	0.0064535	0.00739603	0.0056014	0.00595638	0.00615576	0.00667457	0.00645481	0.00628683	0.00583359	0.00584932	0.00713072	0.00585034	0.00747611	0.00662576
1074.85	NaN	NaN	NaN	NaN	NaN	NaN	NaN	NaN	NaN	NaN	NaN	NaN	NaN	NaN	NaN	NaN	NaN	NaN	NaN	NaN	0.00432298	0.00406896	0.00405739	0.00379279	0.00342756	0.00393452	0.00393452	0.00486047	0.00377398	0.00390847	0.0044212	0.00399495	0.00403669	0.00340496	0.00413682	0.00436561	0.00424422	0.00399775	0.00471273	0.00469891
1075.89	NaN	NaN	NaN	NaN	NaN	NaN	NaN	NaN	NaN	NaN	0.00203008	NaN	NaN	NaN	NaN	NaN	NaN	NaN	0.00190091	NaN	0.00243996	0.00256751	0.00245179	0.0025899	0.00255739	0.00267919	0.00267919	0.0024632	0.00257327	0.00244078	0.0024293	0.00274729	0.00307841	0.00269991	0.00273606	0.0024941	0.00264999	0.00242793	0.00265816	0.00273298
1076.95	NaN	NaN	NaN	NaN	NaN	NaN	NaN	NaN	NaN	NaN	NaN	NaN	NaN	NaN	NaN	NaN	NaN	NaN	NaN	NaN	NaN	0.00189867	0.00152449	0.00160383	NaN	0.00188105	0.00188105	0.00139459	0.00151205	0.00144925	0.00154494	0.001415	0.00207035	0.00140871	0.00170095	0.00131826	0.00147093	0.00146316	0.00132383	0.00168225
1077.77	NaN	NaN	NaN	NaN	NaN	NaN	NaN	NaN	NaN	NaN	NaN	NaN	NaN	NaN	NaN	NaN	NaN	NaN	NaN	NaN	NaN	NaN	NaN	NaN	NaN	NaN	NaN	NaN	NaN	NaN	NaN	NaN	NaN	0.00144504	0.0014121	NaN	NaN	NaN	NaN	NaN
1078.29	NaN	NaN	NaN	NaN	NaN	NaN	NaN	NaN	NaN	NaN	NaN	NaN	NaN	NaN	NaN	NaN	NaN	NaN	NaN	NaN	0.00172301	0.00177826	0.00206776	0.00197633	0.00182165	0.00162461	0.00162461	0.00176657	0.00168068	NaN	0.00172495	0.00177996	0.00167191	0.00196433	0.00200348	0.00164942	0.00195052	0.00215255	0.00211095	0.0018571
1079.3	NaN	NaN	NaN	NaN	NaN	NaN	NaN	NaN	NaN	NaN	NaN	NaN	NaN	NaN	NaN	NaN	NaN	NaN	NaN	NaN	NaN	NaN	0.00188459	0.00156618	0.00142674	0.00140781	0.00140781	0.0014947	0.00148168	NaN	NaN	NaN	0.00152805	NaN	0.00157431	0.001708	0.00169786	0.00139063	0.00165443	0.00157076
1079.92	0.00217984	NaN	0.00220982	NaN	NaN	0.00242384	NaN	0.00215246	0.0022709	0.00211299	0.00203954	NaN	0.0023123	NaN	NaN	NaN	0.00194449	NaN	0.0022032	NaN	0.00141059	0.00173345	NaN	NaN	0.00179262	0.00158766	0.00158766	0.00177891	0.00163814	0.0015275	0.00165949	0.00170632	0.00159552	0.00177265	NaN	0.00171478	0.00159109	0.00136699	0.00146034	0.00155618
1080.93	NaN	NaN	NaN	NaN	NaN	0.0020445	NaN	NaN	NaN	NaN	NaN	NaN	NaN	NaN	NaN	NaN	NaN	NaN	0.00197139	NaN	NaN	0.00155687	NaN	NaN	NaN	NaN	NaN	NaN	0.00138176	NaN	0.001362	0.00163434	0.00134887	0.00133541	0.00153273	NaN	0.00154233	0.00137303	NaN	NaN
1081.52	NaN	NaN	NaN	NaN	NaN	NaN	NaN	NaN	NaN	NaN	NaN	NaN	NaN	NaN	NaN	NaN	NaN	NaN	NaN	NaN	0.00147113	NaN	NaN	NaN	NaN	NaN	NaN	NaN	NaN	NaN	NaN	NaN	0.0015979	NaN	NaN	0.00152238	NaN	NaN	NaN	NaN
1081.87	NaN	NaN	NaN	NaN	NaN	NaN	NaN	NaN	NaN	NaN	NaN	NaN	NaN	NaN	NaN	NaN	NaN	NaN	NaN	NaN	NaN	NaN	NaN	NaN	NaN	NaN	NaN	NaN	NaN	NaN	NaN	0.00150982	NaN	0.00130474	NaN	NaN	0.00127373	NaN	NaN	NaN
1082.29	NaN	NaN	NaN	0.00254773	0.002598	NaN	0.00233909	0.00223543	NaN	NaN	NaN	NaN	NaN	NaN	0.00199428	0.0022721	0.00187456	0.00375548	NaN	NaN	0.00133963	NaN	NaN	NaN	NaN	NaN	NaN	NaN	NaN	NaN	NaN	NaN	NaN	NaN	0.00158024	0.00139527	NaN	0.00132969	NaN	NaN
1082.81	NaN	NaN	NaN	NaN	NaN	NaN	NaN	NaN	NaN	NaN	NaN	NaN	NaN	NaN	NaN	NaN	NaN	NaN	NaN	NaN	NaN	0.00144659	NaN	NaN	NaN	NaN	NaN	0.00166905	NaN	NaN	0.00166835	NaN	NaN	NaN	NaN	NaN	NaN	NaN	0.00153145	NaN
1083.65	NaN	NaN	NaN	NaN	NaN	NaN	NaN	NaN	NaN	NaN	NaN	NaN	NaN	NaN	NaN	NaN	NaN	0.00212448	NaN	NaN	NaN	NaN	NaN	0.00137021	0.00156639	0.00147049	0.00147049	0.00137825	NaN	NaN	0.00158983	0.00157321	0.0015683	NaN	0.00143543	0.00131358	0.0014109	NaN	NaN	NaN
1084.36	NaN	NaN	NaN	NaN	NaN	NaN	NaN	NaN	NaN	NaN	NaN	NaN	NaN	NaN	NaN	NaN	NaN	NaN	NaN	NaN	NaN	0.00168513	NaN	NaN	NaN	NaN	NaN	0.00142836	NaN	NaN	NaN	NaN	NaN	NaN	NaN	0.00129154	0.00128275	0.00130256	NaN	NaN
1084.99	NaN	NaN	NaN	NaN	NaN	NaN	NaN	NaN	NaN	NaN	NaN	NaN	NaN	NaN	NaN	NaN	NaN	NaN	NaN	NaN	NaN	NaN	NaN	NaN	NaN	NaN	NaN	NaN	NaN	NaN	NaN	0.00161025	0.00141999	NaN	0.00154804	0.00148272	NaN	NaN	NaN	NaN
1085.99	0.00251646	0.00231988	0.00231077	0.00185316	NaN	0.00270135	0.00211638	0.00236446	0.00278007	NaN	0.00234307	0.00262483	0.00228606	0.00212243	0.00187872	0.00211065	0.00263261	NaN	0.00240373	0.00227236	0.00300285	0.0030167	0.00315813	0.00290494	0.00296379	0.00273219	0.00273219	0.0028107	0.00322759	0.00253646	0.00203699	0.00278659	0.00311061	0.00280586	0.0026835	0.00241555	0.00219305	0.00226249	0.00273886	0.00203069
1087.01	NaN	NaN	NaN	NaN	NaN	NaN	NaN	NaN	NaN	NaN	NaN	NaN	NaN	NaN	NaN	NaN	NaN	NaN	0.00185171	NaN	0.00228556	0.00240638	0.00226222	0.0022594	0.00207475	0.00185677	0.00185677	0.00254917	0.00223062	0.00239784	0.00190064	0.00226334	0.00216973	0.00210351	0.00229195	0.00196499	0.00140053	0.00187503	0.00230357	0.00166892
1087.93	0.00618469	0.00561786	0.00582712	0.00682144	0.00605145	0.00689254	0.00665699	0.00723713	0.0071259	0.00562805	0.00656257	0.00704224	0.00718135	0.00640655	0.00560847	0.00602745	0.00601117	0.00551626	0.00706482	0.00651542	0.00709669	0.00427666	0.00589525	0.00729654	0.00598474	0.00670585	0.00670585	0.00741497	0.00620134	0.00481067	0.00602903	0.00680729	0.00581526	0.00524356	0.00585832	0.004631	0.0047222	0.00490393	0.00503429	0.00484417
1088.93	0.00417361	0.00383401	0.00354622	0.00418736	0.00342456	0.00388994	0.0037783	0.00455569	0.00402155	0.00328068	0.00396042	0.00400442	0.0043238	0.00380321	0.00360316	0.00338167	0.00350732	0.00342165	0.00361512	0.00382962	0.00436029	0.0031729	0.00373309	0.00428633	0.00395326	0.00407324	0.00407324	0.00428973	0.00352849	0.00360273	0.00371911	0.00434367	0.00363812	0.00373771	0.00363704	0.00324143	0.00274594	0.002678	0.00322393	0.00278921
1089.9	0.00323349	0.00242179	0.00267803	0.00297556	0.0024759	0.00310515	0.00279193	0.00303678	0.00312634	0.0027793	0.00273786	0.0027624	0.00262151	0.00245714	0.00226727	0.00278831	0.00271091	0.0022197	0.00282862	0.00272146	0.00473387	0.00338061	0.0040189	0.00406906	0.00339254	0.00378608	0.00378608	0.00387615	0.00406514	0.00300398	0.0040531	0.00375316	0.00427846	0.00370247	0.00407434	0.00385043	0.0035368	0.00390543	0.00448503	0.0037991
1090.87	NaN	NaN	NaN	NaN	NaN	NaN	NaN	NaN	NaN	NaN	NaN	NaN	NaN	NaN	NaN	NaN	NaN	NaN	NaN	NaN	0.00228233	0.00243166	0.00252293	0.00259247	0.00289175	0.00208902	0.00208902	0.00329443	0.00255584	0.00178528	0.00241926	0.00217048	0.00245252	0.00240485	0.00263804	0.00228441	0.00189174	0.0027886	0.00283697	0.0026131
1091.89	NaN	NaN	NaN	NaN	NaN	NaN	NaN	NaN	NaN	NaN	NaN	NaN	NaN	NaN	NaN	NaN	NaN	NaN	NaN	NaN	0.00138369	0.00141513	0.00148152	0.00202868	0.00160805	0.00173074	0.00173074	0.00151146	0.00182168	0.00142234	0.00155431	0.0018036	0.00195999	0.00206472	0.00166782	0.0017088	0.0016551	0.00185948	0.00189999	0.00176141
1092.84	NaN	NaN	NaN	NaN	NaN	NaN	NaN	NaN	NaN	NaN	NaN	NaN	NaN	NaN	NaN	NaN	NaN	NaN	NaN	NaN	0.0013361	NaN	0.00148273	NaN	0.00142168	NaN	NaN	NaN	NaN	NaN	NaN	NaN	0.00130925	0.00139387	0.0013695	NaN	0.00130504	NaN	NaN	NaN
1093.34	NaN	NaN	NaN	NaN	NaN	NaN	NaN	NaN	NaN	NaN	NaN	NaN	NaN	NaN	NaN	NaN	NaN	NaN	NaN	NaN	NaN	NaN	NaN	NaN	NaN	NaN	NaN	NaN	NaN	NaN	NaN	NaN	NaN	NaN	NaN	NaN	NaN	0.00138454	NaN	NaN
1093.88	NaN	NaN	NaN	NaN	NaN	NaN	NaN	NaN	NaN	NaN	NaN	NaN	NaN	NaN	NaN	NaN	NaN	NaN	NaN	NaN	0.001443	0.0017585	0.00135354	NaN	NaN	NaN	NaN	NaN	NaN	0.0013679	NaN	0.00171801	0.00142801	NaN	0.00131895	0.00140734	NaN	NaN	NaN	NaN
1094.47	NaN	NaN	NaN	NaN	NaN	NaN	NaN	NaN	NaN	NaN	NaN	NaN	NaN	NaN	NaN	NaN	NaN	NaN	NaN	NaN	NaN	0.00168134	NaN	0.00188413	NaN	NaN	NaN	NaN	NaN	NaN	0.00140741	0.00141795	0.00152038	0.00161564	NaN	0.00153663	0.00184258	0.00152899	0.00134468	0.00132062
1095.33	NaN	NaN	NaN	NaN	NaN	NaN	NaN	NaN	NaN	NaN	NaN	NaN	NaN	NaN	NaN	NaN	NaN	NaN	NaN	NaN	NaN	NaN	0.00144251	NaN	NaN	NaN	NaN	NaN	NaN	NaN	NaN	0.00134105	NaN	NaN	0.00134814	0.00130212	0.00128705	NaN	NaN	0.00135044
1095.84	NaN	NaN	NaN	NaN	NaN	NaN	NaN	NaN	NaN	NaN	NaN	NaN	NaN	NaN	NaN	NaN	NaN	NaN	NaN	NaN	NaN	NaN	NaN	NaN	0.00169105	NaN	NaN	NaN	NaN	NaN	0.00133648	0.0013133	0.00141751	0.00142027	0.00128943	0.00130591	NaN	0.00158026	NaN	NaN
1096.43	NaN	NaN	NaN	NaN	NaN	NaN	NaN	NaN	NaN	NaN	NaN	NaN	NaN	NaN	NaN	NaN	NaN	NaN	NaN	NaN	NaN	NaN	0.00145336	NaN	0.00148633	NaN	NaN	NaN	0.0013682	0.00136077	NaN	NaN	NaN	NaN	NaN	NaN	NaN	NaN	0.00134236	NaN
1096.91	NaN	NaN	NaN	NaN	NaN	NaN	NaN	NaN	NaN	NaN	NaN	NaN	NaN	NaN	NaN	NaN	NaN	NaN	NaN	NaN	NaN	NaN	NaN	NaN	NaN	NaN	NaN	NaN	NaN	NaN	NaN	NaN	NaN	NaN	NaN	NaN	0.00131669	NaN	NaN	NaN
1097.22	NaN	NaN	NaN	NaN	NaN	NaN	NaN	NaN	NaN	NaN	NaN	NaN	NaN	NaN	NaN	NaN	NaN	NaN	NaN	NaN	NaN	NaN	NaN	NaN	NaN	NaN	NaN	NaN	NaN	NaN	NaN	0.00161933	NaN	NaN	NaN	NaN	NaN	NaN	NaN	NaN
1097.86	NaN	NaN	NaN	NaN	NaN	NaN	NaN	NaN	NaN	NaN	NaN	NaN	NaN	NaN	NaN	NaN	NaN	NaN	NaN	NaN	0.00177339	NaN	NaN	0.00142353	0.00151161	NaN	NaN	0.00156489	NaN	0.00144545	0.00168086	0.00132447	0.00139792	0.00158241	0.00164149	0.00149107	NaN	0.00130286	0.00148366	NaN
1098.37	NaN	NaN	NaN	NaN	NaN	NaN	NaN	NaN	NaN	NaN	NaN	NaN	NaN	NaN	NaN	NaN	NaN	NaN	NaN	NaN	NaN	NaN	NaN	NaN	NaN	NaN	NaN	0.0014761	0.00137087	NaN	NaN	NaN	NaN	NaN	NaN	NaN	NaN	NaN	NaN	NaN
1098.92	NaN	NaN	NaN	NaN	NaN	NaN	NaN	NaN	NaN	NaN	NaN	NaN	NaN	NaN	NaN	NaN	NaN	NaN	NaN	NaN	0.00162193	NaN	NaN	0.00159286	NaN	NaN	NaN	NaN	0.00193343	NaN	NaN	0.00135686	0.00141593	0.00151864	NaN	0.00161901	NaN	NaN	NaN	NaN
1099.72	NaN	NaN	NaN	NaN	NaN	NaN	NaN	NaN	NaN	NaN	NaN	NaN	NaN	NaN	NaN	NaN	NaN	NaN	NaN	NaN	NaN	NaN	NaN	NaN	NaN	0.0013763	0.0013763	NaN	NaN	0.00169672	0.00135864	NaN	NaN	NaN	NaN	NaN	NaN	NaN	0.00139172	NaN
1100.62	NaN	NaN	NaN	NaN	NaN	NaN	NaN	NaN	NaN	NaN	NaN	NaN	NaN	NaN	NaN	NaN	NaN	NaN	NaN	NaN	NaN	NaN	NaN	NaN	NaN	NaN	NaN	0.00172779	0.00148769	NaN	0.00139171	NaN	NaN	NaN	0.00144154	0.00153661	NaN	NaN	NaN	0.00128806
1101.92	0.00249466	NaN	NaN	0.00190212	NaN	0.00248338	NaN	0.00219135	0.0027329	NaN	0.00212882	0.00210268	NaN	0.00223663	0.001945	0.00211365	0.00222495	0.00215536	0.00234703	0.0023628	0.00474742	0.00375128	0.00482947	0.00461238	0.00481864	0.00494704	0.00494704	0.00561083	0.00523677	0.00552567	0.00575367	0.00538997	0.00566603	0.00475184	0.00516977	0.00561634	0.00457938	0.00487579	0.00537635	0.00490108
1102.91	NaN	NaN	NaN	NaN	NaN	NaN	NaN	NaN	NaN	NaN	NaN	NaN	NaN	NaN	NaN	NaN	0.00198762	NaN	NaN	NaN	0.00290973	0.00326484	0.00337469	0.00339129	0.00359159	0.00370589	0.00370589	0.00345989	0.00298756	0.00395488	0.00321972	0.00340616	0.00379545	0.00386361	0.00390072	0.00334724	0.00300998	0.00305095	0.00345212	0.00297992
1103.92	0.00237018	0.00232505	0.0024384	0.00248687	0.00243411	0.00282222	0.00263734	0.00269051	0.00285774	0.00213854	0.00219574	0.00298819	0.0027815	0.0024219	0.00207235	0.00248725	0.00249137	0.00244449	0.00301978	0.0027793	0.00278269	0.00216021	0.00229102	0.00209362	0.00250417	0.00268787	0.00268787	0.00232264	0.00204547	0.002485	0.00259604	0.00236641	0.00266473	0.00264158	0.00307697	0.00227418	0.00197035	0.00202614	0.0022278	0.00221192
1104.94	NaN	NaN	NaN	0.00196776	NaN	NaN	NaN	NaN	NaN	NaN	NaN	NaN	NaN	NaN	NaN	NaN	NaN	NaN	NaN	NaN	0.00183406	0.00169987	0.00157805	0.00140896	0.00179842	0.00163501	0.00163501	0.0015403	0.001941	0.00173312	0.00149052	0.00191833	0.00161265	0.00180425	0.00163488	0.00139934	0.00145705	0.00203867	0.00190402	0.00147114
1105.44	NaN	NaN	NaN	NaN	NaN	NaN	NaN	NaN	NaN	NaN	NaN	NaN	NaN	NaN	NaN	NaN	NaN	NaN	NaN	NaN	NaN	0.00136944	NaN	NaN	NaN	NaN	NaN	NaN	NaN	NaN	NaN	NaN	NaN	NaN	NaN	0.00160259	NaN	NaN	NaN	NaN
1105.95	NaN	NaN	NaN	NaN	NaN	NaN	NaN	NaN	NaN	NaN	NaN	NaN	NaN	NaN	NaN	NaN	NaN	NaN	NaN	NaN	0.0017353	0.00143962	0.00167096	0.00172386	0.00170943	0.00198352	0.00198352	0.00159391	0.00170512	0.00170536	0.00134698	0.00192662	0.00143891	0.00150406	0.00184497	0.00162104	0.00170564	0.00154978	0.00163541	0.00135808
1106.86	NaN	NaN	NaN	NaN	NaN	NaN	NaN	NaN	NaN	NaN	NaN	NaN	NaN	NaN	NaN	NaN	NaN	NaN	NaN	NaN	0.00139345	0.00156244	0.00144281	0.0014363	NaN	0.00180316	0.00180316	NaN	0.00135207	NaN	0.00149264	0.00130994	0.00151375	0.00143653	0.00146645	0.00143237	NaN	NaN	0.00143718	NaN
1107.75	NaN	NaN	NaN	NaN	NaN	NaN	NaN	NaN	NaN	NaN	NaN	NaN	NaN	NaN	NaN	NaN	NaN	NaN	NaN	NaN	NaN	NaN	NaN	NaN	NaN	0.00153992	0.00153992	NaN	0.00139873	NaN	NaN	NaN	NaN	NaN	0.00151869	0.00150293	NaN	NaN	NaN	NaN
1108.73	NaN	NaN	NaN	NaN	NaN	NaN	NaN	NaN	NaN	NaN	NaN	NaN	NaN	NaN	NaN	NaN	NaN	NaN	NaN	NaN	NaN	0.00137096	0.00159414	NaN	0.00164752	0.00137125	0.00137125	NaN	NaN	NaN	NaN	NaN	NaN	NaN	0.00137791	0.00135072	NaN	NaN	0.00187706	NaN
1109.35	NaN	NaN	NaN	NaN	NaN	NaN	NaN	NaN	NaN	NaN	NaN	NaN	NaN	NaN	NaN	NaN	NaN	NaN	NaN	NaN	0.00177118	0.00164125	NaN	NaN	NaN	0.00154801	0.00154801	0.0014333	NaN	NaN	NaN	NaN	NaN	0.00130339	NaN	NaN	NaN	0.00139836	NaN	NaN
1109.95	NaN	NaN	NaN	NaN	NaN	NaN	NaN	NaN	NaN	NaN	NaN	NaN	NaN	NaN	NaN	NaN	NaN	NaN	NaN	NaN	NaN	0.00162088	0.00156498	0.00151005	NaN	NaN	NaN	NaN	NaN	0.00139936	0.00143604	NaN	NaN	NaN	0.00134962	NaN	0.001241	NaN	NaN	0.00171483
1110.39	NaN	NaN	NaN	NaN	NaN	NaN	NaN	NaN	NaN	NaN	NaN	NaN	NaN	NaN	NaN	NaN	NaN	NaN	NaN	NaN	NaN	NaN	NaN	NaN	NaN	NaN	NaN	NaN	NaN	NaN	NaN	NaN	NaN	NaN	0.00135137	NaN	NaN	NaN	NaN	NaN
1110.93	NaN	NaN	NaN	NaN	NaN	NaN	NaN	NaN	NaN	NaN	NaN	NaN	NaN	NaN	NaN	NaN	NaN	NaN	NaN	NaN	0.00144053	0.00164234	NaN	NaN	NaN	NaN	NaN	NaN	NaN	NaN	0.00132744	0.00132641	NaN	0.00138015	NaN	0.00136499	0.00128726	0.00160497	NaN	0.00127023
1111.9	NaN	NaN	NaN	NaN	NaN	NaN	NaN	NaN	NaN	NaN	NaN	NaN	NaN	NaN	NaN	NaN	NaN	NaN	NaN	NaN	0.00173254	NaN	0.00163619	0.00157582	0.00151982	NaN	NaN	0.00150843	NaN	0.00167637	0.00180907	0.0014255	0.00138887	0.0017712	0.00194302	0.00191883	0.00161787	0.00152024	0.00145461	NaN
1112.9	NaN	NaN	NaN	NaN	NaN	NaN	NaN	NaN	NaN	NaN	NaN	NaN	NaN	NaN	NaN	NaN	NaN	NaN	NaN	NaN	NaN	NaN	NaN	NaN	NaN	NaN	NaN	NaN	NaN	0.00158455	NaN	0.00153656	NaN	NaN	0.00149777	0.00126271	0.00143337	NaN	0.00134472	0.00147163
1114.07	NaN	NaN	NaN	NaN	0.00230281	NaN	NaN	0.0021949	NaN	NaN	NaN	NaN	NaN	NaN	NaN	NaN	NaN	NaN	0.00188757	NaN	0.00166092	0.00142888	0.00160053	NaN	NaN	NaN	NaN	NaN	NaN	NaN	0.00157321	0.00133699	NaN	NaN	NaN	0.00145218	NaN	0.00147493	0.00159685	NaN
1114.78	NaN	NaN	NaN	NaN	NaN	NaN	NaN	NaN	NaN	NaN	NaN	NaN	NaN	NaN	NaN	NaN	NaN	NaN	NaN	NaN	0.00158784	NaN	NaN	0.00162622	NaN	NaN	NaN	NaN	NaN	NaN	0.00134927	0.001363	NaN	NaN	0.00137298	0.0014317	NaN	NaN	NaN	NaN
1115.09	NaN	NaN	NaN	NaN	NaN	NaN	NaN	NaN	NaN	NaN	NaN	NaN	NaN	NaN	NaN	NaN	NaN	NaN	NaN	NaN	NaN	NaN	NaN	NaN	NaN	NaN	NaN	NaN	NaN	NaN	NaN	NaN	NaN	NaN	NaN	NaN	NaN	NaN	0.00128622	NaN
1115.41	0.00368613	0.00389285	0.0034803	0.00436675	0.00388029	0.00359757	0.00375541	0.00434441	0.00308671	0.00405101	0.00211767	0.00290435	0.00279393	0.00293667	0.00230399	0.00320456	0.0029355	0.00274039	0.00273498	0.00307962	0.00163931	0.0015934	NaN	0.00147961	NaN	NaN	NaN	NaN	NaN	0.00163995	NaN	NaN	NaN	0.00165493	NaN	NaN	NaN	NaN	NaN	NaN
1116.56	NaN	NaN	NaN	0.00229137	0.00222989	NaN	NaN	0.00204096	NaN	NaN	NaN	NaN	NaN	NaN	NaN	NaN	NaN	NaN	0.00182643	NaN	NaN	NaN	NaN	NaN	0.00146357	NaN	NaN	NaN	NaN	0.00136375	NaN	NaN	NaN	0.00146964	0.00144331	0.00128573	0.00146958	NaN	NaN	0.00141472
1117.91	NaN	NaN	0.00222388	NaN	0.0018887	0.00248082	NaN	0.00209705	0.00228731	NaN	0.00191858	0.00222798	NaN	0.00200894	NaN	NaN	0.00230877	NaN	0.00187968	0.00227632	0.0051761	0.00545586	0.00611903	0.00607791	0.00580894	0.00586262	0.00586262	0.00631099	0.00624358	0.00580162	0.00626404	0.00627571	0.00654381	0.00571297	0.00642543	0.00597861	0.00652247	0.00610491	0.00784907	0.00676405
1118.91	NaN	NaN	NaN	NaN	NaN	0.00229786	0.00203295	NaN	NaN	NaN	NaN	0.00206579	NaN	NaN	NaN	NaN	0.00189271	0.00192301	0.00191107	NaN	0.003845	0.00357618	0.00439721	0.00411804	0.00406471	0.00373297	0.00373297	0.00414913	0.00397424	0.00431546	0.00427531	0.00485449	0.00415334	0.00422221	0.00442071	0.00435672	0.00450181	0.00428484	0.00521343	0.0050412
1119.93	NaN	NaN	NaN	NaN	0.00200048	0.00198741	0.00201124	NaN	NaN	NaN	0.00196143	0.00234315	NaN	NaN	NaN	NaN	NaN	NaN	NaN	0.00208502	0.00251352	0.00237349	0.00241588	0.00212389	0.00264892	0.0017035	0.0017035	0.0024179	0.00302208	0.00296118	0.00269454	0.00267964	0.0024049	0.00248583	0.00248773	0.00268612	0.00269058	0.00236218	0.00336993	0.00306159
1120.93	NaN	NaN	NaN	NaN	NaN	NaN	NaN	NaN	NaN	NaN	NaN	NaN	NaN	NaN	NaN	NaN	NaN	NaN	NaN	NaN	NaN	NaN	0.00175298	0.00198261	0.00162144	NaN	NaN	NaN	0.00179304	0.0018235	0.00154458	0.00148266	0.00171207	0.00165264	0.00139495	0.00203142	0.00195148	0.00150248	0.00152074	0.00159787
1121.83	NaN	NaN	NaN	NaN	NaN	NaN	NaN	NaN	NaN	NaN	NaN	NaN	NaN	NaN	NaN	NaN	NaN	NaN	NaN	NaN	0.00144547	0.00142428	NaN	0.00158806	0.00141081	NaN	NaN	0.00139666	0.00161732	0.00164054	NaN	NaN	0.00146346	NaN	NaN	0.00149939	NaN	0.00132365	NaN	NaN
1122.74	NaN	NaN	NaN	NaN	NaN	NaN	NaN	NaN	NaN	NaN	NaN	NaN	NaN	NaN	NaN	NaN	NaN	NaN	NaN	NaN	0.0013296	NaN	0.00138071	NaN	0.00140998	NaN	NaN	NaN	NaN	NaN	NaN	NaN	NaN	0.00156335	0.00134595	NaN	0.00130697	NaN	0.00128894	0.00124316
1123.39	NaN	NaN	NaN	NaN	NaN	NaN	NaN	NaN	NaN	NaN	NaN	NaN	NaN	NaN	NaN	NaN	NaN	NaN	NaN	NaN	NaN	NaN	NaN	NaN	NaN	NaN	NaN	NaN	NaN	NaN	NaN	NaN	NaN	NaN	NaN	0.0013008	NaN	NaN	NaN	NaN
1124	NaN	NaN	NaN	NaN	NaN	NaN	NaN	NaN	NaN	NaN	NaN	NaN	NaN	NaN	NaN	NaN	NaN	NaN	NaN	NaN	0.00160288	0.00175629	NaN	NaN	NaN	0.00162817	0.00162817	0.00156767	0.0015922	0.00182002	0.00152935	0.00153232	0.00143728	0.00182292	0.00136753	0.0014656	0.00128425	NaN	0.00126678	0.00141165
1124.93	NaN	NaN	NaN	NaN	NaN	NaN	NaN	NaN	NaN	NaN	NaN	NaN	NaN	NaN	NaN	NaN	NaN	NaN	NaN	NaN	0.00159293	0.00147984	NaN	NaN	0.00163226	0.00135765	0.00135765	0.00142383	0.00139831	0.00166326	0.0014791	NaN	NaN	NaN	0.00136567	0.00153762	NaN	0.00153018	NaN	0.00132324
1125.31	NaN	NaN	NaN	NaN	NaN	NaN	NaN	NaN	NaN	NaN	NaN	NaN	NaN	NaN	NaN	NaN	NaN	NaN	NaN	NaN	0.00148369	NaN	NaN	NaN	NaN	NaN	NaN	NaN	NaN	NaN	NaN	NaN	NaN	NaN	NaN	NaN	NaN	NaN	NaN	NaN
1125.98	NaN	NaN	NaN	NaN	NaN	NaN	NaN	NaN	NaN	NaN	NaN	NaN	NaN	NaN	NaN	NaN	NaN	NaN	NaN	NaN	0.00141484	NaN	NaN	NaN	NaN	NaN	NaN	NaN	NaN	NaN	0.00136555	NaN	NaN	NaN	0.00155644	NaN	NaN	0.00138829	NaN	0.00141954
1126.87	NaN	NaN	NaN	NaN	NaN	NaN	NaN	NaN	NaN	NaN	NaN	NaN	NaN	NaN	NaN	NaN	NaN	NaN	NaN	NaN	NaN	0.00138767	NaN	NaN	NaN	NaN	NaN	NaN	NaN	0.00150519	NaN	0.00146545	0.00134219	NaN	0.00142938	NaN	0.00127794	NaN	NaN	0.001252
1127.81	NaN	NaN	NaN	NaN	NaN	NaN	NaN	NaN	NaN	NaN	NaN	NaN	NaN	NaN	NaN	NaN	NaN	NaN	NaN	NaN	NaN	NaN	0.00158566	NaN	NaN	NaN	NaN	NaN	NaN	0.00137389	0.00149215	NaN	0.00150509	NaN	0.00143122	NaN	NaN	0.00131079	NaN	NaN
1128.87	NaN	NaN	NaN	NaN	NaN	NaN	NaN	NaN	NaN	NaN	NaN	NaN	NaN	NaN	NaN	NaN	NaN	NaN	NaN	NaN	NaN	NaN	0.00161307	NaN	NaN	NaN	NaN	NaN	NaN	0.00140281	NaN	NaN	NaN	NaN	0.00148149	NaN	NaN	NaN	0.00129262	0.00150169
1130.04	0.00255515	NaN	0.00225976	0.00206096	0.00216178	0.00246617	0.00228894	0.0024804	0.00272592	0.00243263	0.00223468	0.0026742	NaN	0.00226584	0.00198731	NaN	0.00222923	NaN	0.00212094	0.00287737	0.0027863	0.00304591	0.00247905	0.00272858	0.00292979	0.00239687	0.00239687	0.00256215	0.00265667	0.00270406	0.00260035	0.0022532	0.00226	0.00303648	0.00206065	0.00226828	0.00196397	0.00210999	0.00266092	0.0023961
1131.16	0.00289896	0.00275065	0.00284396	0.00258738	0.00304175	0.00247376	0.00276828	0.00305339	0.0025825	0.00282226	0.00227698	0.00227309	0.00235225	0.0026726	0.00208338	0.00221319	0.00203528	0.00196623	0.00249052	0.00262524	0.00174911	0.00173331	0.00188606	0.00211781	0.00197558	0.00175906	0.00175906	0.00238615	0.00240529	0.0018202	0.0019542	0.00179651	0.00209737	0.00213408	0.00193968	0.00179673	0.00196415	0.00185294	0.00176594	0.00193693
1132.03	NaN	NaN	NaN	NaN	NaN	0.00207902	NaN	NaN	NaN	NaN	NaN	NaN	NaN	NaN	NaN	NaN	NaN	NaN	NaN	NaN	0.00180689	NaN	0.00175618	NaN	0.00155385	NaN	NaN	0.00165466	0.00216779	NaN	0.00155189	0.00177661	0.00132998	0.00152706	0.0016008	0.0018506	0.00142608	NaN	NaN	0.00159818
1133.03	NaN	NaN	NaN	NaN	NaN	NaN	NaN	NaN	NaN	NaN	NaN	NaN	NaN	NaN	NaN	NaN	NaN	NaN	NaN	NaN	NaN	NaN	NaN	NaN	NaN	0.00147316	0.00147316	0.00136637	0.00156418	0.00151398	0.00151768	0.00135139	NaN	0.00159243	0.00132628	NaN	0.00130445	0.00143092	NaN	0.00130346
1133.93	NaN	NaN	NaN	NaN	NaN	NaN	NaN	NaN	NaN	NaN	0.0021184	NaN	NaN	NaN	NaN	NaN	NaN	NaN	0.00207443	0.00217713	0.002726	0.00348874	0.00323232	0.00293972	0.00251932	0.00275342	0.00275342	0.00302632	0.0030104	0.00304438	0.00336529	0.002926	0.00300777	0.00346964	0.00273831	0.002877	0.00298233	0.00306001	0.00425549	0.00338595
1134.91	NaN	NaN	NaN	NaN	NaN	NaN	NaN	NaN	NaN	NaN	NaN	NaN	NaN	NaN	NaN	NaN	NaN	NaN	NaN	NaN	0.00286397	0.00198369	0.00199533	0.00218451	0.00220928	0.00196528	0.00196528	0.00265159	0.00212984	0.00215658	0.00242528	0.00214403	0.00214799	0.00230083	0.00208987	0.00206005	0.00248047	0.00240063	0.00282318	0.00239284
1135.91	NaN	NaN	NaN	NaN	NaN	NaN	NaN	NaN	NaN	NaN	NaN	NaN	NaN	NaN	NaN	NaN	NaN	NaN	NaN	NaN	0.00165482	0.00143424	0.0016563	0.00174899	0.00157955	NaN	NaN	0.00166146	0.0016519	0.00199998	0.00170197	0.00157822	0.00160064	0.00165817	0.00189041	0.00223615	0.00222566	0.00184616	0.00167299	0.00138687
1136.93	NaN	NaN	NaN	NaN	NaN	NaN	NaN	NaN	NaN	NaN	NaN	NaN	NaN	NaN	NaN	NaN	NaN	NaN	NaN	NaN	0.0013113	NaN	NaN	NaN	0.00145728	NaN	NaN	NaN	0.00163075	0.00148375	0.00134458	0.00141552	0.00161451	NaN	0.0013584	0.00138737	NaN	NaN	NaN	0.00158425
1137.89	NaN	NaN	NaN	NaN	NaN	NaN	NaN	NaN	NaN	NaN	NaN	NaN	NaN	NaN	NaN	NaN	NaN	NaN	NaN	NaN	0.00143408	NaN	NaN	NaN	NaN	NaN	NaN	NaN	NaN	NaN	NaN	0.0014205	0.00134502	0.00152237	NaN	NaN	0.0014339	NaN	NaN	NaN
1138.64	NaN	NaN	NaN	NaN	NaN	NaN	NaN	NaN	NaN	NaN	NaN	NaN	NaN	NaN	NaN	NaN	NaN	NaN	NaN	NaN	NaN	NaN	0.00135812	NaN	NaN	NaN	NaN	NaN	NaN	NaN	NaN	NaN	0.00132032	0.0018099	NaN	NaN	0.00124213	0.00149566	NaN	0.00138272
1139.11	NaN	NaN	NaN	NaN	NaN	NaN	NaN	NaN	NaN	NaN	NaN	NaN	NaN	NaN	NaN	NaN	NaN	NaN	NaN	NaN	NaN	NaN	0.00170515	NaN	NaN	NaN	NaN	NaN	NaN	0.00139463	NaN	NaN	NaN	NaN	0.00147784	NaN	NaN	NaN	0.00134768	NaN
1139.89	NaN	NaN	NaN	NaN	NaN	NaN	NaN	NaN	NaN	NaN	NaN	NaN	NaN	NaN	NaN	NaN	NaN	NaN	NaN	NaN	NaN	NaN	NaN	NaN	NaN	0.00143625	0.00143625	NaN	NaN	0.00152238	NaN	0.0015474	NaN	0.00163776	0.00130783	0.00146281	0.00138743	NaN	NaN	NaN
1140.51	NaN	NaN	NaN	NaN	NaN	NaN	NaN	NaN	NaN	NaN	NaN	NaN	NaN	NaN	NaN	NaN	NaN	NaN	NaN	NaN	0.00132862	NaN	NaN	NaN	NaN	NaN	NaN	NaN	NaN	NaN	NaN	NaN	NaN	NaN	NaN	NaN	NaN	NaN	NaN	NaN
1140.8	NaN	NaN	NaN	NaN	NaN	NaN	NaN	NaN	NaN	NaN	NaN	NaN	NaN	NaN	NaN	NaN	NaN	NaN	NaN	NaN	NaN	NaN	NaN	NaN	NaN	NaN	NaN	NaN	NaN	0.00160347	NaN	0.00135434	NaN	NaN	NaN	NaN	NaN	NaN	0.0012716	0.0013809
1141.21	NaN	NaN	NaN	NaN	NaN	NaN	NaN	NaN	NaN	NaN	NaN	NaN	NaN	NaN	NaN	NaN	NaN	NaN	NaN	NaN	NaN	0.00138359	NaN	NaN	NaN	NaN	NaN	NaN	NaN	NaN	NaN	0.00133261	NaN	0.00137972	NaN	NaN	NaN	NaN	NaN	NaN
1141.56	NaN	NaN	NaN	NaN	NaN	NaN	NaN	NaN	NaN	NaN	NaN	NaN	NaN	NaN	NaN	NaN	NaN	NaN	NaN	NaN	NaN	NaN	NaN	NaN	NaN	NaN	NaN	NaN	NaN	NaN	NaN	NaN	NaN	NaN	NaN	NaN	NaN	NaN	NaN	NaN
1141.92	NaN	NaN	NaN	NaN	NaN	NaN	NaN	NaN	NaN	NaN	NaN	NaN	NaN	NaN	NaN	NaN	NaN	NaN	NaN	NaN	0.00182779	NaN	NaN	NaN	0.00148487	NaN	NaN	0.00165862	NaN	NaN	0.00162382	0.00159048	0.00159337	0.00180259	0.00149536	0.00173153	NaN	0.00131487	0.00171108	NaN
1142.86	NaN	NaN	NaN	NaN	NaN	NaN	NaN	NaN	NaN	NaN	NaN	NaN	NaN	NaN	NaN	NaN	NaN	NaN	NaN	NaN	0.00137087	0.00180679	0.00150716	NaN	0.00149839	NaN	NaN	0.0013944	NaN	NaN	0.00177257	0.00135439	NaN	0.00142949	0.00178714	0.00127528	0.00145897	0.00139594	0.00140656	0.00166848
1143.75	NaN	NaN	NaN	NaN	NaN	NaN	NaN	NaN	NaN	NaN	NaN	NaN	NaN	NaN	NaN	NaN	NaN	NaN	NaN	NaN	NaN	NaN	NaN	NaN	NaN	NaN	NaN	NaN	NaN	NaN	NaN	NaN	0.00148613	0.00177943	0.0015151	0.00145395	NaN	NaN	NaN	0.00146059
1144.79	NaN	NaN	NaN	NaN	NaN	NaN	NaN	NaN	NaN	NaN	NaN	NaN	NaN	NaN	NaN	NaN	NaN	NaN	NaN	NaN	NaN	0.00162287	NaN	NaN	NaN	NaN	NaN	NaN	NaN	NaN	NaN	NaN	NaN	0.00142889	NaN	0.00152523	NaN	0.00157325	0.00143311	0.00129709
1145.99	NaN	0.00221457	0.00255741	0.00202822	NaN	0.0025382	NaN	0.00242339	0.00239783	0.00225058	0.00239363	0.00256162	NaN	0.00259263	0.00186376	NaN	0.00229594	NaN	0.0026702	0.00252346	0.00391792	0.0041977	0.00423295	0.00429234	0.00398618	0.00427543	0.00427543	0.00480025	0.00499712	0.00445772	0.00444673	0.00506135	0.00477221	0.00426061	0.00447169	0.00428883	0.00436157	0.0037847	0.004106	0.0040223
1146.98	NaN	NaN	NaN	NaN	NaN	0.00210655	NaN	NaN	NaN	NaN	NaN	0.00201743	NaN	0.00197482	NaN	NaN	0.00195391	NaN	0.00204914	NaN	0.00283877	0.00278112	0.00252204	0.00308506	0.00367871	0.00267915	0.00267915	0.00265217	0.00240734	0.0030155	0.00304726	0.00348712	0.00318221	0.00323228	0.00313596	0.00299725	0.00314464	0.00312623	0.00350026	0.00269223
1147.99	NaN	NaN	NaN	NaN	NaN	NaN	NaN	NaN	NaN	NaN	NaN	NaN	NaN	0.00194418	NaN	NaN	NaN	NaN	0.00182077	NaN	0.00210366	0.00189924	0.00198671	0.0015568	0.00185388	0.00142114	0.00142114	0.0018696	0.00206335	0.00198445	0.00189754	0.00202863	0.00205881	0.00215003	0.00213593	0.00182071	0.00160629	0.00177547	0.00237738	0.00182599
1148.99	NaN	NaN	NaN	NaN	NaN	NaN	NaN	NaN	NaN	NaN	NaN	NaN	NaN	NaN	NaN	NaN	NaN	NaN	NaN	NaN	NaN	0.00148224	0.00155049	0.00156409	NaN	0.00146318	0.00146318	NaN	0.00195248	NaN	NaN	0.00153461	0.00129678	0.00158478	0.00134755	0.00149479	0.0012437	0.00132151	NaN	0.00133426
1149.91	NaN	NaN	NaN	NaN	NaN	NaN	NaN	NaN	NaN	NaN	NaN	NaN	NaN	NaN	NaN	NaN	NaN	NaN	NaN	NaN	0.00163791	0.00142535	0.00146547	0.00159196	0.00160769	NaN	NaN	NaN	NaN	NaN	0.00149308	NaN	NaN	0.00159901	0.00132579	0.00151502	0.00148014	0.00141919	0.00155324	0.00156675
1150.36	NaN	NaN	NaN	NaN	NaN	NaN	NaN	NaN	NaN	NaN	NaN	NaN	NaN	NaN	NaN	NaN	NaN	NaN	NaN	NaN	NaN	NaN	0.00174591	NaN	NaN	NaN	NaN	NaN	NaN	NaN	NaN	NaN	0.00141988	NaN	NaN	NaN	NaN	NaN	NaN	NaN
1150.96	NaN	NaN	NaN	NaN	NaN	NaN	NaN	NaN	NaN	NaN	NaN	NaN	NaN	NaN	NaN	NaN	NaN	NaN	NaN	NaN	NaN	0.00147906	NaN	0.00143743	NaN	NaN	NaN	NaN	0.00160081	NaN	NaN	NaN	NaN	0.00135714	0.00134706	0.00140803	NaN	NaN	NaN	NaN
1151.9	NaN	NaN	NaN	NaN	NaN	NaN	NaN	NaN	NaN	NaN	NaN	NaN	NaN	NaN	NaN	NaN	NaN	NaN	NaN	NaN	0.00159145	NaN	NaN	NaN	NaN	NaN	NaN	NaN	0.00144329	NaN	NaN	NaN	NaN	0.00146463	NaN	0.00137621	NaN	0.00133465	0.00142112	0.00177683
1152.82	NaN	NaN	NaN	NaN	NaN	NaN	NaN	NaN	NaN	NaN	NaN	NaN	NaN	NaN	NaN	NaN	NaN	NaN	NaN	NaN	NaN	NaN	NaN	0.00149412	NaN	NaN	NaN	NaN	NaN	NaN	NaN	NaN	0.00129009	NaN	0.00129955	0.00146388	NaN	NaN	0.00131673	NaN
1153.56	NaN	NaN	NaN	NaN	NaN	NaN	NaN	NaN	NaN	NaN	NaN	NaN	NaN	NaN	NaN	NaN	NaN	NaN	NaN	NaN	NaN	NaN	NaN	0.00137667	NaN	0.00144903	0.00144903	NaN	NaN	NaN	NaN	NaN	NaN	NaN	NaN	NaN	NaN	NaN	NaN	NaN
1153.89	NaN	NaN	NaN	NaN	NaN	NaN	NaN	NaN	NaN	NaN	NaN	NaN	NaN	NaN	NaN	NaN	NaN	NaN	NaN	NaN	NaN	NaN	NaN	NaN	NaN	NaN	NaN	NaN	NaN	NaN	NaN	NaN	NaN	0.00151228	0.00133409	NaN	NaN	0.00128316	0.00128267	NaN
1154.38	NaN	NaN	NaN	NaN	NaN	NaN	NaN	NaN	NaN	NaN	NaN	NaN	NaN	NaN	NaN	NaN	NaN	NaN	NaN	NaN	NaN	NaN	NaN	NaN	NaN	NaN	NaN	NaN	NaN	NaN	NaN	NaN	NaN	NaN	NaN	NaN	NaN	NaN	NaN	0.00128133
1154.79	NaN	NaN	NaN	NaN	NaN	NaN	NaN	NaN	NaN	NaN	NaN	NaN	NaN	NaN	NaN	NaN	NaN	NaN	NaN	NaN	0.00132704	NaN	NaN	NaN	NaN	NaN	NaN	0.0013529	NaN	0.00141603	NaN	0.00133693	0.001438	0.0014442	NaN	NaN	0.00161099	0.00136567	NaN	0.00139494
1155.15	NaN	NaN	NaN	NaN	NaN	NaN	NaN	NaN	NaN	NaN	NaN	NaN	NaN	NaN	NaN	NaN	NaN	NaN	NaN	NaN	NaN	NaN	0.0017348	NaN	NaN	NaN	NaN	NaN	NaN	NaN	NaN	NaN	NaN	NaN	NaN	NaN	NaN	NaN	NaN	NaN
1155.36	NaN	NaN	NaN	NaN	NaN	NaN	NaN	NaN	NaN	NaN	NaN	NaN	NaN	NaN	NaN	NaN	NaN	NaN	NaN	NaN	NaN	NaN	NaN	NaN	NaN	NaN	NaN	NaN	0.00145489	NaN	NaN	NaN	NaN	NaN	NaN	NaN	NaN	NaN	NaN	NaN
1155.96	NaN	NaN	NaN	NaN	NaN	NaN	NaN	NaN	NaN	NaN	NaN	NaN	NaN	NaN	NaN	NaN	NaN	NaN	NaN	NaN	0.00165839	0.00158401	0.00149806	NaN	0.00154307	NaN	NaN	0.00166541	NaN	0.00198847	0.00150475	0.00185779	0.00197395	0.0013979	0.00170786	0.00146907	0.00149717	0.00156159	0.00134881	0.00126635
1156.41	NaN	NaN	NaN	NaN	NaN	NaN	NaN	NaN	NaN	NaN	NaN	NaN	NaN	NaN	NaN	NaN	NaN	NaN	NaN	NaN	NaN	NaN	NaN	0.00165751	NaN	NaN	NaN	NaN	NaN	NaN	NaN	NaN	NaN	NaN	NaN	NaN	NaN	NaN	NaN	0.00140431
1157.03	NaN	NaN	NaN	NaN	NaN	NaN	NaN	NaN	NaN	NaN	NaN	NaN	NaN	NaN	NaN	NaN	NaN	NaN	NaN	NaN	0.00137512	0.0014103	NaN	0.0013708	NaN	NaN	NaN	0.00137065	0.00165167	NaN	0.00140435	0.00152143	0.00141031	NaN	0.00154895	0.00132984	0.00158997	NaN	0.00134377	NaN
1157.62	NaN	NaN	NaN	NaN	NaN	NaN	NaN	NaN	NaN	NaN	NaN	NaN	NaN	NaN	NaN	NaN	NaN	NaN	NaN	NaN	NaN	NaN	NaN	NaN	NaN	NaN	NaN	NaN	NaN	NaN	NaN	NaN	NaN	NaN	NaN	NaN	NaN	NaN	NaN	0.00130152
1157.98	NaN	NaN	NaN	NaN	NaN	NaN	NaN	NaN	NaN	NaN	NaN	NaN	NaN	NaN	NaN	NaN	NaN	NaN	NaN	NaN	0.00149101	NaN	0.00142751	0.00156893	0.00148078	0.00137908	0.00137908	NaN	0.00154343	NaN	0.00149946	0.00137944	NaN	NaN	NaN	0.00148321	NaN	NaN	0.00130501	0.0014159
1158.42	NaN	NaN	NaN	NaN	NaN	NaN	NaN	NaN	NaN	NaN	NaN	NaN	NaN	NaN	NaN	NaN	NaN	NaN	NaN	NaN	NaN	NaN	NaN	NaN	NaN	NaN	NaN	NaN	NaN	NaN	NaN	NaN	0.00131926	NaN	NaN	NaN	NaN	NaN	NaN	NaN
1158.96	NaN	NaN	NaN	NaN	NaN	NaN	NaN	NaN	NaN	NaN	NaN	NaN	NaN	NaN	NaN	NaN	NaN	NaN	NaN	NaN	0.001356	0.00162073	0.00146607	0.00150769	0.00165935	NaN	NaN	NaN	NaN	NaN	0.00133613	0.00140417	NaN	NaN	0.00132916	NaN	NaN	0.00126043	0.0018232	NaN
1160.05	NaN	NaN	NaN	NaN	NaN	NaN	NaN	NaN	NaN	NaN	NaN	NaN	NaN	NaN	NaN	NaN	NaN	NaN	NaN	NaN	0.00149036	NaN	NaN	0.00162546	NaN	0.0013814	0.0013814	NaN	0.00167212	0.00203653	NaN	NaN	0.001691	NaN	NaN	NaN	0.00151369	0.00144273	NaN	NaN
1160.59	NaN	NaN	NaN	NaN	NaN	NaN	NaN	NaN	NaN	NaN	NaN	NaN	NaN	NaN	NaN	NaN	NaN	NaN	NaN	NaN	NaN	NaN	NaN	NaN	NaN	NaN	NaN	NaN	NaN	NaN	NaN	NaN	NaN	NaN	NaN	NaN	NaN	NaN	NaN	NaN
1161.07	NaN	NaN	NaN	NaN	NaN	NaN	NaN	NaN	NaN	NaN	NaN	NaN	NaN	NaN	NaN	NaN	NaN	NaN	NaN	NaN	NaN	NaN	NaN	0.00156801	NaN	NaN	NaN	NaN	0.00155615	NaN	NaN	NaN	0.00144942	NaN	NaN	NaN	NaN	NaN	NaN	NaN
1161.96	0.00229175	0.00236085	0.00227934	0.00195599	NaN	0.00242807	0.00221583	0.0023969	0.00229713	0.00227526	0.00211434	0.00227493	0.00212935	0.00255279	0.00204753	0.00198628	0.00196157	NaN	0.00202734	0.00239996	0.00527368	0.0052519	0.00495961	0.00498508	0.00525902	0.00496908	0.00496908	0.00532174	0.00608423	0.00498575	0.00614668	0.00547813	0.00569963	0.00555087	0.00504431	0.00548453	0.00612042	0.00504501	0.00681869	0.00643131
1162.97	NaN	NaN	NaN	NaN	NaN	NaN	NaN	NaN	NaN	NaN	NaN	NaN	NaN	0.00196851	NaN	NaN	NaN	NaN	NaN	NaN	0.00412144	0.00362552	0.0036576	0.00416428	0.00422922	0.00339022	0.00339022	0.00515697	0.00387968	0.0036496	0.00358519	0.00357352	0.0040881	0.00374604	0.00389163	0.00370161	0.00439115	0.00376571	0.00456344	0.00450682
1163.96	NaN	NaN	0.00225632	NaN	0.00210134	0.00220655	0.00212703	NaN	0.0023749	0.00247402	NaN	0.0020365	NaN	NaN	0.0019785	0.00215248	0.00221155	NaN	0.00258514	0.00246591	0.00215486	0.00218837	0.00260247	0.00254636	0.00268238	0.00211665	0.00211665	0.00248403	0.00285451	0.00212151	0.00267709	0.00237641	0.00210082	0.00221604	0.00242631	0.00254181	0.00274004	0.00239066	0.00248567	0.00264952
1165.01	NaN	NaN	NaN	NaN	NaN	NaN	NaN	NaN	NaN	NaN	NaN	NaN	NaN	NaN	NaN	NaN	NaN	NaN	NaN	NaN	0.00200538	0.00182443	0.00177421	0.00173052	0.00188159	0.00157534	0.00157534	0.00144547	0.00171627	0.00138902	0.0013985	0.00157867	0.0014841	0.00181241	NaN	0.00185426	0.00209599	0.00172865	0.00151398	0.00145336
1166.08	NaN	NaN	NaN	NaN	NaN	NaN	NaN	NaN	NaN	NaN	NaN	NaN	NaN	NaN	NaN	NaN	NaN	NaN	NaN	NaN	0.00142893	NaN	NaN	0.00135557	0.00153895	0.00137664	0.00137664	0.00163605	0.00135401	NaN	NaN	NaN	NaN	0.00169157	0.00130104	0.00160888	0.00133439	NaN	0.00139042	NaN
1167.12	NaN	NaN	NaN	NaN	NaN	NaN	NaN	NaN	NaN	NaN	NaN	NaN	NaN	NaN	NaN	NaN	NaN	NaN	NaN	NaN	0.00140709	NaN	0.00140995	NaN	NaN	NaN	NaN	NaN	NaN	NaN	NaN	0.00142591	NaN	0.00132047	NaN	0.00166278	0.00136046	NaN	NaN	NaN
1168.04	NaN	NaN	NaN	NaN	NaN	NaN	NaN	NaN	NaN	NaN	NaN	NaN	NaN	NaN	NaN	NaN	NaN	NaN	NaN	NaN	0.00163652	0.00136539	NaN	NaN	NaN	0.0015949	0.0015949	NaN	0.0013603	NaN	0.0014907	NaN	0.00144997	0.00139399	NaN	0.00211215	0.00141261	NaN	0.00149117	0.00143085
1168.58	NaN	NaN	NaN	NaN	NaN	NaN	NaN	NaN	NaN	NaN	NaN	NaN	NaN	NaN	NaN	NaN	NaN	NaN	NaN	NaN	NaN	NaN	NaN	NaN	NaN	NaN	NaN	NaN	NaN	NaN	NaN	NaN	0.00129682	NaN	NaN	0.00125527	NaN	NaN	NaN	0.00159991
1168.95	NaN	NaN	NaN	NaN	NaN	NaN	NaN	NaN	NaN	NaN	NaN	NaN	NaN	NaN	NaN	NaN	NaN	NaN	NaN	NaN	0.00138118	NaN	NaN	NaN	NaN	NaN	NaN	0.00149535	0.00158687	NaN	NaN	NaN	0.00168929	NaN	0.00138815	NaN	0.0014565	0.00134617	NaN	NaN
1169.92	NaN	NaN	NaN	NaN	NaN	NaN	NaN	NaN	NaN	NaN	NaN	NaN	NaN	NaN	NaN	NaN	NaN	NaN	NaN	NaN	0.00160357	0.00143096	0.00140875	0.00160959	0.00165588	0.00166993	0.00166993	0.00157147	0.00137763	0.00133774	0.00136781	0.001343	0.00135605	0.00151093	0.00154294	0.00146796	NaN	NaN	NaN	NaN
1170.78	NaN	NaN	NaN	NaN	NaN	NaN	NaN	NaN	NaN	NaN	NaN	NaN	NaN	NaN	NaN	NaN	NaN	NaN	NaN	NaN	NaN	NaN	0.00156713	0.00135354	NaN	NaN	NaN	0.00148799	NaN	NaN	0.00146166	0.00164711	NaN	NaN	NaN	0.00136064	0.00148415	NaN	NaN	NaN
1171.94	NaN	NaN	NaN	NaN	NaN	NaN	NaN	NaN	NaN	NaN	NaN	NaN	NaN	NaN	NaN	NaN	NaN	NaN	NaN	NaN	NaN	NaN	NaN	0.00165314	NaN	0.00151738	0.00151738	NaN	NaN	NaN	0.00180161	NaN	0.00171041	0.00136228	0.0014189	0.00151076	0.00145767	0.00140902	NaN	0.00146287
1172.77	NaN	NaN	NaN	NaN	NaN	NaN	NaN	NaN	NaN	NaN	NaN	NaN	NaN	NaN	NaN	NaN	NaN	NaN	NaN	NaN	NaN	NaN	NaN	NaN	NaN	0.00146481	0.00146481	NaN	0.00139166	0.00144258	NaN	NaN	0.00144051	NaN	0.0013566	NaN	NaN	NaN	NaN	0.00127184
1173.46	NaN	NaN	NaN	NaN	NaN	NaN	NaN	NaN	NaN	NaN	NaN	NaN	NaN	NaN	NaN	NaN	NaN	NaN	NaN	NaN	NaN	NaN	NaN	NaN	NaN	NaN	NaN	NaN	0.00148717	NaN	NaN	NaN	NaN	NaN	NaN	NaN	NaN	NaN	NaN	0.00147025
1174.1	0.00242578	0.00239906	0.00244012	0.00185736	NaN	0.00267035	NaN	0.00224386	0.00268412	0.00231222	NaN	0.00243592	0.00223743	0.00240772	0.00186765	0.0021039	0.00220061	0.00194448	0.00225864	0.00241164	0.00261417	0.00218923	0.0022892	0.00291614	0.00228684	0.00261787	0.00261787	0.00279094	0.00296474	0.00200573	0.00238239	0.00227277	0.00221297	0.0022746	0.00235286	0.00266457	0.00162544	0.00203842	0.00189328	0.00227587
1175.1	NaN	NaN	NaN	NaN	NaN	NaN	NaN	NaN	NaN	NaN	NaN	NaN	NaN	NaN	NaN	NaN	NaN	NaN	NaN	NaN	0.00202401	0.0018357	0.00165337	0.00182207	0.00227856	0.00205831	0.00205831	0.00163559	0.00182175	NaN	0.00161396	0.0019998	0.00208509	0.00159939	0.00182372	0.00160967	NaN	0.00159977	0.00179308	0.00181105
1175.48	NaN	NaN	NaN	NaN	NaN	NaN	NaN	NaN	NaN	NaN	NaN	NaN	NaN	NaN	NaN	NaN	NaN	NaN	NaN	NaN	NaN	NaN	NaN	NaN	NaN	NaN	NaN	NaN	NaN	0.00141642	NaN	NaN	NaN	NaN	NaN	NaN	NaN	NaN	NaN	NaN
1176.05	NaN	NaN	NaN	NaN	NaN	NaN	NaN	NaN	NaN	NaN	NaN	NaN	NaN	NaN	NaN	NaN	NaN	NaN	NaN	NaN	0.00159561	0.00199124	0.00217364	0.00166428	0.00153628	0.0015432	0.0015432	NaN	0.00140745	0.00152973	NaN	NaN	NaN	NaN	0.00138478	0.00130105	0.00155945	0.00144942	0.00156804	NaN
1176.79	NaN	NaN	NaN	NaN	NaN	NaN	NaN	NaN	NaN	NaN	NaN	NaN	NaN	NaN	NaN	NaN	NaN	NaN	NaN	NaN	NaN	0.00158713	0.00137185	NaN	NaN	NaN	NaN	NaN	0.0016297	NaN	NaN	NaN	0.00153627	0.0014002	NaN	0.00133892	NaN	0.00147271	0.0012936	NaN
1177.31	NaN	NaN	NaN	NaN	NaN	NaN	NaN	NaN	NaN	NaN	NaN	NaN	NaN	NaN	NaN	NaN	NaN	NaN	NaN	NaN	NaN	NaN	NaN	NaN	NaN	NaN	NaN	NaN	NaN	NaN	NaN	0.0013768	NaN	NaN	NaN	NaN	NaN	NaN	NaN	NaN
1177.97	NaN	NaN	NaN	NaN	NaN	NaN	NaN	NaN	NaN	NaN	NaN	NaN	NaN	NaN	NaN	NaN	NaN	NaN	NaN	0.00204508	0.00277054	0.00310166	0.0028388	0.00257808	0.00290019	0.00306482	0.00306482	0.00304214	0.00289027	0.00276534	0.00250775	0.00288198	0.00281682	0.00253815	0.00257971	0.00272656	0.00376709	0.00298869	0.00369056	0.00336057
1178.99	NaN	NaN	NaN	NaN	NaN	NaN	NaN	NaN	NaN	NaN	NaN	NaN	NaN	NaN	NaN	NaN	NaN	NaN	NaN	NaN	0.00226449	0.00238625	0.00203151	0.00220294	0.00237991	0.00234984	0.00234984	0.00236498	0.00265513	0.00246306	0.00220521	0.00169145	0.00221057	0.00249117	0.00199696	0.00210096	0.00234459	0.00252053	0.00278591	0.00292947
1179.95	NaN	NaN	NaN	NaN	NaN	NaN	NaN	NaN	NaN	NaN	NaN	NaN	NaN	NaN	NaN	NaN	NaN	NaN	NaN	NaN	0.00165438	0.00162849	0.00168969	0.00157154	0.00167381	0.00177423	0.00177423	0.0014498	0.0014006	0.00192949	0.00178835	0.00185742	0.00161187	0.00134141	0.00171966	0.00148939	0.00175691	0.00150321	0.00142679	0.00177309
1180.33	NaN	NaN	0.00269209	0.00258213	0.00261399	0.0021588	0.00249745	0.00273932	NaN	0.00209918	0.00188257	0.00226022	0.00206602	0.00261766	NaN	NaN	0.00212227	NaN	0.00248725	NaN	NaN	0.00194006	NaN	NaN	NaN	NaN	NaN	NaN	NaN	NaN	NaN	NaN	NaN	NaN	NaN	NaN	NaN	NaN	NaN	NaN
1181.01	NaN	NaN	NaN	NaN	NaN	NaN	NaN	NaN	NaN	NaN	NaN	NaN	NaN	NaN	NaN	NaN	NaN	NaN	0.00190411	NaN	NaN	NaN	NaN	NaN	0.00150002	NaN	NaN	NaN	0.00135533	NaN	NaN	0.00157016	NaN	NaN	NaN	NaN	NaN	NaN	0.00163114	0.00142435
1181.98	NaN	NaN	NaN	NaN	NaN	NaN	NaN	NaN	NaN	NaN	NaN	NaN	NaN	NaN	NaN	NaN	NaN	NaN	NaN	NaN	NaN	0.00138122	NaN	NaN	NaN	NaN	NaN	0.00139493	NaN	0.00140765	NaN	NaN	NaN	0.00141218	NaN	0.00127996	0.00131427	0.00131378	0.00140865	0.00132007
1182.86	NaN	NaN	NaN	NaN	NaN	NaN	NaN	NaN	NaN	NaN	NaN	NaN	NaN	NaN	NaN	NaN	NaN	NaN	NaN	NaN	0.00171169	0.001667	NaN	NaN	0.00151562	NaN	NaN	0.00135339	0.00166031	0.00179594	0.00137483	NaN	NaN	NaN	0.00130381	0.00144808	0.00153932	NaN	0.00163179	0.00146436
1183.33	NaN	NaN	NaN	NaN	NaN	NaN	NaN	NaN	NaN	NaN	NaN	NaN	NaN	NaN	NaN	NaN	NaN	NaN	NaN	NaN	NaN	0.00153805	NaN	NaN	NaN	NaN	NaN	NaN	NaN	NaN	NaN	NaN	NaN	NaN	NaN	NaN	NaN	NaN	NaN	NaN
1183.94	NaN	NaN	NaN	NaN	NaN	NaN	NaN	NaN	NaN	NaN	NaN	NaN	NaN	NaN	NaN	NaN	NaN	NaN	NaN	NaN	0.00143823	0.00174955	0.00150272	NaN	NaN	0.00171889	0.00171889	0.00160993	0.00162596	0.00174401	NaN	0.00147128	0.00129209	NaN	0.00138318	0.00141524	0.00134234	0.00127367	0.00159317	0.00133992
1184.39	NaN	NaN	NaN	NaN	NaN	NaN	NaN	NaN	NaN	NaN	NaN	NaN	NaN	NaN	NaN	NaN	NaN	NaN	NaN	NaN	NaN	NaN	NaN	NaN	NaN	NaN	NaN	0.00156268	NaN	NaN	NaN	NaN	NaN	NaN	NaN	NaN	NaN	NaN	NaN	NaN
1185	NaN	NaN	NaN	NaN	NaN	NaN	NaN	NaN	NaN	NaN	NaN	NaN	NaN	NaN	NaN	NaN	NaN	NaN	NaN	NaN	NaN	NaN	NaN	0.00136306	0.00178668	NaN	NaN	0.00167579	0.00148662	0.0014991	NaN	0.00136611	0.00147665	NaN	NaN	NaN	0.0013313	NaN	0.00131865	NaN
1185.99	NaN	NaN	NaN	NaN	NaN	NaN	NaN	NaN	NaN	NaN	NaN	NaN	NaN	NaN	NaN	NaN	NaN	NaN	0.00184407	NaN	0.00162399	NaN	0.00162145	NaN	0.00199765	0.00154095	0.00154095	0.00165449	NaN	0.00184657	0.00157191	0.00160441	0.00156469	0.00141264	0.00128726	0.00136898	NaN	0.00149877	0.00150516	0.00193218
1187.02	NaN	NaN	NaN	NaN	NaN	NaN	NaN	NaN	NaN	NaN	NaN	NaN	NaN	NaN	NaN	NaN	NaN	NaN	NaN	NaN	NaN	0.00149427	0.00156597	0.00151977	0.00151601	NaN	NaN	0.00147191	NaN	0.00159654	NaN	NaN	NaN	0.0013902	NaN	0.00126917	0.00159193	NaN	0.00137695	0.00129158
1188.02	NaN	NaN	NaN	NaN	NaN	NaN	NaN	NaN	NaN	NaN	NaN	NaN	NaN	NaN	NaN	NaN	NaN	NaN	NaN	NaN	NaN	NaN	0.00152245	0.00153936	0.00149384	0.00179304	0.00179304	0.00172092	0.00165587	0.00137258	0.0014394	NaN	0.0013371	0.0013811	0.00141663	NaN	0.00138011	0.00126969	0.00136222	0.00128735
1188.99	NaN	NaN	NaN	NaN	NaN	NaN	NaN	NaN	NaN	NaN	NaN	NaN	NaN	NaN	NaN	NaN	NaN	NaN	NaN	NaN	NaN	0.00154471	0.00149329	NaN	NaN	NaN	NaN	0.00169264	NaN	0.00148787	NaN	0.0014237	0.00134141	0.00131505	NaN	0.00153599	NaN	0.00138619	NaN	0.00142544
1190.04	NaN	NaN	0.00220091	NaN	0.00185284	0.00206471	0.00203803	0.00216134	0.00253704	NaN	0.00189719	0.00233608	NaN	0.00207548	0.0020852	NaN	0.00251606	NaN	0.00202641	0.00251429	0.00337054	0.00318368	0.00378773	0.00335389	0.00396561	0.00319702	0.00319702	0.00366052	0.00373921	0.00387835	0.00406703	0.00377864	0.00348362	0.00332547	0.003395	0.00348229	0.00305153	0.00335778	0.00399905	0.00335528
1191.02	NaN	NaN	NaN	NaN	NaN	NaN	NaN	NaN	NaN	NaN	NaN	NaN	NaN	NaN	NaN	NaN	NaN	NaN	NaN	NaN	0.00255795	0.00237798	0.00247234	0.00291536	0.00276765	0.00215122	0.00215122	0.00279917	0.00237183	0.00294855	0.00229384	0.00240365	0.00248545	0.00230592	0.00259473	0.00228921	0.00251155	0.00256946	0.00278865	0.00288031
1192.02	NaN	NaN	NaN	NaN	NaN	NaN	NaN	NaN	NaN	NaN	NaN	NaN	NaN	NaN	NaN	NaN	NaN	NaN	NaN	NaN	0.00171115	0.00160986	0.0019126	0.00202593	0.00207586	0.00171794	0.00171794	0.00190863	0.00203948	0.0018727	0.00162189	0.00203798	0.00182751	0.00194502	0.00151776	0.00199661	0.00184753	0.00161033	0.00200106	0.00190779
1192.62	NaN	NaN	NaN	NaN	NaN	NaN	NaN	NaN	NaN	NaN	NaN	NaN	NaN	NaN	NaN	NaN	NaN	NaN	NaN	NaN	0.00158323	NaN	NaN	NaN	NaN	NaN	NaN	NaN	NaN	NaN	NaN	NaN	0.00139775	NaN	NaN	NaN	NaN	NaN	NaN	NaN
1193.3	0.00292478	0.00303473	0.00334261	0.0033561	0.00344621	0.00297105	0.00341417	0.00370633	0.00315459	0.00457222	0.00206711	0.00224301	NaN	0.00242962	0.00237871	0.00279946	0.00262203	0.0023856	0.0030853	0.00349096	NaN	0.00159511	0.00146902	0.00148216	NaN	0.00137171	0.00137171	NaN	NaN	NaN	NaN	NaN	NaN	NaN	0.00151023	0.00125825	NaN	NaN	NaN	NaN
1194.14	NaN	NaN	NaN	0.00236758	0.00240185	0.00222922	NaN	0.00218906	NaN	0.00298481	NaN	NaN	NaN	NaN	NaN	NaN	NaN	0.00205636	0.00221507	0.00254243	0.00148012	NaN	0.00151878	0.00155002	0.0014	NaN	NaN	NaN	NaN	0.00167073	NaN	0.00132077	NaN	0.00150656	NaN	0.00132431	0.00199944	0.00126045	NaN	0.00133353
1195.01	NaN	NaN	NaN	NaN	NaN	NaN	NaN	NaN	NaN	NaN	NaN	NaN	NaN	NaN	NaN	NaN	NaN	NaN	NaN	NaN	NaN	NaN	0.00141768	NaN	NaN	NaN	NaN	NaN	NaN	NaN	NaN	0.00136027	0.00134304	0.00132552	NaN	NaN	0.00140313	NaN	0.00136515	0.00138421
1195.35	NaN	NaN	NaN	0.00188113	NaN	NaN	NaN	NaN	NaN	NaN	NaN	NaN	NaN	NaN	NaN	NaN	NaN	NaN	NaN	NaN	NaN	NaN	NaN	NaN	NaN	NaN	NaN	NaN	NaN	NaN	NaN	NaN	NaN	NaN	NaN	NaN	NaN	NaN	NaN	0.00124633
1196.13	NaN	NaN	NaN	0.00192099	0.00213977	0.00200915	NaN	0.00236794	NaN	NaN	NaN	NaN	NaN	0.00195071	NaN	NaN	0.00194539	NaN	0.00190471	NaN	0.00184848	NaN	0.00162211	NaN	NaN	NaN	NaN	NaN	0.00146114	0.00150298	NaN	0.00142748	0.00148592	0.0015184	NaN	0.0014918	0.00143403	NaN	NaN	0.00126439
1196.87	NaN	NaN	NaN	NaN	NaN	NaN	NaN	NaN	NaN	NaN	NaN	NaN	NaN	NaN	NaN	NaN	NaN	NaN	NaN	NaN	0.00168559	0.00150676	NaN	0.00156934	0.00159645	0.00166802	0.00166802	0.00146957	NaN	NaN	0.00132187	0.00150332	0.00155422	NaN	0.00151326	NaN	0.00168262	NaN	0.00141811	0.00125527
1197.35	NaN	NaN	NaN	NaN	NaN	NaN	NaN	NaN	NaN	NaN	NaN	NaN	NaN	NaN	NaN	NaN	NaN	NaN	NaN	NaN	NaN	NaN	NaN	NaN	NaN	NaN	NaN	NaN	NaN	0.00161378	NaN	0.00145014	NaN	NaN	NaN	NaN	NaN	NaN	0.00130315	NaN
1198.05	NaN	NaN	NaN	NaN	0.00193625	NaN	NaN	NaN	NaN	NaN	NaN	0.00200167	NaN	NaN	NaN	NaN	NaN	NaN	NaN	0.00216776	0.0017618	0.00193701	0.00168532	0.00191534	0.00177375	0.00188277	0.00188277	0.00148597	0.00176943	0.00199541	0.00150954	0.00175635	0.00173456	0.00175547	0.00187805	0.00185418	0.00146786	0.00152804	0.00171558	0.00212248
1198.96	0.00240371	NaN	NaN	0.00212319	0.00190014	NaN	0.00199086	NaN	0.00218621	0.00289392	NaN	0.0019907	NaN	NaN	0.00202085	0.00201318	0.00190419	0.0022145	0.00222154	0.00251939	0.00211893	0.00177745	0.0019631	0.00198321	0.00240287	0.00197643	0.00197643	0.00214154	0.00202184	0.00200367	0.00171071	0.00179434	0.0016774	0.00176569	0.00165818	0.00187924	0.00175548	NaN	0.00178538	0.00191092
1199.97	NaN	NaN	NaN	NaN	NaN	NaN	NaN	NaN	NaN	NaN	NaN	NaN	NaN	NaN	NaN	NaN	NaN	NaN	NaN	NaN	0.00183518	0.00192599	0.00210963	0.00256108	0.00187977	0.00184424	0.00184424	0.00192011	0.00216002	0.00197665	0.0019207	0.0019645	0.00209176	0.00192845	0.00180833	0.00186886	0.0017653	0.00129874	0.0017562	0.0016304
1200.99	NaN	NaN	NaN	NaN	NaN	NaN	NaN	NaN	NaN	NaN	NaN	NaN	NaN	NaN	NaN	NaN	NaN	NaN	NaN	NaN	0.00144985	0.00138914	0.00163304	0.00146721	0.00185592	NaN	NaN	NaN	0.00139433	0.00138552	NaN	0.00151819	0.00158847	0.00146825	0.00164389	0.0014793	0.00153297	NaN	0.00174584	0.00160037
1201.4	NaN	NaN	NaN	NaN	NaN	NaN	NaN	NaN	NaN	NaN	NaN	NaN	NaN	NaN	NaN	NaN	NaN	NaN	NaN	NaN	NaN	NaN	NaN	NaN	NaN	NaN	NaN	NaN	NaN	NaN	NaN	NaN	NaN	NaN	NaN	NaN	NaN	NaN	NaN	0.00155745
1202.02	NaN	NaN	NaN	NaN	NaN	NaN	NaN	NaN	NaN	NaN	NaN	NaN	NaN	NaN	NaN	NaN	NaN	NaN	NaN	NaN	NaN	0.00151714	0.00154004	NaN	0.00163296	NaN	NaN	0.00197229	NaN	0.00163326	0.0016166	0.00131387	NaN	0.00131481	NaN	NaN	0.00151625	NaN	0.00142902	0.00128979
1202.87	NaN	NaN	NaN	NaN	NaN	NaN	NaN	NaN	NaN	NaN	NaN	NaN	NaN	NaN	NaN	NaN	NaN	NaN	NaN	NaN	NaN	0.00144441	0.00151743	0.00149914	0.00147212	NaN	NaN	NaN	0.00134797	0.00136233	0.00132335	0.00133986	NaN	0.00130444	NaN	NaN	NaN	NaN	NaN	NaN
1203.85	NaN	NaN	NaN	NaN	NaN	NaN	NaN	NaN	NaN	NaN	NaN	NaN	NaN	NaN	NaN	NaN	NaN	NaN	NaN	NaN	0.00142911	NaN	0.0015311	NaN	0.00149437	NaN	NaN	NaN	NaN	0.0015816	NaN	NaN	NaN	0.00133791	0.00129814	0.00130999	NaN	NaN	NaN	NaN
1204.41	NaN	NaN	NaN	NaN	NaN	NaN	NaN	NaN	NaN	NaN	NaN	NaN	NaN	NaN	NaN	NaN	NaN	NaN	NaN	NaN	NaN	NaN	NaN	NaN	NaN	NaN	NaN	NaN	NaN	NaN	NaN	0.00142636	NaN	NaN	NaN	0.00159814	0.00131307	NaN	0.00147538	NaN
1204.95	NaN	NaN	NaN	NaN	NaN	NaN	NaN	NaN	NaN	NaN	NaN	NaN	NaN	NaN	NaN	NaN	NaN	NaN	NaN	NaN	NaN	0.00153381	NaN	0.00141721	0.00167553	0.00141511	0.00141511	NaN	NaN	NaN	0.00154707	NaN	NaN	NaN	NaN	NaN	NaN	NaN	NaN	NaN
1206.01	NaN	NaN	NaN	NaN	NaN	NaN	NaN	NaN	NaN	NaN	NaN	NaN	NaN	NaN	NaN	NaN	NaN	NaN	NaN	NaN	0.00437748	0.00410148	0.00443039	0.00478145	0.00433503	0.00389516	0.00389516	0.0048579	0.0045814	0.00403186	0.00465904	0.00449825	0.00436025	0.00537593	0.00422631	0.00505373	0.00478324	0.00461012	0.00567409	0.00504902
1207.01	NaN	NaN	NaN	NaN	NaN	NaN	NaN	NaN	NaN	NaN	NaN	NaN	NaN	NaN	NaN	NaN	NaN	NaN	NaN	NaN	0.00330593	0.00317164	0.00319287	0.00347316	0.00316789	0.00263225	0.00263225	0.00311991	0.00339484	0.00297783	0.00365256	0.00360452	0.00284131	0.00320694	0.00332469	0.00319338	0.00377232	0.00281812	0.0039619	0.00377751
1208.02	NaN	NaN	NaN	NaN	NaN	NaN	NaN	NaN	NaN	NaN	NaN	NaN	NaN	NaN	NaN	NaN	NaN	NaN	NaN	NaN	0.00191018	0.00237504	0.00231405	0.00206104	0.00201227	0.00175306	0.00175306	0.00220238	0.00217323	0.00191843	0.00181478	0.00188362	0.00208172	0.00201205	0.00211548	0.00217833	0.00218323	0.00177584	0.00210804	0.00228999
1209.02	NaN	NaN	NaN	NaN	NaN	NaN	NaN	NaN	NaN	NaN	NaN	NaN	NaN	NaN	NaN	NaN	NaN	NaN	NaN	NaN	0.00160138	0.00168453	0.00162234	0.00141397	0.0015997	0.0015474	0.0015474	0.00163602	0.00145862	NaN	0.00141787	0.00146595	0.00161063	0.00167987	0.00135553	0.00140754	0.00188184	0.00155126	0.00165319	0.00189673
1209.95	NaN	NaN	NaN	NaN	NaN	NaN	NaN	NaN	NaN	NaN	NaN	NaN	NaN	NaN	NaN	NaN	NaN	NaN	NaN	NaN	0.00149314	NaN	0.00155692	NaN	0.00161255	0.00167427	0.00167427	NaN	0.0013879	NaN	NaN	0.00143618	NaN	0.00155891	0.00133111	NaN	0.00166729	NaN	0.00152383	0.00126992
1210.97	NaN	NaN	NaN	NaN	NaN	NaN	NaN	NaN	NaN	NaN	NaN	NaN	NaN	NaN	NaN	NaN	NaN	NaN	NaN	NaN	NaN	0.00142874	0.00139901	0.00139869	0.00148064	NaN	NaN	NaN	0.00148228	NaN	NaN	0.00157037	NaN	NaN	NaN	NaN	0.00128735	NaN	0.00138209	0.0012496
1212.05	NaN	NaN	NaN	NaN	NaN	NaN	NaN	NaN	NaN	NaN	NaN	NaN	NaN	NaN	NaN	NaN	NaN	NaN	NaN	NaN	0.00163453	NaN	0.00152802	0.00166619	0.00194732	0.00143461	0.00143461	0.0013983	0.00154035	0.0014715	0.00167092	0.00151771	0.00152149	0.0017222	NaN	0.00145029	0.00137881	0.00126425	0.00132061	0.00143398
1213.01	NaN	NaN	NaN	NaN	NaN	NaN	NaN	NaN	NaN	NaN	NaN	NaN	NaN	NaN	NaN	NaN	NaN	NaN	NaN	NaN	0.00167469	0.00164937	0.00154907	0.00144505	0.0015658	0.0014178	0.0014178	NaN	0.00138326	NaN	0.00156051	0.00139529	NaN	0.00142032	0.00134582	NaN	0.00137166	0.00140233	0.00130758	NaN
1213.48	NaN	NaN	NaN	NaN	NaN	NaN	NaN	NaN	NaN	NaN	NaN	NaN	NaN	NaN	NaN	NaN	NaN	NaN	NaN	NaN	NaN	NaN	NaN	NaN	NaN	NaN	NaN	NaN	NaN	NaN	NaN	NaN	NaN	NaN	NaN	NaN	NaN	NaN	NaN	NaN
1214.06	NaN	NaN	NaN	NaN	NaN	NaN	NaN	NaN	NaN	NaN	NaN	NaN	NaN	NaN	NaN	NaN	NaN	NaN	NaN	NaN	0.00166525	0.00177174	0.00153122	0.00163731	0.00250444	0.00177907	0.00177907	0.0016513	0.00179844	0.00133767	0.00177268	0.00199922	0.00146996	0.00180653	0.00211659	0.00206266	0.00253585	0.0018043	0.00175885	NaN
1215.09	NaN	NaN	NaN	NaN	NaN	NaN	NaN	NaN	NaN	NaN	NaN	NaN	NaN	NaN	NaN	NaN	NaN	NaN	NaN	NaN	0.00136642	NaN	0.00138949	0.0016832	0.00146725	0.00171341	0.00171341	0.00153481	NaN	NaN	NaN	0.00135179	NaN	NaN	0.00136711	0.00166039	0.00155775	0.00177816	0.00143669	NaN
1215.6	NaN	NaN	NaN	NaN	NaN	NaN	NaN	NaN	NaN	NaN	NaN	NaN	NaN	NaN	NaN	NaN	NaN	NaN	NaN	NaN	NaN	NaN	0.00141198	NaN	NaN	NaN	NaN	NaN	NaN	NaN	NaN	NaN	NaN	NaN	NaN	NaN	NaN	NaN	NaN	NaN
1216.07	NaN	NaN	NaN	NaN	NaN	NaN	NaN	NaN	NaN	NaN	NaN	NaN	NaN	NaN	NaN	NaN	NaN	NaN	NaN	NaN	0.00182741	0.00159533	0.00154651	0.00152818	0.00170975	NaN	NaN	0.00150117	0.00160409	0.00177614	0.00157539	0.00134878	0.00174629	NaN	0.00146766	0.0013398	0.00179167	0.00181747	0.00146605	0.00167267
1216.61	NaN	NaN	NaN	NaN	NaN	NaN	NaN	NaN	NaN	NaN	NaN	NaN	NaN	NaN	NaN	NaN	NaN	NaN	NaN	NaN	0.00150183	NaN	NaN	NaN	NaN	NaN	NaN	NaN	NaN	NaN	NaN	NaN	NaN	NaN	NaN	NaN	NaN	0.0014608	NaN	NaN
1217.09	NaN	NaN	NaN	NaN	NaN	NaN	NaN	NaN	NaN	NaN	NaN	NaN	NaN	NaN	NaN	NaN	NaN	NaN	NaN	NaN	NaN	NaN	NaN	NaN	NaN	NaN	NaN	NaN	NaN	0.00133476	NaN	0.00147589	NaN	0.00136968	NaN	NaN	0.00134741	NaN	NaN	NaN
1218.17	NaN	NaN	NaN	NaN	NaN	NaN	NaN	NaN	NaN	NaN	NaN	NaN	NaN	NaN	NaN	NaN	NaN	NaN	NaN	NaN	0.00237676	0.00235937	0.0023228	0.00236212	0.00293251	0.00223479	0.00223479	0.00280526	0.00253828	0.0019631	0.00217707	0.00253828	0.00208569	0.00249834	0.00187389	0.00214295	0.00197922	0.00203027	0.00214521	0.00156256
1219.15	NaN	NaN	NaN	NaN	NaN	NaN	NaN	NaN	NaN	NaN	NaN	NaN	NaN	NaN	NaN	NaN	NaN	NaN	NaN	NaN	0.00214338	NaN	0.00170186	0.00189646	0.00185641	0.00175547	0.00175547	0.00195401	0.0017169	0.00140114	0.00153986	0.00148352	0.00151299	0.00152825	0.0015452	0.0014459	0.00162037	0.00153415	0.00197426	0.00124491
1220.12	NaN	NaN	NaN	NaN	NaN	NaN	NaN	NaN	NaN	NaN	NaN	NaN	NaN	NaN	NaN	NaN	NaN	NaN	NaN	NaN	0.00168005	NaN	NaN	NaN	NaN	0.00139104	0.00139104	0.00161761	NaN	0.00155912	NaN	0.00173357	0.00163764	NaN	NaN	0.00138368	0.00140296	NaN	0.00146444	0.00163754
1221.04	NaN	NaN	NaN	NaN	NaN	NaN	NaN	NaN	NaN	NaN	NaN	NaN	NaN	NaN	NaN	NaN	NaN	NaN	NaN	NaN	NaN	0.00177066	NaN	NaN	NaN	NaN	NaN	NaN	NaN	NaN	NaN	NaN	NaN	NaN	NaN	0.00158885	0.00152043	NaN	NaN	0.00132261
1222.04	NaN	NaN	NaN	NaN	NaN	NaN	NaN	NaN	NaN	NaN	NaN	NaN	NaN	NaN	NaN	NaN	NaN	NaN	NaN	NaN	0.00245811	0.00270332	0.00297965	0.00308407	0.00244692	0.00269838	0.00269838	0.00267939	0.00322736	0.00229676	0.00239008	0.00256342	0.00240543	0.00280497	0.00247325	0.00256517	0.00235893	0.00281147	0.00358282	0.0028182
1223.01	NaN	NaN	NaN	NaN	NaN	NaN	NaN	NaN	NaN	NaN	NaN	NaN	NaN	NaN	NaN	NaN	NaN	NaN	NaN	NaN	0.00189168	0.00239506	0.00215847	0.00284546	0.00182078	0.00253547	0.00253547	0.00243241	0.00227324	0.00191107	0.00189365	0.00241449	0.00195582	0.00231555	0.00188341	0.00246148	0.00237277	0.00218129	0.00244809	0.00254391
1223.99	NaN	NaN	NaN	NaN	NaN	NaN	NaN	NaN	NaN	NaN	NaN	NaN	NaN	NaN	NaN	NaN	NaN	NaN	NaN	NaN	0.00199151	0.00169641	0.0015956	0.00175947	0.0015041	0.00172381	0.00172381	0.00164367	0.00165225	NaN	0.00162608	0.00139524	0.00145951	0.00166421	0.00145446	0.00170919	0.00161979	0.00163407	0.00167144	NaN
1224.91	NaN	NaN	NaN	NaN	NaN	NaN	NaN	NaN	NaN	NaN	NaN	NaN	NaN	NaN	NaN	NaN	NaN	NaN	NaN	NaN	0.00144517	NaN	0.00169022	0.00140822	NaN	0.00135748	0.00135748	NaN	NaN	NaN	0.00136229	NaN	NaN	0.00156821	0.00133666	NaN	NaN	NaN	0.0015126	0.00169586
1225.5	NaN	NaN	NaN	NaN	NaN	NaN	NaN	NaN	NaN	NaN	NaN	NaN	NaN	NaN	NaN	NaN	NaN	NaN	NaN	NaN	NaN	NaN	NaN	NaN	NaN	NaN	NaN	NaN	0.00144205	NaN	NaN	NaN	0.00141076	NaN	NaN	NaN	0.00124654	NaN	NaN	0.00129095
1225.98	NaN	NaN	NaN	NaN	NaN	NaN	NaN	NaN	NaN	NaN	NaN	NaN	NaN	NaN	NaN	NaN	NaN	NaN	NaN	NaN	0.00153142	0.0013937	0.00136759	0.00161791	0.00157049	NaN	NaN	0.00156975	NaN	NaN	0.00142475	0.00131278	NaN	NaN	NaN	NaN	NaN	NaN	NaN	0.0012726
1226.96	NaN	NaN	NaN	NaN	NaN	NaN	NaN	NaN	NaN	NaN	NaN	NaN	NaN	NaN	NaN	NaN	NaN	NaN	NaN	NaN	NaN	NaN	NaN	0.00163378	NaN	NaN	NaN	NaN	NaN	NaN	NaN	0.00130387	NaN	NaN	NaN	NaN	0.00133704	NaN	0.0012663	0.00147521
1227.51	NaN	NaN	NaN	NaN	NaN	NaN	NaN	NaN	NaN	NaN	NaN	NaN	NaN	NaN	NaN	NaN	NaN	NaN	NaN	NaN	NaN	NaN	0.0014693	NaN	0.00156535	NaN	NaN	NaN	NaN	0.00150637	NaN	NaN	NaN	0.00143202	NaN	0.00143817	NaN	0.00133154	NaN	0.00143748
1228.23	NaN	NaN	NaN	NaN	NaN	NaN	NaN	NaN	NaN	NaN	NaN	NaN	NaN	NaN	NaN	NaN	NaN	NaN	NaN	NaN	NaN	0.00149669	0.00134182	NaN	0.00153854	0.00148271	0.00148271	0.00141936	0.00139822	NaN	NaN	NaN	0.00155365	NaN	0.00143267	NaN	0.00134195	NaN	NaN	NaN
1229.1	NaN	NaN	NaN	NaN	NaN	NaN	NaN	NaN	NaN	NaN	NaN	NaN	NaN	NaN	NaN	NaN	NaN	NaN	NaN	NaN	NaN	NaN	NaN	NaN	NaN	0.00141961	0.00141961	NaN	0.00141878	0.00140095	NaN	NaN	NaN	NaN	NaN	0.00127966	NaN	NaN	NaN	NaN
1229.51	NaN	NaN	NaN	NaN	NaN	NaN	NaN	NaN	NaN	NaN	NaN	NaN	NaN	NaN	NaN	NaN	NaN	NaN	NaN	NaN	NaN	NaN	NaN	NaN	NaN	NaN	NaN	NaN	NaN	NaN	NaN	NaN	NaN	NaN	NaN	NaN	0.0014346	NaN	NaN	0.00137137
1229.96	NaN	NaN	NaN	NaN	NaN	NaN	NaN	NaN	NaN	NaN	NaN	NaN	NaN	NaN	NaN	NaN	NaN	NaN	NaN	NaN	NaN	0.00145366	0.0013507	NaN	NaN	NaN	NaN	0.0013695	0.0014432	NaN	NaN	NaN	0.00160213	NaN	0.00148369	0.00141879	NaN	0.0013767	0.00131732	NaN
1230.34	NaN	NaN	NaN	NaN	NaN	NaN	NaN	NaN	NaN	NaN	NaN	NaN	NaN	NaN	NaN	NaN	NaN	NaN	NaN	NaN	0.00149161	NaN	NaN	NaN	NaN	0.00156731	0.00156731	NaN	NaN	NaN	0.00167838	0.00153615	NaN	0.00148952	NaN	NaN	NaN	NaN	NaN	NaN
1231.14	NaN	NaN	NaN	NaN	NaN	NaN	NaN	NaN	NaN	NaN	NaN	NaN	NaN	NaN	NaN	NaN	NaN	NaN	NaN	NaN	NaN	0.00141815	NaN	0.00143931	NaN	NaN	NaN	NaN	0.00150999	0.00137516	0.00152894	NaN	NaN	0.00132966	0.00157184	0.00129415	0.00123953	0.00147379	NaN	0.00155141
1232.07	NaN	NaN	NaN	NaN	NaN	NaN	NaN	NaN	NaN	NaN	NaN	NaN	NaN	NaN	NaN	NaN	NaN	NaN	NaN	NaN	NaN	NaN	0.00158118	NaN	NaN	NaN	NaN	NaN	NaN	0.00137698	0.00139415	0.00137305	NaN	NaN	0.0013542	NaN	NaN	0.00136014	NaN	0.00140157
1233.15	NaN	NaN	NaN	NaN	NaN	NaN	NaN	NaN	NaN	NaN	NaN	NaN	NaN	NaN	NaN	NaN	NaN	NaN	NaN	NaN	NaN	0.00141569	NaN	0.00141182	0.00152158	NaN	NaN	NaN	NaN	NaN	NaN	NaN	NaN	NaN	NaN	NaN	NaN	0.00129833	NaN	0.00130074
1234.07	NaN	NaN	NaN	NaN	NaN	NaN	NaN	NaN	NaN	NaN	NaN	NaN	NaN	NaN	NaN	NaN	NaN	NaN	NaN	NaN	0.00304796	0.00329875	0.00263623	0.00290125	0.00257161	0.00271068	0.00271068	0.00280244	0.0027291	0.00314031	0.00299488	0.00307691	0.0030012	0.00323189	0.00287469	0.00304798	0.00203436	0.00269393	0.00293674	0.00316515
1235.07	NaN	NaN	NaN	NaN	NaN	NaN	NaN	NaN	NaN	NaN	NaN	NaN	NaN	NaN	NaN	NaN	NaN	NaN	NaN	NaN	0.00224821	0.00257484	0.0022859	0.00257497	0.00195402	0.00200908	0.00200908	0.00245367	0.00204657	0.00232505	0.00196913	0.00211801	0.00200304	0.00264547	0.00262723	0.0025515	0.00192139	0.00202685	0.00278867	0.00224315
1236.07	NaN	NaN	NaN	NaN	NaN	NaN	NaN	NaN	NaN	NaN	NaN	NaN	NaN	NaN	NaN	NaN	NaN	NaN	NaN	NaN	0.00161574	0.00162321	0.00168549	0.00139313	0.00171343	0.00166911	0.00166911	0.0014426	0.00143018	0.00148092	0.00153262	0.00148971	0.00132816	0.00166788	0.00183155	0.00148066	NaN	0.00133249	0.00166757	0.00140261
1237.09	NaN	NaN	NaN	NaN	NaN	NaN	NaN	NaN	NaN	NaN	NaN	NaN	NaN	NaN	NaN	NaN	NaN	NaN	NaN	NaN	0.00134767	NaN	NaN	NaN	0.00146161	0.00146231	0.00146231	0.00146985	0.00144836	NaN	NaN	NaN	NaN	0.00166704	0.00132068	NaN	NaN	NaN	0.00150452	NaN
1237.5	NaN	NaN	NaN	NaN	NaN	NaN	NaN	NaN	NaN	NaN	NaN	NaN	NaN	NaN	NaN	NaN	NaN	NaN	NaN	NaN	NaN	NaN	NaN	NaN	NaN	NaN	NaN	NaN	NaN	0.00139406	NaN	NaN	NaN	NaN	NaN	NaN	NaN	NaN	NaN	NaN
1238	NaN	NaN	NaN	NaN	NaN	NaN	NaN	NaN	NaN	NaN	NaN	NaN	NaN	NaN	NaN	NaN	NaN	NaN	NaN	NaN	0.00138348	NaN	NaN	0.00136851	0.00153183	0.00152193	0.00152193	0.00134759	0.00153161	0.00135559	NaN	NaN	NaN	0.00155164	NaN	0.00129415	NaN	NaN	0.00155062	0.00126892
1239.18	NaN	NaN	NaN	NaN	NaN	NaN	NaN	NaN	NaN	NaN	NaN	NaN	NaN	NaN	NaN	NaN	NaN	NaN	NaN	NaN	NaN	NaN	0.00144756	NaN	0.00153342	NaN	NaN	0.00142594	NaN	0.00144394	NaN	0.00168359	NaN	NaN	NaN	NaN	0.00132572	0.00148459	0.00160441	0.00149066
1239.56	NaN	NaN	NaN	NaN	NaN	NaN	NaN	NaN	NaN	NaN	NaN	NaN	NaN	NaN	NaN	NaN	NaN	NaN	NaN	NaN	NaN	NaN	NaN	NaN	NaN	NaN	NaN	NaN	NaN	NaN	NaN	NaN	NaN	NaN	NaN	NaN	NaN	NaN	NaN	0.00145839
1240.27	NaN	NaN	NaN	NaN	NaN	NaN	NaN	NaN	NaN	NaN	NaN	NaN	NaN	NaN	NaN	NaN	NaN	NaN	NaN	NaN	NaN	NaN	NaN	NaN	NaN	NaN	NaN	NaN	NaN	0.00137781	NaN	NaN	NaN	0.0015615	NaN	0.0013758	NaN	0.00128779	NaN	0.00124875
1240.87	NaN	NaN	NaN	NaN	NaN	NaN	NaN	NaN	NaN	NaN	NaN	NaN	NaN	NaN	NaN	NaN	NaN	NaN	NaN	NaN	NaN	NaN	NaN	0.00138202	NaN	NaN	NaN	NaN	NaN	NaN	NaN	NaN	NaN	0.00142999	NaN	NaN	NaN	NaN	NaN	NaN
1241.27	NaN	NaN	NaN	NaN	NaN	NaN	NaN	NaN	NaN	NaN	NaN	NaN	NaN	NaN	NaN	NaN	NaN	NaN	NaN	NaN	NaN	NaN	NaN	NaN	NaN	NaN	NaN	NaN	NaN	0.0014147	NaN	NaN	NaN	NaN	NaN	NaN	NaN	NaN	NaN	0.00135933
1242.14	NaN	NaN	NaN	NaN	NaN	NaN	NaN	NaN	NaN	NaN	NaN	NaN	NaN	NaN	NaN	NaN	NaN	NaN	NaN	NaN	NaN	0.00168336	NaN	NaN	NaN	NaN	NaN	0.00134975	NaN	0.00137919	NaN	NaN	0.00129024	NaN	0.0015554	0.00164453	NaN	0.00134602	0.00147495	0.00127361
1242.74	NaN	NaN	NaN	NaN	NaN	NaN	NaN	NaN	NaN	NaN	NaN	NaN	NaN	NaN	NaN	NaN	NaN	NaN	NaN	NaN	0.00135774	NaN	NaN	NaN	NaN	NaN	NaN	NaN	NaN	NaN	NaN	NaN	NaN	NaN	NaN	NaN	NaN	NaN	NaN	NaN
1243.17	NaN	NaN	NaN	NaN	NaN	NaN	NaN	NaN	NaN	NaN	NaN	NaN	NaN	NaN	NaN	NaN	NaN	NaN	NaN	NaN	NaN	NaN	0.00158425	NaN	0.00161258	NaN	NaN	NaN	NaN	0.001713	NaN	NaN	NaN	0.00144465	NaN	0.0013832	0.00124748	NaN	NaN	0.00139481
1244.04	NaN	NaN	NaN	NaN	NaN	NaN	NaN	NaN	NaN	NaN	NaN	NaN	NaN	NaN	NaN	NaN	NaN	NaN	NaN	NaN	NaN	0.00154486	0.00148258	NaN	NaN	NaN	NaN	0.00154274	0.00145378	0.00162063	0.00153735	NaN	0.00140769	NaN	0.00170899	0.00142853	0.00130096	NaN	0.00178177	0.00126028
1244.38	NaN	NaN	NaN	NaN	NaN	NaN	NaN	NaN	NaN	NaN	NaN	NaN	NaN	NaN	NaN	NaN	NaN	NaN	NaN	NaN	NaN	NaN	NaN	0.00180232	NaN	NaN	NaN	NaN	NaN	NaN	NaN	NaN	NaN	0.00145388	NaN	NaN	NaN	NaN	NaN	NaN
1244.96	NaN	NaN	NaN	NaN	NaN	NaN	NaN	NaN	NaN	NaN	NaN	NaN	NaN	NaN	NaN	NaN	NaN	NaN	NaN	NaN	0.00131812	0.00149123	NaN	0.00154568	NaN	NaN	NaN	0.00146523	NaN	0.00166164	NaN	0.00154511	NaN	NaN	0.00131715	0.0013018	NaN	NaN	0.00154377	0.00126412
1245.26	NaN	NaN	NaN	NaN	NaN	NaN	NaN	NaN	NaN	NaN	NaN	NaN	NaN	NaN	NaN	NaN	NaN	NaN	NaN	NaN	NaN	NaN	NaN	NaN	NaN	NaN	NaN	NaN	NaN	NaN	NaN	NaN	NaN	NaN	NaN	0.00151704	0.00153428	NaN	NaN	NaN
1246.03	NaN	NaN	NaN	NaN	NaN	NaN	NaN	NaN	NaN	NaN	NaN	NaN	NaN	NaN	NaN	NaN	NaN	NaN	NaN	NaN	0.00161686	NaN	0.00137373	0.00185045	NaN	NaN	NaN	NaN	NaN	NaN	NaN	0.00148763	NaN	NaN	0.00135709	NaN	NaN	0.00133713	0.00133142	0.00128282
1247.13	NaN	NaN	NaN	NaN	NaN	NaN	NaN	NaN	NaN	NaN	NaN	NaN	NaN	NaN	NaN	NaN	NaN	NaN	NaN	NaN	NaN	NaN	0.00146946	NaN	NaN	NaN	NaN	NaN	NaN	0.00151129	NaN	0.00152612	NaN	NaN	0.0013442	NaN	NaN	0.00129499	0.00156817	NaN
1248.18	NaN	NaN	NaN	NaN	NaN	NaN	NaN	NaN	NaN	NaN	NaN	NaN	NaN	NaN	NaN	NaN	NaN	NaN	NaN	NaN	NaN	NaN	0.00151777	0.0013534	NaN	NaN	NaN	0.00142994	NaN	NaN	NaN	NaN	NaN	0.00133389	NaN	NaN	0.001463	0.00141783	0.00151709	0.00128049
1249.14	NaN	NaN	NaN	NaN	NaN	NaN	NaN	NaN	NaN	NaN	NaN	NaN	NaN	NaN	NaN	NaN	NaN	NaN	NaN	NaN	NaN	NaN	0.00154858	NaN	NaN	NaN	NaN	NaN	NaN	NaN	NaN	NaN	NaN	NaN	0.00147311	0.00138535	NaN	0.00132813	NaN	NaN
1250.07	NaN	NaN	NaN	NaN	NaN	NaN	NaN	NaN	NaN	NaN	NaN	NaN	NaN	NaN	NaN	NaN	NaN	NaN	NaN	NaN	0.00638739	0.00619667	0.00572479	0.00703023	0.00622284	0.00637073	0.00637073	0.00685618	0.00602123	0.00568072	0.00635152	0.00657396	0.00600287	0.00588631	0.0061527	0.00558536	0.00552318	0.00598025	0.00657166	0.0061689
1251.07	NaN	NaN	NaN	NaN	NaN	NaN	NaN	NaN	NaN	NaN	NaN	NaN	NaN	NaN	NaN	NaN	NaN	NaN	NaN	NaN	0.00534731	0.00404928	0.00426378	0.00496045	0.00479631	0.00466202	0.00466202	0.00524556	0.00425071	0.00412077	0.00490168	0.00507542	0.00448366	0.00492402	0.00410854	0.00403308	0.00422183	0.00414554	0.00487094	0.00509527
1252.08	NaN	NaN	NaN	NaN	NaN	NaN	NaN	NaN	NaN	NaN	NaN	NaN	NaN	NaN	NaN	NaN	NaN	NaN	NaN	NaN	0.00295064	0.00245285	0.00250431	0.00242277	0.00255152	0.00233457	0.00233457	0.00244584	0.00223638	0.00240747	0.00284735	0.00269156	0.00247955	0.0023539	0.00239377	0.00208578	0.00227437	0.00208642	0.00291688	0.00229565
1253.07	NaN	NaN	NaN	NaN	NaN	NaN	NaN	NaN	NaN	NaN	NaN	NaN	NaN	NaN	NaN	NaN	NaN	NaN	NaN	NaN	0.00161651	0.00161186	0.00169179	NaN	0.00159124	NaN	NaN	NaN	NaN	0.001354	0.0014843	0.00148427	0.00169092	0.00149914	0.00131445	0.00143749	0.00149441	NaN	0.0018007	0.00161126
1254.22	NaN	NaN	NaN	NaN	NaN	NaN	NaN	NaN	NaN	NaN	NaN	NaN	NaN	NaN	NaN	NaN	NaN	NaN	NaN	NaN	NaN	0.00140009	0.00143838	NaN	NaN	NaN	NaN	NaN	0.00147749	NaN	0.00136385	NaN	NaN	0.00135801	NaN	NaN	0.00138569	NaN	0.0013988	0.00136431
1255.16	NaN	NaN	NaN	NaN	NaN	NaN	NaN	NaN	NaN	NaN	NaN	NaN	NaN	NaN	NaN	NaN	NaN	NaN	NaN	NaN	NaN	0.00144138	NaN	NaN	NaN	NaN	NaN	NaN	NaN	0.00138726	NaN	0.00133952	NaN	0.00144839	NaN	0.00148674	0.00134862	NaN	NaN	0.00143264
1256.21	NaN	NaN	NaN	NaN	NaN	NaN	NaN	NaN	NaN	NaN	NaN	NaN	NaN	NaN	NaN	NaN	NaN	NaN	NaN	NaN	NaN	0.00153728	NaN	0.00158306	NaN	NaN	NaN	0.00133931	NaN	0.00135742	0.00170459	0.00138807	NaN	0.00134791	NaN	0.00130177	NaN	NaN	NaN	NaN
1256.74	NaN	NaN	NaN	NaN	NaN	NaN	NaN	NaN	NaN	NaN	NaN	NaN	NaN	NaN	NaN	NaN	NaN	NaN	NaN	NaN	NaN	NaN	NaN	NaN	0.00154183	NaN	NaN	NaN	NaN	NaN	NaN	0.00152431	NaN	NaN	NaN	NaN	0.00136119	0.00134942	NaN	NaN
1257.16	NaN	NaN	NaN	NaN	NaN	NaN	NaN	NaN	NaN	NaN	NaN	NaN	NaN	NaN	NaN	NaN	NaN	NaN	NaN	NaN	NaN	NaN	0.00159343	NaN	NaN	NaN	NaN	NaN	0.00148384	NaN	NaN	NaN	NaN	NaN	NaN	NaN	NaN	NaN	NaN	NaN
1257.44	NaN	NaN	NaN	NaN	NaN	NaN	NaN	NaN	NaN	NaN	NaN	NaN	NaN	NaN	NaN	NaN	NaN	NaN	NaN	NaN	NaN	0.00137747	NaN	NaN	NaN	NaN	NaN	NaN	NaN	NaN	NaN	NaN	NaN	NaN	NaN	NaN	NaN	NaN	NaN	NaN
1258.09	NaN	NaN	NaN	NaN	NaN	NaN	NaN	NaN	NaN	NaN	NaN	NaN	NaN	NaN	NaN	NaN	NaN	NaN	NaN	NaN	0.00155193	NaN	NaN	NaN	NaN	NaN	NaN	NaN	NaN	NaN	NaN	0.00134577	NaN	NaN	NaN	0.0015552	0.00144023	0.00129133	0.00132484	NaN
1258.5	NaN	NaN	NaN	NaN	NaN	NaN	NaN	NaN	NaN	NaN	NaN	NaN	NaN	NaN	NaN	NaN	NaN	NaN	NaN	NaN	NaN	NaN	NaN	NaN	NaN	NaN	NaN	NaN	NaN	NaN	NaN	NaN	NaN	NaN	NaN	0.00159075	NaN	NaN	NaN	0.00166552
1259.05	NaN	NaN	NaN	NaN	NaN	NaN	NaN	NaN	NaN	NaN	NaN	NaN	NaN	NaN	NaN	NaN	NaN	NaN	NaN	NaN	0.00137171	NaN	NaN	NaN	NaN	NaN	NaN	NaN	NaN	NaN	NaN	NaN	NaN	NaN	NaN	0.00127217	NaN	0.00134009	NaN	NaN
1260.13	NaN	NaN	NaN	NaN	NaN	NaN	NaN	NaN	NaN	NaN	NaN	NaN	NaN	NaN	NaN	NaN	NaN	NaN	NaN	NaN	0.00159302	NaN	NaN	NaN	NaN	NaN	NaN	0.00135728	NaN	0.00144837	NaN	NaN	NaN	NaN	0.00134047	0.00136088	NaN	0.00155021	NaN	NaN
1261.17	NaN	NaN	NaN	NaN	NaN	NaN	NaN	NaN	NaN	NaN	NaN	NaN	NaN	NaN	NaN	NaN	NaN	NaN	NaN	NaN	NaN	0.0018109	NaN	NaN	NaN	NaN	NaN	NaN	NaN	NaN	0.00132843	NaN	0.0014313	NaN	NaN	0.00127777	NaN	0.00161624	NaN	0.00131425
1262.24	NaN	NaN	NaN	NaN	NaN	NaN	NaN	NaN	NaN	NaN	NaN	NaN	NaN	NaN	NaN	NaN	NaN	NaN	NaN	NaN	0.00245551	0.00222314	0.00185019	0.00199112	0.0020801	0.00248108	0.00248108	0.00283813	0.00198429	0.00171716	0.00258684	0.00200622	0.00179509	0.00209821	0.00246474	0.0018991	0.00165423	0.00206434	0.00196814	0.00149077
1262.73	NaN	NaN	NaN	NaN	NaN	NaN	NaN	NaN	NaN	NaN	NaN	NaN	NaN	NaN	NaN	NaN	NaN	NaN	NaN	NaN	NaN	NaN	NaN	NaN	NaN	NaN	NaN	NaN	NaN	NaN	NaN	NaN	NaN	NaN	NaN	NaN	NaN	0.00161255	NaN	NaN
1263.22	NaN	NaN	NaN	NaN	NaN	NaN	NaN	NaN	NaN	NaN	NaN	NaN	NaN	NaN	NaN	NaN	NaN	NaN	NaN	NaN	0.00213673	0.00196522	0.0016581	0.00187868	0.00173334	0.00177981	0.00177981	0.0014727	0.0019451	0.00148819	0.0020608	0.00159907	0.00149922	0.00154416	0.00173553	0.00168613	0.00141847	0.00161498	0.00178296	NaN
1264.21	NaN	NaN	NaN	NaN	NaN	NaN	NaN	NaN	NaN	NaN	NaN	NaN	NaN	NaN	NaN	NaN	NaN	NaN	NaN	NaN	0.00156414	NaN	0.00169438	0.00142006	0.00159778	0.00164774	0.00164774	0.00149576	0.00146009	0.00136937	NaN	NaN	0.00151925	0.00188026	0.00169916	0.00179626	0.00142501	0.00174556	0.00145319	0.00134362
1265.02	NaN	NaN	NaN	NaN	NaN	NaN	NaN	NaN	NaN	NaN	NaN	NaN	NaN	NaN	NaN	NaN	NaN	NaN	NaN	NaN	0.00137349	0.00141248	NaN	NaN	NaN	NaN	NaN	0.0014505	NaN	NaN	0.00132239	NaN	NaN	NaN	0.00149602	NaN	NaN	NaN	NaN	0.00148158
1266.07	NaN	NaN	NaN	NaN	NaN	NaN	NaN	NaN	NaN	NaN	NaN	NaN	NaN	NaN	NaN	NaN	NaN	NaN	NaN	NaN	0.00283377	0.00229103	0.0019371	0.00247826	0.0025203	0.00225632	0.00225632	0.00304969	0.00271943	0.00173443	0.00238256	0.00272163	0.00276857	0.00250372	0.0027328	0.00246416	0.00245458	0.0024379	0.00379162	0.00271493
1267.07	NaN	NaN	NaN	NaN	NaN	NaN	NaN	NaN	NaN	NaN	NaN	NaN	NaN	NaN	NaN	NaN	NaN	NaN	NaN	NaN	0.00217275	0.00200982	0.00185824	0.00214286	0.00215173	0.00189303	0.00189303	0.00205666	0.00188994	0.0017285	0.00188288	0.00211811	0.0020167	0.0022894	0.00208609	0.00209319	0.00213393	0.00185841	0.00308436	0.00230583
1268.13	NaN	NaN	NaN	NaN	NaN	NaN	NaN	NaN	NaN	NaN	NaN	NaN	NaN	NaN	NaN	NaN	NaN	NaN	NaN	NaN	0.00160339	0.00156937	NaN	0.00164204	0.00143289	0.00179195	0.00179195	0.00169403	0.00143599	0.00162	NaN	0.00165284	0.0014189	0.00138732	0.00161744	0.00173999	0.00126373	0.00138397	0.00170765	0.0017968
1269.15	NaN	NaN	NaN	NaN	NaN	NaN	NaN	NaN	NaN	NaN	NaN	NaN	NaN	NaN	NaN	NaN	NaN	NaN	NaN	NaN	NaN	NaN	NaN	NaN	NaN	NaN	NaN	0.00136144	NaN	NaN	0.00136502	NaN	NaN	0.00141008	NaN	NaN	NaN	0.00128467	0.00129445	NaN
1269.71	NaN	NaN	NaN	NaN	NaN	NaN	NaN	NaN	NaN	NaN	NaN	NaN	NaN	NaN	NaN	NaN	NaN	NaN	NaN	NaN	0.00132244	NaN	NaN	NaN	NaN	NaN	NaN	NaN	NaN	NaN	NaN	NaN	NaN	NaN	NaN	NaN	NaN	NaN	NaN	NaN
1269.96	NaN	NaN	NaN	NaN	NaN	NaN	NaN	NaN	NaN	NaN	NaN	NaN	NaN	NaN	NaN	NaN	NaN	NaN	NaN	NaN	NaN	NaN	NaN	NaN	NaN	NaN	NaN	NaN	NaN	NaN	NaN	NaN	0.00154305	NaN	NaN	NaN	NaN	0.00140727	NaN	0.00128981
1270.29	NaN	NaN	NaN	NaN	NaN	NaN	NaN	NaN	NaN	NaN	NaN	NaN	NaN	NaN	NaN	NaN	NaN	NaN	NaN	NaN	NaN	NaN	NaN	0.00149056	0.00165323	NaN	NaN	NaN	NaN	NaN	NaN	NaN	NaN	NaN	0.00142926	0.00136949	NaN	NaN	NaN	0.00125367
1271.2	NaN	NaN	NaN	NaN	NaN	NaN	NaN	NaN	NaN	NaN	NaN	NaN	NaN	NaN	NaN	NaN	NaN	NaN	NaN	NaN	NaN	NaN	NaN	0.00144511	NaN	NaN	NaN	NaN	NaN	NaN	NaN	NaN	NaN	NaN	NaN	0.00155994	NaN	0.00128264	NaN	NaN
1271.81	NaN	NaN	NaN	NaN	NaN	NaN	NaN	NaN	NaN	NaN	NaN	NaN	NaN	NaN	NaN	NaN	NaN	NaN	NaN	NaN	NaN	NaN	NaN	NaN	NaN	NaN	NaN	NaN	NaN	NaN	NaN	NaN	NaN	0.00137973	NaN	NaN	NaN	0.00140068	NaN	NaN
1272.63	NaN	NaN	NaN	NaN	NaN	NaN	NaN	NaN	NaN	NaN	NaN	NaN	NaN	NaN	NaN	NaN	NaN	NaN	NaN	NaN	0.00153394	0.00150129	NaN	NaN	0.00146822	NaN	NaN	0.00144749	NaN	NaN	NaN	NaN	0.00147613	NaN	NaN	NaN	0.00123875	NaN	NaN	NaN
1274.11	NaN	NaN	NaN	NaN	NaN	NaN	NaN	NaN	NaN	NaN	NaN	NaN	NaN	NaN	NaN	NaN	NaN	NaN	NaN	NaN	NaN	0.0017293	0.00133114	0.00164674	NaN	NaN	NaN	NaN	0.00175611	0.00157385	NaN	NaN	NaN	0.00144883	NaN	0.00149964	NaN	0.00129666	0.00128999	0.00150146
1274.97	NaN	NaN	NaN	NaN	NaN	NaN	NaN	NaN	NaN	NaN	NaN	NaN	NaN	NaN	NaN	NaN	NaN	NaN	NaN	NaN	NaN	NaN	NaN	NaN	NaN	0.00160289	0.00160289	NaN	NaN	0.00143787	0.00140129	0.00133883	0.0013328	NaN	0.0013984	0.00153589	NaN	NaN	NaN	NaN
1275.84	NaN	NaN	NaN	NaN	NaN	NaN	NaN	NaN	NaN	NaN	NaN	NaN	NaN	NaN	NaN	NaN	NaN	NaN	NaN	NaN	NaN	NaN	NaN	0.00142532	NaN	NaN	NaN	NaN	NaN	NaN	NaN	NaN	NaN	NaN	NaN	NaN	NaN	NaN	NaN	0.00145206
1277.3	NaN	NaN	NaN	NaN	NaN	NaN	NaN	NaN	NaN	NaN	NaN	NaN	NaN	NaN	NaN	NaN	NaN	NaN	NaN	NaN	0.00193474	NaN	0.00134966	NaN	NaN	0.00159203	0.00159203	0.00151741	NaN	NaN	NaN	0.00143722	0.00134495	NaN	NaN	0.00152789	0.00162093	0.00169765	NaN	NaN
1278.14	NaN	NaN	NaN	NaN	NaN	NaN	NaN	NaN	NaN	NaN	NaN	NaN	NaN	NaN	NaN	NaN	NaN	NaN	NaN	NaN	0.00313372	0.00272486	0.00187032	0.00226442	0.00226677	0.00296669	0.00296669	0.00288819	0.00291128	0.00198091	0.00224195	0.00232905	0.00241553	0.00251471	0.00222379	0.00247647	0.00195912	0.00250364	0.0025818	0.00281576
1279.12	NaN	NaN	NaN	NaN	NaN	NaN	NaN	NaN	NaN	NaN	NaN	NaN	NaN	NaN	NaN	NaN	NaN	NaN	NaN	NaN	0.00240531	0.00150973	0.00194651	0.00149027	0.00168114	0.00224895	0.00224895	0.00252091	0.00183499	0.00164885	0.00178558	0.00218214	0.00195491	0.00201888	0.00200957	0.00237261	0.00183207	0.00195681	0.0017728	0.0021389
1280.12	NaN	NaN	NaN	NaN	NaN	NaN	NaN	NaN	NaN	NaN	NaN	NaN	NaN	NaN	NaN	NaN	NaN	NaN	NaN	NaN	0.00152105	0.00191261	0.00168519	NaN	0.00170138	0.00175566	0.00175566	0.00161687	0.00160645	0.00135647	0.00157664	0.00145669	0.00148645	0.00145249	0.00184784	0.00160731	0.00131763	0.00149227	0.0014365	0.00213755
1281.28	NaN	NaN	NaN	NaN	NaN	NaN	NaN	NaN	NaN	NaN	NaN	NaN	NaN	NaN	NaN	NaN	NaN	NaN	NaN	NaN	NaN	NaN	0.00133628	NaN	NaN	NaN	NaN	0.00171856	0.00152746	NaN	NaN	NaN	NaN	0.00132411	0.00130536	0.00132629	NaN	NaN	NaN	0.00132722
1282.16	NaN	NaN	NaN	NaN	NaN	NaN	NaN	NaN	NaN	NaN	NaN	NaN	NaN	NaN	NaN	NaN	NaN	NaN	NaN	NaN	0.00146588	0.00167822	0.0016032	NaN	NaN	NaN	NaN	NaN	NaN	NaN	NaN	0.0013342	NaN	0.00156043	0.001721	0.00134179	NaN	0.00141486	0.00127323	0.00164216
1282.62	NaN	NaN	NaN	NaN	NaN	NaN	NaN	NaN	NaN	NaN	NaN	NaN	NaN	NaN	NaN	NaN	NaN	NaN	NaN	NaN	NaN	NaN	0.00133184	NaN	NaN	NaN	NaN	NaN	NaN	NaN	NaN	NaN	NaN	NaN	NaN	NaN	NaN	NaN	NaN	NaN
1282.89	NaN	NaN	NaN	NaN	NaN	NaN	NaN	NaN	NaN	NaN	NaN	NaN	NaN	NaN	NaN	NaN	NaN	NaN	NaN	NaN	0.00134635	NaN	NaN	NaN	NaN	NaN	NaN	NaN	NaN	NaN	NaN	NaN	NaN	NaN	NaN	NaN	NaN	NaN	NaN	NaN
1283.38	NaN	NaN	NaN	NaN	NaN	NaN	NaN	NaN	NaN	NaN	NaN	NaN	NaN	NaN	NaN	NaN	NaN	NaN	NaN	NaN	0.00134689	0.0016221	0.00171577	NaN	0.00154712	0.00165659	0.00165659	0.00148392	0.00139238	NaN	0.0013948	NaN	0.0013752	0.00132224	0.00142863	0.00149513	NaN	0.00183111	0.00159518	0.00141044
1284.28	NaN	NaN	NaN	NaN	NaN	NaN	NaN	NaN	NaN	NaN	NaN	NaN	NaN	NaN	NaN	NaN	NaN	NaN	NaN	NaN	0.00183034	0.00144457	0.00172703	0.00141856	NaN	NaN	NaN	0.00136742	NaN	NaN	NaN	NaN	NaN	0.00154447	NaN	0.00133451	NaN	0.00133937	NaN	NaN
1285.22	NaN	NaN	NaN	NaN	NaN	NaN	NaN	NaN	NaN	NaN	NaN	NaN	NaN	NaN	NaN	NaN	NaN	NaN	NaN	NaN	NaN	NaN	NaN	NaN	0.00147083	NaN	NaN	NaN	0.00134697	NaN	NaN	NaN	0.0014113	0.00136968	0.00143142	0.00158822	NaN	0.00137792	NaN	0.00126351
1286.07	NaN	NaN	NaN	NaN	NaN	NaN	NaN	NaN	NaN	NaN	NaN	NaN	NaN	NaN	NaN	NaN	NaN	NaN	NaN	NaN	0.00153536	0.00137391	NaN	NaN	NaN	NaN	NaN	NaN	0.00138132	0.00140025	NaN	0.00157191	NaN	NaN	NaN	NaN	NaN	0.00127438	NaN	0.00135357
1287.11	NaN	NaN	NaN	NaN	NaN	NaN	NaN	NaN	NaN	NaN	NaN	NaN	NaN	NaN	NaN	NaN	NaN	NaN	NaN	NaN	0.0014367	NaN	0.00158668	NaN	NaN	NaN	NaN	NaN	NaN	NaN	NaN	NaN	NaN	NaN	NaN	NaN	NaN	0.0013559	NaN	NaN
1288.1	NaN	NaN	NaN	NaN	NaN	NaN	NaN	NaN	NaN	NaN	NaN	NaN	NaN	NaN	NaN	NaN	NaN	NaN	NaN	NaN	NaN	0.00159267	0.00151329	0.00164762	0.00149897	0.00166112	0.00166112	0.00141671	0.00161839	0.00162424	0.00137764	0.00143889	0.00144562	0.00142948	0.00158938	0.00157268	0.00127742	0.0013439	0.00160401	0.00148577
1289.31	NaN	NaN	NaN	NaN	NaN	NaN	NaN	NaN	NaN	NaN	NaN	NaN	NaN	NaN	NaN	NaN	NaN	NaN	NaN	NaN	NaN	0.0015061	0.00167574	NaN	0.00160682	0.0015564	0.0015564	NaN	NaN	0.00153645	0.00137796	NaN	0.00128839	NaN	0.00146967	NaN	0.00149746	0.00148538	0.00137556	0.00187417
1290.23	NaN	NaN	NaN	NaN	NaN	NaN	NaN	NaN	NaN	NaN	NaN	NaN	NaN	NaN	NaN	NaN	NaN	NaN	NaN	NaN	NaN	0.00157795	0.00133989	NaN	NaN	NaN	NaN	NaN	0.0014179	NaN	0.00139623	NaN	NaN	NaN	NaN	0.0013574	NaN	0.00130342	0.00135142	0.0012906
1290.65	NaN	NaN	NaN	NaN	NaN	NaN	NaN	NaN	NaN	NaN	NaN	NaN	NaN	NaN	NaN	NaN	NaN	NaN	NaN	NaN	NaN	NaN	NaN	NaN	NaN	NaN	NaN	NaN	NaN	NaN	NaN	NaN	0.00165317	NaN	NaN	NaN	NaN	NaN	NaN	NaN
1290.84	NaN	NaN	NaN	NaN	NaN	NaN	NaN	NaN	NaN	NaN	NaN	NaN	NaN	NaN	NaN	NaN	NaN	NaN	NaN	NaN	NaN	NaN	NaN	NaN	NaN	NaN	NaN	NaN	NaN	NaN	NaN	NaN	NaN	NaN	NaN	NaN	NaN	0.001719	NaN	NaN
1291.22	NaN	NaN	NaN	NaN	NaN	NaN	NaN	NaN	NaN	NaN	NaN	NaN	NaN	NaN	NaN	NaN	NaN	NaN	NaN	NaN	NaN	0.00138905	0.00144083	NaN	NaN	NaN	NaN	NaN	0.00140793	NaN	0.00132463	NaN	NaN	NaN	NaN	NaN	NaN	0.00134298	0.00137628	0.00139335
1292.23	NaN	NaN	NaN	NaN	NaN	NaN	NaN	NaN	NaN	NaN	NaN	NaN	NaN	NaN	NaN	NaN	NaN	NaN	NaN	NaN	NaN	NaN	0.00143716	0.00143194	NaN	NaN	NaN	NaN	0.00152244	NaN	NaN	NaN	NaN	NaN	NaN	0.00153886	NaN	0.00126154	NaN	NaN
1293.23	NaN	NaN	NaN	NaN	NaN	NaN	NaN	NaN	NaN	NaN	NaN	NaN	NaN	NaN	NaN	NaN	NaN	NaN	NaN	NaN	0.0015218	NaN	NaN	0.00159601	NaN	NaN	NaN	NaN	NaN	NaN	0.00134489	NaN	0.00139929	NaN	NaN	NaN	NaN	NaN	NaN	0.0013458
1294.11	NaN	NaN	NaN	NaN	NaN	NaN	NaN	NaN	NaN	NaN	NaN	NaN	NaN	NaN	NaN	NaN	NaN	NaN	NaN	NaN	0.00258044	0.00327458	0.00270392	0.00274917	0.00321769	0.00304769	0.00304769	0.00311308	0.00268159	0.00306366	0.00295258	0.00293753	0.00325755	0.00293586	0.00238592	0.00320087	0.00304952	0.00308444	0.0036301	0.00348773
1295.13	NaN	NaN	NaN	NaN	NaN	NaN	NaN	NaN	NaN	NaN	NaN	NaN	NaN	NaN	NaN	NaN	NaN	NaN	NaN	NaN	0.00229682	0.00236222	0.00193627	0.00265248	0.00250958	0.00237455	0.00237455	0.00251906	0.00271139	0.00214554	0.00182139	0.0025628	0.00283768	0.0023154	0.00211648	0.00258694	0.00263749	0.00262086	0.00284577	0.00256093
1296.11	NaN	NaN	NaN	NaN	NaN	NaN	NaN	NaN	NaN	NaN	NaN	NaN	NaN	NaN	NaN	NaN	NaN	NaN	NaN	NaN	0.00140926	0.00153102	0.00187729	0.00162764	0.00171485	0.00155736	0.00155736	0.00177213	0.00155819	0.00158119	0.00178117	0.00166739	0.0017261	0.00170169	0.0017569	0.00163897	0.00144434	0.00168449	0.00162364	0.00185165
1296.57	NaN	NaN	NaN	NaN	NaN	NaN	NaN	NaN	NaN	NaN	NaN	NaN	NaN	NaN	NaN	NaN	NaN	NaN	NaN	NaN	NaN	NaN	NaN	NaN	0.00174051	NaN	NaN	NaN	NaN	NaN	NaN	NaN	NaN	NaN	NaN	NaN	NaN	NaN	NaN	NaN
1297.1	NaN	NaN	NaN	NaN	NaN	NaN	NaN	NaN	NaN	NaN	NaN	NaN	NaN	NaN	NaN	NaN	NaN	NaN	NaN	NaN	0.00132638	NaN	0.00140733	NaN	NaN	NaN	NaN	0.00151584	NaN	NaN	NaN	NaN	0.00152213	0.00152536	NaN	NaN	0.00130582	NaN	0.0013895	0.00160558
1297.72	NaN	NaN	NaN	NaN	NaN	NaN	NaN	NaN	NaN	NaN	NaN	NaN	NaN	NaN	NaN	NaN	NaN	NaN	NaN	NaN	NaN	NaN	NaN	0.0016457	NaN	NaN	NaN	NaN	NaN	0.00153135	NaN	NaN	0.00141114	NaN	0.0013433	NaN	NaN	NaN	NaN	NaN
1298.26	NaN	NaN	NaN	NaN	NaN	NaN	NaN	NaN	NaN	NaN	NaN	NaN	NaN	NaN	NaN	NaN	NaN	NaN	NaN	NaN	0.00163272	0.00139625	NaN	NaN	NaN	NaN	NaN	NaN	NaN	NaN	NaN	0.00176972	NaN	NaN	NaN	NaN	0.00129273	NaN	NaN	0.00138126
1299.21	NaN	NaN	NaN	NaN	NaN	NaN	NaN	NaN	NaN	NaN	NaN	NaN	NaN	NaN	NaN	NaN	NaN	NaN	NaN	NaN	0.00132304	0.00155128	NaN	0.00189222	0.00139299	0.00159507	0.00159507	NaN	NaN	NaN	NaN	NaN	0.00138107	NaN	0.00136625	NaN	NaN	NaN	NaN	NaN
1300.18	NaN	NaN	NaN	NaN	NaN	NaN	NaN	NaN	NaN	NaN	NaN	NaN	NaN	NaN	NaN	NaN	NaN	NaN	NaN	NaN	0.0018401	NaN	NaN	0.0013678	NaN	0.00162782	0.00162782	NaN	0.00136345	0.0013765	NaN	NaN	NaN	0.00140262	NaN	NaN	0.00150165	NaN	0.00139322	NaN
1301.12	NaN	NaN	NaN	NaN	NaN	NaN	NaN	NaN	NaN	NaN	NaN	NaN	NaN	NaN	NaN	NaN	NaN	NaN	NaN	NaN	0.00143118	NaN	NaN	NaN	NaN	NaN	NaN	NaN	NaN	0.00151032	0.00133707	0.00146481	NaN	0.00135634	NaN	0.00141298	NaN	0.00133889	NaN	NaN
1301.73	NaN	NaN	NaN	NaN	NaN	NaN	NaN	NaN	NaN	NaN	NaN	NaN	NaN	NaN	NaN	NaN	NaN	NaN	NaN	NaN	NaN	NaN	NaN	NaN	NaN	NaN	NaN	NaN	NaN	NaN	NaN	NaN	NaN	NaN	NaN	NaN	NaN	0.0016546	NaN	NaN
1302.2	NaN	NaN	NaN	NaN	NaN	NaN	NaN	NaN	NaN	NaN	NaN	NaN	NaN	NaN	NaN	NaN	NaN	NaN	NaN	NaN	NaN	NaN	0.00142751	NaN	NaN	0.00153857	0.00153857	NaN	NaN	NaN	0.00138832	NaN	NaN	NaN	0.00131202	NaN	NaN	0.00136768	0.00145533	NaN
1302.81	NaN	NaN	NaN	NaN	NaN	NaN	NaN	NaN	NaN	NaN	NaN	NaN	NaN	NaN	NaN	NaN	NaN	NaN	NaN	NaN	NaN	NaN	NaN	NaN	NaN	NaN	NaN	NaN	0.00146635	NaN	NaN	NaN	NaN	NaN	0.00140974	NaN	NaN	NaN	NaN	NaN
1303.19	NaN	NaN	NaN	NaN	NaN	NaN	NaN	NaN	NaN	NaN	NaN	NaN	NaN	NaN	NaN	NaN	NaN	NaN	NaN	NaN	NaN	NaN	NaN	NaN	NaN	NaN	NaN	NaN	NaN	NaN	NaN	NaN	NaN	0.00137693	NaN	NaN	NaN	0.00133356	NaN	NaN
1304.01	NaN	NaN	NaN	NaN	NaN	NaN	NaN	NaN	NaN	NaN	NaN	NaN	NaN	NaN	NaN	NaN	NaN	NaN	NaN	NaN	NaN	NaN	0.00137751	0.00164049	NaN	NaN	NaN	NaN	0.00154695	NaN	0.00137394	NaN	0.00143248	0.00156064	0.00130896	NaN	NaN	NaN	0.00128721	NaN
1304.91	NaN	NaN	NaN	NaN	NaN	NaN	NaN	NaN	NaN	NaN	NaN	NaN	NaN	NaN	NaN	NaN	NaN	NaN	NaN	NaN	NaN	NaN	NaN	NaN	NaN	NaN	NaN	NaN	NaN	NaN	NaN	NaN	NaN	0.00131486	NaN	NaN	0.00133805	NaN	NaN	0.00132309
1305.55	NaN	NaN	NaN	NaN	NaN	NaN	NaN	NaN	NaN	NaN	NaN	NaN	NaN	NaN	NaN	NaN	NaN	NaN	NaN	NaN	NaN	NaN	NaN	NaN	NaN	NaN	NaN	NaN	NaN	NaN	NaN	NaN	NaN	NaN	0.00135736	0.00144109	NaN	NaN	NaN	NaN
1306.29	NaN	NaN	NaN	NaN	NaN	NaN	NaN	NaN	NaN	NaN	NaN	NaN	NaN	NaN	NaN	NaN	NaN	NaN	NaN	NaN	0.00185374	0.00200715	0.00166842	0.00179191	0.00201699	NaN	NaN	0.00168335	0.00203464	0.00163789	0.00182022	0.00168334	0.00186524	0.00232161	0.00211333	0.00160352	0.00154521	0.0015637	0.00185065	0.0017297
1307.26	NaN	NaN	NaN	NaN	NaN	NaN	NaN	NaN	NaN	NaN	NaN	NaN	NaN	NaN	NaN	NaN	NaN	NaN	NaN	NaN	0.00154836	0.00158085	0.00182713	0.00173962	0.00170725	0.00164217	0.00164217	0.00166171	0.00156602	0.00170256	0.00151009	0.00165105	0.00197332	0.00171361	0.00166425	0.00147634	0.00162091	0.00146474	0.00139697	0.00137927
1307.83	NaN	NaN	NaN	NaN	NaN	NaN	NaN	NaN	NaN	NaN	NaN	NaN	NaN	NaN	NaN	NaN	NaN	NaN	NaN	NaN	NaN	NaN	NaN	NaN	NaN	NaN	NaN	NaN	NaN	NaN	NaN	NaN	NaN	NaN	NaN	NaN	NaN	NaN	NaN	NaN
1308.24	NaN	NaN	NaN	NaN	NaN	NaN	NaN	NaN	NaN	NaN	NaN	NaN	NaN	NaN	NaN	NaN	NaN	NaN	NaN	NaN	NaN	NaN	NaN	0.00153638	0.00157159	0.00142601	0.00142601	NaN	0.00141261	0.00137154	NaN	NaN	0.00143516	NaN	NaN	NaN	0.00140079	0.00133956	0.00137224	0.00153172
1308.67	NaN	NaN	NaN	NaN	NaN	NaN	NaN	NaN	NaN	NaN	NaN	NaN	NaN	NaN	NaN	NaN	NaN	NaN	NaN	NaN	NaN	NaN	NaN	NaN	NaN	NaN	NaN	NaN	NaN	NaN	NaN	NaN	NaN	NaN	NaN	0.00133141	NaN	NaN	NaN	NaN
1309.2	NaN	NaN	NaN	NaN	NaN	NaN	NaN	NaN	NaN	NaN	NaN	NaN	NaN	NaN	NaN	NaN	NaN	NaN	NaN	NaN	0.00148944	NaN	NaN	NaN	NaN	NaN	NaN	NaN	NaN	NaN	NaN	NaN	0.00165897	0.00143855	NaN	NaN	NaN	NaN	NaN	NaN
1310.14	NaN	NaN	NaN	NaN	NaN	NaN	NaN	NaN	NaN	NaN	NaN	NaN	NaN	NaN	NaN	NaN	NaN	NaN	NaN	NaN	0.00198466	0.00189746	0.00233011	0.00201538	0.00170297	0.00174176	0.00174176	0.00201157	0.00181612	0.00197022	0.00182964	0.00246015	0.00179734	0.00225654	0.00202094	0.00210468	0.0018283	0.00210807	0.00287987	0.00210298
1311.12	NaN	NaN	NaN	NaN	NaN	NaN	NaN	NaN	NaN	NaN	NaN	NaN	NaN	NaN	NaN	NaN	NaN	NaN	NaN	NaN	0.00212026	0.00159231	0.0017925	0.00197387	0.0019763	0.00165912	0.00165912	0.00185434	0.00189459	0.00158565	0.0016467	0.00214594	0.00176441	0.00145685	0.00204989	0.0016599	0.00207894	0.00200655	0.00223593	0.00169481
1312.12	NaN	NaN	NaN	NaN	NaN	NaN	NaN	NaN	NaN	NaN	NaN	NaN	NaN	NaN	NaN	NaN	NaN	NaN	NaN	NaN	0.00157455	0.00138452	0.00141391	0.00174776	0.00147386	0.00152503	0.00152503	NaN	0.00173758	0.00140092	NaN	0.00144013	NaN	0.00160057	0.00135592	0.00128354	0.00139077	0.00149168	0.00149815	0.00156218
1312.96	NaN	NaN	NaN	NaN	NaN	NaN	NaN	NaN	NaN	NaN	NaN	NaN	NaN	NaN	NaN	NaN	NaN	NaN	NaN	NaN	0.0014289	NaN	NaN	NaN	NaN	NaN	NaN	NaN	NaN	NaN	0.00143738	NaN	NaN	NaN	NaN	NaN	0.00141482	NaN	NaN	NaN
1314.09	NaN	NaN	NaN	NaN	NaN	NaN	NaN	NaN	NaN	NaN	NaN	NaN	NaN	NaN	NaN	NaN	NaN	NaN	NaN	NaN	0.00132178	NaN	NaN	NaN	NaN	NaN	NaN	0.00144976	0.00157176	NaN	NaN	0.00147235	0.0013812	NaN	0.00151958	NaN	0.00124074	NaN	0.00133089	0.00125904
1314.77	NaN	NaN	NaN	NaN	NaN	NaN	NaN	NaN	NaN	NaN	NaN	NaN	NaN	NaN	NaN	NaN	NaN	NaN	NaN	NaN	NaN	NaN	NaN	NaN	NaN	NaN	NaN	NaN	NaN	0.00138959	NaN	NaN	NaN	NaN	NaN	NaN	NaN	NaN	NaN	NaN
1315.25	NaN	NaN	NaN	NaN	NaN	NaN	NaN	NaN	NaN	NaN	NaN	NaN	NaN	NaN	NaN	NaN	NaN	NaN	NaN	NaN	0.00157293	NaN	0.00135381	NaN	NaN	NaN	NaN	NaN	0.00141087	0.00140225	NaN	0.00151917	NaN	NaN	NaN	NaN	0.00125485	NaN	NaN	NaN
1316.03	NaN	NaN	NaN	NaN	NaN	NaN	NaN	NaN	NaN	NaN	NaN	NaN	NaN	NaN	NaN	NaN	NaN	NaN	NaN	NaN	NaN	0.00137096	0.00147927	NaN	0.00159821	NaN	NaN	NaN	NaN	NaN	NaN	0.00140542	NaN	0.00153243	NaN	NaN	0.0013816	NaN	NaN	NaN
1316.74	NaN	NaN	NaN	NaN	NaN	NaN	NaN	NaN	NaN	NaN	NaN	NaN	NaN	NaN	NaN	NaN	NaN	NaN	NaN	NaN	0.0014441	NaN	NaN	NaN	NaN	NaN	NaN	NaN	NaN	NaN	NaN	NaN	NaN	NaN	NaN	NaN	NaN	0.00130499	NaN	NaN
1317.16	NaN	NaN	NaN	NaN	NaN	NaN	NaN	NaN	NaN	NaN	NaN	NaN	NaN	NaN	NaN	NaN	NaN	NaN	NaN	NaN	NaN	NaN	NaN	NaN	NaN	NaN	NaN	NaN	NaN	NaN	NaN	NaN	NaN	NaN	NaN	0.00140596	NaN	NaN	NaN	NaN
1318.19	NaN	NaN	NaN	NaN	NaN	NaN	NaN	NaN	NaN	NaN	NaN	NaN	NaN	NaN	NaN	NaN	NaN	NaN	NaN	NaN	NaN	0.00150247	0.00173622	0.00152461	NaN	NaN	NaN	0.00136146	0.00157072	0.00140029	0.00142007	0.00156834	NaN	0.00138453	0.00132781	0.00132554	NaN	0.00131029	NaN	0.00163687
1319.15	NaN	NaN	NaN	NaN	NaN	NaN	NaN	NaN	NaN	NaN	NaN	NaN	NaN	NaN	NaN	NaN	NaN	NaN	NaN	NaN	0.00156973	NaN	NaN	NaN	NaN	NaN	NaN	NaN	NaN	0.00139268	0.00152842	0.0014679	NaN	0.00157583	0.00132974	0.00137198	0.00132435	0.00138917	NaN	NaN
1320.26	NaN	NaN	NaN	NaN	NaN	NaN	NaN	NaN	NaN	NaN	NaN	NaN	NaN	NaN	NaN	NaN	NaN	NaN	NaN	NaN	NaN	NaN	NaN	NaN	NaN	NaN	NaN	NaN	NaN	0.00135343	0.00170599	NaN	NaN	0.00156137	NaN	0.0012648	0.00130845	NaN	NaN	0.00134213
1321.17	NaN	NaN	NaN	NaN	NaN	NaN	NaN	NaN	NaN	NaN	NaN	NaN	NaN	NaN	NaN	NaN	NaN	NaN	NaN	NaN	NaN	NaN	NaN	0.00148081	NaN	NaN	NaN	NaN	0.00166964	NaN	NaN	NaN	NaN	0.00140708	NaN	0.0012916	NaN	NaN	NaN	NaN
1322.18	NaN	NaN	NaN	NaN	NaN	NaN	NaN	NaN	NaN	NaN	NaN	NaN	NaN	NaN	NaN	NaN	NaN	NaN	NaN	NaN	0.00194718	0.00156619	0.00194116	0.00166298	0.00196125	0.00195416	0.00195416	0.00175263	0.00177338	0.00177285	0.00196394	0.00175073	0.0021559	0.00221322	0.00199823	0.00165241	0.00191492	0.00187095	0.00210478	0.00198665
1323.19	NaN	NaN	NaN	NaN	NaN	NaN	NaN	NaN	NaN	NaN	NaN	NaN	NaN	NaN	NaN	NaN	NaN	NaN	NaN	NaN	0.00199769	0.00174653	0.00175926	0.00175281	0.00164604	0.00144425	0.00144425	0.00164704	0.00177598	0.00187551	0.0015932	0.00189254	0.00167987	0.00188548	0.00163267	0.00147734	0.00172762	0.00149634	0.00200248	0.00152152
1324.21	NaN	NaN	NaN	NaN	NaN	NaN	NaN	NaN	NaN	NaN	NaN	NaN	NaN	NaN	NaN	NaN	NaN	NaN	NaN	NaN	0.0018046	NaN	NaN	NaN	0.00160183	0.00151274	0.00151274	0.00139074	0.00140069	0.00139995	0.0013621	0.00147002	0.00138902	0.00134151	NaN	0.001486	0.00154826	NaN	0.00145199	NaN
1325.16	NaN	NaN	NaN	NaN	NaN	NaN	NaN	NaN	NaN	NaN	NaN	NaN	NaN	NaN	NaN	NaN	NaN	NaN	NaN	NaN	0.00154749	NaN	NaN	0.00179714	NaN	0.00137538	0.00137538	NaN	NaN	NaN	0.00138031	NaN	NaN	NaN	0.00138255	NaN	NaN	0.00142737	0.00128934	NaN
1326.12	NaN	NaN	NaN	NaN	NaN	NaN	NaN	NaN	NaN	NaN	NaN	NaN	NaN	NaN	NaN	NaN	NaN	NaN	NaN	NaN	0.00134104	NaN	NaN	0.00148374	0.00151879	NaN	NaN	NaN	0.00139178	NaN	0.00187589	NaN	NaN	0.00137645	NaN	NaN	NaN	0.00152118	NaN	NaN
1326.93	NaN	NaN	NaN	NaN	NaN	NaN	NaN	NaN	NaN	NaN	NaN	NaN	NaN	NaN	NaN	NaN	NaN	NaN	NaN	NaN	NaN	NaN	NaN	NaN	NaN	NaN	NaN	NaN	NaN	NaN	NaN	NaN	NaN	NaN	NaN	0.00152522	NaN	0.00133431	NaN	NaN
1327.72	NaN	NaN	NaN	NaN	NaN	NaN	NaN	NaN	NaN	NaN	NaN	NaN	NaN	NaN	NaN	NaN	NaN	NaN	NaN	NaN	0.0015485	NaN	0.00134875	0.00150991	NaN	NaN	NaN	NaN	NaN	0.00133552	0.00154688	0.00131791	0.00132492	NaN	NaN	NaN	NaN	0.00154229	0.00133899	0.00140752
1328.85	NaN	NaN	NaN	NaN	NaN	NaN	NaN	NaN	NaN	NaN	NaN	NaN	NaN	NaN	NaN	NaN	NaN	NaN	NaN	NaN	NaN	NaN	NaN	NaN	NaN	NaN	NaN	NaN	NaN	NaN	NaN	NaN	NaN	NaN	NaN	0.00136473	NaN	0.00164452	NaN	NaN
1329.6	NaN	NaN	NaN	NaN	NaN	NaN	NaN	NaN	NaN	NaN	NaN	NaN	NaN	NaN	NaN	NaN	NaN	NaN	NaN	NaN	NaN	NaN	NaN	NaN	NaN	NaN	NaN	NaN	NaN	NaN	0.00140503	NaN	NaN	NaN	NaN	NaN	NaN	NaN	NaN	NaN
1330.06	NaN	NaN	NaN	NaN	NaN	NaN	NaN	NaN	NaN	NaN	NaN	NaN	NaN	NaN	NaN	NaN	NaN	NaN	NaN	NaN	0.00135504	0.00136411	NaN	0.00140607	0.00144235	0.00144322	0.00144322	NaN	NaN	NaN	NaN	0.00130428	NaN	NaN	0.00140768	NaN	NaN	0.00149043	NaN	NaN
1330.49	NaN	NaN	NaN	NaN	NaN	NaN	NaN	NaN	NaN	NaN	NaN	NaN	NaN	NaN	NaN	NaN	NaN	NaN	NaN	NaN	0.00143491	NaN	NaN	NaN	NaN	NaN	NaN	NaN	NaN	0.00138662	NaN	NaN	NaN	NaN	NaN	NaN	NaN	NaN	NaN	NaN
1331.05	NaN	NaN	NaN	NaN	NaN	NaN	NaN	NaN	NaN	NaN	NaN	NaN	NaN	NaN	NaN	NaN	NaN	NaN	NaN	NaN	0.00151386	NaN	NaN	0.00142464	NaN	NaN	NaN	NaN	NaN	NaN	NaN	NaN	NaN	NaN	NaN	NaN	NaN	0.00134087	NaN	NaN
1332.08	NaN	NaN	NaN	NaN	NaN	NaN	NaN	NaN	NaN	NaN	NaN	NaN	NaN	NaN	NaN	NaN	NaN	NaN	NaN	NaN	0.00206851	NaN	0.00138623	0.00141815	0.00140269	NaN	NaN	NaN	NaN	0.00169842	0.00151213	0.00136575	0.00134357	0.00151275	NaN	0.00131902	0.00160217	0.00132239	0.00141782	0.0012796
1332.44	NaN	NaN	NaN	NaN	NaN	NaN	NaN	NaN	NaN	NaN	NaN	NaN	NaN	NaN	NaN	NaN	NaN	NaN	NaN	NaN	NaN	NaN	NaN	NaN	0.0014608	NaN	NaN	NaN	0.00161428	NaN	NaN	NaN	NaN	NaN	NaN	NaN	NaN	NaN	NaN	NaN
1333.07	NaN	NaN	NaN	NaN	NaN	NaN	NaN	NaN	NaN	NaN	NaN	NaN	NaN	NaN	NaN	NaN	NaN	NaN	NaN	NaN	0.00143882	0.0014257	NaN	NaN	0.00183366	NaN	NaN	NaN	NaN	0.00135483	NaN	0.00131848	NaN	NaN	NaN	0.00131576	0.00127071	0.00150363	NaN	0.00137146
1334.1	NaN	NaN	NaN	NaN	NaN	NaN	NaN	NaN	NaN	NaN	NaN	NaN	NaN	NaN	NaN	NaN	NaN	NaN	NaN	NaN	0.00135456	0.00139139	NaN	NaN	0.00141671	NaN	NaN	NaN	NaN	0.00152703	NaN	NaN	NaN	NaN	NaN	0.00155443	0.00126301	NaN	NaN	NaN
1335.07	NaN	NaN	NaN	NaN	NaN	NaN	NaN	NaN	NaN	NaN	NaN	NaN	NaN	NaN	NaN	NaN	NaN	NaN	NaN	NaN	NaN	0.00150157	NaN	NaN	NaN	NaN	NaN	NaN	NaN	NaN	NaN	0.00152843	NaN	0.00147972	NaN	NaN	0.00136565	NaN	NaN	NaN
1335.83	NaN	NaN	NaN	NaN	NaN	NaN	NaN	NaN	NaN	NaN	NaN	NaN	NaN	NaN	NaN	NaN	NaN	NaN	NaN	NaN	NaN	0.00137054	NaN	NaN	NaN	NaN	NaN	NaN	NaN	NaN	NaN	NaN	NaN	NaN	NaN	NaN	NaN	NaN	NaN	NaN
1336.4	NaN	NaN	NaN	NaN	NaN	NaN	NaN	NaN	NaN	NaN	NaN	NaN	NaN	NaN	NaN	NaN	NaN	NaN	NaN	NaN	0.00137059	0.00138031	NaN	NaN	0.00169155	NaN	NaN	NaN	0.00139151	0.00141786	NaN	0.00151504	NaN	NaN	NaN	0.00136936	NaN	NaN	NaN	NaN
1337.21	NaN	NaN	NaN	NaN	NaN	NaN	NaN	NaN	NaN	NaN	NaN	NaN	NaN	NaN	NaN	NaN	NaN	NaN	NaN	NaN	0.00133612	NaN	NaN	NaN	NaN	NaN	NaN	NaN	NaN	NaN	NaN	NaN	NaN	0.00138813	NaN	NaN	NaN	NaN	NaN	NaN
1338.15	NaN	NaN	NaN	NaN	NaN	NaN	NaN	NaN	NaN	NaN	NaN	NaN	NaN	NaN	NaN	NaN	NaN	NaN	NaN	NaN	0.00248209	0.00248832	0.00207127	0.00236156	0.002005	0.00217535	0.00217535	0.00243208	0.00197044	0.00233566	0.00220259	0.00226557	0.00248158	0.00197905	0.00172136	0.0023267	0.00232581	0.00187585	0.00259191	0.00225227
1339.15	NaN	NaN	NaN	NaN	NaN	NaN	NaN	NaN	NaN	NaN	NaN	NaN	NaN	NaN	NaN	NaN	NaN	NaN	NaN	NaN	0.00197093	0.00173804	0.00216082	0.00163533	0.00208854	0.00144775	0.00144775	0.00166035	0.00225825	0.00210488	0.00172792	0.0019919	0.00171376	0.00180813	0.00206881	0.00199524	0.00190724	0.00174377	0.00223576	0.00234329
1340.18	NaN	NaN	NaN	NaN	NaN	NaN	NaN	NaN	NaN	NaN	NaN	NaN	NaN	NaN	NaN	NaN	NaN	NaN	NaN	NaN	0.0013739	0.00163792	0.00133358	NaN	0.00142188	0.00149568	0.00149568	0.00162771	0.0016943	NaN	0.0014794	0.00141241	0.00143718	0.00155986	0.00137547	0.00166996	0.00194809	0.00169631	0.00165241	0.00139109
1341.17	NaN	NaN	NaN	NaN	NaN	NaN	NaN	NaN	NaN	NaN	NaN	NaN	NaN	NaN	NaN	NaN	NaN	NaN	NaN	NaN	NaN	NaN	0.00164559	NaN	0.00140342	NaN	NaN	NaN	NaN	NaN	0.00142869	NaN	NaN	0.00180703	0.00144803	0.00126702	0.00138094	NaN	NaN	0.00129221
1342.1	NaN	NaN	NaN	NaN	NaN	NaN	NaN	NaN	NaN	NaN	NaN	NaN	NaN	NaN	NaN	NaN	NaN	NaN	NaN	NaN	0.00133486	NaN	NaN	NaN	NaN	0.00137712	0.00137712	NaN	NaN	NaN	NaN	NaN	NaN	0.00151811	NaN	0.00132674	0.00171787	NaN	0.00129594	NaN
1342.94	NaN	NaN	NaN	NaN	NaN	NaN	NaN	NaN	NaN	NaN	NaN	NaN	NaN	NaN	NaN	NaN	NaN	NaN	NaN	NaN	NaN	NaN	NaN	NaN	NaN	NaN	NaN	NaN	NaN	NaN	0.00136262	NaN	NaN	NaN	NaN	0.00125852	0.00139921	NaN	0.00133516	0.00124747
1344.03	NaN	NaN	NaN	NaN	NaN	NaN	NaN	NaN	NaN	NaN	NaN	NaN	NaN	NaN	NaN	NaN	NaN	NaN	NaN	NaN	NaN	NaN	NaN	0.00140639	NaN	NaN	NaN	NaN	NaN	NaN	NaN	0.00129977	NaN	NaN	NaN	NaN	0.00135637	NaN	NaN	NaN
1345.2	NaN	NaN	NaN	NaN	NaN	NaN	NaN	NaN	NaN	NaN	NaN	NaN	NaN	NaN	NaN	NaN	NaN	NaN	NaN	NaN	NaN	NaN	NaN	NaN	NaN	NaN	NaN	NaN	0.00136564	NaN	NaN	0.00143477	NaN	NaN	NaN	NaN	0.00139392	NaN	NaN	NaN
1346.14	NaN	NaN	NaN	NaN	NaN	NaN	NaN	NaN	NaN	NaN	NaN	NaN	NaN	NaN	NaN	NaN	NaN	NaN	NaN	NaN	0.00146998	NaN	NaN	NaN	NaN	NaN	NaN	NaN	NaN	NaN	NaN	NaN	NaN	NaN	0.00133631	NaN	0.00142229	NaN	NaN	0.00138599
1347.19	NaN	NaN	NaN	NaN	NaN	NaN	NaN	NaN	NaN	NaN	NaN	NaN	NaN	NaN	NaN	NaN	NaN	NaN	NaN	NaN	NaN	0.00141615	NaN	NaN	NaN	NaN	NaN	NaN	NaN	0.00142102	0.00136363	NaN	0.00136223	NaN	NaN	NaN	NaN	NaN	0.00135928	NaN
1348.17	NaN	NaN	NaN	NaN	NaN	NaN	NaN	NaN	NaN	NaN	NaN	NaN	NaN	NaN	NaN	NaN	NaN	NaN	NaN	NaN	NaN	NaN	0.00160974	0.00135516	NaN	NaN	NaN	NaN	NaN	NaN	0.0015847	0.00143745	NaN	NaN	0.00135831	0.0012563	0.00137075	NaN	0.00129962	NaN
1349.28	NaN	NaN	NaN	NaN	NaN	NaN	NaN	NaN	NaN	NaN	NaN	NaN	NaN	NaN	NaN	NaN	NaN	NaN	NaN	NaN	NaN	0.00157996	NaN	NaN	NaN	NaN	NaN	0.00153649	NaN	NaN	NaN	0.00136392	NaN	0.0013882	NaN	0.00143571	0.00130931	NaN	NaN	NaN
1350.3	NaN	NaN	NaN	NaN	NaN	NaN	NaN	NaN	NaN	NaN	NaN	NaN	NaN	NaN	NaN	NaN	NaN	NaN	NaN	NaN	0.00161877	0.00172934	0.00150172	0.00194176	0.00195237	0.00159318	0.00159318	0.00195889	0.00152329	0.00158567	0.00182498	0.00186959	0.00172909	0.00139988	0.00172783	NaN	0.00132309	0.00153011	0.00204116	0.00163583
1351.26	NaN	NaN	NaN	NaN	NaN	NaN	NaN	NaN	NaN	NaN	NaN	NaN	NaN	NaN	NaN	NaN	NaN	NaN	NaN	NaN	0.0014036	0.0016242	0.00159185	0.00151457	0.00172049	0.00147055	0.00147055	0.00162984	0.00138283	NaN	0.00166284	0.00153641	NaN	0.00194412	0.00163869	NaN	0.00178208	0.0013629	0.001595	0.00144325
1352.05	NaN	NaN	NaN	NaN	NaN	NaN	NaN	NaN	NaN	NaN	NaN	NaN	NaN	NaN	NaN	NaN	NaN	NaN	NaN	NaN	NaN	NaN	NaN	NaN	NaN	NaN	NaN	0.00135352	NaN	0.00135151	NaN	NaN	0.00150918	0.00141868	0.00132036	NaN	NaN	NaN	NaN	NaN
1352.34	NaN	NaN	NaN	NaN	NaN	NaN	NaN	NaN	NaN	NaN	NaN	NaN	NaN	NaN	NaN	NaN	NaN	NaN	NaN	NaN	0.0014628	NaN	NaN	0.00137549	NaN	0.00138685	0.00138685	0.00143461	NaN	NaN	NaN	NaN	NaN	NaN	NaN	NaN	NaN	NaN	0.00133483	NaN
1353.19	NaN	NaN	NaN	NaN	NaN	NaN	NaN	NaN	NaN	NaN	NaN	NaN	NaN	NaN	NaN	NaN	NaN	NaN	NaN	NaN	NaN	NaN	0.00136387	0.0014266	NaN	NaN	NaN	NaN	NaN	NaN	NaN	0.00151336	NaN	NaN	0.00132853	NaN	NaN	NaN	NaN	0.00147487
1354.17	NaN	NaN	NaN	NaN	NaN	NaN	NaN	NaN	NaN	NaN	NaN	NaN	NaN	NaN	NaN	NaN	NaN	NaN	NaN	NaN	0.0018483	0.00208671	0.00181001	0.00203079	0.00191196	0.001812	0.001812	0.0016825	0.00204899	0.00159095	0.00169103	0.00181509	0.00141506	0.00172852	0.00220382	0.00172686	0.00175942	0.00184041	0.00235607	0.00200711
1354.83	NaN	NaN	NaN	NaN	NaN	NaN	NaN	NaN	NaN	NaN	NaN	NaN	NaN	NaN	NaN	NaN	NaN	NaN	NaN	NaN	NaN	0.0015656	NaN	NaN	NaN	NaN	NaN	NaN	NaN	NaN	NaN	NaN	NaN	NaN	NaN	NaN	NaN	NaN	NaN	NaN
1355.19	NaN	NaN	NaN	NaN	NaN	NaN	NaN	NaN	NaN	NaN	NaN	NaN	NaN	NaN	NaN	NaN	NaN	NaN	NaN	NaN	0.00156029	0.00138683	0.00198021	0.00201091	0.00150204	0.00178439	0.00178439	0.0014068	NaN	0.00137127	0.00165997	0.00179997	0.00152813	0.00145028	0.00173798	0.00194612	0.0018862	0.0020883	0.00204784	0.00180628
1356.16	NaN	NaN	NaN	NaN	NaN	NaN	NaN	NaN	NaN	NaN	NaN	NaN	NaN	NaN	NaN	NaN	NaN	NaN	NaN	NaN	0.0015678	0.00145034	0.00133848	0.00161325	NaN	NaN	NaN	0.0015734	NaN	NaN	NaN	NaN	0.00181238	0.001468	0.00131832	NaN	0.00136238	NaN	0.00155943	NaN
1357.15	NaN	NaN	NaN	NaN	NaN	NaN	NaN	NaN	NaN	NaN	NaN	NaN	NaN	NaN	NaN	NaN	NaN	NaN	NaN	NaN	0.00144284	NaN	NaN	NaN	NaN	0.00148166	0.00148166	NaN	NaN	NaN	NaN	NaN	NaN	0.00135253	0.00141535	NaN	NaN	0.00140749	NaN	0.00130265
1358.13	NaN	NaN	NaN	NaN	NaN	NaN	NaN	NaN	NaN	NaN	NaN	NaN	NaN	NaN	NaN	NaN	NaN	NaN	NaN	NaN	0.00145735	0.00150676	0.00133207	0.00162823	NaN	0.00154104	0.00154104	0.00139305	0.0014038	NaN	NaN	0.00150437	NaN	0.00131925	0.00133072	0.00176935	0.00136499	NaN	0.00149448	0.00142767
1358.59	NaN	NaN	NaN	NaN	NaN	NaN	NaN	NaN	NaN	NaN	NaN	NaN	NaN	NaN	NaN	NaN	NaN	NaN	NaN	NaN	NaN	NaN	NaN	NaN	NaN	NaN	NaN	NaN	NaN	0.00156123	0.0014063	NaN	NaN	0.00131719	NaN	NaN	NaN	NaN	NaN	NaN
1359.21	NaN	NaN	NaN	NaN	NaN	NaN	NaN	NaN	NaN	NaN	NaN	NaN	NaN	NaN	NaN	NaN	NaN	NaN	NaN	NaN	0.00132563	NaN	0.00148573	0.00142372	NaN	0.00140941	0.00140941	NaN	NaN	NaN	NaN	0.00180962	NaN	0.00142053	0.00133286	0.00149549	0.00141578	NaN	NaN	NaN
1360.22	NaN	NaN	NaN	NaN	NaN	NaN	NaN	NaN	NaN	NaN	NaN	NaN	NaN	NaN	NaN	NaN	NaN	NaN	NaN	NaN	0.00206605	0.00219748	0.00209975	0.00220943	0.00191523	0.00173046	0.00173046	0.00258157	0.00212264	0.00193533	0.00249036	0.00181176	0.00184199	0.00199728	0.0022105	0.00213269	0.00227956	0.00244003	0.00233861	0.00198415
1361.19	NaN	NaN	NaN	NaN	NaN	NaN	NaN	NaN	NaN	NaN	NaN	NaN	NaN	NaN	NaN	NaN	NaN	NaN	NaN	NaN	0.00190201	0.00202673	0.00206995	0.00206936	0.00146258	0.0018857	0.0018857	0.00187254	0.00140093	0.00157113	0.00218231	0.00164708	0.00160343	0.00197893	0.00174023	0.00157308	0.0018032	0.00158158	0.00189023	0.00156403
1362.22	NaN	NaN	NaN	NaN	NaN	NaN	NaN	NaN	NaN	NaN	NaN	NaN	NaN	NaN	NaN	NaN	NaN	NaN	NaN	NaN	0.00181062	0.00182674	0.00196826	0.0014706	NaN	0.0018117	0.0018117	0.00154918	0.00137433	0.00171191	0.00163701	0.00160924	NaN	0.00186701	0.00136925	0.00129652	NaN	0.00149334	0.00139661	0.00156281
1363.21	NaN	NaN	NaN	NaN	NaN	NaN	NaN	NaN	NaN	NaN	NaN	NaN	NaN	NaN	NaN	NaN	NaN	NaN	NaN	NaN	0.00157423	NaN	NaN	0.00145837	NaN	NaN	NaN	0.0014687	NaN	0.00171697	0.00159978	NaN	0.00131493	NaN	NaN	NaN	NaN	0.00159492	0.00139811	NaN
1364.69	NaN	NaN	NaN	NaN	NaN	NaN	NaN	NaN	NaN	NaN	NaN	NaN	NaN	NaN	NaN	NaN	NaN	NaN	NaN	NaN	NaN	NaN	NaN	NaN	NaN	NaN	NaN	NaN	NaN	NaN	NaN	NaN	NaN	0.00160295	NaN	NaN	0.00135448	0.00162552	0.00130822	NaN
1366.25	NaN	NaN	NaN	NaN	NaN	NaN	NaN	NaN	NaN	NaN	NaN	NaN	NaN	NaN	NaN	NaN	NaN	NaN	NaN	NaN	0.00160654	0.00174471	0.00169114	0.00142997	0.00176845	0.0016093	0.0016093	0.00167386	0.00144988	0.00152774	0.0016719	0.00181221	0.00137976	0.00204244	0.00162548	0.00148882	0.00145465	0.00177649	0.00189204	0.00146663
1367.22	NaN	NaN	NaN	NaN	NaN	NaN	NaN	NaN	NaN	NaN	NaN	NaN	NaN	NaN	NaN	NaN	NaN	NaN	NaN	NaN	0.00134331	0.00139279	0.00160692	NaN	NaN	0.00159069	0.00159069	0.00173187	0.00169955	0.00141768	0.00159391	0.00157862	0.0015734	0.00198366	NaN	0.00141144	NaN	0.00179367	0.00136447	NaN
1368.18	NaN	NaN	NaN	NaN	NaN	NaN	NaN	NaN	NaN	NaN	NaN	NaN	NaN	NaN	NaN	NaN	NaN	NaN	NaN	NaN	NaN	0.00139092	0.00134055	NaN	NaN	NaN	NaN	0.00134294	0.00137577	0.00143995	0.00176884	0.00132602	NaN	0.00155055	NaN	0.00155739	NaN	0.00171491	0.00140412	0.00138303
1368.96	NaN	NaN	NaN	NaN	NaN	NaN	NaN	NaN	NaN	NaN	NaN	NaN	NaN	NaN	NaN	NaN	NaN	NaN	NaN	NaN	NaN	NaN	0.00168334	NaN	NaN	NaN	NaN	NaN	NaN	NaN	NaN	NaN	0.00143507	0.00151741	NaN	NaN	NaN	0.00130178	NaN	0.00141146
1369.49	NaN	NaN	NaN	NaN	NaN	NaN	NaN	NaN	NaN	NaN	NaN	NaN	NaN	NaN	NaN	NaN	NaN	NaN	NaN	NaN	0.00134424	NaN	NaN	NaN	NaN	NaN	NaN	NaN	NaN	NaN	NaN	NaN	NaN	NaN	NaN	NaN	NaN	NaN	NaN	0.00126957
1370.32	NaN	NaN	NaN	NaN	NaN	NaN	NaN	NaN	NaN	NaN	NaN	NaN	NaN	NaN	NaN	NaN	NaN	NaN	NaN	NaN	NaN	NaN	NaN	NaN	NaN	NaN	NaN	NaN	0.00140044	0.00142202	0.00133192	NaN	0.00187238	0.00141651	NaN	NaN	0.00149138	0.00158538	NaN	NaN
1371.28	NaN	NaN	NaN	NaN	NaN	NaN	NaN	NaN	NaN	NaN	NaN	NaN	NaN	NaN	NaN	NaN	NaN	NaN	NaN	NaN	NaN	NaN	NaN	NaN	NaN	NaN	NaN	NaN	NaN	NaN	NaN	NaN	0.00138923	0.00145945	NaN	0.00131242	NaN	0.00152586	NaN	0.00135722
1372.19	NaN	NaN	NaN	NaN	NaN	NaN	NaN	NaN	NaN	NaN	NaN	NaN	NaN	NaN	NaN	NaN	NaN	NaN	NaN	NaN	NaN	NaN	NaN	NaN	NaN	NaN	NaN	NaN	0.00162153	NaN	NaN	0.00151781	NaN	NaN	NaN	0.00125441	NaN	NaN	NaN	NaN
1373.22	NaN	NaN	NaN	NaN	NaN	NaN	NaN	NaN	NaN	NaN	NaN	NaN	NaN	NaN	NaN	NaN	NaN	NaN	NaN	NaN	NaN	NaN	0.00140486	NaN	NaN	NaN	NaN	NaN	NaN	NaN	NaN	NaN	NaN	NaN	NaN	0.00132377	NaN	NaN	NaN	NaN
1374	NaN	NaN	NaN	NaN	NaN	NaN	NaN	NaN	NaN	NaN	NaN	NaN	NaN	NaN	NaN	NaN	NaN	NaN	NaN	NaN	0.00134746	NaN	0.00140228	NaN	NaN	NaN	NaN	0.00145415	NaN	NaN	0.00143442	NaN	0.00148694	0.00161467	NaN	NaN	NaN	0.00129567	NaN	NaN
1374.55	NaN	NaN	NaN	NaN	NaN	NaN	NaN	NaN	NaN	NaN	NaN	NaN	NaN	NaN	NaN	NaN	NaN	NaN	NaN	NaN	NaN	NaN	NaN	NaN	NaN	NaN	NaN	NaN	NaN	NaN	NaN	NaN	NaN	NaN	NaN	NaN	NaN	NaN	0.00166659	NaN
1375.11	NaN	NaN	NaN	NaN	NaN	NaN	NaN	NaN	NaN	NaN	NaN	NaN	NaN	NaN	NaN	NaN	NaN	NaN	NaN	NaN	NaN	0.0014362	NaN	NaN	NaN	NaN	NaN	NaN	NaN	NaN	NaN	NaN	NaN	0.00159687	NaN	0.00155046	NaN	NaN	NaN	0.00126058
1376.18	NaN	NaN	NaN	NaN	NaN	NaN	NaN	NaN	NaN	NaN	NaN	NaN	NaN	NaN	NaN	NaN	NaN	NaN	NaN	NaN	0.001658	0.0015336	0.00158903	NaN	0.00148777	0.00150341	0.00150341	0.00134133	0.00158569	NaN	0.00173773	NaN	0.00161674	0.00160815	0.00134165	0.00153703	0.00138061	0.00150209	0.00145597	0.00157338
1377.16	NaN	NaN	NaN	NaN	NaN	NaN	NaN	NaN	NaN	NaN	NaN	NaN	NaN	NaN	NaN	NaN	NaN	NaN	NaN	NaN	0.00147773	0.00139485	0.00162512	NaN	0.00181016	NaN	NaN	0.00143361	NaN	0.00138305	NaN	NaN	0.00153163	0.00154768	NaN	NaN	0.00136286	0.00151973	0.00160674	NaN
1378.09	NaN	NaN	NaN	NaN	NaN	NaN	NaN	NaN	NaN	NaN	NaN	NaN	NaN	NaN	NaN	NaN	NaN	NaN	NaN	NaN	NaN	NaN	NaN	NaN	NaN	0.00136466	0.00136466	NaN	0.00137905	NaN	NaN	NaN	NaN	NaN	NaN	0.00140313	0.00124103	NaN	0.00143115	NaN
1378.78	NaN	NaN	NaN	NaN	NaN	NaN	NaN	NaN	NaN	NaN	NaN	NaN	NaN	NaN	NaN	NaN	NaN	NaN	NaN	NaN	NaN	NaN	0.00137067	NaN	NaN	NaN	NaN	NaN	NaN	NaN	NaN	NaN	NaN	NaN	NaN	NaN	NaN	NaN	NaN	NaN
1379.3	NaN	NaN	NaN	NaN	NaN	NaN	NaN	NaN	NaN	NaN	NaN	NaN	NaN	NaN	NaN	NaN	NaN	NaN	NaN	NaN	NaN	NaN	0.00135898	NaN	NaN	NaN	NaN	NaN	NaN	NaN	0.0014052	NaN	NaN	0.00139688	NaN	0.00125742	NaN	NaN	NaN	NaN
1380.01	NaN	NaN	NaN	NaN	NaN	NaN	NaN	NaN	NaN	NaN	NaN	NaN	NaN	NaN	NaN	NaN	NaN	NaN	NaN	NaN	NaN	0.0013871	NaN	NaN	NaN	NaN	NaN	NaN	0.00157736	NaN	NaN	NaN	NaN	NaN	NaN	NaN	0.00124286	NaN	NaN	NaN
1380.76	NaN	NaN	NaN	NaN	NaN	NaN	NaN	NaN	NaN	NaN	NaN	NaN	NaN	NaN	NaN	NaN	NaN	NaN	NaN	NaN	NaN	NaN	NaN	NaN	NaN	NaN	NaN	NaN	NaN	NaN	NaN	NaN	NaN	0.00148598	NaN	NaN	0.00145796	0.00137989	NaN	NaN
1381.34	NaN	NaN	NaN	NaN	NaN	NaN	NaN	NaN	NaN	NaN	NaN	NaN	NaN	NaN	NaN	NaN	NaN	NaN	NaN	NaN	NaN	NaN	NaN	NaN	NaN	NaN	NaN	0.00134492	NaN	NaN	NaN	NaN	NaN	NaN	NaN	NaN	0.00125046	NaN	NaN	NaN
1382.22	NaN	NaN	NaN	NaN	NaN	NaN	NaN	NaN	NaN	NaN	NaN	NaN	NaN	NaN	NaN	NaN	NaN	NaN	NaN	NaN	0.00215248	0.00173427	0.0015587	0.00176412	0.00207221	0.00179551	0.00179551	0.00185519	0.00180483	0.00157811	0.00186289	0.00165152	0.0019696	0.00181826	0.00182212	0.0018217	0.00206126	0.00174641	0.00172565	0.00211762
1383.2	NaN	NaN	NaN	NaN	NaN	NaN	NaN	NaN	NaN	NaN	NaN	NaN	NaN	NaN	NaN	NaN	NaN	NaN	NaN	NaN	0.00162514	0.0016303	0.00141252	0.00178115	NaN	0.00176547	0.00176547	0.00176865	0.00184666	0.00161053	0.0016605	0.00159189	0.00175979	0.0019135	0.00132877	0.00201437	0.00154715	0.00170281	0.00183775	0.00172381
1384.23	NaN	NaN	NaN	NaN	NaN	NaN	NaN	NaN	NaN	NaN	NaN	NaN	NaN	NaN	NaN	NaN	NaN	NaN	NaN	NaN	0.00158217	0.00152618	0.0017682	0.00168436	0.00140167	0.0014855	0.0014855	0.00137496	0.00171734	NaN	0.00135595	NaN	0.00148605	0.0013674	0.00129477	0.00128443	NaN	0.00136942	NaN	0.00139452
1385.24	NaN	NaN	NaN	NaN	NaN	NaN	NaN	NaN	NaN	NaN	NaN	NaN	NaN	NaN	NaN	NaN	NaN	NaN	NaN	NaN	NaN	NaN	NaN	0.00144875	NaN	NaN	NaN	NaN	NaN	NaN	NaN	NaN	NaN	NaN	0.00136845	NaN	0.00142479	NaN	NaN	NaN
1386.01	NaN	NaN	NaN	NaN	NaN	NaN	NaN	NaN	NaN	NaN	NaN	NaN	NaN	NaN	NaN	NaN	NaN	NaN	NaN	NaN	NaN	0.00178453	NaN	NaN	NaN	NaN	NaN	NaN	NaN	NaN	NaN	NaN	NaN	NaN	NaN	0.00152676	NaN	NaN	NaN	0.00143229
1386.44	NaN	NaN	NaN	NaN	NaN	NaN	NaN	NaN	NaN	NaN	NaN	NaN	NaN	NaN	NaN	NaN	NaN	NaN	NaN	NaN	NaN	NaN	NaN	NaN	NaN	NaN	NaN	NaN	NaN	NaN	0.00144126	NaN	NaN	NaN	NaN	NaN	0.00126232	NaN	NaN	0.00127458
1386.92	NaN	NaN	NaN	NaN	NaN	NaN	NaN	NaN	NaN	NaN	NaN	NaN	NaN	NaN	NaN	NaN	NaN	NaN	NaN	NaN	NaN	NaN	NaN	NaN	NaN	NaN	NaN	NaN	NaN	NaN	NaN	NaN	NaN	0.00131422	NaN	NaN	NaN	NaN	NaN	NaN
1387.38	NaN	NaN	NaN	NaN	NaN	NaN	NaN	NaN	NaN	NaN	NaN	NaN	NaN	NaN	NaN	NaN	NaN	NaN	NaN	NaN	NaN	NaN	NaN	NaN	NaN	NaN	NaN	NaN	NaN	NaN	NaN	NaN	NaN	NaN	NaN	NaN	0.0012735	0.00134653	NaN	NaN
1388.08	NaN	NaN	NaN	NaN	NaN	NaN	NaN	NaN	NaN	NaN	NaN	NaN	NaN	NaN	NaN	NaN	NaN	NaN	NaN	NaN	NaN	0.00142575	0.00149992	0.0015335	0.00143329	NaN	NaN	NaN	0.00148366	0.00140327	0.00145236	NaN	NaN	NaN	NaN	0.00132122	0.00149454	NaN	0.0013499	NaN
1389.18	NaN	NaN	NaN	NaN	NaN	NaN	NaN	NaN	NaN	NaN	NaN	NaN	NaN	NaN	NaN	NaN	NaN	NaN	NaN	NaN	NaN	NaN	NaN	NaN	NaN	NaN	NaN	NaN	NaN	NaN	NaN	NaN	NaN	NaN	NaN	NaN	NaN	0.00139669	0.00133279	NaN
1390.05	NaN	NaN	NaN	NaN	NaN	NaN	NaN	NaN	NaN	NaN	NaN	NaN	NaN	NaN	NaN	NaN	NaN	NaN	NaN	NaN	0.00132848	NaN	NaN	NaN	NaN	NaN	NaN	NaN	NaN	NaN	0.00156243	NaN	0.0012922	NaN	NaN	NaN	0.00132089	0.00130322	NaN	NaN
1391.58	NaN	NaN	NaN	NaN	NaN	NaN	NaN	NaN	NaN	NaN	NaN	NaN	NaN	NaN	NaN	NaN	NaN	NaN	NaN	NaN	NaN	0.0014452	NaN	NaN	NaN	NaN	NaN	NaN	0.00194699	NaN	NaN	0.00149166	0.00139367	NaN	NaN	NaN	0.00124774	0.00153822	NaN	0.00137245
1392.85	NaN	NaN	NaN	NaN	NaN	NaN	NaN	NaN	NaN	NaN	NaN	NaN	NaN	NaN	NaN	NaN	NaN	NaN	NaN	NaN	0.00150363	NaN	NaN	0.00137035	NaN	0.00136252	0.00136252	NaN	NaN	NaN	0.00139869	0.00132993	0.00132563	NaN	NaN	NaN	0.00125413	0.00162549	0.00137013	NaN
1393.86	NaN	NaN	NaN	NaN	NaN	NaN	NaN	NaN	NaN	NaN	NaN	NaN	NaN	NaN	NaN	NaN	NaN	NaN	NaN	NaN	NaN	NaN	NaN	0.00144169	NaN	NaN	NaN	NaN	NaN	NaN	NaN	NaN	NaN	NaN	0.00151579	NaN	0.0013094	NaN	NaN	NaN
1394.31	NaN	NaN	NaN	NaN	NaN	NaN	NaN	NaN	NaN	NaN	NaN	NaN	NaN	NaN	NaN	NaN	NaN	NaN	NaN	NaN	0.00157952	0.00220016	0.00179026	NaN	0.00172983	0.00180347	0.00180347	0.00161393	0.00163681	0.00135677	0.00166791	0.00138186	0.00170421	0.00179432	NaN	0.00140635	NaN	0.00145094	0.00172993	0.00148281
1395.27	NaN	NaN	NaN	NaN	NaN	NaN	NaN	NaN	NaN	NaN	NaN	NaN	NaN	NaN	NaN	NaN	NaN	NaN	NaN	NaN	0.00153733	NaN	NaN	0.0018639	0.00160911	NaN	NaN	0.00134272	NaN	NaN	0.00152137	0.00150247	0.00137816	0.00157946	NaN	NaN	0.00153128	0.00150043	NaN	NaN
1396.33	NaN	NaN	NaN	NaN	NaN	NaN	NaN	NaN	NaN	NaN	NaN	NaN	NaN	NaN	NaN	NaN	NaN	NaN	NaN	NaN	NaN	0.00137268	0.00157333	0.00137108	NaN	NaN	NaN	0.00147261	0.00149032	0.00141939	NaN	0.0014311	NaN	NaN	0.00175796	NaN	0.00143376	NaN	0.00135043	0.00161458
1398.22	NaN	NaN	NaN	NaN	NaN	NaN	NaN	NaN	NaN	NaN	NaN	NaN	NaN	NaN	NaN	NaN	NaN	NaN	NaN	NaN	0.00170873	0.00166409	0.00150048	0.00149285	0.00173918	0.00137683	0.00137683	0.00136211	0.00146111	0.00169705	0.00170923	0.00144084	0.00163678	0.00173793	0.00148225	0.001414	0.00150747	0.00157156	0.00193671	0.00213803
1398.7	NaN	NaN	NaN	NaN	NaN	NaN	NaN	NaN	NaN	NaN	NaN	NaN	NaN	NaN	NaN	NaN	NaN	NaN	NaN	NaN	NaN	NaN	NaN	NaN	NaN	NaN	NaN	NaN	NaN	0.00136672	NaN	NaN	NaN	NaN	NaN	NaN	NaN	NaN	NaN	NaN
1399.24	NaN	NaN	NaN	NaN	NaN	NaN	NaN	NaN	NaN	NaN	NaN	NaN	NaN	NaN	NaN	NaN	NaN	NaN	NaN	NaN	0.0013125	0.00153032	0.00152717	0.00164136	NaN	NaN	NaN	NaN	0.00177184	NaN	NaN	NaN	0.00136053	0.00154181	NaN	0.00127645	0.00194096	0.00182354	0.00177178	0.00132618
1400.13	NaN	NaN	NaN	NaN	NaN	NaN	NaN	NaN	NaN	NaN	NaN	NaN	NaN	NaN	NaN	NaN	NaN	NaN	NaN	NaN	NaN	NaN	NaN	0.00144695	0.00141472	NaN	NaN	0.00147986	NaN	NaN	NaN	NaN	NaN	0.00136288	NaN	0.00145697	NaN	NaN	NaN	0.0016236
1400.92	NaN	NaN	NaN	NaN	NaN	NaN	NaN	NaN	NaN	NaN	NaN	NaN	NaN	NaN	NaN	NaN	NaN	NaN	NaN	NaN	0.00131258	NaN	0.00141018	NaN	NaN	NaN	NaN	NaN	NaN	NaN	NaN	NaN	NaN	0.00134981	NaN	NaN	NaN	0.00133657	NaN	0.00129272
1402	NaN	NaN	NaN	NaN	NaN	NaN	NaN	NaN	NaN	NaN	NaN	NaN	NaN	NaN	NaN	NaN	NaN	NaN	NaN	NaN	NaN	NaN	NaN	NaN	NaN	NaN	NaN	NaN	NaN	NaN	NaN	NaN	NaN	NaN	NaN	NaN	NaN	NaN	NaN	0.00132066
1402.69	NaN	NaN	NaN	NaN	NaN	NaN	NaN	NaN	NaN	NaN	NaN	NaN	NaN	NaN	NaN	NaN	NaN	NaN	NaN	NaN	NaN	NaN	NaN	NaN	NaN	NaN	NaN	NaN	NaN	NaN	NaN	NaN	NaN	NaN	NaN	0.00128527	NaN	0.00127425	NaN	NaN
1403.47	NaN	NaN	NaN	NaN	NaN	NaN	NaN	NaN	NaN	NaN	NaN	NaN	NaN	NaN	NaN	NaN	NaN	NaN	NaN	NaN	NaN	0.00171126	NaN	NaN	NaN	NaN	NaN	NaN	NaN	NaN	NaN	NaN	NaN	NaN	0.00140289	0.0014948	NaN	NaN	NaN	0.00148043
1404.1	NaN	NaN	NaN	NaN	NaN	NaN	NaN	NaN	NaN	NaN	NaN	NaN	NaN	NaN	NaN	NaN	NaN	NaN	NaN	NaN	0.00149918	NaN	NaN	NaN	NaN	NaN	NaN	NaN	0.00140316	NaN	0.00152587	NaN	0.00144958	NaN	0.00128699	NaN	0.00170425	NaN	NaN	NaN
1405.6	NaN	NaN	NaN	NaN	NaN	NaN	NaN	NaN	NaN	NaN	NaN	NaN	NaN	NaN	NaN	NaN	NaN	NaN	NaN	NaN	0.00146977	NaN	0.00134873	0.00148498	0.00143524	NaN	NaN	NaN	NaN	NaN	0.0014707	NaN	NaN	0.00133566	NaN	0.00128797	NaN	0.00141588	NaN	NaN
1407.33	NaN	NaN	NaN	NaN	NaN	NaN	NaN	NaN	NaN	NaN	NaN	NaN	NaN	NaN	NaN	NaN	NaN	NaN	NaN	NaN	NaN	NaN	0.00146744	NaN	0.00146015	NaN	NaN	NaN	NaN	0.00142873	NaN	NaN	0.00150689	0.00145223	0.00148012	NaN	0.00145998	NaN	NaN	0.00135564
1409.06	NaN	NaN	NaN	NaN	NaN	NaN	NaN	NaN	NaN	NaN	NaN	NaN	NaN	NaN	NaN	NaN	NaN	NaN	NaN	NaN	NaN	NaN	NaN	NaN	NaN	NaN	NaN	NaN	0.00142303	NaN	NaN	NaN	0.00140883	NaN	NaN	NaN	NaN	NaN	NaN	0.00128096
1410.2	NaN	NaN	NaN	NaN	NaN	NaN	NaN	NaN	NaN	NaN	NaN	NaN	NaN	NaN	NaN	NaN	NaN	NaN	NaN	NaN	0.00175646	0.00162639	0.00138759	0.00157763	0.00142832	NaN	NaN	NaN	0.00154002	0.0014199	0.00133166	0.00151162	0.00180527	0.00175902	0.0014522	0.00162777	0.00129141	0.00150952	0.00180182	0.00161759
1410.92	NaN	NaN	NaN	NaN	NaN	NaN	NaN	NaN	NaN	NaN	NaN	NaN	NaN	NaN	NaN	NaN	NaN	NaN	NaN	NaN	NaN	0.00139763	NaN	NaN	NaN	NaN	NaN	NaN	NaN	NaN	NaN	NaN	NaN	NaN	NaN	NaN	NaN	NaN	NaN	NaN
1411.28	NaN	NaN	NaN	NaN	NaN	NaN	NaN	NaN	NaN	NaN	NaN	NaN	NaN	NaN	NaN	NaN	NaN	NaN	NaN	NaN	0.00160593	0.00155506	NaN	NaN	0.00156122	NaN	NaN	NaN	NaN	0.0013763	0.00154056	0.00135134	0.00142758	0.00179764	NaN	0.0015422	NaN	0.0014579	0.00142963	NaN
1412.24	NaN	NaN	NaN	NaN	NaN	NaN	NaN	NaN	NaN	NaN	NaN	NaN	NaN	NaN	NaN	NaN	NaN	NaN	NaN	NaN	NaN	0.0014308	0.00150524	0.0014283	0.00156647	0.00146886	0.00146886	0.00160979	NaN	0.00135909	0.0019098	0.00142604	0.0017057	0.00199379	0.00134785	0.0013861	0.00130104	0.00134723	0.00144034	0.00164894
1413.23	NaN	NaN	NaN	NaN	NaN	NaN	NaN	NaN	NaN	NaN	NaN	NaN	NaN	NaN	NaN	NaN	NaN	NaN	NaN	NaN	NaN	NaN	NaN	NaN	NaN	0.00141223	0.00141223	0.00151408	NaN	NaN	NaN	0.00137478	0.00140254	NaN	NaN	NaN	NaN	NaN	NaN	NaN
1414.38	NaN	NaN	NaN	NaN	NaN	NaN	NaN	NaN	NaN	NaN	NaN	NaN	NaN	NaN	NaN	NaN	NaN	NaN	NaN	NaN	NaN	NaN	NaN	NaN	NaN	NaN	NaN	NaN	NaN	0.00139455	NaN	NaN	NaN	NaN	NaN	NaN	NaN	0.00129468	NaN	NaN
1415.11	NaN	NaN	NaN	NaN	NaN	NaN	NaN	NaN	NaN	NaN	NaN	NaN	NaN	NaN	NaN	NaN	NaN	NaN	NaN	NaN	NaN	NaN	NaN	NaN	NaN	NaN	NaN	NaN	0.00148005	NaN	NaN	NaN	NaN	NaN	NaN	0.00130509	NaN	NaN	0.00131885	NaN
1415.96	NaN	NaN	NaN	NaN	NaN	NaN	NaN	NaN	NaN	NaN	NaN	NaN	NaN	NaN	NaN	NaN	NaN	NaN	NaN	NaN	NaN	0.00152742	NaN	NaN	NaN	NaN	NaN	NaN	NaN	NaN	0.00138127	NaN	NaN	0.00160517	NaN	0.00125953	NaN	NaN	NaN	0.00141296
1417.05	NaN	NaN	NaN	NaN	NaN	NaN	NaN	NaN	NaN	NaN	NaN	NaN	NaN	NaN	NaN	NaN	NaN	NaN	NaN	NaN	NaN	0.00136205	0.00178913	0.00141742	NaN	NaN	NaN	NaN	NaN	0.001345	NaN	NaN	NaN	0.00131483	NaN	0.00144134	NaN	NaN	NaN	0.00126372
1417.7	NaN	NaN	NaN	NaN	NaN	NaN	NaN	NaN	NaN	NaN	NaN	NaN	NaN	NaN	NaN	NaN	NaN	NaN	NaN	NaN	NaN	0.00145436	NaN	NaN	NaN	NaN	NaN	NaN	NaN	NaN	NaN	NaN	NaN	NaN	0.00152315	NaN	NaN	0.00137412	0.00134878	0.00124061
1418.48	NaN	NaN	NaN	NaN	NaN	NaN	NaN	NaN	NaN	NaN	NaN	NaN	NaN	NaN	NaN	NaN	NaN	NaN	NaN	NaN	NaN	NaN	NaN	NaN	NaN	0.00141644	0.00141644	NaN	NaN	NaN	NaN	NaN	NaN	0.00133898	NaN	NaN	NaN	NaN	NaN	NaN
1419.05	NaN	NaN	NaN	NaN	NaN	NaN	NaN	NaN	NaN	NaN	NaN	NaN	NaN	NaN	NaN	NaN	NaN	NaN	NaN	NaN	NaN	0.00139904	NaN	NaN	NaN	NaN	NaN	NaN	NaN	NaN	NaN	NaN	0.00130196	0.00165122	NaN	NaN	NaN	NaN	NaN	0.00127794
1419.48	NaN	NaN	NaN	NaN	NaN	NaN	NaN	NaN	NaN	NaN	NaN	NaN	NaN	NaN	NaN	NaN	NaN	NaN	NaN	NaN	NaN	NaN	NaN	NaN	NaN	NaN	NaN	NaN	NaN	NaN	NaN	NaN	NaN	NaN	0.00138029	NaN	NaN	NaN	NaN	0.00128114
1420.12	NaN	NaN	NaN	NaN	NaN	NaN	NaN	NaN	NaN	NaN	NaN	NaN	NaN	NaN	NaN	NaN	NaN	NaN	NaN	NaN	NaN	0.00162115	NaN	NaN	0.00150328	NaN	NaN	NaN	NaN	0.00141134	0.00140286	0.00137588	0.00179054	0.00143083	0.00129004	0.00152367	0.00144829	0.00157579	0.00140612	NaN
1421.07	NaN	NaN	NaN	NaN	NaN	NaN	NaN	NaN	NaN	NaN	NaN	NaN	NaN	NaN	NaN	NaN	NaN	NaN	NaN	NaN	NaN	NaN	NaN	NaN	0.00176638	NaN	NaN	NaN	NaN	NaN	NaN	NaN	0.00130823	0.00133016	NaN	0.00148778	NaN	NaN	0.00131987	NaN
1421.71	NaN	NaN	NaN	NaN	NaN	NaN	NaN	NaN	NaN	NaN	NaN	NaN	NaN	NaN	NaN	NaN	NaN	NaN	NaN	NaN	NaN	NaN	NaN	NaN	NaN	NaN	NaN	NaN	0.00145675	0.00159852	0.00141449	NaN	NaN	NaN	NaN	0.00160279	0.00127513	0.00141074	NaN	NaN
1422.25	NaN	NaN	NaN	NaN	NaN	NaN	NaN	NaN	NaN	NaN	NaN	NaN	NaN	NaN	NaN	NaN	NaN	NaN	NaN	NaN	NaN	NaN	NaN	0.00148445	NaN	NaN	NaN	NaN	NaN	NaN	NaN	NaN	NaN	NaN	NaN	0.00147908	NaN	NaN	0.00134402	NaN
1423.5	NaN	NaN	NaN	NaN	NaN	NaN	NaN	NaN	NaN	NaN	NaN	NaN	NaN	NaN	NaN	NaN	NaN	NaN	NaN	NaN	NaN	NaN	NaN	NaN	0.00151309	NaN	NaN	NaN	NaN	0.00136705	NaN	NaN	NaN	NaN	NaN	NaN	NaN	0.00126548	NaN	NaN
1424.87	NaN	NaN	NaN	NaN	NaN	NaN	NaN	NaN	NaN	NaN	NaN	NaN	NaN	NaN	NaN	NaN	NaN	NaN	NaN	NaN	NaN	NaN	NaN	NaN	NaN	NaN	NaN	NaN	NaN	NaN	NaN	NaN	NaN	0.00151124	NaN	0.0013391	NaN	0.00131412	NaN	0.00153346
1425.7	NaN	NaN	NaN	NaN	NaN	NaN	NaN	NaN	NaN	NaN	NaN	NaN	NaN	NaN	NaN	NaN	NaN	NaN	NaN	NaN	NaN	0.00150321	NaN	NaN	NaN	NaN	NaN	NaN	NaN	NaN	NaN	NaN	NaN	NaN	NaN	NaN	NaN	NaN	NaN	NaN
1426.22	NaN	NaN	NaN	NaN	NaN	NaN	NaN	NaN	NaN	NaN	NaN	NaN	NaN	NaN	NaN	NaN	NaN	NaN	NaN	NaN	0.00189983	0.00146781	0.00148206	0.00157341	0.00162835	0.00173476	0.00173476	0.00135304	0.00184037	0.00160994	0.0017916	0.0013764	0.00192467	0.00140673	0.00157578	0.00204406	0.00168336	0.00175905	0.00188199	0.00210108
1427.28	NaN	NaN	NaN	NaN	NaN	NaN	NaN	NaN	NaN	NaN	NaN	NaN	NaN	NaN	NaN	NaN	NaN	NaN	NaN	NaN	NaN	0.0014401	0.00161109	0.00146887	NaN	0.00145742	0.00145742	0.001432	0.00149944	NaN	0.0014273	0.00130746	0.00131341	0.00168987	0.00136435	0.0012929	0.00144475	0.00169362	0.00166149	0.00136702
1428.38	NaN	NaN	NaN	NaN	NaN	NaN	NaN	NaN	NaN	NaN	NaN	NaN	NaN	NaN	NaN	NaN	NaN	NaN	NaN	NaN	NaN	0.00136352	NaN	NaN	NaN	NaN	NaN	0.00145525	NaN	NaN	NaN	0.00130084	0.00130871	NaN	0.00139072	0.00147551	0.00137186	0.00129066	0.00139247	0.00165138
1429.04	NaN	NaN	NaN	NaN	NaN	NaN	NaN	NaN	NaN	NaN	NaN	NaN	NaN	NaN	NaN	NaN	NaN	NaN	NaN	NaN	NaN	NaN	NaN	NaN	NaN	NaN	NaN	NaN	0.00153357	NaN	NaN	NaN	NaN	NaN	NaN	NaN	0.00131353	NaN	NaN	0.00138282
1430.35	NaN	NaN	NaN	NaN	NaN	NaN	NaN	NaN	NaN	NaN	NaN	NaN	NaN	NaN	NaN	NaN	NaN	NaN	NaN	NaN	NaN	NaN	0.00136329	0.00158965	NaN	NaN	NaN	NaN	NaN	0.00140434	NaN	NaN	NaN	NaN	0.0014684	0.00125388	0.00124694	NaN	0.00136182	0.00140272
1431.36	NaN	NaN	NaN	NaN	NaN	NaN	NaN	NaN	NaN	NaN	NaN	NaN	NaN	NaN	NaN	NaN	NaN	NaN	NaN	NaN	NaN	NaN	NaN	NaN	NaN	NaN	NaN	NaN	0.00135595	NaN	NaN	NaN	NaN	NaN	NaN	0.00141657	0.0012808	NaN	0.00141957	0.00124207
1431.99	NaN	NaN	NaN	NaN	NaN	NaN	NaN	NaN	NaN	NaN	NaN	NaN	NaN	NaN	NaN	NaN	NaN	NaN	NaN	NaN	NaN	NaN	NaN	0.00144336	NaN	NaN	NaN	NaN	NaN	NaN	0.00135956	NaN	0.00130412	NaN	0.00147061	NaN	0.00140972	NaN	NaN	NaN
1432.45	NaN	NaN	NaN	NaN	NaN	NaN	NaN	NaN	NaN	NaN	NaN	NaN	NaN	NaN	NaN	NaN	NaN	NaN	NaN	NaN	NaN	NaN	NaN	0.00149049	NaN	NaN	NaN	NaN	NaN	NaN	NaN	NaN	NaN	NaN	NaN	0.0013835	NaN	NaN	NaN	NaN
1433.16	NaN	NaN	NaN	NaN	NaN	NaN	NaN	NaN	NaN	NaN	NaN	NaN	NaN	NaN	NaN	NaN	NaN	NaN	NaN	NaN	NaN	NaN	NaN	NaN	NaN	NaN	NaN	NaN	NaN	NaN	0.00148868	NaN	NaN	NaN	NaN	NaN	0.00130805	NaN	0.00168215	NaN
1434.47	NaN	NaN	NaN	NaN	NaN	NaN	NaN	NaN	NaN	NaN	NaN	NaN	NaN	NaN	NaN	NaN	NaN	NaN	NaN	NaN	NaN	NaN	NaN	NaN	NaN	NaN	NaN	0.00135325	0.00146371	0.0013973	0.00143273	NaN	NaN	NaN	NaN	0.00151336	0.00155368	NaN	0.00138421	NaN
1435.37	NaN	NaN	NaN	NaN	NaN	NaN	NaN	NaN	NaN	NaN	NaN	NaN	NaN	NaN	NaN	NaN	NaN	NaN	NaN	NaN	NaN	NaN	NaN	NaN	NaN	0.00140565	0.00140565	NaN	0.00139686	NaN	NaN	NaN	NaN	NaN	0.00143368	NaN	NaN	NaN	NaN	NaN
1436.11	NaN	NaN	NaN	NaN	NaN	NaN	NaN	NaN	NaN	NaN	NaN	NaN	NaN	NaN	NaN	NaN	NaN	NaN	NaN	NaN	NaN	NaN	NaN	0.00135393	NaN	NaN	NaN	NaN	NaN	NaN	NaN	NaN	NaN	NaN	NaN	NaN	0.00140435	0.00140725	NaN	NaN
1436.77	NaN	NaN	NaN	NaN	NaN	NaN	NaN	NaN	NaN	NaN	NaN	NaN	NaN	NaN	NaN	NaN	NaN	NaN	NaN	NaN	NaN	NaN	0.00179789	NaN	NaN	0.00139273	0.00139273	NaN	NaN	NaN	NaN	NaN	NaN	NaN	0.00137111	NaN	NaN	0.00141465	NaN	0.00133039
1437.37	NaN	NaN	NaN	NaN	NaN	NaN	NaN	NaN	NaN	NaN	NaN	NaN	NaN	NaN	NaN	NaN	NaN	NaN	NaN	NaN	NaN	NaN	NaN	NaN	0.00153042	0.00142204	0.00142204	NaN	NaN	NaN	NaN	NaN	NaN	NaN	NaN	NaN	0.0014165	NaN	NaN	NaN
1438.27	NaN	NaN	NaN	NaN	NaN	NaN	NaN	NaN	NaN	NaN	NaN	NaN	NaN	NaN	NaN	NaN	NaN	NaN	NaN	NaN	NaN	0.0015543	0.00135161	0.00154714	0.00164244	0.00158876	0.00158876	0.00138897	0.00149083	NaN	NaN	0.00139219	NaN	0.00145579	0.00144627	0.00143358	0.00142246	0.00126521	0.00137448	0.0016292
1439.32	NaN	NaN	NaN	NaN	NaN	NaN	NaN	NaN	NaN	NaN	NaN	NaN	NaN	NaN	NaN	NaN	NaN	NaN	NaN	NaN	0.0014015	NaN	NaN	NaN	NaN	0.00143431	0.00143431	0.00165817	0.00153343	NaN	0.00139291	NaN	NaN	0.00135526	0.00169852	0.00134485	NaN	NaN	NaN	0.00128561
1439.78	NaN	NaN	NaN	NaN	NaN	NaN	NaN	NaN	NaN	NaN	NaN	NaN	NaN	NaN	NaN	NaN	NaN	NaN	NaN	NaN	NaN	NaN	NaN	NaN	NaN	NaN	NaN	NaN	NaN	NaN	NaN	NaN	NaN	NaN	NaN	0.00132776	NaN	NaN	NaN	NaN
1440.33	NaN	NaN	NaN	NaN	NaN	NaN	NaN	NaN	NaN	NaN	NaN	NaN	NaN	NaN	NaN	NaN	NaN	NaN	NaN	NaN	NaN	NaN	NaN	NaN	NaN	NaN	NaN	NaN	0.00150043	NaN	NaN	NaN	0.00130957	NaN	0.00144964	0.00127976	NaN	0.00137611	0.00130763	0.00134919
1441.39	NaN	NaN	NaN	NaN	NaN	NaN	NaN	NaN	NaN	NaN	NaN	NaN	NaN	NaN	NaN	NaN	NaN	NaN	NaN	NaN	NaN	NaN	0.00137016	NaN	0.00140577	NaN	NaN	0.00150137	NaN	NaN	NaN	NaN	NaN	NaN	NaN	NaN	NaN	NaN	NaN	NaN
1442.31	NaN	NaN	NaN	NaN	NaN	NaN	NaN	NaN	NaN	NaN	NaN	NaN	NaN	NaN	NaN	NaN	NaN	NaN	NaN	NaN	NaN	0.00172498	NaN	0.00158049	0.00153647	NaN	NaN	0.00158809	0.00151796	NaN	0.00140398	0.00140706	0.00146802	NaN	NaN	0.00147268	0.00149743	NaN	0.00149944	0.00170832
1443.29	NaN	NaN	NaN	NaN	NaN	NaN	NaN	NaN	NaN	NaN	NaN	NaN	NaN	NaN	NaN	NaN	NaN	NaN	NaN	NaN	0.00139126	NaN	NaN	NaN	0.00152932	NaN	NaN	0.00145835	NaN	NaN	0.00149685	NaN	NaN	0.001337	0.00128519	NaN	NaN	0.0013774	0.0014345	0.0013113
[truncated: 52 more rows]
