# Supplementary material for: Analysis of the Phospholipid Profile of Metaphase II Mouse Oocytes Undergoing Vitrification
Source: PLoS One. 2014 Jul 17;9(7):e102620. doi: 10.1371/journal.pone.0102620 (PMC4102530; doi:10.1371/journal.pone.0102620)
Supplement: Table S2 — MALDIquant output file: fresh vs vitrified oocytes in negative mode. (XLSX) [file pone.0102620.s005.xlsx]

## Sheet: MALDIquant_out file_negative 
Transform intensity ="square root scale"
Smooth Intensity = "MovingAverage"
Remove Baseline = "statistics-sensitive non-linear iterative peak-clipping (SNIP)"
Calibrate Intensity = "probabilistic quotient normalization (PQN)"
Signal to Noise = "5"
m/z	Fresh_01	Fresh_02	Fresh_03	Fresh_04	Fresh_05	Fresh_06	Fresh_07	Fresh_08	Fresh_09	Fresh_10	Fresh_11	Fresh_12	Fresh_13	Fresh_14	Fresh_15	2weeks_01	2weeks_02	2weeks_03	2weeks_04	2weeks_05	2weeks_06	2weeks_07	2weeks_08	2weeks_09	2weeks_10	2weeks_11	2weeks_12	2weeks_13	2weeks_14	2weeks_15
499.905	NaN	NaN	NaN	NaN	NaN	NaN	NaN	NaN	NaN	NaN	NaN	NaN	NaN	NaN	NaN	NaN	NaN	NaN	NaN	NaN	NaN	NaN	NaN	NaN	NaN	NaN	NaN	NaN	0.00131128	NaN
500.276	NaN	NaN	NaN	NaN	NaN	NaN	NaN	NaN	NaN	NaN	NaN	NaN	NaN	NaN	NaN	NaN	0.00158587	NaN	0.00144345	0.00155308	NaN	NaN	NaN	NaN	NaN	0.00152741	0.00121091	NaN	NaN	NaN
500.507	NaN	NaN	NaN	NaN	NaN	NaN	NaN	NaN	NaN	NaN	NaN	NaN	NaN	NaN	NaN	NaN	NaN	NaN	NaN	NaN	NaN	NaN	NaN	NaN	NaN	NaN	NaN	0.00139896	0.00129352	NaN
500.724	NaN	NaN	NaN	NaN	NaN	NaN	NaN	NaN	NaN	NaN	NaN	NaN	NaN	NaN	NaN	0.00139769	0.00144108	0.0012407	0.0014457	NaN	0.0015765	NaN	0.00132772	0.0016029	0.00139402	0.00150968	NaN	NaN	NaN	0.00163403
500.983	NaN	NaN	NaN	NaN	NaN	NaN	NaN	NaN	NaN	NaN	NaN	NaN	NaN	NaN	NaN	NaN	NaN	NaN	NaN	NaN	NaN	NaN	NaN	NaN	NaN	NaN	NaN	NaN	0.00129514	0.0016335
501.274	NaN	NaN	NaN	NaN	NaN	NaN	NaN	NaN	NaN	NaN	NaN	NaN	NaN	NaN	NaN	NaN	0.00123385	0.00134625	0.00144972	NaN	NaN	NaN	NaN	0.00143307	0.00146925	0.00178363	NaN	0.00181283	0.00124523	NaN
501.517	NaN	NaN	NaN	NaN	NaN	NaN	NaN	NaN	NaN	NaN	NaN	NaN	NaN	NaN	NaN	0.00152793	NaN	NaN	0.00159206	NaN	NaN	NaN	NaN	NaN	NaN	NaN	0.00146	NaN	NaN	NaN
501.618	NaN	NaN	NaN	NaN	NaN	NaN	NaN	NaN	NaN	NaN	NaN	NaN	NaN	NaN	NaN	NaN	NaN	NaN	NaN	NaN	NaN	0.00117505	NaN	NaN	NaN	NaN	NaN	NaN	NaN	NaN
501.758	NaN	NaN	NaN	NaN	NaN	NaN	NaN	NaN	NaN	NaN	NaN	NaN	NaN	NaN	NaN	0.00144751	0.0013144	NaN	NaN	NaN	NaN	NaN	NaN	NaN	NaN	NaN	NaN	NaN	NaN	NaN
502.096	NaN	NaN	NaN	NaN	NaN	NaN	NaN	NaN	NaN	NaN	NaN	NaN	NaN	NaN	NaN	NaN	NaN	NaN	NaN	0.00158143	NaN	NaN	NaN	NaN	NaN	NaN	NaN	NaN	NaN	NaN
502.212	NaN	NaN	NaN	NaN	NaN	NaN	NaN	NaN	NaN	NaN	NaN	NaN	NaN	NaN	NaN	0.00165967	NaN	NaN	0.00151666	NaN	NaN	NaN	NaN	0.00126439	NaN	0.00137023	NaN	NaN	0.00159238	NaN
502.443	NaN	NaN	NaN	NaN	NaN	NaN	NaN	NaN	NaN	NaN	NaN	NaN	NaN	NaN	NaN	0.00179942	0.00196579	0.00142358	0.00168226	0.00196288	0.00146376	0.00152643	0.00153076	NaN	NaN	0.00130358	0.00127534	NaN	0.00131768	NaN
502.842	NaN	NaN	NaN	NaN	NaN	NaN	NaN	NaN	NaN	NaN	NaN	NaN	NaN	NaN	NaN	0.00200735	0.00122244	0.00133082	0.0014991	0.00131987	NaN	NaN	NaN	0.00172619	0.00141785	0.00155028	0.00140688	NaN	NaN	0.00135788
503.336	NaN	NaN	NaN	NaN	NaN	NaN	NaN	NaN	NaN	NaN	NaN	NaN	NaN	NaN	NaN	0.00154026	0.00145757	0.00143344	0.00139999	0.001682	0.00147213	0.00138917	NaN	NaN	0.00145604	0.00130281	NaN	0.00132286	0.00144289	0.00130162
503.528	NaN	NaN	NaN	NaN	NaN	NaN	NaN	NaN	NaN	NaN	NaN	NaN	NaN	NaN	NaN	0.00152389	NaN	NaN	NaN	NaN	NaN	NaN	NaN	NaN	NaN	NaN	NaN	NaN	NaN	NaN
503.684	NaN	NaN	NaN	NaN	NaN	NaN	NaN	NaN	NaN	NaN	NaN	NaN	NaN	NaN	NaN	NaN	0.00147524	NaN	0.00142999	NaN	NaN	0.00128363	NaN	NaN	NaN	NaN	NaN	NaN	NaN	NaN
503.871	NaN	NaN	NaN	NaN	NaN	NaN	NaN	NaN	NaN	NaN	NaN	NaN	NaN	NaN	NaN	NaN	NaN	NaN	0.00135485	0.00145894	NaN	NaN	0.00130958	NaN	NaN	0.00151517	NaN	NaN	NaN	0.00129324
504.239	NaN	NaN	NaN	NaN	NaN	NaN	NaN	NaN	NaN	NaN	NaN	NaN	NaN	NaN	NaN	0.00163937	0.00160702	0.00182154	0.00148448	0.00151008	0.00141122	NaN	0.0018634	NaN	0.00146071	NaN	0.00143079	0.00175812	0.00124556	0.00161379
504.617	NaN	NaN	NaN	NaN	NaN	NaN	NaN	NaN	NaN	NaN	NaN	NaN	NaN	NaN	NaN	0.00162876	NaN	NaN	NaN	NaN	NaN	0.00147789	NaN	0.00134108	0.00156537	NaN	NaN	0.00154246	0.00139317	NaN
504.915	NaN	NaN	NaN	NaN	NaN	NaN	NaN	NaN	NaN	NaN	NaN	NaN	NaN	NaN	NaN	NaN	NaN	0.00150778	NaN	NaN	NaN	NaN	NaN	0.00131921	NaN	NaN	0.00142359	NaN	NaN	0.00153408
505.152	NaN	NaN	NaN	NaN	NaN	NaN	NaN	NaN	NaN	NaN	NaN	NaN	NaN	NaN	NaN	NaN	NaN	0.00197406	NaN	0.00150812	0.00159837	0.00126182	0.00151197	NaN	NaN	NaN	NaN	NaN	0.00141529	NaN
505.481	NaN	NaN	NaN	NaN	NaN	NaN	NaN	NaN	NaN	NaN	NaN	NaN	NaN	NaN	NaN	0.00148748	0.00143529	NaN	0.00125519	0.00171458	0.00128472	0.00128707	NaN	0.0013385	0.00132393	NaN	NaN	0.00179887	NaN	0.00155074
505.751	NaN	NaN	NaN	NaN	NaN	NaN	NaN	NaN	NaN	NaN	0.00298641	NaN	NaN	NaN	NaN	NaN	0.00157774	NaN	NaN	NaN	NaN	NaN	0.00140683	NaN	NaN	0.00130864	NaN	NaN	NaN	NaN
505.976	NaN	NaN	NaN	NaN	NaN	NaN	NaN	NaN	NaN	NaN	NaN	NaN	NaN	NaN	NaN	NaN	NaN	NaN	NaN	NaN	NaN	NaN	NaN	NaN	NaN	NaN	0.00149591	0.00144866	NaN	NaN
506.075	NaN	NaN	NaN	NaN	NaN	NaN	NaN	NaN	NaN	NaN	NaN	NaN	NaN	NaN	NaN	NaN	NaN	0.00174307	0.0014862	0.0019214	NaN	NaN	0.00149987	NaN	NaN	NaN	NaN	NaN	NaN	NaN
506.247	NaN	NaN	NaN	NaN	NaN	NaN	NaN	NaN	NaN	NaN	NaN	NaN	NaN	NaN	NaN	0.00183849	0.00153221	NaN	NaN	NaN	NaN	0.0015371	0.00157778	NaN	NaN	0.00166423	NaN	0.00184885	NaN	0.0016036
506.541	NaN	NaN	NaN	NaN	NaN	NaN	NaN	NaN	NaN	NaN	NaN	NaN	NaN	NaN	NaN	NaN	0.00120869	0.00155512	0.00152282	NaN	0.00127683	NaN	NaN	0.00158647	0.0018817	0.00143986	NaN	NaN	0.00152933	0.00125482
506.914	NaN	NaN	NaN	NaN	NaN	NaN	NaN	NaN	NaN	NaN	NaN	NaN	NaN	NaN	NaN	0.00150473	NaN	NaN	NaN	NaN	0.00179061	0.00135844	0.00137221	NaN	NaN	NaN	0.00133194	NaN	NaN	NaN
507.222	NaN	NaN	NaN	NaN	NaN	NaN	NaN	NaN	NaN	NaN	NaN	NaN	NaN	NaN	NaN	NaN	NaN	0.0017487	NaN	0.00143848	NaN	NaN	0.00144833	0.00133796	NaN	NaN	NaN	0.00123726	0.00158919	NaN
507.531	NaN	NaN	NaN	NaN	NaN	NaN	NaN	NaN	NaN	NaN	NaN	NaN	NaN	NaN	NaN	0.00145691	0.00129285	0.00161914	NaN	NaN	0.00152391	0.00151437	0.00132579	NaN	0.00125313	0.00164847	0.00140337	NaN	NaN	NaN
507.819	NaN	NaN	NaN	NaN	NaN	NaN	NaN	NaN	NaN	NaN	0.00253205	NaN	NaN	NaN	NaN	NaN	NaN	NaN	NaN	NaN	NaN	NaN	NaN	NaN	NaN	NaN	NaN	NaN	NaN	NaN
508.083	NaN	NaN	NaN	NaN	0.0027929	NaN	NaN	NaN	NaN	NaN	NaN	NaN	NaN	NaN	NaN	0.00156015	NaN	0.00158483	NaN	NaN	NaN	NaN	NaN	NaN	NaN	NaN	NaN	NaN	NaN	NaN
508.364	NaN	NaN	NaN	NaN	NaN	NaN	NaN	NaN	NaN	NaN	NaN	NaN	NaN	NaN	NaN	NaN	0.00147132	0.0016295	NaN	0.00167416	0.00176722	0.00179545	0.00185726	0.00183874	0.00175797	0.00221612	0.00154993	0.00192004	0.00157456	0.00127474
508.806	NaN	NaN	NaN	NaN	NaN	NaN	NaN	NaN	NaN	NaN	NaN	NaN	NaN	NaN	NaN	NaN	NaN	NaN	NaN	0.00150793	0.00142504	0.00125538	NaN	0.00152882	NaN	NaN	NaN	0.00127674	0.00128262	NaN
509.077	NaN	NaN	NaN	NaN	NaN	NaN	NaN	NaN	NaN	NaN	NaN	NaN	NaN	NaN	NaN	NaN	NaN	NaN	NaN	NaN	NaN	NaN	NaN	NaN	NaN	NaN	NaN	0.00157008	NaN	NaN
509.307	NaN	NaN	NaN	NaN	NaN	NaN	NaN	NaN	NaN	NaN	NaN	NaN	NaN	NaN	NaN	NaN	NaN	0.00169983	NaN	0.00180657	NaN	NaN	NaN	NaN	NaN	0.00149716	NaN	0.00133553	0.001518	0.00138624
509.532	NaN	NaN	NaN	NaN	NaN	NaN	NaN	NaN	NaN	NaN	NaN	NaN	NaN	NaN	NaN	NaN	0.00150398	NaN	NaN	NaN	0.00142755	NaN	0.00145678	NaN	NaN	NaN	NaN	NaN	NaN	0.00129174
509.774	NaN	NaN	NaN	NaN	NaN	NaN	NaN	0.0031818	NaN	NaN	NaN	NaN	NaN	NaN	NaN	NaN	NaN	NaN	NaN	NaN	0.00140014	0.00138765	NaN	NaN	NaN	NaN	NaN	NaN	0.0014369	NaN
510.029	NaN	NaN	NaN	NaN	NaN	NaN	NaN	NaN	NaN	NaN	NaN	NaN	NaN	NaN	NaN	0.00161193	NaN	NaN	NaN	NaN	NaN	NaN	NaN	NaN	0.00144604	NaN	NaN	NaN	NaN	NaN
510.304	NaN	NaN	NaN	NaN	NaN	NaN	NaN	NaN	NaN	NaN	NaN	NaN	NaN	NaN	NaN	NaN	0.00140377	NaN	0.00140896	0.00142107	0.00140194	0.00148915	0.00143178	0.00205407	NaN	0.0018996	0.00139308	0.00149037	NaN	0.00125115
510.573	NaN	NaN	NaN	NaN	NaN	NaN	NaN	NaN	NaN	NaN	NaN	NaN	NaN	NaN	NaN	NaN	NaN	0.00179171	0.00175551	0.0016827	NaN	NaN	NaN	NaN	0.00176002	NaN	NaN	NaN	0.00154918	NaN
510.764	NaN	NaN	NaN	NaN	NaN	NaN	NaN	NaN	NaN	NaN	NaN	NaN	NaN	NaN	0.00267829	NaN	0.00161722	NaN	NaN	NaN	0.002028	NaN	NaN	0.00194684	NaN	NaN	0.00127711	NaN	NaN	NaN
511.238	NaN	NaN	NaN	NaN	NaN	NaN	NaN	NaN	NaN	NaN	0.00257866	NaN	NaN	NaN	NaN	NaN	NaN	NaN	NaN	NaN	NaN	0.00248341	NaN	NaN	NaN	NaN	NaN	NaN	NaN	NaN
511.77	NaN	NaN	NaN	NaN	NaN	NaN	NaN	NaN	NaN	NaN	NaN	NaN	NaN	NaN	NaN	0.00514942	0.00493175	0.00530043	0.00447396	0.00551413	0.00498812	0.00428004	0.00518887	0.00507115	0.00565662	0.00460338	0.00454609	0.00439772	0.00430268	0.0047087
512.351	NaN	NaN	NaN	NaN	NaN	NaN	NaN	NaN	NaN	NaN	NaN	NaN	NaN	NaN	NaN	NaN	0.00320345	NaN	NaN	NaN	NaN	NaN	NaN	0.00348362	NaN	NaN	NaN	NaN	0.00354178	NaN
512.772	NaN	NaN	NaN	NaN	0.00266868	NaN	NaN	NaN	NaN	NaN	NaN	NaN	NaN	NaN	0.00229707	0.00448497	0.00396764	0.00387343	0.00296414	0.00377271	0.00376505	0.00307803	0.00374002	0.00368045	0.00354286	0.00338786	0.00298381	0.00337741	NaN	0.00338401
513.266	NaN	NaN	NaN	NaN	NaN	NaN	NaN	NaN	NaN	NaN	NaN	NaN	NaN	NaN	NaN	NaN	NaN	NaN	NaN	NaN	NaN	0.00228575	NaN	NaN	NaN	NaN	NaN	NaN	NaN	NaN
513.565	NaN	NaN	NaN	NaN	NaN	NaN	NaN	NaN	NaN	NaN	NaN	NaN	NaN	NaN	NaN	NaN	NaN	NaN	NaN	NaN	NaN	0.0033602	NaN	NaN	NaN	NaN	NaN	NaN	0.00319683	NaN
513.925	NaN	NaN	NaN	NaN	NaN	NaN	NaN	NaN	NaN	NaN	NaN	NaN	NaN	NaN	NaN	0.00456437	0.00489713	0.00485787	0.00390324	0.00440249	0.00415604	0.00339491	0.0043795	0.00471924	0.00373131	0.00433874	0.00439389	0.00416822	0.00333396	0.00369513
514.607	NaN	NaN	NaN	NaN	NaN	NaN	NaN	NaN	0.0036547	NaN	NaN	NaN	NaN	NaN	NaN	0.0020646	0.0021549	0.00217982	0.00207554	0.00207277	0.00203455	0.00178433	0.0020065	0.00261175	0.00220038	0.00242081	NaN	0.0017086	0.00216619	0.00205195
514.839	NaN	NaN	NaN	NaN	NaN	NaN	NaN	NaN	NaN	NaN	NaN	NaN	NaN	NaN	NaN	NaN	NaN	NaN	NaN	0.00208418	NaN	NaN	NaN	NaN	NaN	NaN	NaN	NaN	NaN	NaN
514.982	NaN	NaN	NaN	NaN	NaN	NaN	NaN	NaN	NaN	NaN	NaN	NaN	NaN	NaN	NaN	NaN	NaN	NaN	NaN	NaN	0.00170708	NaN	0.002744	NaN	NaN	NaN	NaN	NaN	NaN	NaN
515.219	NaN	NaN	NaN	NaN	NaN	NaN	NaN	NaN	NaN	NaN	NaN	NaN	NaN	NaN	0.00252995	NaN	NaN	NaN	NaN	NaN	NaN	NaN	NaN	NaN	NaN	NaN	0.00254575	NaN	NaN	NaN
515.71	NaN	NaN	NaN	NaN	0.00260163	0.00275845	NaN	0.00287537	0.00331651	NaN	0.00294342	NaN	NaN	NaN	NaN	0.00305843	0.00378933	0.0035922	0.00356205	0.0033188	0.00376367	0.00315922	0.00348971	0.00419698	0.00362054	0.00383015	0.00314689	0.00399501	0.00382352	0.00366047
516.197	NaN	NaN	NaN	NaN	NaN	NaN	NaN	NaN	NaN	NaN	NaN	NaN	NaN	NaN	NaN	0.00147153	NaN	NaN	NaN	NaN	NaN	NaN	NaN	NaN	NaN	NaN	NaN	NaN	NaN	NaN
516.59	NaN	NaN	NaN	NaN	0.00347273	NaN	NaN	0.00302246	0.00346152	NaN	NaN	NaN	NaN	0.00373921	0.00313916	0.002045	0.00212742	0.00248957	0.00234005	0.00195352	0.00224238	0.00170342	0.00212264	0.00236337	0.002647	0.00250122	0.00150005	0.00189601	0.00209498	0.00172261
516.863	NaN	NaN	NaN	NaN	NaN	NaN	0.00368341	NaN	0.00329881	NaN	NaN	NaN	NaN	0.00304521	NaN	NaN	NaN	NaN	NaN	NaN	NaN	NaN	NaN	NaN	NaN	NaN	NaN	NaN	NaN	NaN
517.156	0.00457893	NaN	NaN	0.00504572	NaN	NaN	NaN	NaN	NaN	0.00509706	NaN	NaN	0.00518927	NaN	0.00373935	NaN	NaN	NaN	NaN	NaN	NaN	NaN	NaN	NaN	NaN	NaN	NaN	NaN	NaN	NaN
517.653	NaN	NaN	NaN	NaN	NaN	NaN	NaN	NaN	NaN	NaN	NaN	NaN	NaN	NaN	NaN	0.0298829	0.0289154	0.0338966	0.0332466	0.030663	0.0287657	0.0288191	0.0358549	0.0309842	0.0324969	0.044536	0.0343284	0.038029	0.0347934	0.0380501
518.653	NaN	NaN	NaN	NaN	NaN	NaN	NaN	NaN	NaN	NaN	NaN	NaN	NaN	NaN	NaN	0.00896702	0.00881197	0.00994421	0.00875292	0.00974132	0.00824832	0.00870708	0.0111955	0.0097145	0.00976959	0.0146428	NaN	0.011029	0.00977474	0.011001
519.509	0.0463622	0.0490666	0.0430924	0.0657384	0.0541235	0.0496578	0.0488264	0.0492563	0.0478509	0.0486037	0.0516375	0.0537801	0.0560126	0.0565264	0.0504977	0.0311701	0.028622	0.0479485	0.0407839	0.0452851	0.0348308	0.0572387	0.0349363	0.0563271	0.0561926	0.0594734	0.0576919	0.0414821	0.0491924	0.0433284
520.394	0.0225399	NaN	NaN	NaN	0.0231178	0.0208458	NaN	NaN	0.0246303	NaN	NaN	NaN	NaN	0.0265709	NaN	0.00527127	0.00411692	0.0101803	0.00600249	0.00871699	0.00803104	0.0119942	0.00605405	0.0120321	0.0124464	0.0112574	0.011508	0.00849051	0.00908694	0.00692708
521.635	0.0131489	0.0114787	0.00990329	0.0130903	0.00896196	0.0087966	0.0105956	0.0097948	0.0102085	0.0122772	0.0113871	0.0122959	0.0137233	0.0119921	0.0126858	0.00353543	0.00388169	0.00420997	0.00412292	0.00426271	0.00548229	0.00405767	0.00461885	0.00540509	0.00625357	0.00494836	0.00521099	0.0048752	0.00465036	0.00478516
522.366	NaN	NaN	NaN	0.00493711	NaN	NaN	NaN	NaN	NaN	NaN	NaN	NaN	NaN	NaN	NaN	NaN	NaN	NaN	NaN	NaN	NaN	NaN	NaN	NaN	NaN	NaN	NaN	NaN	NaN	NaN
523.669	0.0112883	0.0112107	0.00892241	0.00692113	0.005736	0.00442396	0.00859166	0.00697635	0.00844113	0.0113042	0.00712201	0.0091832	0.00950928	0.00705586	0.00861896	0.00401957	0.0036284	0.00369892	0.00366223	0.00377501	0.00412374	0.00323795	0.003495	0.00377314	0.00371869	0.00349419	0.00440578	0.00392163	0.00352333	0.0035024
524.196	0.0059465	0.00630137	0.00571426	0.00943513	0.00951364	0.00911698	0.00634193	0.00688842	0.00554906	0.00584887	0.00623834	0.00769735	0.00844774	0.0100827	0.00747437	NaN	NaN	NaN	0.00149943	NaN	NaN	0.00145368	NaN	0.00208179	NaN	0.00156136	NaN	NaN	NaN	NaN
525.317	NaN	0.00916901	0.00804112	0.00949333	0.00878848	0.0082564	0.00460358	NaN	NaN	NaN	NaN	NaN	0.004532	0.00521587	NaN	0.0043879	0.0056139	0.0101642	0.00644636	0.0130328	0.0063363	0.0143343	0.00733252	0.010987	0.0156475	0.0149204	0.0143065	0.00779843	0.0114203	0.00921769
525.69	0.00779338	0.00718145	NaN	0.00764933	NaN	NaN	0.00653432	0.00632554	0.00647004	0.0073335	0.00478022	0.00685074	0.00743744	0.0058936	0.0054409	NaN	NaN	NaN	NaN	NaN	0.00391066	NaN	NaN	NaN	NaN	NaN	NaN	NaN	NaN	NaN
526.322	NaN	NaN	NaN	NaN	NaN	NaN	0.00379742	NaN	NaN	NaN	NaN	NaN	NaN	NaN	NaN	NaN	NaN	NaN	NaN	NaN	NaN	0.00315142	NaN	0.00241263	NaN	0.00288936	0.00210749	NaN	NaN	0.0021421
527.802	0.0443802	0.0374545	0.0322466	0.0260272	0.0208162	0.0179889	0.0345107	0.0291084	0.0345155	0.0381595	0.0336039	0.0339856	0.0339044	0.0299986	0.0314838	0.0242578	0.026673	0.0254223	0.0228833	0.0247827	0.0235435	0.0175536	0.0234334	0.0206595	0.0206248	0.0209561	0.020736	0.0237345	0.0207592	0.0218087
528.807	0.0117866	0.0110647	0.00717322	0.00806173	0.00605441	0.00642542	0.00939068	0.00853969	0.00959532	0.0111732	0.0105205	0.0107202	0.0104403	0.00895232	0.00875496	0.00595934	0.00706761	0.00684016	0.00530458	0.00636028	0.00614586	0.00508641	0.00632125	0.00528605	0.00558387	0.00553782	0.00546551	0.00555522	0.0054979	0.0047192
530.404	0.00375772	NaN	NaN	NaN	NaN	NaN	NaN	NaN	NaN	NaN	NaN	NaN	NaN	NaN	NaN	NaN	NaN	NaN	NaN	NaN	NaN	0.00131985	NaN	NaN	NaN	NaN	NaN	NaN	NaN	NaN
532.628	0.0145938	0.0148133	0.0118948	0.020891	0.0150574	0.0143828	0.0169523	0.0149435	0.0157681	0.0165346	0.0169707	0.0172931	0.0192579	0.0170244	0.0158632	0.00213021	0.00249316	0.00235087	0.00166079	0.00244076	0.00178636	0.00192194	0.00220948	0.00204981	0.0023824	0.00213846	0.00211583	0.00225585	0.00255339	0.00202489
535.649	0.0088323	0.00821572	0.00784164	0.00609092	0.0057516	0.00503991	0.0080787	0.00806348	0.00803801	0.0101936	0.00821187	0.0119774	0.0115753	0.00904195	0.0112179	0.00371119	0.00374775	0.00416775	0.00434775	0.00413319	0.00448173	0.00267543	0.00460724	0.00390295	0.00499753	0.00445193	0.00454439	0.00487135	0.00495234	0.00460687
537.63	0.00820182	0.0077398	0.00636538	0.007548	0.00574657	0.00614905	0.00649673	0.0059517	0.00546736	0.00662062	0.00534664	0.00686501	0.00683867	0.00591166	0.00635135	0.00312173	0.00344721	0.00312308	0.00343505	0.00316826	0.00317372	0.00278209	0.0029556	0.002908	0.00309284	0.00313694	0.00338362	0.00307063	0.00342799	0.00287835
538.215	NaN	NaN	NaN	NaN	NaN	0.00272721	NaN	NaN	NaN	NaN	NaN	NaN	NaN	NaN	NaN	NaN	NaN	NaN	NaN	NaN	NaN	NaN	NaN	NaN	NaN	NaN	NaN	NaN	NaN	NaN
538.409	NaN	NaN	NaN	NaN	NaN	NaN	NaN	NaN	NaN	NaN	NaN	NaN	NaN	NaN	NaN	NaN	NaN	NaN	NaN	NaN	NaN	NaN	NaN	0.0015354	NaN	NaN	NaN	NaN	NaN	0.00138353
539.065	0.00412306	NaN	NaN	NaN	0.00337761	NaN	NaN	NaN	NaN	NaN	NaN	NaN	NaN	NaN	0.00247603	NaN	NaN	NaN	NaN	NaN	NaN	NaN	NaN	NaN	NaN	NaN	NaN	NaN	NaN	0.0018419
539.645	0.00569933	0.00650109	0.00514755	0.00544856	0.0051806	0.00494434	0.00567217	0.00542602	0.00602507	0.00578774	0.00582837	0.00612551	0.0055536	0.0056325	0.00544049	0.00266227	0.0027046	0.00262205	0.00267083	0.00263441	0.00288307	0.00244778	0.00275046	0.00229915	0.00240923	0.00232348	0.00278007	0.00256892	0.003396	0.00262287
539.882	0.00546498	NaN	NaN	NaN	NaN	NaN	NaN	NaN	NaN	NaN	NaN	NaN	NaN	NaN	NaN	NaN	NaN	NaN	NaN	NaN	NaN	NaN	NaN	NaN	NaN	NaN	NaN	NaN	NaN	NaN
540.173	NaN	NaN	NaN	NaN	NaN	NaN	NaN	NaN	NaN	NaN	NaN	NaN	NaN	NaN	NaN	NaN	NaN	NaN	NaN	NaN	NaN	NaN	NaN	NaN	NaN	NaN	NaN	NaN	NaN	0.00127308
541.133	0.00412306	NaN	NaN	NaN	NaN	NaN	0.00409033	NaN	NaN	NaN	NaN	NaN	NaN	NaN	NaN	NaN	NaN	NaN	NaN	NaN	NaN	NaN	NaN	NaN	NaN	NaN	NaN	NaN	NaN	NaN
541.38	NaN	NaN	NaN	NaN	NaN	NaN	NaN	NaN	NaN	NaN	NaN	NaN	NaN	NaN	NaN	NaN	NaN	NaN	NaN	NaN	NaN	NaN	NaN	0.0039932	0.00373664	NaN	NaN	NaN	NaN	NaN
541.592	NaN	NaN	0.00418308	0.00568397	NaN	NaN	NaN	NaN	NaN	NaN	NaN	0.00556244	NaN	NaN	NaN	0.00334806	NaN	0.00397809	NaN	0.00370011	0.00338377	0.0044764	0.00286519	NaN	NaN	0.00443921	0.0037052	0.00347539	0.00365689	0.00356797
541.769	NaN	0.0046315	NaN	NaN	0.00454187	0.00396831	NaN	NaN	0.0052467	NaN	NaN	NaN	0.00556527	NaN	NaN	NaN	0.00308268	NaN	0.00315043	NaN	NaN	NaN	NaN	NaN	NaN	NaN	NaN	NaN	NaN	NaN
541.943	0.00721003	0.00482322	0.00520662	NaN	NaN	NaN	0.00679222	0.00559448	NaN	0.00662962	0.00648033	0.00588011	NaN	0.00502437	0.00648191	0.0031195	NaN	NaN	NaN	NaN	NaN	NaN	NaN	NaN	NaN	NaN	0.00259207	0.0027643	NaN	NaN
542.567	NaN	NaN	NaN	NaN	NaN	NaN	NaN	NaN	NaN	NaN	NaN	NaN	NaN	NaN	NaN	0.00163061	0.00176337	0.00233165	0.00175656	0.00185696	0.00186375	0.00218822	0.00192982	0.00200389	0.00237467	0.00175973	0.00193111	0.00191483	0.00154234	0.00145044
543.119	0.0109006	0.0065711	0.00786423	0.00798216	0.00730615	0.00665043	0.00498564	0.00466052	0.00706443	0.00600465	0.00577056	0.00342602	NaN	0.00571496	0.00477354	NaN	NaN	NaN	NaN	NaN	NaN	NaN	0.00206682	0.00154978	NaN	NaN	NaN	NaN	0.00170627	NaN
543.648	0.00819149	0.00627308	0.00595544	0.00647611	0.00603318	0.00485016	0.00605884	0.00557433	0.00654709	0.00508455	0.00641764	0.00635579	0.00593924	0.0061924	0.00599279	0.00589701	0.00749213	0.00630868	0.00708407	0.00553011	0.0061978	0.0036158	0.00510808	0.00431181	0.00564519	0.00395622	0.00324798	0.00764783	0.00556604	0.00526788
544.822	NaN	NaN	NaN	NaN	NaN	0.00297547	NaN	NaN	NaN	NaN	0.00373408	NaN	NaN	NaN	NaN	NaN	NaN	NaN	NaN	NaN	NaN	0.00175533	NaN	0.00241484	NaN	NaN	NaN	NaN	NaN	NaN
545.131	NaN	NaN	NaN	NaN	NaN	NaN	NaN	NaN	NaN	NaN	NaN	NaN	NaN	NaN	NaN	NaN	NaN	0.00160502	NaN	NaN	NaN	NaN	NaN	NaN	NaN	NaN	NaN	NaN	NaN	NaN
545.632	0.0142353	0.0140862	0.0131439	0.0174492	0.0134383	0.0129488	0.0144162	0.0155043	0.0142179	0.0154385	0.0153728	0.0156041	0.0177422	0.0159248	0.0149619	0.00300149	0.00388143	0.00383356	0.00385001	0.00365685	0.00387096	0.0034583	0.00461756	0.00548049	0.00604718	0.00544337	0.00346729	0.00521706	0.00484501	0.00561793
548.593	NaN	NaN	0.00306561	NaN	0.00359975	NaN	NaN	0.00350502	NaN	NaN	0.00376852	NaN	NaN	0.00354956	0.00271321	0.0024673	0.00233881	0.00205459	0.00163784	0.00162903	0.00163753	0.00200644	0.00150031	0.00152749	0.00227727	0.00158883	0.00125672	0.0022342	0.00189622	0.00230183
548.907	0.00409159	NaN	NaN	NaN	NaN	NaN	NaN	0.00284045	NaN	NaN	NaN	NaN	NaN	NaN	0.00285652	NaN	NaN	NaN	NaN	NaN	NaN	NaN	NaN	NaN	NaN	NaN	NaN	NaN	NaN	NaN
549.059	NaN	NaN	NaN	NaN	NaN	NaN	NaN	NaN	NaN	NaN	NaN	NaN	NaN	NaN	NaN	0.00148749	NaN	NaN	NaN	NaN	NaN	NaN	NaN	NaN	NaN	NaN	NaN	NaN	NaN	NaN
549.247	0.00448678	NaN	NaN	NaN	NaN	NaN	NaN	NaN	NaN	NaN	NaN	NaN	NaN	NaN	NaN	NaN	NaN	NaN	NaN	NaN	NaN	NaN	NaN	NaN	NaN	NaN	NaN	NaN	NaN	0.00191932
549.438	NaN	NaN	NaN	NaN	NaN	NaN	NaN	NaN	NaN	NaN	NaN	NaN	NaN	NaN	NaN	NaN	NaN	NaN	NaN	NaN	NaN	0.00170802	NaN	NaN	NaN	NaN	NaN	NaN	NaN	NaN
549.522	NaN	NaN	NaN	NaN	NaN	NaN	NaN	NaN	NaN	NaN	NaN	NaN	NaN	NaN	NaN	NaN	0.00268177	NaN	NaN	NaN	NaN	NaN	NaN	0.00188747	NaN	0.00233613	NaN	0.0029465	NaN	NaN
549.698	NaN	0.00517432	0.00349572	NaN	0.00395981	0.00393381	0.00429656	0.00351776	NaN	NaN	0.00527619	0.00488239	0.00481135	0.00461819	0.00447574	0.00287999	NaN	0.00239299	0.00228702	0.00206438	0.00229577	NaN	0.00194056	NaN	0.00229139	NaN	0.00239928	NaN	0.00237112	0.00241156
549.93	0.00590392	NaN	NaN	NaN	NaN	NaN	NaN	NaN	0.00449247	0.00413484	NaN	NaN	NaN	NaN	NaN	NaN	NaN	NaN	NaN	NaN	NaN	0.00178707	0.00190249	NaN	NaN	NaN	NaN	NaN	NaN	NaN
550.171	NaN	NaN	NaN	NaN	NaN	NaN	NaN	NaN	NaN	NaN	0.00329325	NaN	NaN	0.00354427	NaN	NaN	NaN	NaN	NaN	NaN	NaN	NaN	NaN	NaN	NaN	NaN	NaN	NaN	NaN	NaN
550.397	NaN	NaN	NaN	NaN	NaN	NaN	NaN	NaN	NaN	NaN	NaN	NaN	NaN	NaN	NaN	NaN	NaN	0.0014378	NaN	NaN	NaN	NaN	NaN	NaN	NaN	NaN	NaN	NaN	NaN	0.00155482
550.964	NaN	NaN	NaN	NaN	0.00277719	NaN	NaN	0.00284325	NaN	NaN	NaN	NaN	NaN	NaN	NaN	NaN	NaN	NaN	NaN	NaN	0.001437	NaN	NaN	NaN	NaN	NaN	NaN	NaN	NaN	NaN
551.192	NaN	NaN	0.00291211	NaN	NaN	NaN	NaN	NaN	NaN	NaN	NaN	NaN	NaN	NaN	NaN	NaN	NaN	NaN	NaN	NaN	NaN	NaN	NaN	NaN	NaN	NaN	NaN	NaN	NaN	NaN
551.675	0.00861066	0.00679844	0.00558683	NaN	0.00436333	0.00328104	0.00482662	0.00444953	0.00522019	0.00571224	0.00512259	0.0058029	0.00679794	0.00582102	0.00478147	0.00326282	0.00295322	0.00250043	0.00269664	0.0029308	0.00297377	0.00252541	0.00291021	0.00283334	0.00312725	0.00260288	0.00288333	0.00274517	0.00302457	0.00269633
552.231	NaN	NaN	NaN	NaN	0.00254466	NaN	NaN	NaN	NaN	NaN	NaN	NaN	NaN	0.003456	NaN	NaN	NaN	NaN	NaN	NaN	NaN	NaN	NaN	NaN	NaN	NaN	NaN	NaN	NaN	NaN
553.578	0.00571877	0.00556268	0.00369212	NaN	0.00342605	0.00346028	0.00385179	0.00385604	0.00413866	0.00506533	0.00443162	0.0043512	0.00501934	0.003493	0.00399638	0.00367415	0.00315745	0.00319928	0.00237304	0.00343779	0.00295295	0.00252886	0.00403866	0.00261587	0.00301817	0.0025556	0.00259579	0.00263753	0.00352158	0.00269318
554.249	NaN	NaN	NaN	NaN	NaN	NaN	NaN	NaN	NaN	NaN	NaN	NaN	NaN	NaN	0.00240063	NaN	NaN	NaN	NaN	NaN	NaN	NaN	NaN	NaN	NaN	NaN	NaN	NaN	NaN	NaN
554.575	NaN	NaN	NaN	NaN	NaN	0.00292107	0.00356011	NaN	NaN	NaN	0.00312502	NaN	NaN	NaN	0.0022724	0.00220612	0.00223675	0.00193174	0.001813	0.00229975	0.00215357	0.00201929	0.00208666	0.00150637	0.00199584	0.00192639	0.0018421	0.00222701	0.00181048	0.00155966
554.954	NaN	NaN	NaN	NaN	NaN	NaN	NaN	NaN	NaN	NaN	NaN	NaN	NaN	NaN	NaN	NaN	NaN	NaN	NaN	NaN	NaN	0.00124541	NaN	NaN	NaN	NaN	NaN	NaN	NaN	NaN
555.81	0.0215836	0.0170562	0.0152123	0.0104609	0.00718241	0.00749144	0.0142528	0.0138202	0.0160199	0.0169129	0.0143555	0.0144957	0.0144105	0.0119742	0.0141357	0.00860983	0.00890711	0.00873179	0.00840845	0.00949808	0.00860892	0.00730428	0.0088221	0.00774997	0.00777218	0.00767995	0.00701594	0.00826425	0.00727464	0.00668036
557.594	0.0148528	0.0123038	0.0107514	0.0117781	0.00857515	0.00727638	0.0086779	0.00858614	0.00947508	0.0101898	0.0098694	0.0097495	0.011689	0.0102701	0.00895648	0.00320624	0.00336149	0.00264841	0.00337448	0.00394834	0.00376026	0.00301568	0.00327499	0.00308376	0.00334748	0.00331439	0.00290855	0.00340207	0.00337817	0.00320618
559.623	0.0125225	0.0128351	0.0105992	0.0161969	0.012827	0.0119765	0.0152078	0.0134034	0.0131592	0.0144026	0.0136656	0.015657	0.0157038	0.014743	0.0144289	0.0063461	0.00734502	0.00569708	0.00657249	0.00594043	0.00589029	0.00431738	0.00498311	0.00487802	0.00546597	0.00466998	0.00382265	0.00557817	0.00598037	0.00549459
561.245	NaN	NaN	NaN	NaN	NaN	0.0031744	NaN	NaN	NaN	NaN	NaN	NaN	NaN	NaN	NaN	NaN	NaN	NaN	NaN	NaN	NaN	0.00306624	NaN	NaN	NaN	NaN	0.00283597	NaN	NaN	NaN
561.617	0.00503904	0.00544398	0.00388663	0.00589457	0.0044792	0.00334824	0.00493603	0.00483979	0.00471664	0.00459785	0.0050481	0.00536951	0.00444584	0.00424155	0.00462178	0.00293118	0.00282264	0.00314409	0.0031521	0.00312448	0.00348921	NaN	0.00357184	0.00349188	0.00432711	0.00374394	0.00288085	0.00447445	0.00390641	0.00397698
561.968	NaN	NaN	NaN	NaN	0.0037469	NaN	NaN	NaN	NaN	NaN	NaN	NaN	NaN	NaN	NaN	NaN	NaN	NaN	NaN	NaN	NaN	NaN	NaN	NaN	NaN	NaN	NaN	NaN	NaN	NaN
562.972	NaN	NaN	NaN	NaN	NaN	NaN	NaN	NaN	NaN	NaN	NaN	NaN	NaN	NaN	NaN	NaN	NaN	NaN	NaN	0.00146257	NaN	NaN	NaN	NaN	NaN	NaN	NaN	NaN	NaN	NaN
563.234	0.0039135	NaN	NaN	NaN	NaN	NaN	NaN	NaN	NaN	NaN	NaN	NaN	NaN	NaN	0.00280011	NaN	NaN	NaN	NaN	NaN	NaN	NaN	NaN	NaN	NaN	NaN	NaN	NaN	NaN	NaN
563.5	NaN	NaN	NaN	NaN	NaN	NaN	NaN	NaN	NaN	NaN	NaN	NaN	NaN	NaN	NaN	NaN	NaN	NaN	NaN	NaN	NaN	NaN	NaN	0.00242216	NaN	NaN	NaN	NaN	NaN	NaN
563.712	0.00532334	0.00509632	0.00461124	0.00574337	0.00456008	0.00419588	0.0054663	0.00577403	0.00487553	0.00499243	0.00512191	0.00535136	0.00567344	NaN	0.00441604	0.00219246	0.00267017	0.00251647	0.00252924	0.00287902	0.00241266	0.00208721	0.00258226	NaN	0.00230485	0.00253	0.00280281	0.00270618	0.00231499	0.00234677
563.905	NaN	NaN	NaN	NaN	NaN	0.00408821	NaN	NaN	NaN	NaN	NaN	NaN	NaN	0.00479384	NaN	NaN	NaN	NaN	NaN	NaN	NaN	NaN	NaN	NaN	NaN	NaN	NaN	NaN	NaN	NaN
564.017	NaN	NaN	NaN	NaN	NaN	NaN	NaN	NaN	NaN	NaN	NaN	NaN	NaN	NaN	NaN	NaN	NaN	NaN	NaN	NaN	NaN	NaN	NaN	NaN	NaN	NaN	NaN	NaN	0.00165937	NaN
564.263	NaN	NaN	0.0031366	NaN	NaN	NaN	NaN	NaN	NaN	NaN	NaN	NaN	NaN	NaN	NaN	NaN	NaN	0.00136728	NaN	NaN	NaN	NaN	NaN	NaN	NaN	NaN	NaN	NaN	NaN	NaN
564.582	0.00418149	NaN	NaN	NaN	NaN	NaN	0.00440922	NaN	NaN	0.00329129	0.00342025	NaN	NaN	0.00296809	0.00317146	0.00175875	0.00174821	0.00161484	0.00218762	0.00164623	NaN	0.00198697	0.00183598	NaN	0.00153121	0.00176195	0.00172076	0.00184488	0.00142028	0.00185683
564.858	NaN	NaN	NaN	NaN	0.00340333	NaN	NaN	0.00273849	NaN	NaN	0.00309971	NaN	NaN	NaN	NaN	NaN	NaN	NaN	NaN	NaN	0.00201666	0.00134263	NaN	NaN	NaN	NaN	NaN	NaN	0.00131859	NaN
565.174	NaN	NaN	NaN	0.00479536	NaN	NaN	NaN	NaN	NaN	NaN	NaN	NaN	NaN	NaN	NaN	NaN	NaN	NaN	NaN	NaN	NaN	NaN	NaN	NaN	NaN	NaN	NaN	NaN	NaN	NaN
565.639	0.00616356	0.00745269	0.00446199	0.00529326	0.00394851	0.00351435	0.00489284	0.00443537	0.0042095	0.00486633	0.00380906	0.00541501	0.00466311	0.00462803	0.00403498	0.00327056	0.00302421	0.00239226	0.00258201	0.0032041	0.00304506	0.00264809	0.00285746	0.00227957	0.00258882	0.00264475	0.00276866	0.00256057	0.0024541	0.00239567
566.144	NaN	NaN	NaN	NaN	NaN	NaN	NaN	NaN	NaN	NaN	NaN	NaN	NaN	NaN	NaN	NaN	0.00136924	NaN	NaN	NaN	NaN	NaN	NaN	NaN	NaN	NaN	NaN	NaN	NaN	NaN
566.58	0.004068	NaN	NaN	NaN	0.00299599	0.00273825	NaN	0.00301543	NaN	0.00358361	NaN	NaN	NaN	NaN	0.00329379	0.00225297	0.00169755	0.00164859	0.00206287	0.00186348	0.00163109	0.00165974	0.00174352	NaN	0.00154561	0.00194355	0.00172541	0.00163062	0.00167574	0.00171449
567.248	NaN	NaN	NaN	NaN	NaN	NaN	NaN	NaN	NaN	NaN	NaN	NaN	NaN	NaN	NaN	NaN	NaN	0.00283484	NaN	0.00326102	NaN	0.00443624	0.00224571	0.00309034	0.00384576	0.00439733	0.0037031	NaN	0.0032208	0.00315401
567.439	NaN	NaN	NaN	NaN	NaN	NaN	NaN	NaN	NaN	NaN	NaN	NaN	NaN	NaN	NaN	0.00289312	NaN	NaN	0.00266088	NaN	NaN	NaN	NaN	NaN	NaN	NaN	NaN	0.00270049	NaN	NaN
567.618	0.00558375	0.00522631	0.0045317	0.00476098	0.00306289	0.00322888	0.00398968	0.00394913	0.00351207	0.00368164	0.00359383	0.00523171	0.00505869	0.00427547	0.00428439	NaN	0.0028823	0.00267862	NaN	NaN	0.00284696	NaN	0.00248309	NaN	NaN	NaN	NaN	0.00271708	NaN	0.00265591
567.923	NaN	NaN	NaN	NaN	0.00284344	NaN	NaN	NaN	NaN	NaN	NaN	NaN	NaN	NaN	NaN	NaN	NaN	NaN	NaN	NaN	NaN	NaN	NaN	NaN	NaN	NaN	NaN	NaN	NaN	NaN
568.362	0.00527746	NaN	0.00312946	NaN	0.0029209	NaN	NaN	NaN	NaN	NaN	NaN	NaN	NaN	NaN	NaN	NaN	NaN	NaN	NaN	NaN	NaN	NaN	NaN	NaN	0.00156423	NaN	NaN	NaN	NaN	NaN
568.619	NaN	NaN	0.00368392	NaN	0.00359478	NaN	NaN	0.00413686	NaN	0.00400999	0.00387558	NaN	0.00391306	NaN	0.00289114	0.00234662	0.00253492	0.00178596	0.00195838	0.00245076	0.00240762	0.00179814	0.0019792	0.00175662	0.00194359	0.00226053	0.00225906	0.00212745	0.00209461	0.00181225
569.09	NaN	NaN	NaN	NaN	NaN	NaN	NaN	NaN	NaN	NaN	NaN	NaN	NaN	NaN	0.00268834	0.00182273	NaN	NaN	NaN	NaN	NaN	NaN	NaN	NaN	NaN	NaN	NaN	NaN	NaN	NaN
569.652	0.00509806	NaN	0.00446209	0.00524371	0.00340713	0.00324745	NaN	0.00445234	0.00433056	0.00491883	0.0045769	NaN	0.0049375	0.00411543	0.00436731	0.00241059	NaN	NaN	0.00217069	0.00324237	0.00296928	0.0024274	0.00254463	0.00197605	0.0022749	0.00255589	0.00217996	0.00280013	0.00230614	NaN
569.896	NaN	0.00450236	NaN	NaN	NaN	NaN	0.00365826	NaN	NaN	NaN	NaN	0.00461884	NaN	0.00394476	NaN	NaN	0.00253287	0.0024558	NaN	NaN	NaN	NaN	NaN	NaN	NaN	NaN	0.0022215	NaN	0.00205102	0.00235011
570.258	0.00389969	NaN	NaN	NaN	NaN	NaN	NaN	0.00354188	NaN	NaN	NaN	NaN	NaN	NaN	NaN	NaN	NaN	NaN	NaN	NaN	NaN	NaN	NaN	NaN	NaN	NaN	NaN	NaN	NaN	NaN
570.581	NaN	NaN	NaN	NaN	0.00303962	NaN	0.00387781	NaN	NaN	NaN	0.00344761	NaN	NaN	0.00307038	0.00264734	0.00216064	0.00198717	0.00185785	0.00150799	0.00189524	0.00170052	0.0015695	0.001458	NaN	0.0015506	0.00137505	0.00152361	0.00185424	0.0013329	NaN
570.85	NaN	NaN	0.0029462	NaN	NaN	NaN	NaN	0.00293784	NaN	NaN	NaN	NaN	NaN	0.00336535	NaN	NaN	NaN	NaN	NaN	NaN	NaN	NaN	NaN	NaN	NaN	NaN	NaN	NaN	NaN	0.00159308
573.637	0.0278325	0.0262785	0.0260637	0.0219276	0.0208416	0.016254	0.0248433	0.031991	0.0224054	0.030196	0.0287313	0.0402006	0.0370905	0.0323575	0.0332794	0.00519828	0.00618167	0.00506562	0.00615502	0.00524284	0.00653722	0.00395168	0.00544689	0.00545148	0.0066577	0.00656543	0.00637687	0.00746673	0.00675069	0.00629635
575.851	0.00544777	NaN	NaN	NaN	NaN	NaN	NaN	NaN	NaN	NaN	NaN	NaN	NaN	NaN	NaN	NaN	NaN	NaN	NaN	NaN	NaN	NaN	NaN	NaN	NaN	NaN	NaN	NaN	NaN	NaN
577.204	NaN	NaN	NaN	NaN	NaN	NaN	NaN	NaN	NaN	NaN	NaN	NaN	NaN	NaN	NaN	NaN	NaN	0.00317898	NaN	0.00310963	0.00286739	0.00327789	NaN	0.00347624	0.0043729	0.0036824	0.00432403	0.00252292	0.00295183	0.00151878
577.835	0.00516078	NaN	NaN	NaN	NaN	NaN	0.00409859	NaN	0.00391859	0.00361027	NaN	NaN	NaN	NaN	NaN	NaN	NaN	NaN	NaN	NaN	NaN	NaN	NaN	NaN	NaN	NaN	NaN	NaN	NaN	NaN
578.149	NaN	NaN	NaN	NaN	NaN	NaN	NaN	NaN	NaN	NaN	NaN	NaN	NaN	NaN	NaN	NaN	0.00134609	NaN	NaN	NaN	NaN	0.00134429	NaN	0.00152794	NaN	NaN	NaN	NaN	NaN	NaN
578.421	0.00443763	NaN	NaN	NaN	NaN	NaN	NaN	NaN	NaN	NaN	NaN	NaN	NaN	NaN	NaN	NaN	NaN	NaN	NaN	NaN	NaN	NaN	NaN	NaN	NaN	NaN	NaN	NaN	NaN	NaN
579.172	NaN	NaN	NaN	NaN	NaN	NaN	NaN	NaN	NaN	NaN	NaN	NaN	NaN	NaN	NaN	NaN	NaN	NaN	NaN	NaN	NaN	NaN	NaN	NaN	NaN	NaN	0.00211356	NaN	NaN	NaN
579.692	0.00705098	0.00624324	0.00553807	0.00727072	0.00391442	0.00379384	0.00566054	0.00522458	0.00622307	0.00677839	0.00610256	0.00588103	0.00670168	0.00720218	0.00572997	0.00299332	0.00259509	0.0025896	0.00280445	0.00256231	0.00295987	0.00251812	0.00289743	0.00255097	0.00257348	0.0024846	0.00246917	0.00273001	0.0031343	0.00231353
580.257	NaN	NaN	NaN	NaN	NaN	NaN	NaN	NaN	NaN	NaN	NaN	NaN	NaN	NaN	NaN	NaN	NaN	NaN	NaN	NaN	NaN	NaN	NaN	0.00171055	0.00139779	NaN	NaN	NaN	0.00168965	NaN
581.184	0.00406511	NaN	NaN	NaN	NaN	NaN	NaN	NaN	NaN	NaN	0.00300722	NaN	NaN	0.00296374	NaN	NaN	NaN	NaN	0.00173058	NaN	NaN	0.00192591	NaN	NaN	NaN	NaN	NaN	NaN	NaN	NaN
582.016	NaN	NaN	NaN	NaN	0.00271454	NaN	NaN	NaN	NaN	NaN	0.00329528	NaN	NaN	NaN	NaN	NaN	NaN	NaN	NaN	NaN	NaN	NaN	NaN	NaN	NaN	NaN	NaN	NaN	NaN	NaN
582.766	NaN	NaN	NaN	NaN	0.00315284	NaN	NaN	0.00336391	NaN	NaN	0.00285347	NaN	NaN	NaN	NaN	NaN	NaN	NaN	NaN	NaN	NaN	NaN	NaN	NaN	NaN	NaN	NaN	NaN	NaN	NaN
583.343	NaN	NaN	NaN	NaN	NaN	NaN	NaN	NaN	NaN	NaN	NaN	NaN	NaN	NaN	NaN	NaN	NaN	NaN	NaN	NaN	NaN	0.0023566	NaN	NaN	NaN	NaN	NaN	NaN	NaN	NaN
583.749	0.0074059	0.00792631	0.00654967	0.00497428	0.00401894	0.00456154	0.00629556	0.00674329	0.00761788	0.00769821	0.00615348	0.00745466	0.00743201	0.00558873	0.00717443	0.00330871	0.00376944	0.00348553	0.00322667	0.00364626	0.00354645	0.0027497	0.00305708	0.00312405	0.00294144	0.00291496	0.00311789	0.00338341	0.00308376	0.00245347
584.388	NaN	NaN	NaN	NaN	NaN	NaN	NaN	NaN	NaN	NaN	NaN	NaN	NaN	NaN	0.00339038	NaN	NaN	NaN	NaN	NaN	0.00156678	NaN	NaN	NaN	NaN	NaN	NaN	NaN	NaN	NaN
584.512	NaN	NaN	NaN	NaN	NaN	NaN	NaN	0.00307342	NaN	NaN	NaN	NaN	NaN	NaN	NaN	NaN	NaN	NaN	NaN	NaN	NaN	NaN	NaN	0.00190168	NaN	NaN	NaN	NaN	NaN	NaN
584.695	0.00429075	NaN	0.00315625	NaN	0.00264999	NaN	0.00352308	0.00334315	0.00419994	0.004031	0.0038027	0.00445122	0.00444055	0.00355908	NaN	0.00237726	0.00231067	0.0021044	0.00211932	0.00177056	0.00193972	0.00185735	0.00187751	NaN	0.00202713	0.00196744	0.00150314	0.00193878	0.00193067	0.00180851
584.913	NaN	NaN	NaN	NaN	NaN	NaN	NaN	NaN	NaN	NaN	NaN	NaN	NaN	NaN	0.00329529	NaN	NaN	NaN	NaN	NaN	NaN	NaN	NaN	NaN	NaN	NaN	NaN	NaN	NaN	NaN
585.04	NaN	NaN	NaN	NaN	NaN	NaN	NaN	NaN	NaN	NaN	NaN	NaN	NaN	NaN	NaN	NaN	NaN	NaN	NaN	NaN	NaN	NaN	0.00133077	NaN	NaN	NaN	NaN	NaN	NaN	NaN
585.576	0.0101017	0.00838321	0.00862596	NaN	0.00433855	0.00314182	0.00485285	0.00402866	0.00433478	0.00380587	0.00376521	0.0051065	0.00490551	0.00364318	0.00429996	0.00334928	0.00324939	0.00256811	0.00307309	0.00324514	0.00311527	0.00258482	0.00293022	0.00269483	0.00286098	0.00308853	0.00296616	0.00290072	0.00323093	0.00268934
586.145	NaN	NaN	NaN	NaN	NaN	NaN	NaN	0.0029762	NaN	NaN	NaN	NaN	NaN	NaN	NaN	NaN	NaN	NaN	NaN	NaN	NaN	NaN	NaN	NaN	NaN	NaN	NaN	NaN	0.00147741	NaN
586.576	NaN	NaN	0.00319564	NaN	0.00259865	NaN	NaN	0.00291653	0.00322688	0.00336022	0.00278155	NaN	0.00385361	NaN	0.00249779	0.00220303	0.00195938	0.0016088	0.00158389	0.001561	0.00188967	0.00159298	0.00173131	0.00141735	0.00165524	0.00175275	0.00165177	0.00176181	0.00173577	0.00164845
586.982	NaN	NaN	NaN	NaN	NaN	NaN	NaN	NaN	NaN	NaN	NaN	NaN	NaN	NaN	NaN	NaN	NaN	NaN	0.00143519	NaN	NaN	NaN	NaN	NaN	NaN	NaN	NaN	NaN	NaN	NaN
587.586	0.00738817	0.00672528	0.00655298	0.00534202	0.00484926	0.00398522	0.00652001	0.00576554	0.00526147	0.00644796	0.00631864	0.00678147	0.00641744	0.00685752	0.00639317	0.00235527	0.00254795	0.00209885	0.00267272	0.0023038	0.00230478	0.00197958	0.00215512	0.00265576	0.00205388	0.00202981	0.00226167	0.00256566	0.00278943	0.00246861
588.06	NaN	NaN	NaN	NaN	NaN	NaN	NaN	NaN	NaN	NaN	NaN	NaN	NaN	NaN	NaN	NaN	NaN	NaN	NaN	NaN	NaN	0.00174337	NaN	NaN	NaN	NaN	NaN	NaN	NaN	NaN
588.264	NaN	NaN	NaN	NaN	0.00275616	NaN	NaN	NaN	NaN	NaN	NaN	NaN	NaN	NaN	NaN	NaN	NaN	0.00155828	NaN	NaN	NaN	NaN	NaN	NaN	NaN	NaN	NaN	NaN	0.00127403	NaN
588.581	0.00483622	0.0046924	0.00311566	NaN	0.00321952	0.00288256	0.00369373	0.00335535	0.00360521	0.0036481	0.00367394	0.00419516	0.0037594	0.0036757	0.00326407	0.00192878	0.00153827	0.00176645	0.00170744	NaN	0.0018914	NaN	0.00150546	0.00205966	0.00144222	0.00168941	0.00179468	0.00138968	0.00136884	0.00139886
589.077	NaN	NaN	NaN	NaN	0.00285651	NaN	NaN	NaN	NaN	NaN	NaN	NaN	NaN	NaN	NaN	NaN	NaN	NaN	NaN	NaN	NaN	NaN	NaN	NaN	NaN	NaN	NaN	NaN	NaN	NaN
589.597	0.00946109	0.00981127	0.00857454	0.0108801	0.00782738	0.00732196	0.00902907	0.00721262	0.00797023	0.00923391	0.00964136	0.00991421	0.0113501	0.0100704	0.00937084	0.0028759	0.00291332	0.00249105	0.00284555	0.00277137	0.00358063	0.00234532	0.00283508	0.0032554	0.00321516	0.00391939	0.00315707	0.00299458	0.00347189	0.00301451
591.164	NaN	NaN	NaN	NaN	0.00347837	NaN	NaN	NaN	NaN	NaN	NaN	NaN	NaN	NaN	0.00232966	NaN	NaN	NaN	NaN	NaN	NaN	NaN	NaN	NaN	NaN	NaN	NaN	NaN	NaN	NaN
591.616	0.00471697	0.00590931	0.00386936	0.00560084	0.00341504	0.00352119	0.00524431	0.00459495	0.00437516	0.00489153	0.00421391	0.00539309	0.0044933	0.00465897	0.00391049	0.00502724	0.00566823	0.00498444	0.00576526	0.00352747	0.00686408	0.00355355	0.00459949	0.00623652	0.00613981	0.00621755	0.00870288	0.00798534	0.00791393	0.00803306
591.945	NaN	NaN	NaN	NaN	0.00276781	NaN	NaN	NaN	NaN	NaN	NaN	NaN	NaN	NaN	NaN	NaN	NaN	NaN	NaN	NaN	NaN	NaN	NaN	NaN	NaN	NaN	NaN	NaN	NaN	NaN
592.203	NaN	NaN	0.00301317	NaN	NaN	NaN	NaN	NaN	NaN	NaN	0.00251017	NaN	NaN	NaN	NaN	NaN	NaN	NaN	NaN	NaN	NaN	NaN	NaN	NaN	NaN	NaN	NaN	NaN	NaN	NaN
592.416	0.00396379	NaN	NaN	NaN	NaN	NaN	NaN	NaN	NaN	NaN	NaN	NaN	NaN	NaN	NaN	NaN	NaN	NaN	NaN	NaN	NaN	NaN	NaN	NaN	NaN	NaN	NaN	NaN	NaN	NaN
592.61	0.00393523	0.00443371	NaN	NaN	NaN	NaN	NaN	0.0041881	NaN	0.00312193	NaN	NaN	NaN	0.00304111	0.00279466	0.00252194	0.00257652	0.00249217	0.00273289	0.00166908	0.00334934	0.00164971	0.00223277	0.0030476	0.00291965	0.00308965	0.00349034	0.00361246	0.00355418	0.00364724
592.844	NaN	NaN	NaN	NaN	0.00272232	NaN	NaN	NaN	NaN	NaN	NaN	NaN	NaN	0.00319143	NaN	NaN	NaN	NaN	NaN	NaN	NaN	NaN	NaN	NaN	NaN	NaN	NaN	NaN	NaN	NaN
593.184	NaN	NaN	NaN	NaN	NaN	NaN	NaN	NaN	NaN	NaN	NaN	NaN	NaN	NaN	0.00229707	NaN	NaN	NaN	NaN	NaN	NaN	NaN	NaN	NaN	NaN	NaN	NaN	NaN	NaN	NaN
593.618	0.00553513	NaN	0.00419543	NaN	0.00432318	0.00316959	0.00381632	0.00396084	0.00375728	0.00382059	0.00428342	0.00469046	0.00399497	0.00468158	0.0038775	0.00257231	0.00215764	0.00262451	0.00222427	0.00248902	0.00264847	0.00229404	0.002209	0.00192766	0.00238349	0.00210506	0.00260898	0.00235448	0.00276389	0.00243611
594.22	NaN	NaN	NaN	NaN	NaN	NaN	NaN	NaN	NaN	NaN	NaN	NaN	NaN	NaN	NaN	0.00141742	NaN	NaN	NaN	0.00129356	NaN	NaN	NaN	0.00154554	0.00160355	NaN	NaN	NaN	NaN	0.00157533
594.628	0.00478441	NaN	0.00346155	NaN	0.00300623	NaN	NaN	NaN	NaN	NaN	0.00349616	0.0043255	0.00382305	NaN	0.0028214	0.00205676	0.00226264	0.00168984	0.00181563	0.00155637	0.00193842	0.00167501	0.00154301	0.00154117	0.00174101	0.00171472	NaN	0.00185409	0.00164698	0.00207069
594.948	NaN	NaN	NaN	NaN	0.00284292	NaN	NaN	NaN	NaN	NaN	NaN	NaN	NaN	NaN	NaN	NaN	NaN	NaN	NaN	NaN	NaN	NaN	NaN	NaN	NaN	NaN	NaN	NaN	NaN	NaN
595.189	NaN	NaN	NaN	NaN	NaN	NaN	NaN	NaN	NaN	NaN	NaN	NaN	NaN	NaN	NaN	NaN	NaN	0.00155592	NaN	NaN	NaN	0.00158777	NaN	NaN	NaN	NaN	NaN	NaN	NaN	NaN
595.625	0.00420745	NaN	0.00361112	NaN	0.00323874	NaN	NaN	0.00429049	NaN	0.00383789	0.0036762	0.00358593	0.00412368	0.00386725	0.00373313	0.00243578	0.0015639	0.0019413	0.00174531	0.00235904	0.00211833	0.00212801	0.00177366	0.00172896	0.00171587	0.00204024	0.00144887	0.0016261	0.00236418	0.00212047
596.586	0.0147914	0.0106603	0.0113897	NaN	0.00325731	NaN	0.00473915	0.00450541	0.0062098	0.00587024	0.00554127	0.00581999	0.00468909	0.00504966	0.00554724	0.00775473	0.00727254	0.00645931	0.00684268	0.00690187	0.00768122	0.00538644	0.00616097	0.00530185	0.00583778	0.00581279	0.00686314	0.00683178	0.00754382	0.00774664
598.24	NaN	NaN	NaN	NaN	0.00265081	NaN	NaN	NaN	NaN	NaN	NaN	NaN	NaN	NaN	NaN	NaN	NaN	NaN	NaN	NaN	NaN	NaN	NaN	NaN	NaN	NaN	NaN	NaN	NaN	NaN
598.621	0.00411111	NaN	0.00313333	NaN	0.00339984	NaN	0.00345873	0.00384594	0.00357835	NaN	0.00260455	0.00353959	NaN	0.00386713	0.0030779	0.00218062	0.00249171	0.00210371	0.00165529	0.0015346	0.00196391	0.00168061	0.00155858	0.00175205	0.0019966	0.00142719	0.00173666	0.00184387	0.00170407	0.0022681
599.143	NaN	NaN	NaN	NaN	NaN	NaN	NaN	NaN	NaN	NaN	NaN	NaN	NaN	NaN	NaN	NaN	NaN	0.00172645	NaN	NaN	NaN	NaN	NaN	NaN	NaN	NaN	NaN	NaN	NaN	NaN
599.354	0.0139311	0.00965737	0.00867931	0.00707445	0.00642369	0.00479732	0.0100538	0.00861264	0.0103136	0.0110487	0.0116932	0.0100497	0.009442	0.00905808	0.0102778	0.00710667	0.00735059	0.00697814	0.00648852	0.00709133	0.00706313	0.00481571	0.00620585	0.00582192	0.00638905	0.00562459	0.00498237	0.00656586	0.00562577	0.00589848
600.698	0.00449825	0.00521798	0.00419104	NaN	0.00343524	0.00283694	0.00442555	0.00547677	0.00451175	0.00523883	0.00473142	0.00684707	0.00530659	0.00451707	0.00486033	0.00277613	0.00222978	0.00269241	0.00220909	0.00199598	0.00226964	0.00177668	0.00227377	0.00232132	0.00266962	0.00170973	0.00197834	0.00200385	0.0020551	0.00203369
601.641	0.00787423	0.00778972	0.00685022	0.00792994	0.00580388	0.00498118	0.00737522	0.00860639	0.0083065	0.00972563	0.00908671	0.0110072	0.0115269	0.00977694	0.00900011	0.00241535	0.00210479	0.00219785	0.00201558	0.00220169	0.00236166	0.00182584	0.00215382	0.00201139	0.0025107	0.00188642	0.00176254	0.00177649	0.00189622	0.00241782
602.182	NaN	NaN	NaN	NaN	NaN	NaN	NaN	NaN	NaN	NaN	NaN	NaN	NaN	NaN	NaN	NaN	NaN	0.0016613	NaN	0.00155209	NaN	NaN	NaN	NaN	NaN	NaN	NaN	NaN	NaN	NaN
602.6	0.00402028	NaN	0.00419074	0.00714503	0.00346139	0.00341192	0.00481703	0.00547442	0.00503042	0.00450864	0.00508849	0.00551677	0.00524293	0.00429179	0.00434836	0.0016765	0.00190279	0.00193323	0.0017664	0.00178456	0.00184829	NaN	0.00149373	0.00184991	0.00210211	0.00147213	0.00137754	0.00136553	0.00173338	0.00192483
603.59	0.0050752	NaN	0.0035913	NaN	0.00307774	0.00272274	0.00355933	0.00413057	0.00368562	0.00383947	0.00403864	0.00389062	0.00467462	0.00330573	0.00413605	0.00169936	0.00170608	0.00235508	0.0018466	0.00169509	0.00200916	0.00168126	0.00196759	0.0021359	0.00251157	0.00158078	0.00179512	0.00171867	0.00196669	0.00203
603.963	NaN	NaN	NaN	NaN	NaN	NaN	NaN	NaN	NaN	NaN	NaN	NaN	NaN	0.00344726	NaN	NaN	NaN	NaN	NaN	NaN	NaN	NaN	NaN	NaN	NaN	NaN	NaN	NaN	NaN	NaN
604.181	NaN	NaN	NaN	NaN	NaN	NaN	NaN	NaN	NaN	NaN	NaN	NaN	NaN	NaN	NaN	NaN	NaN	NaN	NaN	NaN	NaN	NaN	NaN	0.00159979	0.00185746	NaN	NaN	NaN	NaN	NaN
604.506	NaN	NaN	NaN	NaN	0.00269121	0.00303737	NaN	0.00336462	NaN	NaN	0.00278365	NaN	0.00375921	0.0042302	0.00349171	0.00179902	0.00156226	0.00199196	0.00168635	0.0017145	0.001718	0.00167771	0.00184912	0.00220692	0.00206333	0.00191235	0.00231115	0.00185931	0.00157677	0.00202582
605.128	NaN	NaN	NaN	NaN	0.00247916	NaN	NaN	NaN	NaN	NaN	NaN	NaN	NaN	0.00345457	NaN	NaN	NaN	NaN	NaN	0.0015716	NaN	NaN	NaN	NaN	NaN	NaN	NaN	NaN	NaN	NaN
605.564	0.00396847	NaN	0.00404717	NaN	NaN	NaN	NaN	0.00358017	NaN	0.00457375	0.00310815	0.00391199	0.00390373	0.00370655	0.00399624	0.00184417	0.00206275	0.00207279	0.00186203	0.00217126	0.0020016	0.00182489	0.00198753	0.00186777	0.00231316	0.00189254	0.00218666	0.00217782	0.0023621	0.00264034
605.817	NaN	NaN	NaN	NaN	0.00271377	NaN	0.00436382	NaN	0.00332179	NaN	0.0031955	NaN	NaN	NaN	NaN	NaN	NaN	NaN	NaN	NaN	NaN	NaN	NaN	NaN	NaN	NaN	NaN	NaN	NaN	NaN
606.283	NaN	NaN	NaN	NaN	NaN	NaN	NaN	NaN	NaN	NaN	NaN	NaN	NaN	NaN	NaN	NaN	NaN	NaN	0.00131756	NaN	NaN	NaN	NaN	NaN	NaN	NaN	NaN	NaN	NaN	NaN
606.347	NaN	NaN	NaN	NaN	NaN	NaN	NaN	NaN	NaN	NaN	NaN	NaN	NaN	NaN	NaN	NaN	NaN	NaN	NaN	NaN	NaN	NaN	NaN	NaN	0.00168517	NaN	NaN	NaN	NaN	NaN
606.555	0.0038407	0.00435123	0.00432782	NaN	0.00366008	0.00372899	NaN	0.00460521	0.0039338	0.00452655	0.00396619	0.00414675	0.00528826	0.00462278	0.00531254	0.00193724	0.00188013	0.00135442	0.001456	0.00240461	0.00216473	0.00142931	0.00157647	0.00180934	0.00164984	0.00156965	0.00177421	0.00150163	0.00139195	0.00174681
606.954	NaN	NaN	NaN	NaN	NaN	NaN	NaN	NaN	NaN	NaN	NaN	NaN	NaN	NaN	NaN	NaN	NaN	NaN	NaN	0.00136556	0.0014769	NaN	NaN	NaN	NaN	NaN	NaN	NaN	NaN	NaN
607.617	0.00640987	0.00582996	0.0044114	0.00556	0.00449106	0.00396516	0.00448498	0.0047006	0.00516463	0.00649082	0.00574518	0.00560909	0.00553347	0.00519554	0.00483879	0.00215167	0.001946	0.00209724	0.00205705	0.00272074	0.0025929	0.00183067	0.00218818	0.00196891	0.00193654	0.00264376	0.00226367	0.00199023	0.00226267	0.00220547
608.135	NaN	NaN	NaN	NaN	NaN	NaN	NaN	NaN	NaN	NaN	NaN	NaN	NaN	NaN	NaN	NaN	NaN	NaN	NaN	NaN	NaN	NaN	NaN	NaN	0.00129551	0.00159084	NaN	NaN	0.00154551	NaN
608.557	NaN	NaN	0.00335098	NaN	0.00288227	0.00346319	NaN	0.00361897	NaN	0.00365035	0.00335177	NaN	NaN	0.00366589	0.00296777	0.00158948	0.00171605	0.00160639	0.00144965	0.00157936	0.00160646	0.00158121	0.00192573	0.00163944	0.00163344	0.00178855	0.001681	0.00146482	0.00142024	0.00144695
609.098	NaN	NaN	NaN	NaN	NaN	NaN	NaN	NaN	NaN	NaN	NaN	NaN	NaN	NaN	NaN	NaN	NaN	NaN	NaN	NaN	NaN	0.00165677	NaN	NaN	NaN	NaN	NaN	NaN	NaN	NaN
609.253	0.00504374	NaN	NaN	NaN	NaN	NaN	NaN	NaN	NaN	NaN	NaN	NaN	NaN	NaN	NaN	NaN	NaN	NaN	NaN	NaN	NaN	NaN	NaN	NaN	NaN	NaN	NaN	NaN	0.00139063	NaN
609.371	NaN	NaN	NaN	NaN	NaN	NaN	NaN	NaN	NaN	NaN	NaN	NaN	NaN	0.0030926	NaN	NaN	NaN	0.00171676	NaN	NaN	NaN	NaN	NaN	NaN	NaN	NaN	NaN	NaN	NaN	NaN
609.593	0.00402028	NaN	0.0035723	NaN	NaN	0.00320452	NaN	0.00336496	0.00323947	NaN	0.00346424	NaN	NaN	NaN	0.0028214	0.00199088	0.00195401	0.00207642	0.00145202	0.00200934	0.00227714	0.00167735	0.00181452	0.00176953	0.00181717	0.00188187	0.00198409	0.00208344	NaN	0.00192644
610.176	NaN	NaN	NaN	NaN	NaN	NaN	NaN	NaN	NaN	NaN	NaN	NaN	NaN	NaN	0.00244541	NaN	0.00130534	NaN	NaN	NaN	NaN	NaN	NaN	NaN	NaN	0.00211368	NaN	NaN	0.00130378	NaN
610.427	NaN	NaN	NaN	NaN	NaN	NaN	NaN	NaN	NaN	NaN	NaN	NaN	NaN	NaN	NaN	NaN	NaN	NaN	NaN	NaN	NaN	0.0016778	NaN	NaN	0.00164824	NaN	NaN	NaN	NaN	NaN
610.604	NaN	NaN	NaN	NaN	0.0025623	0.00307255	NaN	NaN	NaN	NaN	NaN	NaN	NaN	0.00294677	0.00238397	0.00250343	0.00204748	0.00184041	0.0019811	0.00203569	0.00199437	NaN	0.00164519	0.00199493	0.00180826	0.0020468	0.00199512	0.00177386	0.0015159	0.0018724
611.072	NaN	NaN	NaN	NaN	NaN	NaN	NaN	NaN	NaN	NaN	NaN	NaN	NaN	NaN	NaN	NaN	NaN	NaN	NaN	NaN	NaN	NaN	0.00139152	NaN	NaN	NaN	NaN	NaN	NaN	NaN
611.412	NaN	NaN	NaN	NaN	NaN	NaN	NaN	NaN	NaN	NaN	NaN	NaN	NaN	NaN	NaN	NaN	NaN	NaN	NaN	NaN	NaN	0.00165503	NaN	NaN	NaN	NaN	NaN	NaN	NaN	NaN
611.657	0.00412306	NaN	0.00404524	0.0047373	0.00404226	0.0027418	0.00487901	0.0050613	0.00453025	0.0061526	0.00474547	0.00640856	0.00602836	0.00423149	0.00489081	0.00268695	0.00245935	0.00186414	0.00250124	0.00206167	0.00173153	0.00181798	0.00188856	0.00210565	0.00224539	0.00209629	0.0020068	0.00208546	0.00200164	0.00176249
612.207	NaN	NaN	NaN	NaN	NaN	NaN	NaN	NaN	NaN	NaN	NaN	NaN	NaN	NaN	NaN	0.00155417	NaN	NaN	NaN	NaN	NaN	0.00121026	NaN	NaN	NaN	NaN	NaN	NaN	NaN	NaN
612.372	NaN	NaN	NaN	NaN	0.00336498	NaN	NaN	NaN	NaN	NaN	NaN	NaN	NaN	NaN	NaN	NaN	NaN	0.00160106	NaN	NaN	NaN	NaN	NaN	NaN	NaN	NaN	NaN	0.00127054	NaN	NaN
612.63	NaN	NaN	NaN	NaN	NaN	NaN	0.00361296	0.00287537	NaN	0.00375326	0.00289598	0.0034081	NaN	NaN	0.00288808	0.0020898	0.0016177	NaN	0.00134054	0.00166385	0.00137175	0.00145143	0.00143984	0.00144572	0.001602	0.00211343	0.00167654	0.00129599	0.00141582	0.00138459
612.943	NaN	NaN	NaN	NaN	NaN	NaN	NaN	NaN	NaN	NaN	NaN	NaN	NaN	0.00345676	NaN	NaN	NaN	NaN	0.00153865	NaN	0.00144626	NaN	NaN	NaN	NaN	NaN	NaN	NaN	NaN	NaN
613.601	0.00539216	NaN	0.00401959	NaN	0.00266868	0.00306338	0.00349872	0.00471221	0.00422849	0.00354036	0.00424641	0.00375725	NaN	0.00377112	0.00321169	0.00192433	0.00194968	0.00195516	0.00173355	0.00218157	0.0023147	0.0017979	0.00184024	0.0017137	0.00178353	0.0020836	0.00186911	0.00195854	0.00183633	0.0017597
613.917	NaN	NaN	NaN	NaN	NaN	NaN	NaN	NaN	NaN	NaN	NaN	NaN	NaN	NaN	NaN	NaN	NaN	NaN	NaN	NaN	NaN	0.00146058	NaN	NaN	NaN	NaN	NaN	NaN	NaN	NaN
614.188	NaN	NaN	NaN	NaN	NaN	NaN	NaN	0.00322921	NaN	NaN	0.00254986	NaN	NaN	NaN	NaN	NaN	NaN	NaN	NaN	NaN	NaN	NaN	NaN	NaN	NaN	NaN	NaN	NaN	NaN	0.00130588
614.361	NaN	NaN	NaN	NaN	NaN	NaN	NaN	NaN	NaN	NaN	NaN	NaN	NaN	NaN	NaN	NaN	NaN	NaN	NaN	NaN	NaN	0.00193484	NaN	NaN	NaN	NaN	NaN	NaN	NaN	NaN
614.595	NaN	NaN	NaN	NaN	0.00256312	NaN	NaN	0.00345955	NaN	NaN	0.00289598	NaN	NaN	0.00319878	NaN	0.00183822	0.00173191	0.00179671	NaN	0.00161572	0.00204831	0.00124631	0.00140572	0.00146822	0.00161945	0.00145461	0.00175996	0.00164047	0.00126682	0.00170074
614.981	NaN	NaN	NaN	NaN	NaN	NaN	NaN	NaN	NaN	NaN	NaN	NaN	NaN	NaN	NaN	0.00150209	NaN	NaN	NaN	NaN	NaN	NaN	NaN	NaN	NaN	NaN	NaN	NaN	NaN	NaN
615.728	0.0198169	0.0167118	0.0157916	0.0116457	0.0101069	0.0101003	0.0176378	0.0132836	0.0196478	0.0186894	0.0149653	0.0166376	0.0174384	0.0139427	0.0167749	0.0121183	0.0131475	0.0132589	0.0112105	0.0134465	0.0116691	0.00936963	0.0122125	0.0112653	0.0111588	0.0116628	0.0111317	0.0111544	0.0105296	0.0103725
616.716	0.00590953	0.00605818	0.00514816	0.0053209	0.00345984	0.00290282	0.00498778	0.00460316	0.0044637	0.00532334	0.00593025	0.00571262	0.00538788	0.00587362	0.00524519	0.00485204	0.00423621	0.00451294	0.0032789	0.00385436	0.00378862	0.00303054	0.00414745	0.00352346	0.0032068	0.00377178	0.00361962	0.00388858	0.00320745	0.00352007
617.684	0.00462138	NaN	0.00419255	NaN	0.00369652	0.00286627	0.00448408	NaN	0.00441125	0.00351579	0.00338112	0.00506918	0.00425049	0.00409494	0.00402572	0.00282293	0.00245512	0.0024736	0.00262763	0.0023655	0.00243772	0.00207161	0.00252623	0.00215219	0.00236052	0.00247028	0.00239356	0.00269974	0.00240107	0.00292119
618.433	NaN	NaN	NaN	NaN	NaN	NaN	NaN	0.00342743	NaN	0.00330095	NaN	NaN	NaN	NaN	NaN	NaN	NaN	0.00141144	0.002007	NaN	0.00155581	0.00137886	NaN	0.00179899	NaN	NaN	NaN	0.0019708	NaN	NaN
618.647	0.00378509	NaN	0.00340907	NaN	0.00266868	NaN	NaN	NaN	0.00360149	NaN	NaN	0.00372113	NaN	NaN	0.00293491	0.00187764	0.00129029	0.00161375	NaN	0.0017156	NaN	0.00136159	NaN	NaN	0.00146706	0.00187277	0.0017793	NaN	0.00177607	0.0019044
619.083	NaN	NaN	NaN	NaN	NaN	NaN	NaN	0.00280209	NaN	NaN	NaN	NaN	NaN	NaN	NaN	NaN	NaN	NaN	NaN	NaN	0.00138788	NaN	NaN	NaN	NaN	NaN	0.00135428	0.00179251	NaN	NaN
619.568	0.00538635	0.00442438	0.00352456	NaN	0.00259906	0.0030606	0.00456775	NaN	0.00371988	0.00373657	0.00373137	0.00421785	NaN	0.00340002	0.00329732	0.00220244	0.00153144	0.0021868	0.00171923	0.00194451	0.00200723	0.00183571	0.00171343	0.00178203	0.00194617	0.00237254	0.00186219	0.0018588	0.00209874	0.00197502
619.935	NaN	NaN	NaN	NaN	NaN	NaN	NaN	0.00297901	NaN	NaN	0.00301029	NaN	NaN	NaN	NaN	NaN	NaN	NaN	NaN	NaN	NaN	NaN	NaN	NaN	NaN	NaN	NaN	NaN	NaN	NaN
620.487	0.00425926	NaN	NaN	NaN	NaN	0.00271911	NaN	NaN	NaN	NaN	0.00288821	NaN	NaN	0.00293154	0.00267779	0.00137872	0.00143791	0.0014147	0.00136187	0.00151787	0.00210845	0.00141596	NaN	0.0017096	0.00171737	0.00171318	0.00153856	0.00138779	0.00162019	0.00179795
620.87	NaN	NaN	NaN	NaN	NaN	NaN	NaN	NaN	NaN	NaN	NaN	NaN	NaN	NaN	NaN	NaN	0.00155071	NaN	NaN	0.00131191	NaN	NaN	NaN	NaN	NaN	0.00127111	NaN	NaN	NaN	NaN
621.128	NaN	NaN	NaN	NaN	NaN	NaN	NaN	0.00284045	NaN	NaN	NaN	NaN	NaN	NaN	NaN	NaN	NaN	NaN	0.00138324	NaN	NaN	0.0012221	NaN	0.00185715	NaN	NaN	NaN	NaN	NaN	NaN
621.417	NaN	NaN	NaN	NaN	NaN	NaN	NaN	NaN	NaN	NaN	NaN	NaN	NaN	0.00293013	NaN	NaN	NaN	NaN	NaN	NaN	NaN	NaN	NaN	NaN	NaN	NaN	NaN	NaN	NaN	NaN
621.641	0.00436205	0.00578521	0.00380027	NaN	0.00365138	0.00287867	0.0037292	0.00293784	0.00367282	0.00372446	0.00318595	0.00485698	NaN	0.00293312	0.00396732	0.00246973	0.00215904	0.00210964	0.00178569	0.0019288	0.0019151	0.00197525	0.00193372	0.00237474	0.00207279	0.00225949	0.00228795	0.00152088	0.00181785	0.00234328
621.997	NaN	NaN	NaN	NaN	NaN	NaN	NaN	NaN	NaN	NaN	NaN	NaN	NaN	NaN	NaN	NaN	NaN	NaN	NaN	NaN	NaN	NaN	NaN	NaN	NaN	NaN	NaN	NaN	0.0015138	NaN
622.175	NaN	NaN	NaN	NaN	0.00254393	NaN	NaN	NaN	NaN	NaN	NaN	NaN	NaN	NaN	NaN	NaN	NaN	NaN	NaN	NaN	NaN	NaN	NaN	NaN	NaN	0.00200408	NaN	NaN	NaN	NaN
622.328	NaN	NaN	NaN	NaN	NaN	NaN	NaN	NaN	NaN	NaN	NaN	NaN	NaN	NaN	NaN	NaN	NaN	NaN	NaN	NaN	NaN	0.00152178	NaN	NaN	NaN	NaN	NaN	NaN	NaN	NaN
622.555	NaN	NaN	NaN	NaN	NaN	0.00299392	NaN	NaN	NaN	NaN	0.0026716	NaN	NaN	NaN	0.00326559	0.00146488	0.00151979	0.00151199	0.00150549	0.00166614	0.0013127	0.00150521	0.00129818	0.00152301	0.00178846	0.00179578	0.00132029	0.00152861	NaN	0.00183268
623.04	NaN	NaN	NaN	NaN	NaN	NaN	NaN	NaN	NaN	NaN	NaN	NaN	NaN	NaN	NaN	0.00161425	NaN	NaN	NaN	NaN	NaN	NaN	NaN	NaN	NaN	NaN	NaN	NaN	NaN	NaN
623.605	0.0551547	0.0487295	0.0411341	0.0338024	0.0273715	0.0246526	0.0455517	0.0416567	0.0429799	0.0459837	0.0430269	0.0430695	0.0438469	0.0382503	0.0399859	0.00264049	0.00206177	0.00174412	0.00260252	0.00259896	0.00242398	0.00228273	0.00240781	0.00268695	0.00233703	0.00285427	0.00302324	0.0024328	0.00226881	0.00255878
624.184	NaN	NaN	NaN	NaN	NaN	NaN	NaN	NaN	NaN	NaN	NaN	NaN	NaN	NaN	NaN	NaN	0.00154441	NaN	0.00164204	NaN	NaN	NaN	NaN	0.00142008	NaN	NaN	NaN	0.00152954	NaN	NaN
624.601	0.0166223	0.0164972	0.0143697	0.0110215	0.00823505	0.00796746	0.0149961	0.0137779	0.015152	0.016068	0.0140734	0.0147618	0.0151677	0.0136258	0.0152867	0.00189277	0.00184574	0.00173786	0.00183716	0.00180433	0.00191247	0.00161973	0.00169337	0.00183847	0.00191975	0.00210374	0.00205836	0.00192066	0.00205587	0.00205203
625.14	NaN	NaN	0.00347216	NaN	NaN	NaN	NaN	NaN	NaN	NaN	NaN	NaN	NaN	NaN	NaN	NaN	NaN	NaN	0.00154174	NaN	NaN	0.00145412	NaN	NaN	NaN	NaN	NaN	NaN	NaN	NaN
625.398	NaN	NaN	NaN	NaN	NaN	NaN	NaN	NaN	NaN	NaN	NaN	NaN	NaN	NaN	NaN	NaN	NaN	0.00172863	NaN	NaN	0.00211544	NaN	NaN	NaN	0.00183404	0.00239494	NaN	NaN	NaN	NaN
625.639	0.00765183	0.0081091	0.00681705	0.00720108	0.0053472	0.00432735	0.0103576	0.00975311	0.0102989	0.0107642	0.0105595	0.0126125	0.0108605	0.00706346	0.00912524	0.00209917	0.0021424	0.00173294	0.00212855	0.00212909	NaN	0.00213428	0.00203805	0.00236337	NaN	NaN	0.00194368	0.00188808	0.00218479	0.002411
626.051	NaN	NaN	NaN	NaN	NaN	NaN	NaN	NaN	NaN	NaN	NaN	NaN	NaN	NaN	NaN	0.00144219	NaN	NaN	NaN	NaN	NaN	NaN	NaN	NaN	0.00161215	0.00179557	NaN	0.00139429	NaN	NaN
626.303	NaN	NaN	NaN	NaN	NaN	NaN	NaN	NaN	NaN	NaN	NaN	NaN	NaN	NaN	NaN	NaN	NaN	NaN	0.00128217	0.00195779	NaN	NaN	NaN	NaN	NaN	NaN	NaN	NaN	NaN	NaN
626.624	0.0049401	0.00452835	0.00398417	NaN	0.00282864	NaN	0.00427894	0.00357788	0.00359342	0.00416451	0.00460078	0.0041242	0.00419934	0.00346001	0.00359819	NaN	0.00163227	0.00136771	0.00143056	0.00179711	0.00154797	NaN	0.00214382	0.00163717	NaN	0.00174666	0.00175006	NaN	0.00141137	0.00160873
627.094	NaN	NaN	NaN	NaN	NaN	NaN	0.00372017	NaN	NaN	NaN	NaN	NaN	NaN	NaN	NaN	NaN	NaN	NaN	NaN	0.00163785	NaN	0.0014688	NaN	0.00152357	NaN	NaN	NaN	NaN	0.0017284	0.00156229
627.278	NaN	NaN	NaN	NaN	NaN	NaN	NaN	NaN	NaN	NaN	NaN	NaN	NaN	NaN	NaN	0.00211462	NaN	NaN	NaN	NaN	NaN	NaN	NaN	NaN	NaN	NaN	NaN	NaN	NaN	NaN
627.568	NaN	0.00442035	NaN	NaN	0.0044882	NaN	NaN	0.00355694	0.00392789	NaN	0.00367411	0.00501205	0.00382086	0.00409759	0.00363369	NaN	0.00178047	0.00171574	0.00150999	0.00166756	0.00187196	NaN	0.00197481	0.00159943	0.00216293	0.00221868	0.00193914	0.00213322	0.00234526	0.00202552
627.885	NaN	NaN	0.00304563	NaN	NaN	0.00294128	0.00337419	NaN	NaN	0.00382149	NaN	NaN	NaN	NaN	NaN	NaN	NaN	NaN	NaN	0.00165572	NaN	0.0017394	NaN	NaN	NaN	NaN	NaN	NaN	NaN	NaN
628.073	NaN	NaN	NaN	NaN	NaN	NaN	NaN	NaN	NaN	NaN	NaN	NaN	NaN	NaN	NaN	NaN	NaN	NaN	NaN	NaN	NaN	NaN	NaN	NaN	NaN	0.00138264	NaN	NaN	NaN	NaN
628.302	NaN	NaN	NaN	NaN	NaN	0.00279585	NaN	NaN	NaN	NaN	NaN	NaN	NaN	NaN	NaN	NaN	NaN	0.00162798	NaN	0.00163938	NaN	NaN	NaN	0.0014259	0.00130825	NaN	NaN	0.00154033	NaN	NaN
628.568	NaN	NaN	NaN	NaN	0.00287349	NaN	NaN	NaN	NaN	NaN	0.002965	NaN	NaN	0.00293858	NaN	0.00183418	NaN	0.00168688	0.00159327	NaN	0.001387	0.0017879	NaN	0.00139107	NaN	0.00175056	NaN	NaN	0.00165913	0.00163065
628.797	NaN	NaN	NaN	NaN	NaN	NaN	NaN	NaN	NaN	NaN	NaN	NaN	NaN	NaN	NaN	NaN	NaN	NaN	NaN	NaN	NaN	NaN	0.00195726	NaN	NaN	NaN	NaN	NaN	NaN	NaN
628.947	NaN	NaN	NaN	NaN	NaN	NaN	NaN	NaN	NaN	NaN	NaN	NaN	NaN	NaN	0.00262029	NaN	NaN	NaN	NaN	NaN	NaN	NaN	NaN	NaN	NaN	NaN	NaN	NaN	NaN	NaN
629.157	NaN	NaN	NaN	NaN	NaN	NaN	NaN	NaN	NaN	NaN	NaN	NaN	NaN	NaN	NaN	NaN	NaN	NaN	NaN	NaN	NaN	NaN	NaN	0.00143755	NaN	NaN	NaN	NaN	NaN	NaN
629.637	0.0071146	0.00649579	0.00479282	0.004992	0.00473176	0.0035739	0.00624778	0.00509231	0.00717493	0.00718863	0.00584518	0.00694781	0.00612168	0.00604354	0.00544619	0.00200064	0.00170419	0.0018963	0.00164488	0.00210583	0.00202632	NaN	0.00216729	0.0014628	0.00196005	0.00219599	0.00172069	0.0016222	0.00210444	0.00213961
629.998	NaN	NaN	NaN	NaN	NaN	NaN	NaN	NaN	NaN	NaN	NaN	NaN	NaN	NaN	NaN	NaN	NaN	NaN	NaN	NaN	0.0013208	NaN	NaN	NaN	NaN	NaN	NaN	NaN	NaN	NaN
630.211	NaN	NaN	NaN	NaN	NaN	NaN	NaN	NaN	NaN	NaN	NaN	NaN	NaN	NaN	NaN	NaN	NaN	NaN	NaN	NaN	NaN	0.00127073	NaN	0.00136839	NaN	NaN	NaN	0.00126548	NaN	NaN
630.511	0.00372949	0.00419	0.00358874	NaN	0.00289822	NaN	NaN	0.00419031	NaN	0.00426657	0.00381999	0.00358726	NaN	0.00329444	0.00307296	0.00162575	0.00162998	0.00140982	0.00153091	0.00196595	NaN	NaN	0.00181529	0.00126806	0.00130723	0.00196441	0.00150913	NaN	0.00131657	0.00171918
630.785	NaN	NaN	NaN	NaN	NaN	NaN	NaN	NaN	NaN	NaN	NaN	NaN	NaN	NaN	NaN	NaN	NaN	NaN	NaN	NaN	NaN	NaN	0.00173106	NaN	NaN	NaN	NaN	NaN	NaN	NaN
631.202	NaN	NaN	NaN	NaN	NaN	NaN	NaN	NaN	NaN	NaN	NaN	NaN	NaN	NaN	0.00264287	NaN	0.00180006	NaN	NaN	NaN	NaN	NaN	NaN	NaN	NaN	NaN	NaN	NaN	NaN	NaN
631.623	0.00386105	NaN	0.00351417	0.00479797	0.00316917	NaN	NaN	0.00332906	NaN	NaN	0.00295052	NaN	NaN	0.00380117	0.00363396	0.00176209	0.0017285	0.00182865	0.00209276	0.00252602	0.00148674	0.00134995	0.00207439	0.00179743	0.00192095	0.00184954	0.0017656	0.00187638	0.00173562	0.00195753
632.066	NaN	NaN	NaN	NaN	NaN	NaN	NaN	NaN	NaN	NaN	NaN	NaN	NaN	NaN	NaN	NaN	NaN	NaN	NaN	NaN	NaN	NaN	NaN	NaN	0.00149693	NaN	NaN	NaN	0.00131904	NaN
632.501	NaN	NaN	NaN	NaN	NaN	NaN	NaN	NaN	NaN	NaN	NaN	NaN	NaN	NaN	NaN	0.00142904	0.00154006	0.00134115	0.00150402	0.00171834	0.0014987	0.00148189	0.00143257	0.00154998	NaN	0.00134537	0.00119475	0.00133942	0.00138439	0.00137125
632.886	NaN	NaN	NaN	NaN	NaN	NaN	NaN	NaN	NaN	NaN	NaN	NaN	NaN	NaN	NaN	0.00151285	NaN	NaN	NaN	NaN	NaN	NaN	NaN	NaN	NaN	NaN	NaN	NaN	0.00125612	NaN
633.127	NaN	NaN	NaN	NaN	NaN	NaN	NaN	NaN	NaN	NaN	NaN	NaN	NaN	NaN	NaN	NaN	NaN	NaN	NaN	NaN	0.00134874	NaN	NaN	0.0018088	0.00127875	NaN	NaN	NaN	NaN	NaN
633.357	NaN	NaN	NaN	NaN	NaN	NaN	NaN	NaN	NaN	NaN	NaN	NaN	NaN	0.00397185	NaN	0.00169633	NaN	NaN	NaN	NaN	NaN	NaN	NaN	NaN	0.00178499	NaN	NaN	NaN	NaN	NaN
633.581	0.00585672	0.00528163	0.00452044	0.00613398	0.00409752	0.00374437	0.00429299	0.00353173	0.0044637	0.0036824	0.00529208	0.00416638	0.00419071	0.00378677	0.00397365	0.00177699	0.0019764	0.0018934	0.00149039	0.00240373	0.00146881	0.00165073	0.0018392	0.00192035	NaN	0.00196837	0.00175033	0.00248078	0.00217508	0.00170275
634.048	NaN	NaN	NaN	NaN	NaN	NaN	NaN	NaN	NaN	NaN	NaN	NaN	NaN	NaN	NaN	NaN	NaN	NaN	NaN	NaN	0.00136749	NaN	NaN	0.00140522	NaN	NaN	NaN	NaN	NaN	NaN
634.46	0.00772833	0.00946617	0.00714012	0.00757813	0.00555854	0.00578457	0.00724013	0.00645725	0.00629883	0.00768989	0.00684597	0.00721704	0.00677983	0.0069355	0.00847756	0.00196259	0.00176701	0.00159576	0.00164828	0.00205072	0.00198437	0.00129028	0.00235205	NaN	0.00206654	0.00190171	0.00182411	0.00205456	NaN	0.00152307
634.691	NaN	NaN	NaN	NaN	NaN	NaN	NaN	NaN	NaN	NaN	NaN	NaN	NaN	NaN	NaN	NaN	NaN	0.00166696	NaN	NaN	NaN	NaN	NaN	0.00150535	NaN	NaN	NaN	NaN	0.00177982	NaN
635.002	0.00394852	NaN	NaN	NaN	NaN	NaN	NaN	NaN	NaN	NaN	NaN	NaN	NaN	NaN	NaN	NaN	NaN	NaN	NaN	NaN	NaN	NaN	NaN	NaN	NaN	NaN	0.00151883	NaN	NaN	NaN
635.624	0.0154894	0.0141391	0.0104658	0.00643183	0.00449631	0.00455037	0.00886382	0.00767056	0.0105602	0.0108475	0.00840863	0.0101368	0.0105337	0.0084176	0.0103744	0.00349146	0.00259626	0.00253725	0.00245621	0.00381272	0.00325409	0.00269121	0.00350714	0.00296139	0.00286739	0.00329374	0.00341248	0.00326109	0.00302652	0.0026563
636.284	NaN	NaN	NaN	NaN	NaN	NaN	0.00403552	NaN	NaN	NaN	NaN	NaN	NaN	NaN	NaN	NaN	NaN	0.00175655	NaN	0.0015331	NaN	NaN	NaN	NaN	NaN	NaN	0.00125425	NaN	NaN	NaN
636.619	0.00582551	0.00574792	0.00437689	NaN	0.00285203	0.00295064	0.00439712	0.00400662	0.00492631	0.00467249	0.00385513	NaN	0.00392794	0.00376807	0.00385616	0.00178961	0.00211644	NaN	0.00164032	0.00171095	0.0016756	0.00164885	0.00196121	0.00172726	0.00174825	0.00153067	0.00164968	0.00189984	0.00190173	0.00180365
637.043	NaN	NaN	NaN	NaN	NaN	NaN	NaN	NaN	NaN	NaN	NaN	NaN	NaN	NaN	NaN	NaN	NaN	NaN	0.00127268	NaN	NaN	NaN	NaN	NaN	NaN	NaN	NaN	NaN	NaN	NaN
637.273	NaN	NaN	NaN	NaN	NaN	NaN	NaN	NaN	NaN	NaN	NaN	NaN	NaN	NaN	NaN	NaN	NaN	NaN	NaN	NaN	NaN	NaN	NaN	NaN	0.00159495	NaN	NaN	NaN	NaN	NaN
637.333	NaN	NaN	NaN	NaN	NaN	NaN	NaN	NaN	NaN	NaN	0.00347017	NaN	NaN	NaN	NaN	0.00177615	NaN	NaN	NaN	NaN	NaN	NaN	NaN	NaN	NaN	NaN	NaN	NaN	NaN	NaN
637.479	0.0078407	0.00756954	0.00637517	NaN	0.00363609	0.00282961	0.00505675	0.0052082	0.00441972	0.00392331	NaN	0.00345466	NaN	0.00487862	0.00366797	NaN	NaN	0.00185816	NaN	0.00197448	0.00201791	NaN	0.00210447	0.00203608	NaN	NaN	0.00163006	NaN	0.00190886	NaN
637.683	NaN	NaN	NaN	NaN	NaN	NaN	NaN	NaN	NaN	NaN	NaN	NaN	0.00447651	NaN	NaN	NaN	0.00185569	NaN	0.00223283	NaN	NaN	0.00211788	NaN	NaN	NaN	0.00201472	NaN	0.00161104	0.00220752	0.00169882
637.825	NaN	NaN	NaN	NaN	NaN	NaN	NaN	NaN	NaN	NaN	NaN	NaN	NaN	NaN	NaN	0.00152582	NaN	NaN	NaN	NaN	NaN	NaN	NaN	NaN	NaN	NaN	NaN	NaN	NaN	NaN
638.144	NaN	NaN	NaN	NaN	0.00254042	NaN	NaN	NaN	NaN	NaN	NaN	NaN	NaN	NaN	0.00226743	NaN	NaN	NaN	NaN	0.0017403	NaN	0.00152042	NaN	NaN	NaN	NaN	NaN	0.00157136	NaN	NaN
638.504	0.00423572	NaN	0.00304778	NaN	NaN	NaN	NaN	0.00374914	NaN	NaN	NaN	NaN	NaN	NaN	NaN	0.00193683	0.00143468	0.00145859	0.00127817	0.00170062	0.00140326	0.00131708	0.00178973	NaN	0.00169805	NaN	0.00179658	0.00148994	0.00162879	NaN
638.94	NaN	NaN	NaN	NaN	NaN	NaN	NaN	NaN	NaN	NaN	NaN	NaN	NaN	NaN	0.0027898	NaN	0.00150469	NaN	NaN	NaN	NaN	NaN	NaN	NaN	0.00128848	NaN	NaN	NaN	0.00135246	NaN
639.165	NaN	NaN	NaN	NaN	NaN	NaN	NaN	NaN	NaN	NaN	NaN	NaN	NaN	NaN	NaN	NaN	NaN	0.00130341	NaN	NaN	NaN	NaN	NaN	NaN	NaN	NaN	NaN	NaN	NaN	NaN
639.621	0.00483622	0.00457366	0.00295754	NaN	0.00394336	0.00281115	0.00440188	0.00521348	0.00514378	0.00639827	0.00600789	0.00568815	0.00514825	0.00523474	0.00517558	0.0023698	0.00226876	0.00168921	0.00172013	0.00260644	0.0027631	0.00204633	0.00225584	0.00212795	0.00218239	0.00212451	0.00205421	0.00198448	0.00178666	0.00136894
639.847	NaN	NaN	NaN	NaN	NaN	NaN	NaN	NaN	NaN	NaN	NaN	NaN	NaN	NaN	NaN	NaN	NaN	NaN	NaN	NaN	NaN	NaN	NaN	NaN	NaN	NaN	NaN	NaN	0.00167624	NaN
640.284	NaN	NaN	NaN	NaN	0.00254497	NaN	NaN	NaN	NaN	NaN	NaN	NaN	NaN	NaN	0.00234616	NaN	NaN	NaN	NaN	0.00191169	NaN	0.00150801	NaN	NaN	0.00136483	0.00150617	NaN	NaN	NaN	NaN
640.55	NaN	NaN	0.00292379	NaN	NaN	NaN	NaN	NaN	NaN	NaN	NaN	0.00384088	NaN	NaN	0.00296471	0.00166874	0.00181293	NaN	0.00181929	NaN	0.00225579	NaN	0.00171258	0.00146112	NaN	NaN	NaN	0.00213643	0.00192898	0.00150461
640.815	0.00415185	NaN	NaN	NaN	NaN	NaN	NaN	NaN	NaN	NaN	0.00305213	NaN	NaN	NaN	NaN	0.0017803	NaN	NaN	NaN	NaN	NaN	NaN	NaN	NaN	NaN	NaN	NaN	NaN	NaN	NaN
641.054	NaN	NaN	NaN	NaN	NaN	NaN	NaN	NaN	NaN	NaN	NaN	NaN	NaN	NaN	NaN	NaN	NaN	NaN	NaN	NaN	NaN	NaN	0.00185958	NaN	NaN	NaN	NaN	NaN	NaN	NaN
641.497	0.00631049	0.00675743	0.00474701	0.00545271	0.00396866	0.00320465	0.00620819	0.00501885	0.00559351	0.00563751	0.00581529	0.00687437	0.00629803	0.0050877	0.0058083	0.00170173	0.0017327	0.00160976	0.00162461	0.00210037	0.00236176	0.00164202	0.00215846	0.00227979	0.00155328	0.00188309	0.00164781	0.00189099	0.00186237	0.00182857
641.916	NaN	NaN	NaN	NaN	NaN	NaN	NaN	NaN	NaN	NaN	NaN	NaN	NaN	NaN	NaN	NaN	0.00164035	NaN	NaN	NaN	NaN	NaN	NaN	NaN	NaN	NaN	NaN	NaN	NaN	NaN
642.175	NaN	NaN	NaN	NaN	NaN	NaN	NaN	NaN	NaN	NaN	NaN	NaN	NaN	NaN	NaN	NaN	NaN	NaN	NaN	NaN	NaN	0.00144911	NaN	NaN	NaN	0.00159562	NaN	NaN	NaN	NaN
642.495	0.0058421	0.00512682	0.00371986	0.00481638	0.00352409	0.0034212	0.00468169	0.00486968	0.00445431	0.00575009	0.00455549	0.00489569	0.00544082	0.00373967	0.00377641	0.00148188	0.00132513	0.00153807	0.00127666	0.00147684	0.00238524	0.00151796	0.00187776	NaN	0.00134518	0.001459	0.00125522	0.00164094	0.00129894	NaN
642.932	NaN	NaN	NaN	NaN	NaN	NaN	NaN	NaN	NaN	NaN	NaN	NaN	NaN	NaN	0.00293137	NaN	0.00150234	NaN	NaN	NaN	NaN	NaN	NaN	NaN	NaN	NaN	NaN	NaN	NaN	NaN
643.619	0.0309497	0.0335355	0.029522	0.0531007	0.0446482	0.040712	0.0421922	0.0412773	0.0387561	0.0392048	0.0439802	0.0427282	0.0417608	0.0462349	0.0403645	0.00644357	0.00581019	0.00657917	0.00624041	0.00679491	0.00613584	0.00768471	0.00769365	0.00600929	0.0058378	0.00918752	0.00672834	0.00653227	0.00555762	0.00644641
644.61	0.0109542	0.0115775	0.0104504	0.0180957	0.0148496	0.0147269	0.013935	0.0159674	0.0130052	0.0119699	0.0142883	0.0151482	0.0151291	0.0162792	0.0140796	0.00300272	0.00234251	0.00241074	0.00278831	0.0024314	0.00318214	0.00238431	0.00309124	0.00270957	0.00251781	0.00353182	0.00242361	0.00254588	0.00262823	0.00197155
645.502	0.00929112	0.00878399	0.00793472	0.0102243	0.00915424	0.00736808	0.00825922	0.00812097	0.0100481	0.00894997	0.0100509	0.0103742	0.0101786	0.00860688	0.0091681	0.00285744	0.00224731	0.00256191	0.00213617	0.00241391	0.00241059	0.00162464	0.00233622	0.00190341	0.00193255	0.00210925	0.00213148	0.0022539	0.0020222	0.00210416
646.157	NaN	NaN	NaN	NaN	NaN	NaN	NaN	NaN	NaN	NaN	NaN	NaN	NaN	NaN	NaN	NaN	0.00177453	NaN	NaN	NaN	NaN	NaN	NaN	NaN	NaN	NaN	NaN	NaN	NaN	NaN
646.501	0.00569046	0.00438014	0.00335216	0.00474158	0.00345817	0.00352969	NaN	0.00385678	0.00434554	0.00413726	0.00424542	0.00437622	NaN	0.00305302	0.00375097	0.00253603	0.00150457	0.00163484	0.0017829	0.00199359	0.00193987	0.00127871	0.00194041	0.00147403	0.00125475	0.00134224	0.00136846	0.00166159	0.00123503	0.00146299
647.194	NaN	NaN	NaN	NaN	NaN	NaN	NaN	NaN	NaN	NaN	NaN	NaN	NaN	NaN	NaN	NaN	NaN	NaN	NaN	NaN	NaN	NaN	NaN	NaN	NaN	NaN	NaN	NaN	NaN	0.00125099
647.318	NaN	NaN	NaN	NaN	NaN	NaN	NaN	NaN	0.00347159	NaN	NaN	NaN	NaN	NaN	NaN	NaN	NaN	NaN	NaN	NaN	NaN	NaN	NaN	NaN	NaN	NaN	NaN	NaN	NaN	NaN
647.564	0.00524962	0.00414736	0.003765	NaN	0.00256284	0.00330523	NaN	0.00273995	0.00366325	0.00375413	0.00303031	0.00371793	0.00497726	0.00333501	0.00321118	0.002173	0.00201973	0.0017428	0.00156487	0.00216681	0.00244141	0.0018796	0.00170372	0.00169508	0.00161619	0.00198886	0.00146908	0.00174348	0.00161769	0.00192905
648.094	NaN	NaN	NaN	NaN	NaN	NaN	NaN	NaN	NaN	NaN	NaN	NaN	NaN	NaN	NaN	NaN	NaN	NaN	0.00136927	NaN	NaN	NaN	NaN	NaN	NaN	0.00132085	NaN	NaN	NaN	NaN
648.442	0.00533454	0.0048564	0.00367875	0.00513231	0.00400692	0.00362891	0.00402695	0.00411242	0.00371988	NaN	0.00340791	NaN	NaN	0.00465905	0.00383329	0.00188065	0.00141073	0.00127104	0.00149009	0.00159831	0.00180297	0.00118721	0.00142894	0.00164858	0.00144147	0.00150978	NaN	0.00141876	0.00137036	0.00160827
648.878	NaN	NaN	NaN	NaN	NaN	NaN	NaN	NaN	NaN	NaN	NaN	NaN	NaN	NaN	NaN	NaN	NaN	NaN	0.00137628	NaN	NaN	NaN	NaN	NaN	NaN	NaN	NaN	NaN	NaN	NaN
649.646	0.0299794	0.0235849	0.0184382	0.00533109	0.00448822	0.00431521	0.0105238	0.00848747	0.0134725	0.0155165	0.0107208	0.0133705	0.00935932	0.00870772	0.0126222	0.00811688	0.00636743	0.00598211	0.00585411	0.00784144	0.00687606	0.00642725	0.00687389	0.00650576	0.00576059	0.00603005	0.00757861	0.00571614	0.00645505	0.00757749
650.635	0.0114349	0.00842543	0.0065768	0.00472364	0.00286956	0.00356172	0.00462687	0.0045302	0.00441102	0.00537184	0.00432386	0.00473591	NaN	0.00440076	0.0040365	0.00350858	0.00265614	0.00182688	0.00230781	0.00290583	0.0029269	0.00250949	0.00238815	0.00222573	0.00207614	0.00254807	0.0029591	0.00229868	0.00269403	0.00271533
651.625	0.139751	0.131111	0.112752	0.13	0.109768	0.0969043	0.13622	0.12831	0.128795	0.132809	0.132199	0.126563	0.124096	0.125651	0.120005	0.0611718	0.0577834	0.0565515	0.0561442	0.0602809	0.0567683	0.0461546	0.0573461	0.0513265	0.048056	0.0575056	0.0598933	0.055612	0.0581279	0.0578136
653.643	0.0179074	0.0196242	0.0143016	0.0203661	0.0162913	0.0144686	0.0239408	0.0240095	0.0230344	0.0236774	0.0254673	0.0248153	0.0245277	0.0209515	0.0205048	0.00547661	0.00474357	0.00500958	0.00439184	0.00515291	0.00508567	0.00510413	0.00515691	0.00528083	0.00471959	0.00571902	0.00658256	0.00461416	0.00540269	0.00576316
654.236	0.00495905	NaN	NaN	NaN	NaN	NaN	NaN	NaN	NaN	NaN	NaN	NaN	NaN	NaN	NaN	NaN	NaN	0.00138694	NaN	NaN	NaN	NaN	NaN	NaN	NaN	NaN	NaN	NaN	NaN	NaN
654.606	0.00601048	0.00497365	0.00419771	0.00665811	0.00514439	0.00487339	0.00652691	0.00622227	0.00678242	0.00745066	0.00606032	0.00846974	0.00744133	0.00591435	0.00694846	0.00202352	0.00159043	NaN	0.00147075	0.00170916	0.00150142	NaN	0.00172861	NaN	NaN	0.00231968	NaN	NaN	0.00155006	0.00188236
655.129	0.00499081	NaN	NaN	NaN	NaN	NaN	NaN	NaN	NaN	0.00558558	NaN	NaN	NaN	0.00522278	NaN	0.00396351	0.00240065	0.00665037	0.00428214	0.00568844	0.00591097	0.00680131	0.00342006	0.00812331	0.00779224	0.00725894	0.00626701	0.00565104	0.00605076	0.00433956
655.606	0.00608644	0.00433533	0.00346503	NaN	0.00389346	0.00301315	0.00422941	0.0057581	0.00465261	0.00553859	0.00510449	0.00496247	0.00568855	NaN	0.00332832	0.00202522	0.00169573	NaN	NaN	0.00179512	NaN	NaN	NaN	NaN	0.00173077	NaN	NaN	NaN	0.00174953	NaN
656.134	NaN	NaN	NaN	NaN	NaN	NaN	NaN	NaN	NaN	NaN	NaN	NaN	NaN	0.00454132	NaN	NaN	NaN	0.00158056	NaN	NaN	0.00138024	0.00116721	NaN	0.00157248	0.00193326	0.00188576	0.00125049	0.0014571	0.00143721	0.00174585
656.647	NaN	NaN	NaN	NaN	0.00300319	NaN	NaN	0.0026958	NaN	NaN	0.00241019	0.00356257	NaN	0.00288042	0.00301869	0.0013896	0.00159711	0.00137016	NaN	NaN	NaN	0.00129643	0.0013461	NaN	NaN	0.00130624	0.00131768	0.00153086	NaN	NaN
657.112	NaN	NaN	NaN	NaN	NaN	NaN	NaN	NaN	0.00327999	NaN	NaN	NaN	NaN	NaN	NaN	NaN	NaN	NaN	NaN	NaN	NaN	NaN	NaN	0.00159367	NaN	0.00144296	NaN	0.00189347	0.00195029	NaN
657.621	0.0153562	0.0155631	0.0143318	0.0152352	0.0141723	0.0116657	0.0219152	0.0234549	0.0211505	0.0240841	0.0243832	0.0262227	0.0261429	0.0212123	0.0210248	0.00191619	0.00217032	0.00201343	0.00191968	0.00191819	0.00223546	0.00180498	0.00208921	0.002327	0.00241763	0.00220331	0.00237731	0.00192531	0.00218247	0.00196024
658.147	NaN	NaN	NaN	NaN	NaN	NaN	NaN	NaN	NaN	NaN	NaN	NaN	NaN	NaN	NaN	NaN	NaN	NaN	NaN	NaN	NaN	0.00147237	NaN	NaN	0.00148097	NaN	NaN	NaN	NaN	NaN
658.346	NaN	NaN	NaN	NaN	NaN	NaN	NaN	NaN	NaN	NaN	NaN	NaN	NaN	NaN	NaN	NaN	0.00150878	0.00151236	NaN	NaN	NaN	NaN	NaN	0.00137868	NaN	NaN	0.00122142	NaN	NaN	NaN
658.633	0.0055862	0.00553559	0.0045704	0.00548646	0.00414495	0.00434618	0.00734087	0.00859207	0.00680022	0.00749314	0.00729904	0.00868686	0.00852629	0.00676513	0.00654981	0.0015662	NaN	0.0014543	NaN	0.00144365	0.0017859	NaN	0.0013719	0.00134936	0.00182937	0.00141424	NaN	0.00122935	0.00157591	0.00167787
658.859	NaN	NaN	NaN	NaN	NaN	NaN	NaN	NaN	NaN	NaN	NaN	NaN	NaN	NaN	NaN	NaN	NaN	NaN	NaN	NaN	NaN	NaN	NaN	NaN	NaN	NaN	0.00172013	0.00132977	NaN	NaN
659.411	0.0171371	0.019458	0.0176935	0.0218362	0.018063	0.0187982	NaN	0.010824	0.0150968	NaN	NaN	NaN	NaN	0.0137794	NaN	NaN	NaN	NaN	NaN	NaN	NaN	NaN	NaN	NaN	NaN	NaN	NaN	NaN	NaN	NaN
659.704	0.0151772	NaN	NaN	NaN	NaN	NaN	0.0126074	NaN	NaN	0.0137235	0.0125165	0.0149301	0.013984	NaN	0.0125237	0.00784517	0.00757979	0.00740883	0.00736953	0.00805165	0.00763711	0.00561348	0.00764959	0.00665175	0.00702151	0.00690196	0.00718227	0.00732274	0.00652318	0.0075081
660.641	0.00937517	0.0071949	0.00626682	0.0106644	0.00778088	0.00706417	0.00614979	0.00702469	0.00670496	0.00571592	0.00681593	0.00742391	0.0078749	0.00704386	0.00602412	0.00310667	0.00283741	0.00292055	NaN	NaN	0.00268187	NaN	0.00271189	NaN	NaN	NaN	NaN	NaN	NaN	0.00239686
661.078	0.00505642	NaN	NaN	NaN	NaN	NaN	NaN	NaN	NaN	NaN	NaN	NaN	NaN	NaN	NaN	NaN	NaN	0.00425679	0.00376271	0.00485802	0.00237668	0.00502352	0.00252358	0.00471454	0.00640392	0.0051008	0.00583497	0.00326306	0.005364	0.00352962
661.439	0.00574034	NaN	NaN	0.00655903	0.00503616	0.00508645	NaN	NaN	NaN	NaN	NaN	NaN	NaN	0.00479846	NaN	NaN	NaN	NaN	NaN	NaN	NaN	NaN	NaN	NaN	NaN	NaN	NaN	NaN	NaN	NaN
662.064	NaN	NaN	NaN	NaN	NaN	NaN	NaN	NaN	NaN	NaN	NaN	NaN	NaN	NaN	NaN	NaN	NaN	NaN	NaN	NaN	NaN	0.00182738	NaN	NaN	NaN	NaN	NaN	NaN	NaN	NaN
662.22	NaN	NaN	NaN	NaN	NaN	NaN	NaN	NaN	NaN	NaN	NaN	NaN	NaN	NaN	NaN	NaN	NaN	0.00153288	NaN	NaN	NaN	NaN	NaN	0.00157867	NaN	NaN	NaN	0.00123855	0.00163447	NaN
662.589	0.00401104	NaN	NaN	0.00506234	0.00349431	0.00364583	0.00370007	0.00311751	NaN	NaN	0.00343467	NaN	NaN	0.00307647	0.00247307	0.0018594	0.00169685	0.00183191	0.00184528	NaN	0.0013069	NaN	0.00199268	0.00150322	0.00187972	NaN	NaN	0.00131458	0.0018039	0.00128402
662.936	NaN	NaN	NaN	NaN	0.00280875	NaN	NaN	NaN	NaN	NaN	NaN	NaN	NaN	NaN	NaN	NaN	NaN	NaN	NaN	0.001335	NaN	NaN	NaN	0.0013213	0.00134895	NaN	0.00162926	NaN	NaN	NaN
663.672	0.0672337	0.0563529	0.0473947	0.00748664	0.00494951	0.00565156	0.0289174	0.0207581	0.0321595	0.0369475	0.0242972	0.031067	0.0253661	0.0190698	0.0289587	0.0214445	0.0181682	0.0171698	0.017072	0.020454	0.0203452	0.0160017	0.0179597	0.0172843	0.0147835	0.0184287	0.0219398	0.0175042	0.0206018	0.0203064
665.54	0.0182366	0.0161161	0.00990273	0.0220244	0.0153815	0.0150552	0.0161556	0.00948889	0.0161192	0.0110604	0.0144413	0.0145833	0.0140921	0.00909402	0.00801255	0.00447882	0.00372561	0.00311611	0.00349212	0.00387525	0.00399287	0.00321994	0.00324992	0.00307109	0.00315097	0.00322548	0.00371193	0.00338654	0.00377642	0.00293331
666.073	NaN	NaN	NaN	NaN	NaN	NaN	NaN	NaN	NaN	NaN	NaN	NaN	NaN	0.00347622	NaN	NaN	NaN	NaN	NaN	NaN	NaN	NaN	NaN	NaN	NaN	NaN	NaN	NaN	NaN	NaN
666.523	0.00692508	0.00526539	0.00371961	0.00710609	0.00492037	0.00488761	0.0038022	0.00343887	0.00426066	0.00350375	0.00403682	0.00412885	0.00477918	0.00294472	0.00337194	0.00202673	0.00152704	0.00152045	0.00170895	0.00183134	0.00165124	NaN	0.00147124	0.00133648	0.00160819	NaN	0.00139909	0.0014055	0.00177081	0.00178088
667.064	NaN	NaN	NaN	NaN	NaN	NaN	NaN	NaN	NaN	NaN	NaN	NaN	NaN	NaN	NaN	NaN	NaN	0.00147096	0.00176125	NaN	NaN	NaN	NaN	NaN	NaN	NaN	0.00157926	NaN	NaN	NaN
667.425	NaN	NaN	0.00399528	NaN	NaN	NaN	NaN	NaN	NaN	NaN	NaN	NaN	NaN	NaN	NaN	0.00196666	0.00151942	0.00170652	NaN	NaN	NaN	0.00142688	0.00164408	NaN	0.00143483	NaN	NaN	NaN	NaN	NaN
667.644	0.00698448	0.00601141	NaN	0.00647233	0.00389696	0.00333739	0.00553328	0.00556145	0.00664441	0.00615382	0.00649763	0.00766367	0.0066604	0.00542995	0.00530721	NaN	0.00147548	NaN	0.00142301	0.00215386	0.0014542	NaN	NaN	0.00139106	NaN	0.00136765	0.00182682	0.00137157	0.00206557	0.00145715
668.149	NaN	NaN	NaN	NaN	NaN	NaN	NaN	0.00324037	NaN	NaN	NaN	NaN	NaN	0.00296374	0.00228558	NaN	NaN	NaN	NaN	0.00213395	NaN	NaN	NaN	NaN	0.00147854	NaN	0.00145931	NaN	NaN	NaN
668.522	NaN	NaN	NaN	0.00481404	0.00310439	0.00279139	NaN	0.00290574	NaN	NaN	0.00294411	0.00438054	0.00395597	0.00401083	NaN	0.00166327	0.00159692	0.00127516	NaN	NaN	0.00128303	0.00122784	0.00149042	0.00162474	NaN	NaN	0.00182265	0.00130299	0.00177504	NaN
668.77	NaN	NaN	NaN	NaN	NaN	NaN	NaN	NaN	NaN	NaN	NaN	NaN	NaN	NaN	0.00307824	NaN	NaN	NaN	NaN	NaN	NaN	NaN	NaN	NaN	NaN	0.00135676	NaN	NaN	NaN	NaN
668.927	NaN	NaN	NaN	NaN	NaN	NaN	NaN	NaN	NaN	NaN	NaN	NaN	NaN	NaN	NaN	NaN	NaN	NaN	NaN	NaN	NaN	0.00133397	NaN	NaN	NaN	NaN	NaN	NaN	NaN	NaN
669.113	NaN	NaN	NaN	NaN	NaN	NaN	NaN	NaN	NaN	NaN	NaN	NaN	NaN	NaN	0.00313712	NaN	NaN	0.00132768	NaN	NaN	NaN	NaN	NaN	NaN	NaN	NaN	0.00164719	NaN	NaN	NaN
669.604	0.00690927	0.00497908	0.00528908	0.00483366	0.00406825	0.00335812	0.00458159	0.00540459	0.00531884	0.00591866	0.00444086	0.00570157	0.0053134	0.00583835	0.00567075	0.00228352	0.00171553	0.00176443	0.00182484	0.00211304	0.00177875	0.00166504	0.0020893	0.00174034	0.00183754	0.00187502	0.00211172	0.00178857	0.00203059	0.0020802
670.153	0.00382853	NaN	NaN	NaN	NaN	NaN	NaN	NaN	NaN	NaN	NaN	NaN	NaN	NaN	NaN	0.0014671	NaN	NaN	0.00134564	NaN	NaN	0.001288	NaN	NaN	NaN	NaN	NaN	0.0013938	NaN	0.00174727
670.609	0.00408534	0.00411868	0.00292595	NaN	0.00261329	NaN	NaN	0.0038477	NaN	NaN	NaN	NaN	0.00389535	0.00397185	0.0028784	0.00149157	0.00157878	0.00190077	NaN	0.00174807	0.00136959	0.00161449	0.00183336	NaN	NaN	0.00140288	0.00190206	0.00143036	0.00143748	NaN
670.997	NaN	NaN	NaN	NaN	0.00258038	NaN	NaN	NaN	NaN	NaN	NaN	NaN	NaN	NaN	NaN	0.00148481	NaN	NaN	0.00137561	NaN	NaN	0.0015268	NaN	NaN	NaN	NaN	NaN	NaN	0.00141182	NaN
671.627	0.0474674	0.0469485	0.0402271	0.0445211	0.0361754	0.0318609	0.0523018	0.0496909	0.0501485	0.0525658	0.0507179	0.0522125	0.0536063	0.0476956	0.0484383	0.00347464	0.00279708	0.00316331	0.00353938	0.00336485	0.00291413	0.00317442	0.00418203	0.00274037	0.00325758	0.00501066	0.00442784	0.00336191	0.003924	0.00349605
672.628	0.0168209	0.0178978	0.0144382	0.016934	0.0126779	0.011605	0.0200875	0.0195375	0.0190932	0.0214082	0.0208965	0.0228345	0.0228705	0.0189565	0.0191029	0.00216623	0.00173245	0.00159683	0.00202846	0.00156029	0.00163141	0.00168367	0.00181989	0.00143111	0.00174176	0.00259852	0.00198585	0.0017211	0.00194813	0.00170584
673.1	NaN	NaN	NaN	NaN	NaN	NaN	NaN	NaN	NaN	NaN	NaN	NaN	NaN	NaN	NaN	NaN	NaN	NaN	NaN	NaN	NaN	NaN	NaN	NaN	0.00125928	NaN	NaN	NaN	NaN	NaN
673.601	0.0139017	0.0158187	0.0132201	0.0226662	0.0185594	0.0163687	0.0195154	0.0194775	0.0165722	0.0172411	0.017939	0.0200087	0.0193032	0.0206543	0.0172476	0.0027731	0.00260627	0.00199971	0.00233103	0.00306432	0.00265518	0.0027743	0.00323378	0.0022759	0.00239909	0.00391176	0.00287833	0.0024608	0.00257827	0.00240279
674.136	NaN	NaN	NaN	NaN	NaN	NaN	NaN	NaN	NaN	NaN	NaN	NaN	NaN	NaN	NaN	NaN	NaN	NaN	NaN	NaN	NaN	NaN	NaN	NaN	0.00130878	NaN	NaN	NaN	NaN	NaN
674.601	0.00523026	0.00509211	0.00413887	0.00809223	0.00662356	0.00614617	0.00589434	0.00483748	0.00555251	0.00571992	0.00628331	0.00672491	0.00668095	0.00739638	0.00608783	0.00214201	0.00126477	0.00132829	0.00225272	0.00202811	0.00141371	0.00186165	0.00174586	0.00153364	0.00190453	0.00198972	0.00173703	0.00123273	0.00204695	0.00150538
674.896	NaN	NaN	NaN	NaN	NaN	NaN	NaN	NaN	NaN	NaN	NaN	NaN	NaN	NaN	NaN	NaN	NaN	NaN	NaN	NaN	NaN	NaN	NaN	0.0014037	NaN	NaN	0.00161382	NaN	NaN	NaN
675.213	NaN	NaN	NaN	NaN	NaN	NaN	NaN	NaN	NaN	NaN	0.00298137	NaN	NaN	NaN	NaN	NaN	NaN	NaN	NaN	NaN	NaN	0.00132153	0.0016439	0.00132954	NaN	NaN	NaN	NaN	NaN	NaN
675.635	0.00396847	NaN	0.0037117	0.00513704	0.00356909	0.00350463	0.00385274	0.00431809	0.00357565	0.0036616	0.00309956	0.00460137	NaN	0.00385253	0.0042232	0.00218814	0.00157983	0.00156947	0.0018674	0.00186082	0.00181464	0.00139353	0.0014709	0.00161779	0.00174838	0.00176538	0.00175918	0.00161829	0.00213535	0.00192121
675.994	NaN	NaN	NaN	NaN	NaN	NaN	NaN	NaN	NaN	NaN	0.00254265	NaN	NaN	NaN	NaN	NaN	NaN	NaN	NaN	NaN	NaN	NaN	NaN	NaN	NaN	NaN	NaN	NaN	NaN	NaN
676.129	NaN	NaN	NaN	NaN	NaN	NaN	NaN	NaN	NaN	NaN	NaN	NaN	NaN	NaN	NaN	NaN	NaN	NaN	NaN	NaN	0.00136909	NaN	NaN	NaN	NaN	NaN	NaN	NaN	NaN	NaN
676.27	NaN	NaN	NaN	NaN	NaN	NaN	NaN	NaN	NaN	NaN	NaN	NaN	NaN	NaN	NaN	NaN	NaN	NaN	NaN	NaN	NaN	NaN	NaN	NaN	0.0014049	NaN	NaN	NaN	NaN	NaN
676.58	NaN	NaN	NaN	NaN	0.00313683	NaN	NaN	NaN	NaN	NaN	0.00267292	NaN	NaN	0.0031019	NaN	0.00158452	0.00162082	0.00127631	0.00137295	0.00132874	0.00167847	NaN	0.00129279	NaN	0.00154377	NaN	0.00162544	NaN	0.00153407	0.00151385
677.157	NaN	NaN	NaN	NaN	NaN	NaN	NaN	NaN	NaN	NaN	NaN	NaN	NaN	NaN	NaN	0.00165063	NaN	NaN	NaN	NaN	NaN	NaN	NaN	NaN	0.00146086	0.00174043	NaN	NaN	NaN	NaN
677.667	0.00853361	0.00732879	0.00665668	NaN	0.0028652	NaN	0.00440684	0.00346579	0.00514995	0.0067232	0.00395039	0.00486434	0.00496868	0.00467383	0.00477578	0.00329995	0.00298096	0.00274566	0.00291106	0.0034628	0.00336681	0.00226956	0.00312443	0.00232771	0.00285205	0.00277922	0.00325837	0.00259228	0.00282255	0.00291512
678.233	0.00420745	NaN	NaN	NaN	NaN	NaN	NaN	NaN	NaN	NaN	NaN	NaN	NaN	0.00358161	NaN	NaN	NaN	NaN	NaN	0.0013429	NaN	0.00144705	NaN	NaN	NaN	NaN	0.00135417	NaN	NaN	0.00124746
678.646	0.00415766	0.00436718	0.00416756	NaN	NaN	NaN	NaN	NaN	NaN	NaN	NaN	NaN	NaN	NaN	0.00270758	0.00210783	0.0017113	0.00168236	0.00184718	0.00206132	0.00161049	0.00173873	0.00158399	0.00159826	0.00138903	0.0014482	0.00212755	0.00211889	0.00187229	0.00163453
679.112	NaN	NaN	0.00346059	NaN	0.00281449	NaN	NaN	NaN	NaN	NaN	NaN	NaN	NaN	NaN	NaN	NaN	NaN	NaN	NaN	NaN	NaN	NaN	NaN	NaN	NaN	0.00137106	NaN	NaN	NaN	NaN
679.318	NaN	NaN	NaN	NaN	NaN	NaN	NaN	NaN	NaN	NaN	NaN	NaN	NaN	NaN	0.0024109	NaN	NaN	NaN	NaN	NaN	NaN	0.00125482	NaN	NaN	NaN	NaN	NaN	NaN	NaN	NaN
679.618	NaN	NaN	NaN	NaN	NaN	NaN	NaN	0.00280209	NaN	NaN	NaN	NaN	NaN	NaN	0.00261162	0.00183703	0.00201746	NaN	0.00161756	0.00144372	0.00200344	NaN	0.00141628	0.00170363	0.00137546	0.00220036	0.00168905	0.00170448	0.00191832	0.00169702
679.786	NaN	NaN	NaN	NaN	NaN	NaN	NaN	NaN	NaN	NaN	NaN	NaN	NaN	NaN	NaN	NaN	NaN	0.00210312	NaN	NaN	NaN	NaN	NaN	0.00148905	NaN	NaN	NaN	NaN	NaN	NaN
679.984	NaN	NaN	NaN	NaN	NaN	NaN	NaN	NaN	NaN	NaN	NaN	NaN	NaN	NaN	NaN	NaN	NaN	NaN	NaN	0.00174859	NaN	NaN	NaN	NaN	NaN	NaN	NaN	NaN	NaN	0.00131735
680.253	NaN	NaN	NaN	NaN	NaN	NaN	NaN	NaN	NaN	NaN	NaN	NaN	NaN	NaN	NaN	NaN	NaN	NaN	NaN	NaN	NaN	0.00155784	0.00128991	NaN	0.00140781	NaN	NaN	NaN	NaN	0.00157962
680.567	NaN	NaN	NaN	NaN	0.00256227	NaN	NaN	NaN	NaN	NaN	0.0026716	NaN	NaN	0.00319143	NaN	NaN	0.00151727	NaN	0.00155966	NaN	0.00157476	0.00148642	NaN	0.00150259	0.00123936	0.00136811	NaN	0.00160493	0.00143297	NaN
680.806	NaN	NaN	NaN	NaN	NaN	NaN	NaN	NaN	NaN	NaN	NaN	NaN	NaN	NaN	NaN	0.00165465	NaN	NaN	NaN	NaN	NaN	NaN	0.00237811	0.00130644	NaN	NaN	0.002126	NaN	NaN	NaN
680.975	NaN	NaN	NaN	NaN	NaN	NaN	NaN	NaN	0.00332179	NaN	NaN	NaN	NaN	NaN	NaN	NaN	NaN	NaN	NaN	NaN	0.00151572	NaN	NaN	NaN	NaN	NaN	NaN	NaN	NaN	NaN
681.194	NaN	NaN	NaN	NaN	NaN	NaN	NaN	NaN	NaN	NaN	NaN	NaN	NaN	NaN	NaN	NaN	0.0013412	NaN	NaN	NaN	NaN	0.00150516	NaN	NaN	0.00140145	NaN	NaN	NaN	NaN	NaN
681.505	NaN	NaN	NaN	NaN	NaN	NaN	NaN	NaN	NaN	NaN	0.00360449	NaN	0.00413817	NaN	NaN	0.00178557	NaN	0.00148101	0.00178854	0.00146158	0.00213143	0.00141559	NaN	0.00164405	NaN	0.00149784	0.00168058	0.0014507	0.00152999	0.00186517
681.781	NaN	NaN	NaN	NaN	NaN	NaN	NaN	NaN	NaN	NaN	NaN	NaN	NaN	NaN	NaN	NaN	NaN	NaN	NaN	0.00154028	NaN	NaN	0.00155813	NaN	NaN	NaN	NaN	NaN	NaN	0.00160488
682.076	NaN	NaN	NaN	NaN	NaN	NaN	NaN	NaN	NaN	NaN	NaN	NaN	NaN	NaN	NaN	NaN	0.00162436	0.00130848	NaN	0.00166526	0.00210231	NaN	NaN	NaN	0.0012994	NaN	NaN	0.00120487	0.00149591	0.00147505
682.592	NaN	NaN	NaN	NaN	NaN	NaN	NaN	NaN	NaN	NaN	0.00323948	NaN	NaN	NaN	NaN	0.00167733	0.00165467	0.00128457	0.00159575	0.00140617	NaN	0.00131964	NaN	NaN	0.00181475	0.00136635	0.00158437	0.00148146	0.00130279	0.00180465
683.113	NaN	NaN	NaN	NaN	NaN	NaN	NaN	NaN	NaN	NaN	NaN	NaN	NaN	NaN	NaN	NaN	NaN	0.00128296	0.00153227	NaN	NaN	0.00197773	0.00166615	NaN	0.0014833	0.0019623	NaN	NaN	0.00163338	NaN
683.583	0.00666339	0.00607477	0.00556129	0.0064166	0.00454232	0.00410968	0.00575005	0.00572244	0.00654619	0.00612366	0.00568895	0.00672753	0.00695253	0.00668183	0.00605602	0.00191243	0.00208097	0.00168771	0.00162859	0.00147546	0.00159642	0.00207435	0.00154006	0.00146509	NaN	NaN	0.00160435	NaN	0.00160374	0.0016793
683.807	NaN	NaN	NaN	NaN	NaN	NaN	NaN	NaN	NaN	NaN	NaN	NaN	NaN	NaN	NaN	NaN	NaN	NaN	NaN	NaN	NaN	NaN	NaN	0.0016356	NaN	NaN	NaN	0.00129101	NaN	NaN
684.061	NaN	NaN	0.00302055	NaN	NaN	NaN	NaN	NaN	NaN	NaN	NaN	NaN	NaN	NaN	NaN	NaN	NaN	NaN	NaN	NaN	0.0015129	NaN	NaN	NaN	0.00122112	NaN	NaN	NaN	NaN	NaN
684.541	NaN	NaN	NaN	NaN	0.00284726	NaN	0.00365711	0.00279591	0.00361263	0.00405258	NaN	0.00334082	NaN	0.00374248	0.00294238	NaN	NaN	NaN	0.00152091	0.00140544	0.00130894	NaN	0.00207121	NaN	NaN	0.00140504	0.00121036	0.00135541	0.00128799	0.00139462
684.923	0.00555854	NaN	0.00394747	0.00484362	0.00274921	NaN	NaN	0.00295733	0.00425403	NaN	0.00445828	NaN	NaN	NaN	NaN	NaN	0.00165729	NaN	NaN	NaN	NaN	0.00206231	NaN	0.00131447	0.00144626	0.001607	NaN	NaN	NaN	NaN
685.622	0.0980366	0.0984877	0.0833851	0.0924777	0.0781528	0.06703	0.0971526	0.0922977	0.093606	0.0975354	0.0944271	0.0934642	0.0959125	0.0949249	0.0903249	0.00689026	0.00490663	0.00601671	0.00670254	0.00595367	0.00529117	0.00658487	0.0074007	0.00609307	0.00574304	0.0115299	0.0101006	0.00691049	0.00694676	0.00898908
687.665	0.0241519	0.0257787	0.0212883	0.0226074	0.0165949	0.0153366	0.0263987	0.0242621	0.0269186	0.0274539	0.0250867	0.0275331	0.0297288	0.0244568	0.0246194	0.00425041	0.00322143	0.00378866	0.00321463	0.00393381	0.00321146	0.00316823	0.00406681	0.00425071	0.00319828	0.00406123	0.00377732	0.00324972	0.00406584	0.0037545
688.647	0.00894899	0.00812719	0.00555019	0.00643401	0.00636181	0.00453845	0.00667888	0.0070904	0.00681977	0.00822275	0.00674059	0.00826237	0.00883243	0.00711337	0.00814465	0.00197748	0.00161643	0.00165958	0.00170966	0.00216837	0.00158496	0.00173939	0.0019153	0.00180858	0.00133418	0.00200276	0.0017714	0.0019945	0.00158243	0.00207759
689.011	0.00694808	NaN	NaN	NaN	NaN	NaN	NaN	NaN	NaN	NaN	NaN	NaN	NaN	NaN	NaN	NaN	NaN	NaN	NaN	NaN	0.00160664	0.00159718	NaN	NaN	NaN	NaN	NaN	NaN	NaN	NaN
689.597	0.00435901	NaN	NaN	NaN	NaN	0.00307424	NaN	0.00353499	0.0038402	0.00441887	0.00370365	0.00503312	0.00482013	0.00408659	0.00406679	0.00178582	0.00167147	0.00153786	0.00172622	0.00178132	0.00140125	0.00173965	0.00169299	0.00176917	0.00175301	0.00189903	0.00134042	NaN	0.00168671	0.00151118
690.072	NaN	NaN	NaN	NaN	NaN	NaN	NaN	NaN	0.00330412	NaN	NaN	NaN	NaN	NaN	NaN	NaN	NaN	NaN	NaN	NaN	NaN	NaN	NaN	NaN	NaN	NaN	NaN	NaN	NaN	NaN
690.502	NaN	NaN	NaN	NaN	0.00247581	NaN	NaN	NaN	NaN	NaN	NaN	NaN	NaN	NaN	0.00230958	0.00204951	0.00169314	0.00125552	0.0016188	0.00151112	0.00128112	0.00147917	0.00185132	0.00126521	0.00131507	0.00206317	NaN	NaN	0.00134686	0.00126445
690.781	NaN	NaN	NaN	NaN	NaN	NaN	NaN	NaN	NaN	NaN	NaN	NaN	NaN	NaN	NaN	NaN	NaN	NaN	NaN	0.0014805	NaN	NaN	NaN	NaN	NaN	NaN	NaN	NaN	NaN	NaN
691.082	NaN	NaN	0.00360093	NaN	0.00353438	NaN	NaN	0.00319147	0.00334127	0.00387211	0.0027133	0.00361866	0.00413149	NaN	0.00291126	NaN	NaN	0.00150726	NaN	NaN	NaN	0.0014369	0.00144667	NaN	NaN	NaN	NaN	NaN	0.00154521	NaN
691.639	0.00496778	NaN	0.00314392	NaN	0.00379895	0.00302037	0.0046835	0.0045387	0.00413416	0.00479649	0.00399771	0.00440047	0.00468641	0.00380913	0.00428462	0.00235387	0.00233802	0.00198926	0.00240306	0.00221476	0.00187856	0.00211776	0.00185009	0.00187858	0.00146223	0.00193668	0.0017002	0.00158837	0.00199053	0.00199768
692.027	NaN	NaN	0.00297356	NaN	NaN	0.00314154	NaN	NaN	NaN	NaN	NaN	NaN	NaN	0.00369593	NaN	NaN	NaN	NaN	NaN	NaN	NaN	NaN	NaN	NaN	NaN	NaN	NaN	NaN	NaN	0.00123288
692.412	NaN	NaN	NaN	NaN	0.00279097	NaN	NaN	NaN	NaN	NaN	NaN	NaN	NaN	NaN	NaN	0.00171362	0.0012133	0.00154765	0.00178275	NaN	0.00133881	NaN	NaN	NaN	0.00124643	NaN	NaN	NaN	NaN	NaN
692.663	NaN	NaN	NaN	NaN	NaN	NaN	NaN	NaN	NaN	NaN	0.00287333	NaN	NaN	NaN	0.00253414	NaN	0.00122575	0.00133662	NaN	0.00152332	NaN	0.00136399	NaN	0.00162071	NaN	0.00136982	0.00122947	0.00146266	0.00139603	0.00127927
693.069	NaN	NaN	0.00339957	NaN	0.00286018	0.00273124	NaN	NaN	0.00373466	NaN	NaN	NaN	NaN	0.00310732	NaN	NaN	NaN	NaN	NaN	NaN	0.00146903	0.00159155	0.00135968	0.0017767	NaN	NaN	NaN	NaN	0.00149262	NaN
693.587	NaN	NaN	0.00329827	NaN	NaN	NaN	NaN	NaN	NaN	NaN	0.00245736	NaN	NaN	NaN	0.00243257	0.00203146	0.00160521	0.00174525	0.00162285	0.00163277	NaN	0.00143391	NaN	NaN	0.00188193	NaN	0.00173973	0.00171653	0.00137559	0.00170393
694.126	NaN	NaN	0.00313813	NaN	NaN	NaN	NaN	NaN	NaN	NaN	0.0024103	NaN	NaN	0.00296374	NaN	NaN	NaN	NaN	NaN	NaN	0.00138972	0.0013261	NaN	0.00153396	0.00152219	NaN	NaN	0.00135193	0.00157048	0.00131785
694.499	NaN	NaN	NaN	NaN	0.00256382	NaN	NaN	NaN	NaN	NaN	0.00289598	NaN	NaN	NaN	NaN	NaN	0.00147345	NaN	NaN	0.00183131	0.00134028	NaN	NaN	NaN	NaN	NaN	NaN	0.001431	NaN	0.00142436
694.959	0.00393969	NaN	NaN	NaN	0.00345736	NaN	NaN	NaN	0.00336217	NaN	NaN	NaN	NaN	NaN	NaN	0.00149973	0.0013863	NaN	NaN	0.00168618	NaN	0.00143607	NaN	0.00135481	NaN	NaN	0.00121824	0.00151781	NaN	NaN
695.329	NaN	NaN	NaN	NaN	NaN	NaN	NaN	NaN	NaN	NaN	NaN	NaN	NaN	NaN	NaN	NaN	NaN	NaN	NaN	NaN	0.00153194	NaN	0.00147189	NaN	0.00127774	NaN	0.00154962	NaN	NaN	NaN
695.64	NaN	NaN	NaN	NaN	0.00295478	NaN	NaN	NaN	NaN	NaN	0.00261558	NaN	NaN	NaN	0.00231494	0.00192772	0.00134587	0.00164732	0.0019321	0.00182425	NaN	NaN	0.00136392	0.00142935	0.00145504	0.00174604	0.00131523	0.00170666	0.0016835	0.00166931
696.119	NaN	NaN	NaN	NaN	0.00268818	NaN	NaN	NaN	NaN	NaN	NaN	NaN	NaN	NaN	NaN	0.00159615	NaN	0.00135677	NaN	NaN	0.00132171	NaN	NaN	0.0014109	NaN	NaN	0.00146069	0.00136442	NaN	NaN
696.624	NaN	NaN	NaN	NaN	NaN	NaN	NaN	NaN	NaN	NaN	NaN	NaN	NaN	NaN	0.0031526	NaN	0.00153902	0.00132264	0.00151212	0.0016344	NaN	0.0013275	0.00140673	0.00128802	0.00129367	0.00146002	NaN	NaN	0.00132396	0.00163804
697.024	0.00393969	NaN	NaN	NaN	NaN	NaN	NaN	NaN	NaN	NaN	0.00306816	NaN	NaN	NaN	NaN	NaN	NaN	NaN	NaN	NaN	NaN	NaN	NaN	0.00162111	NaN	NaN	0.00134971	NaN	NaN	NaN
697.377	NaN	NaN	NaN	NaN	NaN	NaN	NaN	NaN	NaN	NaN	NaN	NaN	NaN	NaN	NaN	NaN	0.00158116	NaN	NaN	0.00194912	NaN	0.00140231	0.00140518	NaN	NaN	0.00133611	NaN	NaN	0.00161339	NaN
697.644	NaN	NaN	0.00324391	NaN	NaN	NaN	0.00384545	NaN	NaN	0.00342644	0.00367556	0.00335087	NaN	0.00341549	0.00309786	0.00178507	NaN	0.0015868	0.00176155	0.00174973	0.00147724	NaN	NaN	NaN	NaN	0.00159318	NaN	0.00192756	NaN	0.00202661
698.091	NaN	NaN	NaN	NaN	NaN	NaN	NaN	NaN	NaN	NaN	NaN	NaN	NaN	0.0030043	NaN	NaN	NaN	NaN	0.0015695	0.00165757	NaN	0.00154717	NaN	0.00140992	NaN	NaN	NaN	NaN	NaN	NaN
698.589	NaN	NaN	NaN	NaN	0.00258219	NaN	NaN	NaN	0.00354633	NaN	NaN	NaN	NaN	NaN	NaN	0.00173636	0.00157335	NaN	0.00132317	0.00185974	0.00178755	0.00122336	0.0016322	NaN	NaN	NaN	0.00141268	0.00163765	NaN	NaN
699.092	NaN	NaN	NaN	NaN	NaN	NaN	NaN	NaN	NaN	NaN	NaN	NaN	NaN	NaN	NaN	0.00140506	NaN	NaN	0.00164404	NaN	0.00192341	NaN	NaN	NaN	0.00127672	NaN	NaN	NaN	NaN	0.00137714
699.506	0.0140334	0.0159871	0.0134259	0.0134081	0.0101278	0.00956864	0.0168929	0.0163659	0.0148655	0.0182006	0.0168396	0.0182494	0.0187312	0.0157315	0.0156031	0.00237009	0.00201554	0.00203115	0.00198369	0.00199537	0.00194395	0.0018952	0.00251097	0.00211705	0.00188116	0.00244291	0.00188521	0.00185335	0.00186252	0.00170523
699.787	NaN	NaN	NaN	NaN	NaN	NaN	NaN	NaN	NaN	NaN	NaN	NaN	NaN	NaN	NaN	NaN	NaN	NaN	NaN	NaN	NaN	NaN	NaN	NaN	NaN	NaN	NaN	0.00170095	NaN	NaN
700.085	NaN	NaN	NaN	NaN	NaN	NaN	NaN	NaN	NaN	NaN	NaN	NaN	NaN	NaN	NaN	NaN	NaN	NaN	NaN	0.00166645	NaN	NaN	NaN	NaN	NaN	NaN	NaN	NaN	NaN	NaN
700.354	NaN	NaN	NaN	NaN	NaN	NaN	NaN	NaN	NaN	NaN	NaN	NaN	NaN	NaN	NaN	0.00138474	0.00129346	NaN	0.00169892	NaN	NaN	NaN	0.0013928	0.00135284	0.00145616	NaN	0.00144857	0.00152026	0.00152759	NaN
700.632	0.00468162	0.00503527	0.00544863	0.00519564	0.00366132	0.0037547	0.00733737	0.00587576	0.00534777	0.00568189	0.00558047	0.00672443	0.00720028	0.00630125	0.00621888	0.00141329	NaN	NaN	NaN	NaN	NaN	0.00122772	NaN	0.00140786	NaN	0.00159185	0.00166015	NaN	NaN	0.00179162
700.939	NaN	NaN	NaN	NaN	NaN	NaN	NaN	NaN	NaN	NaN	NaN	NaN	NaN	NaN	NaN	NaN	NaN	NaN	NaN	NaN	0.00133749	NaN	0.00139333	NaN	NaN	0.00151953	NaN	NaN	NaN	NaN
701.263	NaN	NaN	NaN	NaN	0.00287351	NaN	NaN	NaN	NaN	NaN	NaN	NaN	NaN	NaN	NaN	NaN	NaN	0.00161053	NaN	NaN	NaN	NaN	NaN	NaN	NaN	NaN	NaN	NaN	0.00127079	NaN
701.6	0.00439083	0.00432628	0.00385191	NaN	0.00255432	0.00348727	0.00462202	0.00433509	0.00466541	0.00542292	0.00430686	0.0062967	0.00474313	0.00470622	0.00538822	0.00172088	0.00236336	NaN	0.00204898	0.00171275	0.00164246	0.00172191	0.00126961	0.00159279	0.00144512	0.0018373	0.00166897	0.00197893	0.00150752	0.00206861
702.043	NaN	NaN	NaN	NaN	NaN	NaN	NaN	NaN	NaN	NaN	NaN	NaN	NaN	NaN	NaN	NaN	NaN	NaN	0.00182427	NaN	NaN	NaN	NaN	NaN	NaN	0.00154523	NaN	NaN	NaN	0.00157942
702.464	NaN	NaN	NaN	NaN	NaN	NaN	NaN	0.00315312	NaN	NaN	NaN	0.00358593	NaN	NaN	0.00286849	0.00162215	0.00161794	NaN	0.00158119	0.00133362	0.0014507	0.00151654	0.0018038	0.00144368	NaN	0.00146403	0.00146661	0.00184578	NaN	0.00147696
703.042	NaN	NaN	NaN	NaN	NaN	NaN	NaN	NaN	NaN	NaN	NaN	NaN	NaN	NaN	NaN	NaN	NaN	0.00155078	NaN	0.0016528	NaN	NaN	NaN	NaN	0.00153624	0.0017443	NaN	0.00185261	0.00179202	NaN
703.676	0.00592916	0.00553314	0.00565844	NaN	0.00398799	NaN	0.00403302	0.00485679	0.00535961	0.00612848	0.0053542	0.00508785	0.00607908	0.00583742	0.00568166	0.00556157	0.00554488	0.00509792	0.00474406	0.00599895	0.00493649	0.00522935	0.00560409	0.00593828	0.00448251	0.00540967	0.00454435	0.00518634	0.00449988	0.00533087
704.677	NaN	NaN	0.00314718	NaN	NaN	NaN	0.00342232	0.00273962	NaN	NaN	0.00275643	NaN	NaN	0.00315086	0.00244541	0.00226427	0.00238025	0.00192295	0.00210881	0.00248762	0.00240429	0.00217935	0.00278629	0.00190044	0.0018883	0.00255856	0.00174421	0.00199602	0.00235479	0.00277121
704.977	NaN	NaN	NaN	NaN	NaN	NaN	NaN	NaN	NaN	NaN	0.00247602	NaN	NaN	NaN	0.00261162	NaN	NaN	NaN	NaN	NaN	NaN	NaN	NaN	NaN	NaN	NaN	NaN	NaN	NaN	NaN
705.275	NaN	NaN	NaN	NaN	NaN	NaN	NaN	NaN	NaN	NaN	NaN	NaN	NaN	NaN	NaN	NaN	0.00178742	NaN	NaN	NaN	NaN	NaN	NaN	NaN	NaN	NaN	NaN	NaN	0.00153046	0.00174804
705.627	NaN	NaN	NaN	NaN	0.00315176	NaN	NaN	NaN	0.00336217	0.0031779	0.00293038	NaN	NaN	NaN	0.00282663	0.00189717	0.00197282	0.00161544	0.00197543	0.00215116	0.00247437	0.00186178	0.00214987	0.00182608	0.00165122	0.00214166	0.00177083	0.00172702	NaN	0.00172767
706.07	NaN	NaN	NaN	NaN	NaN	NaN	0.00341161	NaN	NaN	NaN	0.00283026	NaN	NaN	NaN	NaN	NaN	NaN	NaN	NaN	NaN	NaN	0.00126459	NaN	0.00161859	NaN	NaN	NaN	0.0012483	0.00137464	0.00143889
706.562	NaN	NaN	NaN	NaN	NaN	NaN	NaN	NaN	NaN	NaN	NaN	NaN	NaN	NaN	NaN	0.00191112	0.00170468	0.00131814	0.00131277	NaN	0.00189514	0.00145343	0.00194702	0.00192349	0.00127365	NaN	NaN	0.00134357	0.00130922	0.00169276
706.911	NaN	NaN	NaN	NaN	NaN	NaN	NaN	NaN	NaN	NaN	NaN	NaN	NaN	NaN	NaN	NaN	NaN	NaN	0.00124664	0.00138738	0.00132957	NaN	NaN	NaN	NaN	0.00153708	NaN	NaN	NaN	NaN
707.249	NaN	NaN	NaN	NaN	0.0027929	NaN	NaN	NaN	NaN	NaN	NaN	NaN	NaN	NaN	NaN	NaN	NaN	NaN	0.0016835	0.00158588	NaN	0.00143781	NaN	0.00147232	NaN	NaN	NaN	NaN	0.00133	0.00160894
707.585	NaN	NaN	NaN	NaN	NaN	NaN	NaN	NaN	NaN	NaN	0.00261558	NaN	NaN	0.00310732	0.0029381	NaN	0.00163202	0.00136797	NaN	NaN	0.00208971	0.00131014	0.00221643	0.00151297	NaN	0.00168664	0.00171451	0.00131008	0.00166942	NaN
708.127	NaN	NaN	NaN	NaN	NaN	NaN	NaN	NaN	NaN	NaN	NaN	NaN	NaN	NaN	0.00282501	NaN	0.0012806	NaN	0.00136768	NaN	NaN	0.00120274	0.00175607	NaN	NaN	NaN	NaN	NaN	NaN	NaN
708.545	NaN	NaN	NaN	NaN	NaN	NaN	NaN	NaN	NaN	NaN	NaN	NaN	NaN	NaN	NaN	0.00183969	0.00125852	NaN	NaN	0.00137225	0.00175037	0.00162783	0.00179367	0.00151907	NaN	NaN	0.00158808	0.00165987	0.00192458	0.00142308
708.895	NaN	NaN	NaN	NaN	NaN	NaN	NaN	NaN	NaN	NaN	NaN	NaN	NaN	NaN	NaN	NaN	NaN	NaN	0.00146075	NaN	NaN	NaN	NaN	NaN	NaN	NaN	0.00153183	NaN	NaN	NaN
709.333	NaN	NaN	NaN	NaN	NaN	NaN	NaN	NaN	NaN	NaN	NaN	NaN	NaN	NaN	NaN	0.00168859	0.0015281	0.00132851	0.00156249	NaN	0.00187867	0.00137234	0.00202202	NaN	0.00135109	0.00157018	NaN	NaN	NaN	0.00152061
709.55	NaN	NaN	NaN	NaN	0.00291711	NaN	NaN	0.00284325	NaN	NaN	NaN	NaN	NaN	NaN	0.00259375	0.00138768	NaN	NaN	NaN	0.00180822	NaN	NaN	NaN	0.00129736	NaN	NaN	0.00128745	0.00177701	0.0023099	NaN
709.774	NaN	NaN	NaN	NaN	NaN	NaN	NaN	NaN	NaN	NaN	NaN	NaN	NaN	NaN	NaN	NaN	NaN	NaN	NaN	NaN	NaN	NaN	0.00158541	NaN	NaN	NaN	0.00128201	NaN	NaN	0.00124015
710.047	NaN	NaN	NaN	NaN	NaN	NaN	NaN	NaN	NaN	NaN	NaN	NaN	NaN	NaN	NaN	NaN	NaN	0.0013417	NaN	NaN	NaN	NaN	NaN	0.00160371	0.00133853	NaN	NaN	0.00134407	0.00160141	NaN
710.484	NaN	NaN	NaN	NaN	NaN	NaN	NaN	NaN	NaN	NaN	0.00283026	NaN	NaN	NaN	NaN	0.00167815	0.00151937	NaN	0.00155636	0.00139921	0.00171697	0.00165398	0.00133711	NaN	NaN	0.00192843	0.00128209	0.00124245	0.0015638	0.00143699
710.996	NaN	NaN	NaN	NaN	NaN	NaN	NaN	NaN	NaN	NaN	NaN	NaN	NaN	NaN	NaN	NaN	NaN	0.00140399	NaN	NaN	NaN	0.00123864	0.00175349	NaN	NaN	NaN	NaN	NaN	0.0016326	NaN
711.295	NaN	NaN	NaN	NaN	NaN	NaN	NaN	NaN	NaN	NaN	NaN	NaN	NaN	NaN	NaN	0.00165216	NaN	NaN	NaN	NaN	0.00191474	NaN	NaN	0.00165034	NaN	NaN	NaN	NaN	NaN	0.00147805
711.525	NaN	NaN	NaN	NaN	0.00258346	NaN	NaN	NaN	NaN	NaN	NaN	NaN	NaN	NaN	0.00234945	NaN	0.00175033	0.00168822	0.00149971	0.00216034	NaN	0.00165039	0.00186585	NaN	0.00186388	0.00183039	0.00164314	0.00177614	0.00184796	0.00173242
711.959	0.0039372	NaN	NaN	NaN	NaN	NaN	NaN	NaN	NaN	0.00324291	NaN	NaN	NaN	0.00423853	NaN	0.00166514	NaN	NaN	NaN	NaN	NaN	NaN	NaN	NaN	0.00124311	NaN	NaN	NaN	NaN	NaN
712.387	NaN	NaN	NaN	NaN	NaN	0.00342036	NaN	NaN	NaN	NaN	0.00302081	NaN	NaN	NaN	NaN	0.00145849	0.00137695	0.00158354	0.00133171	0.00149347	0.00171888	0.00148543	0.00175694	0.00146201	0.00126598	0.00136862	0.00163549	NaN	NaN	NaN
712.675	NaN	NaN	NaN	NaN	NaN	NaN	NaN	NaN	NaN	NaN	NaN	NaN	NaN	NaN	NaN	NaN	0.00132238	NaN	NaN	NaN	NaN	NaN	NaN	NaN	NaN	NaN	NaN	0.00145522	0.0018289	NaN
712.916	NaN	NaN	NaN	NaN	NaN	NaN	NaN	NaN	NaN	NaN	0.00282775	NaN	NaN	NaN	0.00234945	NaN	NaN	0.0014231	NaN	NaN	NaN	NaN	NaN	NaN	NaN	NaN	NaN	NaN	NaN	NaN
713.307	NaN	NaN	NaN	NaN	NaN	NaN	NaN	NaN	NaN	NaN	NaN	0.0116567	NaN	NaN	NaN	NaN	NaN	NaN	NaN	NaN	0.00226618	NaN	0.00156849	0.00180766	0.0019613	NaN	0.00203147	0.00161462	0.0026918	NaN
713.613	0.00556239	0.0049581	0.00435586	0.00558833	0.00405584	0.00331303	0.00526854	0.00791862	0.00591796	0.00754779	0.00550858	NaN	0.00722068	0.00634657	0.00608608	0.00182474	0.00167758	0.00165105	0.00140642	0.00202164	NaN	0.00185865	0.00157825	NaN	NaN	0.00174349	NaN	0.0016411	NaN	0.00186009
714.071	NaN	NaN	NaN	NaN	NaN	NaN	NaN	NaN	NaN	NaN	NaN	NaN	NaN	NaN	NaN	NaN	NaN	0.00140838	NaN	NaN	NaN	0.00119275	NaN	NaN	0.00151346	NaN	0.0013318	0.00161734	0.00170638	NaN
714.462	NaN	NaN	0.00313909	NaN	NaN	NaN	NaN	0.00702835	NaN	0.00384459	0.0032923	0.0105485	0.00578601	0.0048375	0.00381646	NaN	0.00168387	NaN	0.00137128	0.00161484	0.00147992	0.00147798	0.001613	0.00138804	NaN	0.001307	NaN	0.00148976	0.00152844	NaN
714.961	NaN	NaN	NaN	NaN	NaN	NaN	NaN	NaN	NaN	NaN	NaN	NaN	NaN	NaN	NaN	NaN	0.00180518	0.00128043	NaN	NaN	NaN	NaN	NaN	NaN	NaN	NaN	0.00140831	NaN	NaN	NaN
715.194	NaN	NaN	NaN	NaN	NaN	NaN	NaN	NaN	NaN	NaN	NaN	NaN	NaN	NaN	NaN	NaN	NaN	NaN	NaN	0.00150895	NaN	NaN	NaN	NaN	NaN	NaN	NaN	NaN	NaN	NaN
715.469	0.00401449	NaN	NaN	NaN	0.00249434	NaN	0.00352037	0.0111479	NaN	0.00425405	0.00536824	0.0163204	0.0104389	0.00794195	0.00504306	NaN	0.00173234	0.00151428	NaN	0.00154953	0.00163158	0.00159972	0.00188302	0.00162069	NaN	0.00192376	0.00144094	0.00144901	0.0018788	0.00124161
715.869	NaN	NaN	NaN	NaN	NaN	NaN	NaN	NaN	NaN	NaN	NaN	NaN	NaN	NaN	NaN	0.00164207	NaN	NaN	0.00158967	NaN	NaN	NaN	NaN	NaN	NaN	NaN	0.0014786	NaN	NaN	NaN
716.468	0.00378263	NaN	0.00365474	NaN	0.0031508	0.00373299	0.00654698	0.00741831	0.00567802	0.00652557	0.00724538	0.00938978	0.00743942	0.00645207	0.00635076	0.00155702	0.00133745	0.00135252	0.00157363	0.00151461	NaN	0.00162628	0.00171878	0.00136165	0.00135945	0.0015555	NaN	NaN	NaN	0.0015069
716.767	NaN	NaN	NaN	NaN	NaN	NaN	NaN	NaN	NaN	NaN	NaN	NaN	NaN	NaN	NaN	0.00161596	NaN	0.00125308	NaN	NaN	NaN	NaN	0.00146401	NaN	NaN	NaN	NaN	NaN	NaN	NaN
717.051	NaN	NaN	NaN	NaN	NaN	NaN	NaN	NaN	NaN	NaN	NaN	NaN	NaN	NaN	NaN	NaN	NaN	NaN	NaN	0.00154186	NaN	NaN	NaN	NaN	NaN	NaN	NaN	NaN	NaN	NaN
717.245	NaN	NaN	NaN	NaN	NaN	NaN	NaN	NaN	NaN	NaN	NaN	NaN	NaN	NaN	NaN	NaN	0.00150659	NaN	NaN	NaN	NaN	0.00194056	NaN	NaN	NaN	NaN	NaN	NaN	NaN	NaN
717.556	0.0161519	0.0178253	0.0148601	0.0194887	0.0165314	0.0132937	0.0318077	0.0357048	0.0288375	0.0350651	0.04076	0.0404383	0.0341021	0.0329057	0.033851	0.00220602	0.00193033	NaN	NaN	0.0017245	0.0014012	NaN	0.00223363	0.00162557	0.00139052	0.00210933	NaN	0.00152071	0.00185683	NaN
717.77	NaN	NaN	NaN	NaN	NaN	NaN	NaN	NaN	NaN	NaN	NaN	NaN	NaN	NaN	NaN	NaN	NaN	0.00182191	0.00152371	NaN	0.00133699	NaN	NaN	NaN	0.00132533	NaN	0.00206543	NaN	0.00188039	0.00185302
718.106	NaN	NaN	NaN	NaN	NaN	NaN	NaN	NaN	NaN	NaN	NaN	NaN	NaN	NaN	NaN	NaN	NaN	NaN	NaN	NaN	NaN	0.00138821	NaN	NaN	NaN	NaN	NaN	0.00136211	NaN	NaN
718.276	NaN	NaN	NaN	NaN	NaN	NaN	NaN	NaN	NaN	NaN	NaN	NaN	NaN	NaN	NaN	NaN	0.00126848	0.00166371	0.00131759	NaN	NaN	NaN	0.00142038	0.00130429	0.00125294	NaN	0.00130555	NaN	NaN	NaN
718.573	0.00625991	0.00719246	0.0044332	0.00610932	0.00645999	0.00506631	0.0116565	0.0130761	0.00916712	0.0120961	0.0167765	0.0151418	0.0128808	0.0110329	0.0122742	NaN	0.00136615	NaN	NaN	NaN	0.00134685	NaN	NaN	NaN	NaN	0.00145953	NaN	0.00142263	0.00150179	NaN
718.74	NaN	NaN	NaN	NaN	NaN	NaN	NaN	NaN	NaN	NaN	NaN	NaN	NaN	NaN	NaN	NaN	NaN	NaN	NaN	NaN	NaN	NaN	NaN	NaN	NaN	NaN	0.0012621	NaN	NaN	NaN
718.95	NaN	NaN	NaN	NaN	NaN	NaN	NaN	NaN	NaN	NaN	NaN	NaN	NaN	NaN	NaN	NaN	NaN	0.00152818	0.00162696	0.00154883	NaN	NaN	NaN	0.00182143	0.0014304	0.00155256	NaN	NaN	0.00137779	NaN
719.2	NaN	NaN	NaN	NaN	NaN	NaN	NaN	NaN	NaN	NaN	NaN	NaN	NaN	0.00337195	NaN	0.00156045	0.00154204	NaN	NaN	0.00165424	NaN	0.00156119	0.00212407	NaN	NaN	NaN	NaN	NaN	NaN	0.00139132
719.388	NaN	NaN	NaN	NaN	NaN	NaN	NaN	NaN	NaN	NaN	NaN	NaN	NaN	NaN	NaN	NaN	NaN	NaN	NaN	NaN	0.00164538	NaN	NaN	NaN	NaN	0.00186521	NaN	NaN	NaN	NaN
719.58	NaN	0.00426542	NaN	NaN	0.00327598	0.00300455	0.00347074	0.0038716	0.00382744	0.00316365	0.00466382	0.00457868	0.00397814	NaN	0.00414254	NaN	0.00185805	0.00147189	0.00170489	0.00197029	NaN	0.00183645	NaN	NaN	0.00137503	NaN	0.00154673	NaN	0.00160057	NaN
719.787	0.00407589	NaN	NaN	NaN	NaN	NaN	NaN	NaN	NaN	NaN	NaN	NaN	NaN	NaN	NaN	NaN	NaN	NaN	NaN	NaN	NaN	NaN	NaN	0.00164126	0.00131396	NaN	NaN	NaN	0.00184433	NaN
719.986	NaN	NaN	NaN	NaN	NaN	NaN	NaN	NaN	NaN	NaN	NaN	NaN	NaN	NaN	NaN	NaN	NaN	NaN	NaN	NaN	NaN	NaN	NaN	NaN	NaN	0.00185319	NaN	0.00143482	NaN	NaN
720.424	NaN	NaN	NaN	NaN	NaN	NaN	0.00352037	NaN	NaN	NaN	NaN	NaN	NaN	NaN	0.0025771	0.00146461	0.00131211	0.00142079	0.00139822	0.00154766	NaN	0.00149641	0.00150217	0.00155497	0.00126759	NaN	0.00144053	NaN	NaN	0.00134997
721.102	NaN	NaN	NaN	NaN	NaN	NaN	NaN	NaN	NaN	NaN	NaN	NaN	NaN	NaN	NaN	NaN	NaN	0.00132984	0.00148754	0.00186522	NaN	0.00137025	NaN	NaN	NaN	NaN	NaN	NaN	NaN	NaN
721.501	0.00436205	NaN	NaN	NaN	NaN	NaN	NaN	NaN	NaN	NaN	NaN	NaN	NaN	NaN	NaN	NaN	0.00162727	0.00151951	0.00137194	0.00165463	NaN	0.00165656	0.00143956	0.00145652	0.00152927	0.00184401	0.00146167	0.0013095	NaN	NaN
722.112	NaN	NaN	NaN	NaN	NaN	NaN	NaN	NaN	NaN	NaN	NaN	NaN	NaN	NaN	NaN	NaN	NaN	0.00132312	0.00158982	NaN	0.001567	NaN	0.00130846	NaN	NaN	0.00163195	0.00125134	0.00146049	NaN	0.00132992
722.374	NaN	NaN	NaN	NaN	NaN	NaN	NaN	NaN	NaN	NaN	NaN	NaN	NaN	NaN	NaN	NaN	NaN	NaN	NaN	0.00140445	NaN	NaN	NaN	NaN	NaN	NaN	NaN	NaN	NaN	NaN
722.743	NaN	NaN	NaN	NaN	NaN	NaN	NaN	NaN	NaN	NaN	0.00245691	NaN	NaN	NaN	NaN	0.00148799	0.00165188	0.00140618	0.00148762	0.00144309	NaN	0.0014384	NaN	0.00162261	NaN	0.0013552	NaN	NaN	NaN	NaN
723.424	NaN	NaN	NaN	NaN	NaN	NaN	NaN	NaN	NaN	NaN	NaN	NaN	NaN	NaN	0.00244541	0.00178734	0.00138704	0.00156668	0.00152528	0.00168897	NaN	0.00146825	0.00149372	0.00188472	0.00131596	0.00157965	0.00123101	0.0014431	0.00130201	0.00124971
723.898	NaN	NaN	NaN	NaN	NaN	NaN	NaN	NaN	NaN	NaN	NaN	NaN	NaN	NaN	NaN	NaN	NaN	NaN	NaN	0.00140825	NaN	NaN	NaN	NaN	NaN	NaN	NaN	0.00134004	0.00136159	NaN
724.283	NaN	NaN	NaN	NaN	NaN	NaN	NaN	NaN	NaN	NaN	0.00251293	NaN	NaN	NaN	NaN	NaN	0.00149238	0.00135087	NaN	0.00132764	NaN	0.00154196	0.0012785	0.00152459	0.00140549	0.00143467	0.00156268	NaN	NaN	0.00150434
724.697	NaN	NaN	NaN	NaN	NaN	NaN	NaN	0.00305229	NaN	NaN	NaN	NaN	NaN	NaN	NaN	0.00159679	NaN	NaN	0.00157118	NaN	0.00158562	NaN	NaN	NaN	0.00120017	NaN	NaN	0.00161198	NaN	NaN
724.925	NaN	NaN	NaN	NaN	NaN	NaN	NaN	NaN	NaN	NaN	NaN	NaN	NaN	NaN	NaN	NaN	NaN	NaN	NaN	0.00142479	NaN	NaN	NaN	0.00133375	NaN	0.00148488	NaN	NaN	NaN	0.00132446
725.198	NaN	NaN	NaN	NaN	NaN	NaN	NaN	NaN	NaN	NaN	NaN	NaN	NaN	NaN	NaN	NaN	0.00151887	0.00178368	NaN	NaN	NaN	0.00138285	NaN	NaN	NaN	NaN	NaN	0.00197855	0.00154317	NaN
725.499	0.00393969	NaN	NaN	NaN	NaN	NaN	NaN	NaN	NaN	NaN	0.0031025	NaN	NaN	NaN	0.00275996	0.00149793	0.00173291	NaN	0.00136779	0.00160451	0.0015318	NaN	0.00162605	NaN	0.00167948	NaN	0.00147378	NaN	NaN	0.00137082
725.807	NaN	NaN	NaN	NaN	NaN	NaN	NaN	NaN	NaN	NaN	0.00290949	NaN	NaN	NaN	NaN	NaN	NaN	0.00160006	0.00147734	NaN	0.00132428	0.00165744	NaN	0.00145121	NaN	NaN	NaN	0.001867	NaN	NaN
726.103	NaN	NaN	NaN	NaN	NaN	NaN	NaN	NaN	NaN	NaN	NaN	NaN	NaN	NaN	NaN	NaN	NaN	NaN	NaN	NaN	NaN	NaN	NaN	NaN	NaN	NaN	NaN	NaN	NaN	0.00135611
726.445	NaN	NaN	NaN	NaN	0.0025068	NaN	NaN	NaN	NaN	NaN	NaN	NaN	NaN	NaN	NaN	0.00175769	0.00149508	0.00134564	NaN	0.00154965	0.00154854	0.00161222	0.00129437	NaN	NaN	0.00142274	0.00140361	0.00163057	0.00148564	0.00182424
726.905	NaN	NaN	0.00349258	NaN	0.00268818	NaN	NaN	NaN	NaN	NaN	0.00247602	NaN	NaN	NaN	0.00353886	NaN	NaN	NaN	0.00131841	NaN	NaN	NaN	NaN	0.00163421	0.0012219	0.0013197	0.00128992	0.00177666	NaN	0.00162403
727.275	NaN	NaN	NaN	NaN	NaN	NaN	NaN	NaN	NaN	NaN	0.00273732	NaN	NaN	NaN	NaN	NaN	NaN	0.00136365	NaN	NaN	NaN	0.00153185	0.00131623	NaN	NaN	0.00139659	0.00136023	NaN	0.00145259	NaN
727.64	0.00446104	NaN	NaN	NaN	0.00266868	NaN	NaN	0.00336496	NaN	NaN	NaN	NaN	NaN	NaN	0.00361694	0.00156612	0.00170958	0.00125266	0.00129159	0.00148847	0.00165678	NaN	0.00141724	0.00175695	0.00126096	0.00151739	NaN	0.00223063	0.00187646	0.00136563
728.063	NaN	NaN	NaN	NaN	NaN	NaN	NaN	NaN	NaN	NaN	NaN	NaN	NaN	NaN	NaN	0.0015643	NaN	NaN	NaN	NaN	NaN	NaN	NaN	NaN	NaN	NaN	NaN	0.00200826	0.00125668	0.00137555
728.396	NaN	NaN	NaN	NaN	NaN	NaN	NaN	NaN	NaN	NaN	NaN	NaN	NaN	NaN	NaN	0.00159634	0.00137841	NaN	0.00125002	NaN	NaN	0.00122272	NaN	NaN	0.00123381	0.00171422	0.0013631	NaN	0.00129904	NaN
728.932	0.00407589	NaN	NaN	NaN	0.00257667	NaN	NaN	0.002726	0.00322013	NaN	0.0026716	NaN	NaN	NaN	0.00342504	NaN	0.00145773	0.00132547	NaN	NaN	NaN	0.00165078	0.00127087	0.00160276	0.00151258	0.00161795	NaN	0.00207227	NaN	NaN
729.509	NaN	NaN	NaN	NaN	0.00329396	NaN	NaN	NaN	NaN	NaN	NaN	NaN	NaN	NaN	NaN	0.00162487	0.00154864	0.00160021	0.00141364	0.00154503	0.00137353	NaN	0.00154108	0.00162087	0.00125704	0.00164002	0.0015444	0.00158199	0.00150951	0.00149219
729.798	NaN	NaN	NaN	NaN	NaN	NaN	NaN	NaN	NaN	NaN	NaN	NaN	NaN	NaN	NaN	0.00154199	NaN	NaN	NaN	NaN	NaN	NaN	NaN	NaN	NaN	NaN	NaN	NaN	NaN	NaN
730.027	NaN	NaN	NaN	NaN	NaN	NaN	NaN	NaN	NaN	NaN	NaN	NaN	NaN	NaN	NaN	NaN	NaN	NaN	NaN	0.00163667	0.00133455	0.00143143	NaN	NaN	NaN	0.00151601	NaN	0.00137686	NaN	0.00146453
730.294	NaN	NaN	NaN	NaN	NaN	NaN	NaN	NaN	NaN	NaN	NaN	NaN	NaN	NaN	NaN	NaN	NaN	NaN	NaN	NaN	NaN	NaN	NaN	NaN	NaN	NaN	0.00123805	NaN	0.00155427	NaN
730.51	NaN	NaN	NaN	NaN	NaN	NaN	NaN	NaN	NaN	NaN	NaN	NaN	NaN	NaN	NaN	0.0018392	NaN	0.00144263	0.00128358	0.00155293	NaN	0.00145541	NaN	0.00153071	NaN	NaN	NaN	NaN	NaN	0.00147516
730.79	NaN	NaN	NaN	NaN	0.00277878	NaN	NaN	NaN	NaN	NaN	NaN	NaN	NaN	NaN	NaN	NaN	0.00149249	NaN	NaN	NaN	NaN	NaN	NaN	NaN	0.0013886	NaN	NaN	NaN	NaN	0.0013263
731.052	NaN	NaN	NaN	NaN	NaN	NaN	NaN	NaN	NaN	NaN	NaN	NaN	NaN	NaN	0.00290594	NaN	NaN	NaN	0.00143284	NaN	NaN	0.00157391	NaN	0.00135405	NaN	0.00156248	NaN	NaN	NaN	NaN
731.681	0.00559191	0.00455692	NaN	NaN	0.00268716	NaN	0.00404046	NaN	NaN	NaN	0.00392293	NaN	NaN	0.00310732	0.00329696	0.00276253	0.00263765	0.00292593	0.0021132	0.00292131	0.00274765	0.0025742	0.00244514	0.0027393	0.00203626	0.0020847	0.00272396	0.00233601	0.00227155	0.00212722
731.988	NaN	NaN	NaN	NaN	0.00268765	NaN	NaN	NaN	NaN	NaN	NaN	NaN	NaN	NaN	NaN	NaN	NaN	NaN	NaN	NaN	NaN	NaN	NaN	NaN	NaN	NaN	NaN	NaN	NaN	NaN
732.308	NaN	NaN	NaN	NaN	NaN	NaN	NaN	NaN	NaN	NaN	NaN	NaN	NaN	NaN	NaN	NaN	NaN	NaN	NaN	NaN	NaN	NaN	0.00165026	0.00168002	0.00142637	NaN	NaN	NaN	NaN	NaN
732.654	NaN	NaN	NaN	NaN	NaN	NaN	NaN	NaN	NaN	NaN	NaN	NaN	NaN	NaN	0.00249779	0.00213091	0.00156123	0.00175859	0.00184472	0.00174228	0.00177925	0.00165386	0.00176761	NaN	NaN	0.00148009	0.00181567	0.00139806	0.00155452	0.0019564
733.004	NaN	NaN	NaN	NaN	0.00292282	0.00304481	NaN	NaN	NaN	NaN	NaN	NaN	NaN	NaN	NaN	NaN	NaN	NaN	NaN	NaN	NaN	NaN	NaN	0.00154395	NaN	NaN	NaN	NaN	NaN	NaN
733.491	NaN	NaN	NaN	NaN	NaN	0.00304118	NaN	NaN	NaN	NaN	NaN	NaN	NaN	0.00308478	NaN	0.00208124	0.00154491	0.00139581	0.00126042	0.00184765	0.0016134	0.00188283	NaN	0.00184792	0.00172799	0.00172878	0.00134735	0.00155984	0.00134756	0.00152618
734.139	NaN	NaN	NaN	NaN	NaN	NaN	NaN	NaN	NaN	NaN	NaN	NaN	NaN	NaN	NaN	0.00161202	NaN	NaN	NaN	NaN	NaN	NaN	0.00153296	0.00171411	NaN	NaN	NaN	NaN	0.00123621	NaN
734.533	0.00460103	NaN	NaN	NaN	0.00252629	NaN	NaN	NaN	NaN	NaN	NaN	NaN	NaN	NaN	NaN	NaN	NaN	NaN	NaN	0.00146256	NaN	0.00188954	NaN	NaN	0.001235	NaN	NaN	NaN	0.00126231	0.00139153
734.925	NaN	NaN	NaN	NaN	NaN	NaN	NaN	NaN	0.00362433	NaN	NaN	NaN	NaN	NaN	NaN	NaN	0.00151798	NaN	NaN	NaN	0.00133621	NaN	NaN	NaN	0.00134064	NaN	NaN	0.00125689	NaN	NaN
735.321	NaN	NaN	NaN	NaN	NaN	NaN	NaN	NaN	NaN	NaN	NaN	NaN	NaN	NaN	NaN	NaN	NaN	NaN	NaN	NaN	NaN	NaN	NaN	NaN	NaN	NaN	0.00158255	NaN	0.00149662	NaN
735.473	NaN	NaN	0.00306236	NaN	NaN	NaN	NaN	NaN	NaN	NaN	NaN	NaN	NaN	NaN	NaN	NaN	NaN	NaN	0.00162371	0.00163001	NaN	0.0020664	0.00130258	NaN	0.00131857	NaN	NaN	0.00186414	NaN	0.00140797
735.756	0.00396847	NaN	NaN	NaN	NaN	NaN	NaN	0.00280209	0.00323961	NaN	0.00285347	NaN	NaN	NaN	0.00249779	0.00185532	0.00156259	0.00140797	0.001667	NaN	0.00179349	NaN	NaN	0.00145144	0.00120494	0.0016572	NaN	NaN	0.00132974	0.00158948
736.142	NaN	NaN	NaN	NaN	NaN	NaN	NaN	NaN	NaN	NaN	NaN	NaN	NaN	NaN	NaN	0.00171688	NaN	0.00151184	NaN	NaN	NaN	NaN	NaN	NaN	NaN	NaN	NaN	NaN	NaN	NaN
736.458	NaN	NaN	NaN	NaN	NaN	NaN	NaN	NaN	NaN	NaN	NaN	NaN	NaN	0.00304124	0.0026552	0.0016412	0.0015445	0.00125535	0.00142928	0.00144681	NaN	0.00158941	NaN	0.00166695	0.00157888	NaN	0.00139866	NaN	0.00126953	0.00131166
736.811	NaN	NaN	NaN	NaN	NaN	NaN	NaN	NaN	NaN	NaN	NaN	NaN	NaN	NaN	NaN	NaN	NaN	NaN	NaN	NaN	0.0014922	0.00167557	NaN	NaN	NaN	NaN	NaN	NaN	NaN	NaN
737.127	NaN	NaN	NaN	NaN	NaN	NaN	NaN	NaN	NaN	NaN	0.00247602	NaN	NaN	NaN	NaN	0.0016736	NaN	NaN	0.00155718	0.00225698	0.00139591	NaN	NaN	0.00155943	NaN	0.00136606	0.00137484	0.00132405	NaN	NaN
737.421	NaN	NaN	NaN	NaN	NaN	NaN	NaN	NaN	NaN	NaN	NaN	NaN	NaN	NaN	NaN	NaN	NaN	NaN	NaN	NaN	NaN	0.00172401	0.00158736	0.00169318	NaN	NaN	NaN	NaN	NaN	NaN
737.634	NaN	NaN	NaN	NaN	NaN	NaN	NaN	NaN	NaN	NaN	NaN	NaN	NaN	NaN	NaN	0.00168746	NaN	0.00147985	0.00147877	0.00177032	NaN	0.00174324	NaN	NaN	0.00157805	0.00163526	NaN	0.00130678	0.00123642	0.00177847
738.1	NaN	NaN	NaN	NaN	NaN	NaN	NaN	NaN	NaN	NaN	0.00254734	NaN	NaN	NaN	NaN	0.00153058	0.0012475	NaN	NaN	NaN	0.00171022	NaN	0.00140727	NaN	0.0014036	0.00137775	NaN	0.00129905	NaN	NaN
738.598	NaN	NaN	NaN	NaN	NaN	NaN	NaN	NaN	NaN	NaN	0.00277172	NaN	NaN	NaN	0.00249779	0.00156787	NaN	0.00165865	NaN	0.0018383	0.00156116	0.00138859	0.0017426	0.0014729	NaN	0.00131497	0.00152474	NaN	NaN	0.00147587
738.996	NaN	NaN	NaN	NaN	NaN	NaN	NaN	NaN	NaN	NaN	NaN	NaN	NaN	NaN	NaN	NaN	NaN	NaN	NaN	0.00165083	NaN	NaN	NaN	NaN	NaN	NaN	NaN	NaN	NaN	NaN
739.233	NaN	NaN	NaN	NaN	NaN	NaN	NaN	NaN	NaN	NaN	NaN	NaN	NaN	NaN	NaN	NaN	0.00143044	NaN	NaN	NaN	NaN	NaN	NaN	NaN	0.00176899	NaN	NaN	NaN	NaN	NaN
739.372	NaN	NaN	NaN	NaN	0.00256288	NaN	NaN	NaN	NaN	NaN	NaN	NaN	NaN	NaN	NaN	NaN	NaN	NaN	NaN	NaN	NaN	NaN	NaN	0.00147062	NaN	NaN	NaN	NaN	0.00132651	0.00168182
739.546	NaN	NaN	0.00324785	NaN	NaN	NaN	NaN	NaN	NaN	NaN	NaN	NaN	NaN	0.00322837	0.00293523	0.00186822	NaN	NaN	0.00140634	NaN	0.00194955	0.00168196	0.00155612	0.00151777	NaN	0.00157035	NaN	0.00156507	NaN	NaN
739.915	NaN	NaN	NaN	NaN	0.00279156	NaN	NaN	NaN	NaN	NaN	0.00290949	NaN	NaN	0.00355908	NaN	0.00171731	NaN	NaN	NaN	NaN	0.00143758	0.00162444	NaN	NaN	NaN	NaN	NaN	NaN	NaN	NaN
740.175	NaN	NaN	NaN	NaN	NaN	NaN	NaN	NaN	NaN	NaN	NaN	NaN	NaN	NaN	NaN	NaN	NaN	NaN	NaN	0.00172732	NaN	NaN	NaN	NaN	0.00160055	NaN	0.00165483	NaN	NaN	NaN
740.542	0.00402407	NaN	0.00304989	NaN	NaN	NaN	NaN	0.00371599	NaN	NaN	0.00251294	NaN	NaN	0.00333798	0.00249779	NaN	0.00173758	0.00140384	0.00134378	0.00151598	0.00215099	0.00173429	0.00157758	0.00161821	0.00153956	0.00144606	NaN	0.00129318	NaN	0.00142842
741.027	NaN	NaN	NaN	NaN	NaN	NaN	NaN	NaN	NaN	NaN	NaN	NaN	NaN	NaN	NaN	NaN	NaN	NaN	NaN	NaN	NaN	NaN	NaN	NaN	NaN	NaN	0.00129698	NaN	0.001529	NaN
741.203	NaN	NaN	NaN	NaN	NaN	NaN	NaN	NaN	NaN	NaN	NaN	NaN	NaN	NaN	NaN	NaN	NaN	NaN	NaN	NaN	NaN	NaN	NaN	NaN	NaN	NaN	NaN	0.00165636	NaN	NaN
741.51	0.00481319	NaN	0.00359168	NaN	0.00295404	0.00273413	0.00428912	0.00336496	NaN	NaN	0.00371557	NaN	0.00380005	0.00327191	0.00337501	0.00184276	0.00189696	0.00179373	0.00162317	0.00204952	NaN	0.00173457	0.0015727	0.00192607	0.00162353	0.00139613	0.00178547	NaN	0.00163461	0.00192386
741.813	NaN	NaN	NaN	NaN	NaN	NaN	NaN	NaN	NaN	NaN	NaN	NaN	NaN	NaN	NaN	NaN	NaN	NaN	0.00126991	NaN	NaN	NaN	NaN	0.00136266	NaN	NaN	NaN	0.00156321	NaN	NaN
741.978	0.00451664	NaN	NaN	NaN	NaN	NaN	NaN	NaN	NaN	NaN	NaN	NaN	NaN	NaN	NaN	0.00193605	NaN	NaN	NaN	NaN	0.00179803	0.00159616	0.00141336	NaN	0.00165485	0.00184484	NaN	NaN	NaN	NaN
742.153	NaN	NaN	NaN	NaN	NaN	NaN	NaN	NaN	NaN	NaN	NaN	NaN	NaN	NaN	NaN	NaN	NaN	0.00177805	NaN	0.00183745	NaN	NaN	NaN	NaN	NaN	NaN	NaN	NaN	0.00124235	NaN
742.478	NaN	NaN	0.00320935	NaN	0.00268818	NaN	NaN	0.00329168	NaN	NaN	0.00295201	NaN	NaN	NaN	NaN	0.00165576	0.00151152	NaN	0.00134816	0.00164474	0.00167598	NaN	0.00127072	NaN	NaN	NaN	0.00128669	0.00125259	NaN	NaN
742.771	0.00543352	NaN	NaN	NaN	NaN	NaN	NaN	NaN	NaN	NaN	0.00378381	NaN	NaN	NaN	NaN	NaN	NaN	0.00202452	NaN	NaN	NaN	NaN	NaN	0.00159542	NaN	NaN	NaN	NaN	NaN	NaN
742.988	NaN	NaN	NaN	NaN	NaN	NaN	NaN	NaN	NaN	NaN	NaN	NaN	NaN	NaN	NaN	NaN	NaN	NaN	0.00147638	NaN	NaN	0.00178062	NaN	NaN	NaN	NaN	NaN	NaN	NaN	0.00142947
743.968	NaN	NaN	NaN	NaN	NaN	NaN	NaN	NaN	NaN	NaN	NaN	NaN	NaN	NaN	NaN	NaN	0.00129313	0.00149502	NaN	NaN	0.00181203	0.00151283	NaN	0.00153137	NaN	0.00128875	NaN	0.00151043	NaN	NaN
744.326	NaN	NaN	NaN	NaN	NaN	NaN	NaN	NaN	NaN	NaN	NaN	NaN	NaN	NaN	NaN	NaN	0.00133953	0.00130982	NaN	0.00141347	NaN	NaN	0.00148352	NaN	0.00133992	NaN	NaN	0.00133064	NaN	NaN
744.696	NaN	NaN	NaN	NaN	0.00252629	0.00276409	NaN	NaN	NaN	NaN	NaN	NaN	NaN	NaN	0.00270758	0.00151405	NaN	NaN	NaN	NaN	0.00163555	0.00128258	0.00132632	0.00149083	NaN	NaN	0.00148205	0.00131965	0.0013116	0.00175012
744.966	NaN	NaN	NaN	NaN	NaN	NaN	NaN	NaN	NaN	NaN	NaN	NaN	NaN	NaN	NaN	NaN	NaN	NaN	NaN	NaN	NaN	0.00134401	NaN	NaN	NaN	NaN	NaN	NaN	NaN	NaN
745.261	NaN	NaN	NaN	NaN	0.00256396	NaN	NaN	NaN	NaN	NaN	NaN	NaN	NaN	NaN	NaN	0.00163554	NaN	NaN	0.0015598	NaN	0.00158787	NaN	0.00128138	NaN	NaN	NaN	NaN	NaN	NaN	NaN
745.684	NaN	NaN	NaN	NaN	NaN	NaN	NaN	0.00280209	NaN	NaN	NaN	NaN	NaN	NaN	0.00316811	0.00162678	0.00137692	0.00190084	NaN	0.00144143	NaN	0.00171217	0.00154368	0.00155328	0.0016579	NaN	0.00142245	0.00162152	0.00168492	0.0017975
746.058	NaN	NaN	NaN	NaN	NaN	NaN	NaN	NaN	NaN	NaN	NaN	NaN	NaN	NaN	NaN	NaN	NaN	NaN	NaN	NaN	NaN	NaN	NaN	NaN	NaN	NaN	0.00141705	NaN	NaN	NaN
746.251	NaN	NaN	NaN	NaN	NaN	NaN	NaN	NaN	NaN	NaN	NaN	NaN	NaN	NaN	NaN	NaN	NaN	NaN	NaN	NaN	NaN	0.00158332	NaN	NaN	NaN	NaN	NaN	NaN	0.00131883	0.00131416
746.494	0.00378509	NaN	NaN	NaN	NaN	NaN	NaN	NaN	NaN	NaN	NaN	NaN	NaN	NaN	0.00267829	0.00178058	0.00136704	0.0014784	0.001321	NaN	NaN	NaN	0.00133126	NaN	0.00152081	0.00127899	NaN	0.00170474	NaN	NaN
746.786	NaN	NaN	NaN	NaN	NaN	NaN	NaN	NaN	NaN	NaN	0.00263469	NaN	NaN	NaN	NaN	NaN	NaN	NaN	NaN	0.00153419	0.00154841	0.00170201	NaN	NaN	NaN	0.00169842	0.00125474	NaN	0.0013187	0.00143717
747.234	NaN	NaN	NaN	NaN	0.00288519	NaN	NaN	NaN	NaN	NaN	NaN	NaN	NaN	NaN	NaN	NaN	NaN	NaN	NaN	NaN	NaN	NaN	NaN	NaN	NaN	NaN	NaN	NaN	NaN	NaN
747.986	NaN	0.00455839	NaN	NaN	0.00369956	0.00292494	NaN	NaN	NaN	NaN	NaN	NaN	NaN	NaN	NaN	NaN	NaN	NaN	NaN	NaN	NaN	NaN	NaN	NaN	NaN	NaN	NaN	NaN	NaN	NaN
748.28	NaN	NaN	NaN	NaN	NaN	NaN	NaN	NaN	NaN	NaN	NaN	NaN	NaN	NaN	NaN	NaN	0.00166582	NaN	NaN	NaN	NaN	NaN	NaN	NaN	NaN	NaN	NaN	NaN	NaN	NaN
748.655	NaN	NaN	NaN	NaN	0.00266837	NaN	NaN	NaN	0.00395034	NaN	NaN	NaN	NaN	NaN	NaN	0.0029319	0.00191751	0.0022879	0.00181694	0.00209404	0.0023914	0.00185567	0.00181637	0.00169893	0.00175012	0.00219335	0.00221016	0.00164205	0.00194311	0.00205718
749.219	NaN	NaN	0.00313015	NaN	0.00296818	NaN	NaN	0.0041431	NaN	NaN	NaN	NaN	NaN	NaN	NaN	NaN	0.00154869	NaN	NaN	NaN	NaN	NaN	0.00168676	0.00155218	NaN	NaN	NaN	NaN	NaN	NaN
749.608	NaN	NaN	NaN	NaN	NaN	0.0029164	NaN	NaN	NaN	NaN	0.0025112	0.00358593	NaN	NaN	NaN	0.00200283	0.00152554	0.00174008	NaN	0.0018248	0.00199106	0.00214077	NaN	0.00155993	0.00122776	0.00180633	NaN	0.00154152	0.00185723	0.00155692
749.937	0.00378509	NaN	NaN	NaN	0.00291709	0.00340645	NaN	NaN	NaN	NaN	0.00277113	0.0037906	NaN	0.00378677	0.00234945	NaN	NaN	NaN	NaN	NaN	NaN	NaN	0.00137757	NaN	0.00148313	NaN	0.00196235	NaN	NaN	NaN
750.176	NaN	NaN	NaN	NaN	NaN	NaN	NaN	NaN	NaN	NaN	NaN	NaN	NaN	NaN	NaN	NaN	NaN	NaN	NaN	NaN	0.00178788	NaN	NaN	0.00180889	NaN	NaN	NaN	NaN	NaN	NaN
750.525	NaN	NaN	NaN	NaN	NaN	NaN	NaN	0.00297901	NaN	NaN	NaN	NaN	NaN	NaN	NaN	0.00170753	0.00154202	0.00150889	NaN	0.00131494	NaN	NaN	NaN	NaN	0.00131902	0.00170743	NaN	NaN	0.00128138	0.00161043
750.897	NaN	NaN	NaN	NaN	NaN	NaN	NaN	NaN	NaN	NaN	NaN	NaN	NaN	NaN	NaN	0.00179338	NaN	NaN	NaN	NaN	NaN	0.002028	NaN	0.00138124	NaN	NaN	NaN	NaN	0.00165701	NaN
751.227	NaN	NaN	NaN	NaN	NaN	NaN	NaN	NaN	NaN	NaN	NaN	NaN	NaN	NaN	NaN	NaN	NaN	0.00152346	0.00136642	0.00140044	NaN	NaN	NaN	0.00144015	0.00171817	NaN	0.00167504	0.00145731	NaN	NaN
751.536	NaN	NaN	0.00299267	NaN	0.00254776	NaN	NaN	NaN	NaN	NaN	0.00311535	NaN	NaN	NaN	NaN	0.00182997	0.00149097	0.00165228	0.00136455	NaN	0.00163996	0.00188543	NaN	NaN	0.001284	0.00165838	0.00184395	NaN	0.00137087	0.00143575
751.794	NaN	NaN	NaN	NaN	NaN	NaN	NaN	NaN	NaN	NaN	NaN	NaN	NaN	NaN	0.00246328	0.00184968	NaN	NaN	NaN	NaN	NaN	NaN	NaN	NaN	NaN	NaN	NaN	0.00130808	NaN	NaN
752.031	NaN	NaN	NaN	NaN	0.00306321	0.00309346	NaN	0.00359811	NaN	NaN	NaN	NaN	NaN	NaN	NaN	NaN	NaN	0.00166897	NaN	NaN	NaN	NaN	NaN	NaN	NaN	0.00155292	NaN	NaN	0.00146779	NaN
752.359	NaN	NaN	NaN	NaN	NaN	NaN	NaN	NaN	NaN	NaN	NaN	NaN	NaN	NaN	NaN	0.00190467	NaN	NaN	NaN	NaN	NaN	NaN	NaN	NaN	NaN	NaN	0.00128246	0.00142679	NaN	0.00142789
752.767	NaN	NaN	NaN	NaN	NaN	NaN	NaN	NaN	NaN	NaN	NaN	NaN	NaN	NaN	NaN	NaN	0.00169056	NaN	0.00131536	0.00158833	NaN	0.00141	NaN	NaN	NaN	0.00130776	NaN	NaN	0.00159205	NaN
753.138	NaN	NaN	NaN	NaN	NaN	NaN	NaN	NaN	NaN	NaN	NaN	NaN	NaN	NaN	NaN	NaN	NaN	NaN	NaN	NaN	NaN	NaN	NaN	0.001492	0.00130932	NaN	NaN	NaN	NaN	NaN
753.436	NaN	NaN	NaN	NaN	NaN	NaN	NaN	NaN	NaN	NaN	NaN	NaN	NaN	NaN	0.0023303	0.00202143	0.0018043	NaN	0.0016044	0.00180956	0.00180394	0.00143469	NaN	0.00149061	NaN	0.00188415	0.00136274	0.0013436	0.00127175	0.0016499
753.962	NaN	NaN	0.00365516	NaN	0.00259777	NaN	NaN	NaN	NaN	NaN	NaN	NaN	NaN	NaN	0.00267346	NaN	0.00138661	0.00153795	NaN	0.00177877	0.0014563	NaN	NaN	NaN	0.00124115	NaN	0.00137335	0.00128184	NaN	NaN
754.256	0.00402407	NaN	NaN	NaN	NaN	NaN	NaN	NaN	NaN	NaN	NaN	NaN	NaN	NaN	NaN	NaN	NaN	NaN	NaN	NaN	0.00152749	0.00157313	NaN	NaN	NaN	NaN	NaN	NaN	NaN	NaN
754.428	NaN	NaN	NaN	NaN	NaN	NaN	NaN	NaN	NaN	NaN	NaN	NaN	NaN	NaN	NaN	NaN	NaN	NaN	NaN	0.00160258	NaN	NaN	NaN	0.00177227	NaN	NaN	NaN	NaN	NaN	NaN
754.678	NaN	NaN	NaN	NaN	NaN	NaN	NaN	NaN	NaN	NaN	NaN	NaN	NaN	NaN	0.0026805	0.00176124	0.00146262	NaN	NaN	NaN	NaN	NaN	0.0013135	NaN	0.00132533	NaN	0.00122497	NaN	NaN	0.00143355
755.012	NaN	NaN	NaN	NaN	NaN	NaN	NaN	NaN	NaN	NaN	NaN	NaN	NaN	NaN	0.0025949	NaN	NaN	NaN	NaN	NaN	NaN	NaN	NaN	NaN	NaN	NaN	NaN	NaN	NaN	NaN
755.596	0.0587885	0.0523424	0.04522	0.0287298	0.0248639	0.021841	0.0429393	0.0386736	0.0442401	0.0481983	0.0435403	0.0414891	0.0404622	0.0384433	0.0413981	0.0168477	0.0148943	0.0143231	0.0133233	0.0152658	0.0146485	0.0118499	0.0144719	0.0140278	0.0114564	0.0146113	0.0151357	0.0135203	0.013328	0.0148571
756.598	0.0273324	0.0232262	0.0210919	0.0126877	0.00994909	0.00936115	0.019191	0.0165981	0.0203034	0.0213411	0.0202083	0.0193345	0.0182729	0.0170128	0.0170234	0.00656525	0.00647932	0.00671821	0.00583151	0.0063768	0.00674884	0.0053365	0.00566789	0.00583368	0.00479893	0.00596927	0.00577907	0.00569796	0.00579345	0.00609203
757.591	0.00853733	0.00685531	0.00671433	0.00475848	0.0038464	0.00348048	0.00561324	0.00485944	0.00714231	0.00673335	0.00702706	0.00746261	0.00801333	0.00529017	0.00585688	0.00337255	0.00236068	0.00304167	0.0022876	0.00301273	0.00252995	0.00263156	0.00200871	0.00248081	0.00183527	0.00265485	0.0028234	0.00235716	0.00223583	0.00221945
758.13	NaN	NaN	NaN	NaN	NaN	NaN	NaN	NaN	NaN	NaN	NaN	NaN	NaN	NaN	NaN	NaN	0.00150349	NaN	NaN	NaN	NaN	NaN	NaN	NaN	NaN	NaN	NaN	NaN	NaN	NaN
758.621	NaN	NaN	0.00326519	NaN	0.00311666	NaN	0.00341795	NaN	NaN	0.00338749	0.00317639	NaN	NaN	NaN	0.00235148	0.00152977	0.00166054	0.00147664	0.00168921	0.00156234	0.0018108	0.00142189	NaN	0.00140343	0.001619	0.00134267	0.00152105	0.00142723	0.00136014	NaN
759.168	NaN	NaN	NaN	NaN	NaN	NaN	NaN	NaN	NaN	NaN	NaN	NaN	NaN	NaN	NaN	NaN	NaN	NaN	NaN	NaN	NaN	0.00135818	NaN	NaN	NaN	NaN	NaN	NaN	0.00132362	NaN
759.422	NaN	NaN	NaN	NaN	NaN	NaN	NaN	NaN	NaN	NaN	NaN	NaN	NaN	NaN	NaN	NaN	NaN	NaN	0.00188416	NaN	NaN	NaN	0.00129738	NaN	NaN	0.00153558	0.00160916	NaN	NaN	0.00135094
759.673	NaN	NaN	NaN	NaN	0.00252629	NaN	NaN	NaN	0.00347444	NaN	0.00333253	NaN	NaN	NaN	NaN	0.00145286	0.0017193	0.00186689	NaN	0.00135114	0.00174151	0.0016236	NaN	0.00165761	0.0017871	NaN	0.00151768	0.00161524	0.00132144	NaN
759.983	NaN	NaN	NaN	NaN	NaN	NaN	NaN	NaN	NaN	NaN	NaN	NaN	NaN	NaN	NaN	NaN	NaN	NaN	NaN	0.00131198	0.00165125	NaN	NaN	NaN	NaN	NaN	NaN	NaN	NaN	NaN
760.303	NaN	NaN	NaN	NaN	NaN	NaN	NaN	NaN	NaN	NaN	NaN	NaN	NaN	NaN	NaN	NaN	NaN	NaN	NaN	NaN	0.00157204	NaN	NaN	NaN	NaN	NaN	NaN	NaN	NaN	NaN
760.467	NaN	NaN	NaN	NaN	0.0027929	NaN	NaN	NaN	NaN	NaN	NaN	NaN	NaN	NaN	NaN	NaN	NaN	NaN	NaN	NaN	NaN	NaN	NaN	NaN	0.00160726	NaN	NaN	NaN	0.00152788	NaN
760.739	NaN	NaN	NaN	NaN	0.003079	NaN	NaN	NaN	NaN	NaN	NaN	NaN	NaN	NaN	NaN	0.00171928	0.00161063	0.00132662	NaN	NaN	NaN	NaN	NaN	0.00133426	0.00130554	NaN	NaN	NaN	NaN	NaN
760.993	NaN	NaN	NaN	NaN	NaN	NaN	NaN	NaN	NaN	NaN	NaN	NaN	NaN	NaN	NaN	NaN	NaN	NaN	NaN	NaN	0.00149577	0.0014484	NaN	NaN	NaN	NaN	NaN	NaN	NaN	NaN
761.344	NaN	NaN	NaN	NaN	0.00283056	NaN	NaN	NaN	NaN	NaN	NaN	NaN	NaN	NaN	0.00246328	NaN	NaN	0.00150395	NaN	NaN	NaN	NaN	NaN	NaN	0.00138529	0.00140214	NaN	0.00137817	0.00160237	0.00158116
761.687	0.0038369	NaN	NaN	NaN	NaN	NaN	NaN	NaN	NaN	NaN	0.00279335	NaN	NaN	NaN	NaN	0.0021096	0.00208992	NaN	0.00144093	0.00152253	0.00175639	0.00142905	0.00159394	0.00167039	0.00168539	NaN	0.00145245	NaN	NaN	NaN
762.095	NaN	NaN	NaN	NaN	NaN	NaN	NaN	NaN	NaN	NaN	NaN	NaN	NaN	NaN	NaN	NaN	0.00208222	NaN	NaN	NaN	0.00169201	NaN	NaN	NaN	NaN	0.00154409	NaN	NaN	NaN	0.00135386
762.394	NaN	NaN	NaN	NaN	NaN	NaN	NaN	NaN	NaN	NaN	NaN	NaN	NaN	NaN	NaN	NaN	0.0019088	0.0017075	0.0014843	NaN	NaN	0.00173356	NaN	NaN	0.00125044	NaN	NaN	NaN	NaN	NaN
762.71	NaN	NaN	NaN	NaN	NaN	NaN	NaN	NaN	0.00347444	NaN	NaN	NaN	NaN	NaN	NaN	NaN	NaN	NaN	NaN	NaN	0.00151319	NaN	NaN	0.00126057	NaN	NaN	0.00125048	0.00173332	0.00125977	0.00125563
763.068	NaN	NaN	NaN	NaN	NaN	NaN	NaN	NaN	NaN	NaN	NaN	NaN	NaN	NaN	NaN	NaN	NaN	0.00134637	NaN	NaN	NaN	NaN	NaN	0.00144358	0.00121	NaN	NaN	NaN	NaN	NaN
763.304	NaN	NaN	NaN	NaN	NaN	NaN	NaN	NaN	NaN	NaN	NaN	NaN	NaN	NaN	NaN	0.00155421	NaN	NaN	NaN	NaN	0.00165323	NaN	NaN	NaN	NaN	NaN	NaN	NaN	NaN	0.00128501
763.634	NaN	NaN	NaN	NaN	NaN	NaN	NaN	NaN	NaN	NaN	NaN	NaN	NaN	NaN	NaN	NaN	0.00169753	0.00162428	0.00153155	0.00133416	0.0015368	0.00153035	0.00128411	0.00136666	NaN	0.0012722	0.00134571	0.00153464	0.00200019	0.00125168
763.97	NaN	NaN	NaN	NaN	NaN	NaN	NaN	NaN	NaN	NaN	NaN	NaN	NaN	NaN	0.00246328	NaN	NaN	NaN	NaN	NaN	NaN	0.00133989	NaN	NaN	NaN	NaN	NaN	NaN	NaN	NaN
764.443	0.00378509	NaN	0.00344108	NaN	NaN	NaN	NaN	NaN	NaN	NaN	NaN	NaN	NaN	NaN	NaN	NaN	NaN	0.00138463	0.00165555	0.00140347	0.00140334	0.00148162	NaN	NaN	0.001422	0.00148241	0.00149978	0.00131797	0.00143162	0.00150339
764.745	NaN	NaN	NaN	NaN	NaN	NaN	NaN	NaN	NaN	NaN	NaN	NaN	NaN	NaN	0.00249779	NaN	NaN	NaN	NaN	NaN	NaN	NaN	NaN	NaN	0.00120524	NaN	NaN	NaN	NaN	NaN
765.009	NaN	NaN	NaN	NaN	NaN	NaN	NaN	NaN	NaN	NaN	NaN	NaN	NaN	NaN	NaN	0.0013812	0.00155831	0.00128931	NaN	0.00181862	NaN	0.00165733	NaN	NaN	NaN	NaN	NaN	NaN	NaN	NaN
765.426	NaN	NaN	NaN	NaN	NaN	NaN	NaN	NaN	NaN	NaN	NaN	NaN	NaN	NaN	0.0025771	0.00159798	NaN	0.00151649	0.00194483	0.00148039	0.00133757	0.00171827	0.00136674	0.00137648	0.00147835	0.00144531	0.00148826	0.00151477	0.00169916	0.001439
765.811	NaN	NaN	NaN	NaN	NaN	NaN	NaN	NaN	NaN	NaN	NaN	NaN	NaN	NaN	NaN	NaN	NaN	NaN	0.00166642	NaN	NaN	NaN	NaN	NaN	0.00142221	NaN	0.00143755	NaN	NaN	NaN
766.391	NaN	NaN	NaN	NaN	NaN	NaN	NaN	NaN	NaN	NaN	NaN	NaN	NaN	NaN	NaN	0.00172487	0.00156209	0.00175426	0.00141007	0.00153455	NaN	0.00123604	0.00160411	0.00140019	NaN	0.00141121	0.00153241	0.00148078	0.00150392	0.00146497
766.91	0.00393969	NaN	NaN	NaN	NaN	NaN	0.00468351	NaN	NaN	NaN	NaN	NaN	NaN	NaN	NaN	NaN	NaN	NaN	0.00144423	NaN	NaN	0.00189294	NaN	0.0016807	NaN	0.00127475	0.00162921	0.00126228	NaN	NaN
767.456	NaN	NaN	NaN	NaN	0.00263101	NaN	NaN	NaN	NaN	NaN	NaN	NaN	NaN	NaN	NaN	0.00157859	0.00145739	0.00186258	0.00164441	0.00148847	0.00149139	0.00227322	0.00145207	NaN	0.00167291	0.00175907	0.00141701	0.00175486	0.00168186	0.00146307
767.705	NaN	NaN	NaN	NaN	NaN	NaN	NaN	NaN	NaN	NaN	NaN	NaN	NaN	NaN	NaN	NaN	0.00141998	NaN	NaN	NaN	NaN	NaN	NaN	NaN	NaN	NaN	NaN	NaN	NaN	NaN
768.006	NaN	NaN	NaN	NaN	0.0027929	NaN	NaN	NaN	NaN	NaN	NaN	NaN	NaN	NaN	NaN	NaN	NaN	NaN	0.00127812	NaN	NaN	NaN	NaN	NaN	0.00159083	0.00139973	NaN	NaN	NaN	NaN
768.444	NaN	NaN	NaN	NaN	NaN	NaN	NaN	NaN	NaN	NaN	NaN	NaN	NaN	NaN	NaN	0.00142049	0.001499	0.00174412	NaN	NaN	NaN	NaN	0.00134619	NaN	NaN	0.00149068	0.00160509	0.00148214	NaN	0.00155852
768.8	NaN	NaN	NaN	NaN	NaN	NaN	NaN	NaN	NaN	NaN	NaN	NaN	NaN	NaN	NaN	NaN	NaN	NaN	0.00139132	NaN	NaN	NaN	NaN	NaN	0.00183203	NaN	NaN	NaN	0.00155395	NaN
769.015	0.00372949	NaN	NaN	NaN	NaN	NaN	NaN	NaN	NaN	NaN	NaN	NaN	NaN	NaN	NaN	0.00144977	0.00124917	NaN	0.00129561	NaN	NaN	NaN	NaN	0.001265	NaN	NaN	NaN	0.0014956	NaN	NaN
769.4	NaN	NaN	NaN	NaN	NaN	NaN	NaN	NaN	NaN	NaN	NaN	NaN	NaN	NaN	NaN	0.00147645	0.00164876	0.00168182	NaN	0.00136251	0.00130841	NaN	0.00156404	NaN	0.001815	0.0018682	0.00138182	0.00168778	0.00183394	0.00151756
769.861	NaN	NaN	NaN	NaN	0.00272327	NaN	NaN	0.00312359	0.00361098	NaN	NaN	NaN	NaN	NaN	NaN	NaN	NaN	NaN	0.0017542	NaN	NaN	NaN	0.00143976	NaN	0.00168389	0.00149718	0.00120167	NaN	0.00177906	NaN
770.408	NaN	NaN	NaN	NaN	NaN	NaN	NaN	NaN	NaN	NaN	NaN	NaN	NaN	NaN	NaN	NaN	0.00124783	0.00153928	NaN	0.00132154	0.00150953	NaN	0.00180417	NaN	0.00196888	0.00157619	NaN	0.00171052	0.00156866	NaN
770.939	NaN	NaN	0.00338776	NaN	NaN	0.00288329	NaN	NaN	NaN	NaN	0.00307375	NaN	NaN	NaN	NaN	0.00157395	NaN	NaN	0.00125458	NaN	NaN	NaN	NaN	NaN	NaN	NaN	NaN	0.00149166	NaN	NaN
771.235	NaN	NaN	NaN	NaN	NaN	NaN	NaN	NaN	NaN	NaN	NaN	NaN	NaN	NaN	NaN	NaN	NaN	NaN	NaN	0.0018302	NaN	NaN	0.00145999	NaN	NaN	NaN	NaN	NaN	NaN	NaN
771.481	NaN	NaN	0.00300904	NaN	NaN	NaN	NaN	NaN	NaN	NaN	0.00276029	NaN	NaN	NaN	0.00244541	0.00188926	0.0013783	0.001673	0.00176199	0.00236997	0.00166345	NaN	0.00137652	0.00188696	0.00177678	0.00196111	0.00148769	0.00220659	0.00185923	0.00136914
771.938	NaN	NaN	NaN	NaN	NaN	NaN	NaN	NaN	0.00347781	NaN	NaN	NaN	NaN	NaN	NaN	0.0013889	0.0014666	NaN	NaN	NaN	NaN	0.00169097	NaN	NaN	NaN	0.00151539	0.00144144	NaN	0.00194735	0.00133463
772.408	NaN	NaN	NaN	NaN	NaN	NaN	NaN	NaN	NaN	NaN	NaN	NaN	NaN	NaN	NaN	NaN	NaN	NaN	0.00208302	NaN	NaN	NaN	NaN	0.00135364	NaN	0.00131187	NaN	0.00181032	NaN	NaN
772.666	NaN	NaN	NaN	NaN	NaN	NaN	NaN	NaN	NaN	NaN	NaN	NaN	NaN	NaN	NaN	0.00162736	NaN	NaN	NaN	NaN	NaN	0.00145999	NaN	NaN	NaN	NaN	NaN	NaN	NaN	NaN
773.053	NaN	NaN	NaN	NaN	0.00314999	0.00350192	NaN	NaN	NaN	NaN	NaN	NaN	NaN	NaN	NaN	NaN	0.00147016	NaN	NaN	NaN	NaN	0.00159609	0.00162753	0.00127187	0.00161535	NaN	0.00161422	0.00136142	NaN	NaN
773.523	NaN	NaN	NaN	NaN	NaN	NaN	NaN	NaN	NaN	NaN	NaN	NaN	NaN	NaN	0.00244541	0.00184772	0.00126572	0.00147486	0.00153014	0.00148528	0.00140249	NaN	NaN	0.0012549	NaN	0.00148856	NaN	0.00152802	0.00136503	0.00147598
774.008	NaN	NaN	NaN	NaN	NaN	NaN	NaN	NaN	NaN	NaN	NaN	NaN	NaN	NaN	NaN	NaN	0.00134555	NaN	NaN	NaN	NaN	NaN	0.00130174	NaN	NaN	0.00127812	NaN	NaN	0.00124907	NaN
774.286	NaN	NaN	NaN	NaN	NaN	NaN	NaN	NaN	NaN	NaN	NaN	NaN	NaN	NaN	0.00244541	0.00199315	NaN	NaN	NaN	NaN	NaN	NaN	NaN	NaN	NaN	NaN	NaN	NaN	NaN	NaN
774.664	NaN	NaN	0.00308759	NaN	NaN	NaN	NaN	NaN	NaN	0.00356914	NaN	NaN	NaN	NaN	NaN	0.00190369	0.00163912	0.00205929	0.00145766	0.00162833	0.00139893	0.00161612	0.001743	0.00174516	0.00172303	0.00179572	0.00200257	0.00184123	0.00176402	0.00160062
775.19	NaN	NaN	NaN	NaN	NaN	NaN	NaN	NaN	NaN	NaN	NaN	NaN	NaN	NaN	NaN	NaN	NaN	NaN	NaN	NaN	NaN	NaN	NaN	NaN	NaN	NaN	0.00161727	NaN	NaN	NaN
775.652	0.00477598	NaN	NaN	NaN	NaN	NaN	NaN	NaN	NaN	NaN	NaN	0.00450586	NaN	NaN	0.00238397	0.0027573	0.00251904	0.00241317	0.00236859	0.0024826	0.00196284	0.0023576	0.00213538	0.00151983	0.00232751	0.00203139	0.00237304	0.00221442	0.00225081	0.00206585
776.691	0.100105	0.0937933	0.080567	0.0570544	0.0464047	0.0426021	0.0751577	0.0675232	0.07312	0.0798615	0.0685786	0.0688283	0.0713858	0.0642244	0.0697608	0.0601194	0.0587781	0.0570831	0.0568102	0.0582906	0.0562824	0.0419636	0.0537144	0.0507248	0.0473704	0.0523417	0.0522162	0.0579318	0.0592312	0.0572905
778.697	0.0183343	0.0171311	0.0134664	0.00759755	0.00648487	0.00575211	0.0105903	0.0110581	0.0118438	0.0134908	0.0097465	0.0122165	0.0130827	0.0100981	0.0122055	0.00988467	0.00875023	0.00903655	0.00809768	0.00936761	0.00904457	0.00794134	0.00806672	0.00875028	0.00756831	0.00872541	0.0105673	0.00882156	0.00941041	0.0103914
779.694	0.00443951	0.00461847	0.00407858	NaN	0.00279104	NaN	0.00395242	NaN	0.00443924	0.00368757	0.00317928	0.00409936	0.00418341	0.00322834	0.00392684	0.00305422	0.00258569	0.0023121	0.00255585	0.00302888	0.00299164	0.0024709	0.00240296	0.00284677	0.00261531	0.002992	0.00291592	0.00292559	0.00284244	0.0030576
780.352	NaN	NaN	NaN	NaN	NaN	NaN	NaN	NaN	NaN	NaN	NaN	NaN	NaN	NaN	0.00255547	NaN	NaN	NaN	0.00145593	NaN	NaN	NaN	0.0014039	NaN	NaN	NaN	NaN	NaN	NaN	NaN
780.653	NaN	NaN	NaN	NaN	0.00333314	NaN	NaN	NaN	0.0040452	NaN	NaN	NaN	NaN	NaN	0.00252698	0.00163746	NaN	0.00150078	NaN	0.00172349	0.00137487	0.00151505	NaN	NaN	0.00172802	0.00161598	0.00157223	0.00152282	0.00154521	0.00148027
780.975	0.00438963	NaN	NaN	NaN	NaN	NaN	NaN	NaN	NaN	NaN	NaN	NaN	NaN	NaN	NaN	0.00145884	0.0016133	NaN	NaN	NaN	NaN	NaN	NaN	NaN	NaN	NaN	NaN	NaN	0.00146627	NaN
781.443	NaN	NaN	NaN	NaN	NaN	NaN	NaN	NaN	NaN	NaN	NaN	NaN	NaN	NaN	NaN	NaN	NaN	0.00149842	NaN	0.00158059	0.00148949	NaN	NaN	NaN	0.00153432	0.00156114	NaN	0.00207517	NaN	0.00170005
781.701	NaN	NaN	NaN	NaN	NaN	NaN	NaN	NaN	NaN	NaN	NaN	NaN	NaN	NaN	NaN	NaN	NaN	NaN	0.00143714	NaN	NaN	0.0013872	NaN	NaN	0.0014531	NaN	0.00152012	NaN	NaN	NaN
781.931	NaN	NaN	NaN	NaN	NaN	NaN	NaN	NaN	NaN	NaN	NaN	NaN	NaN	NaN	NaN	NaN	NaN	NaN	NaN	NaN	NaN	NaN	NaN	NaN	NaN	NaN	NaN	NaN	0.001311	NaN
782.224	NaN	NaN	NaN	NaN	NaN	NaN	NaN	NaN	NaN	NaN	NaN	NaN	NaN	NaN	NaN	NaN	NaN	0.00154861	NaN	NaN	NaN	NaN	NaN	NaN	NaN	NaN	NaN	NaN	NaN	NaN
782.553	NaN	NaN	NaN	NaN	NaN	NaN	NaN	0.00305229	NaN	NaN	NaN	NaN	NaN	NaN	NaN	NaN	0.00140951	NaN	NaN	NaN	NaN	0.00175085	NaN	NaN	NaN	NaN	NaN	0.00154142	0.00173158	0.00149277
782.939	NaN	NaN	NaN	NaN	NaN	NaN	NaN	NaN	NaN	NaN	NaN	NaN	NaN	NaN	NaN	NaN	NaN	0.00130023	0.00161737	0.00135242	NaN	0.00152102	0.00142386	NaN	0.00134394	NaN	0.00174394	NaN	0.00154365	NaN
783.446	NaN	NaN	NaN	NaN	NaN	NaN	NaN	NaN	NaN	NaN	NaN	NaN	NaN	NaN	NaN	NaN	0.00143428	0.00178503	0.00162385	0.00169332	0.00197195	0.00159437	NaN	NaN	0.0013809	0.00156352	0.00204425	0.00165473	0.00167799	0.00164348
783.791	NaN	NaN	NaN	NaN	NaN	NaN	NaN	NaN	NaN	NaN	NaN	NaN	NaN	NaN	0.00261162	0.00169484	NaN	NaN	NaN	NaN	NaN	0.00132096	0.00156195	0.00125796	NaN	NaN	NaN	NaN	NaN	NaN
784.191	NaN	NaN	NaN	NaN	NaN	NaN	NaN	NaN	0.00348922	NaN	NaN	NaN	NaN	NaN	NaN	NaN	0.00122761	NaN	0.00197499	NaN	NaN	NaN	0.00159067	NaN	NaN	NaN	0.00166213	NaN	NaN	0.00137609
784.493	NaN	NaN	NaN	NaN	NaN	NaN	NaN	NaN	NaN	NaN	NaN	NaN	NaN	NaN	NaN	NaN	NaN	NaN	NaN	0.00142268	NaN	0.00137019	NaN	NaN	NaN	NaN	NaN	0.00163748	NaN	0.00159927
784.86	NaN	NaN	NaN	NaN	NaN	NaN	NaN	NaN	NaN	NaN	NaN	NaN	NaN	NaN	NaN	NaN	0.00139213	0.00136372	NaN	NaN	0.00144093	0.00161086	0.0015918	0.00130601	0.00121032	0.00127089	NaN	NaN	0.00168931	NaN
785.196	NaN	NaN	NaN	NaN	NaN	NaN	NaN	NaN	NaN	NaN	NaN	NaN	NaN	NaN	NaN	NaN	0.00145555	NaN	NaN	NaN	NaN	NaN	NaN	NaN	0.0013007	NaN	0.00158664	NaN	NaN	0.00126172
785.512	NaN	NaN	NaN	NaN	NaN	NaN	NaN	NaN	NaN	NaN	NaN	NaN	NaN	NaN	NaN	NaN	NaN	NaN	0.00171283	0.00148935	0.00166921	NaN	0.00144371	NaN	NaN	0.00150365	0.00147996	0.00158882	0.0015736	NaN
786.092	NaN	NaN	NaN	NaN	NaN	NaN	NaN	NaN	NaN	NaN	NaN	NaN	NaN	NaN	NaN	0.00143203	0.00159146	0.00133043	0.00166597	0.00158251	0.00162823	0.00151354	0.00127679	0.00138165	0.00125965	0.00133042	NaN	0.00200921	0.00166335	0.00140881
786.928	NaN	NaN	NaN	NaN	NaN	NaN	NaN	NaN	NaN	NaN	NaN	NaN	NaN	NaN	NaN	0.00154162	NaN	0.00138569	NaN	NaN	0.00149704	0.0016863	NaN	0.0014524	NaN	0.00148915	0.00150837	NaN	NaN	NaN
787.321	NaN	NaN	NaN	NaN	NaN	NaN	NaN	NaN	NaN	NaN	NaN	NaN	NaN	NaN	0.00246328	NaN	NaN	0.00141367	NaN	0.00140152	NaN	0.00154744	0.00154281	NaN	0.00142486	0.00156203	NaN	NaN	0.00141821	0.00149713
787.638	0.00372949	NaN	NaN	NaN	NaN	NaN	NaN	NaN	NaN	NaN	NaN	NaN	NaN	NaN	NaN	NaN	0.00169073	NaN	0.00147206	NaN	0.00157121	0.00159437	NaN	0.00141842	NaN	NaN	NaN	NaN	NaN	0.00135272
787.904	NaN	NaN	NaN	NaN	0.00260163	NaN	NaN	NaN	NaN	NaN	NaN	NaN	NaN	NaN	NaN	NaN	NaN	NaN	NaN	NaN	NaN	NaN	0.00163611	NaN	0.00138347	NaN	NaN	NaN	0.00130231	NaN
788.473	NaN	NaN	NaN	NaN	NaN	NaN	NaN	0.00371879	NaN	NaN	NaN	NaN	NaN	NaN	0.00267829	NaN	0.00122916	0.00187212	NaN	NaN	0.00153504	NaN	0.0018622	0.00142877	NaN	NaN	0.00126008	0.0015194	0.00132167	0.0012584
788.941	NaN	NaN	NaN	NaN	NaN	NaN	NaN	NaN	NaN	NaN	NaN	NaN	NaN	NaN	NaN	NaN	NaN	NaN	NaN	NaN	NaN	NaN	NaN	0.00195201	NaN	NaN	NaN	NaN	NaN	NaN
789.231	NaN	NaN	NaN	NaN	NaN	NaN	NaN	0.00297901	NaN	NaN	NaN	NaN	NaN	NaN	NaN	NaN	NaN	NaN	NaN	0.00151467	NaN	0.00187982	NaN	NaN	NaN	NaN	NaN	0.00128944	NaN	0.00150854
789.565	NaN	NaN	NaN	NaN	NaN	NaN	NaN	0.00280209	NaN	NaN	NaN	NaN	NaN	NaN	NaN	0.00161822	0.00152887	0.00144651	0.00203506	NaN	0.00175659	NaN	0.00162435	NaN	0.00148872	NaN	0.00188862	0.00130817	0.00192191	0.00183907
789.909	NaN	NaN	NaN	NaN	NaN	NaN	NaN	NaN	NaN	NaN	NaN	NaN	NaN	NaN	NaN	NaN	NaN	NaN	NaN	NaN	0.00179428	0.00161045	NaN	NaN	NaN	0.00138597	NaN	NaN	NaN	NaN
790.224	NaN	NaN	NaN	NaN	NaN	NaN	NaN	NaN	NaN	NaN	NaN	NaN	NaN	NaN	NaN	0.00161163	NaN	NaN	NaN	0.00176439	NaN	NaN	NaN	NaN	NaN	NaN	NaN	NaN	NaN	NaN
790.392	NaN	NaN	NaN	NaN	NaN	NaN	NaN	NaN	NaN	NaN	NaN	NaN	NaN	NaN	NaN	NaN	NaN	NaN	NaN	NaN	0.00177044	0.00165566	0.00170435	NaN	NaN	NaN	NaN	NaN	NaN	NaN
790.716	NaN	NaN	NaN	NaN	0.00318372	NaN	NaN	NaN	NaN	NaN	NaN	NaN	0.00384409	NaN	NaN	0.00165077	0.00126027	0.00204865	0.00158898	NaN	NaN	0.00141289	NaN	0.00135086	0.00158809	NaN	NaN	0.00140577	0.00160648	0.00167167
791.035	NaN	NaN	NaN	NaN	NaN	NaN	NaN	NaN	NaN	NaN	NaN	NaN	NaN	NaN	NaN	NaN	NaN	NaN	NaN	0.00156613	NaN	NaN	NaN	NaN	NaN	0.00168652	NaN	NaN	NaN	NaN
791.612	0.00425926	NaN	NaN	NaN	0.0025068	0.00317234	0.00399405	NaN	0.00426099	0.0038045	0.00279335	0.00374966	0.00384218	NaN	0.00379579	0.00311121	0.00259161	0.00302473	0.00299226	0.0029728	0.00287956	0.00304248	0.00296938	0.00279658	0.0028426	0.00280414	0.00277225	0.00239693	0.00265323	0.00289596
792.075	NaN	NaN	NaN	NaN	NaN	0.00282694	NaN	NaN	NaN	NaN	NaN	NaN	NaN	NaN	NaN	NaN	NaN	NaN	NaN	NaN	NaN	NaN	NaN	NaN	NaN	NaN	NaN	NaN	NaN	NaN
792.657	NaN	NaN	NaN	NaN	NaN	NaN	NaN	NaN	NaN	NaN	NaN	NaN	NaN	NaN	0.00297262	0.00265112	0.00248228	0.00213038	0.00270131	0.00252437	0.00218708	0.00238655	0.00184306	0.00206813	0.00205741	0.00227653	0.00197375	0.00220835	0.00196679	0.00256252
793.255	NaN	NaN	NaN	NaN	NaN	NaN	NaN	NaN	NaN	NaN	NaN	NaN	NaN	NaN	NaN	NaN	NaN	NaN	NaN	NaN	NaN	NaN	NaN	NaN	NaN	NaN	NaN	0.00155765	NaN	NaN
793.364	NaN	NaN	NaN	NaN	NaN	NaN	NaN	NaN	NaN	NaN	NaN	NaN	NaN	NaN	NaN	NaN	NaN	0.00166739	NaN	NaN	NaN	NaN	NaN	NaN	NaN	NaN	NaN	NaN	NaN	NaN
793.632	NaN	NaN	NaN	NaN	NaN	NaN	NaN	NaN	NaN	NaN	NaN	NaN	NaN	NaN	NaN	0.00208153	0.00178341	0.0017504	0.00217097	0.00190492	0.0018028	0.00177444	0.00147912	0.00155468	0.00204219	0.00195406	NaN	0.00155374	0.00167472	0.0017746
793.999	NaN	NaN	NaN	NaN	NaN	NaN	NaN	NaN	NaN	NaN	NaN	NaN	NaN	NaN	NaN	NaN	NaN	NaN	NaN	NaN	NaN	NaN	NaN	NaN	NaN	NaN	NaN	NaN	0.00160203	NaN
794.443	NaN	NaN	NaN	NaN	NaN	NaN	NaN	NaN	NaN	NaN	NaN	NaN	NaN	NaN	NaN	NaN	0.0012666	NaN	0.00148342	NaN	0.00150224	0.00123615	0.00130126	0.00130618	NaN	NaN	0.00136444	NaN	0.00142167	NaN
794.893	NaN	NaN	NaN	NaN	NaN	NaN	NaN	NaN	NaN	NaN	NaN	NaN	NaN	NaN	NaN	NaN	0.00155063	0.00166232	NaN	0.00170648	0.00138468	NaN	NaN	0.00138766	0.00137127	0.0014635	NaN	NaN	NaN	NaN
795.225	NaN	NaN	NaN	NaN	NaN	NaN	NaN	NaN	NaN	NaN	NaN	NaN	NaN	NaN	NaN	NaN	NaN	NaN	NaN	NaN	NaN	NaN	NaN	0.00134647	NaN	NaN	NaN	NaN	NaN	NaN
795.464	NaN	NaN	NaN	NaN	0.0025068	NaN	NaN	0.00287537	NaN	NaN	NaN	NaN	NaN	NaN	NaN	0.00149622	0.00154549	0.00125329	0.00152429	NaN	0.00146808	0.00142152	0.00146226	NaN	NaN	0.00158283	0.00145995	0.00155373	0.00134356	NaN
795.775	NaN	NaN	NaN	NaN	NaN	NaN	NaN	NaN	NaN	NaN	NaN	NaN	NaN	NaN	NaN	NaN	NaN	NaN	NaN	0.00142486	NaN	0.00140446	NaN	NaN	0.00154218	NaN	NaN	NaN	NaN	NaN
795.996	NaN	NaN	NaN	NaN	NaN	NaN	NaN	NaN	NaN	NaN	NaN	NaN	NaN	NaN	NaN	0.00138348	NaN	NaN	NaN	NaN	NaN	NaN	0.00148114	0.0014389	NaN	NaN	NaN	NaN	0.00139164	0.00127978
796.342	NaN	NaN	NaN	NaN	NaN	NaN	NaN	NaN	NaN	NaN	NaN	NaN	NaN	NaN	NaN	NaN	0.00142922	NaN	NaN	0.00138052	NaN	NaN	0.0016908	NaN	0.00145224	NaN	NaN	0.00176072	NaN	NaN
796.887	NaN	NaN	NaN	NaN	NaN	NaN	NaN	NaN	NaN	NaN	NaN	NaN	NaN	0.00296374	NaN	0.00145401	NaN	0.00188552	0.00177471	0.00216775	0.00189115	0.00234337	0.00162592	0.00253552	0.00191557	0.00244596	0.00183997	0.00171637	0.0015407	0.00172515
797.553	NaN	NaN	NaN	NaN	NaN	NaN	NaN	NaN	NaN	NaN	NaN	NaN	NaN	NaN	NaN	0.00166238	0.00132505	0.00145178	0.00158129	0.00170496	0.00160789	0.00206719	0.00193747	0.00154205	0.00152285	NaN	0.00145625	0.00176993	0.00143948	0.00138523
797.951	NaN	NaN	NaN	NaN	NaN	NaN	NaN	NaN	NaN	NaN	NaN	NaN	NaN	NaN	NaN	NaN	NaN	NaN	NaN	NaN	0.001475	NaN	NaN	NaN	NaN	NaN	NaN	NaN	NaN	0.00130299
798.133	NaN	NaN	NaN	NaN	NaN	NaN	NaN	NaN	NaN	NaN	NaN	NaN	NaN	NaN	NaN	NaN	0.00142056	NaN	NaN	NaN	NaN	NaN	NaN	NaN	NaN	NaN	NaN	0.00191788	NaN	NaN
798.444	NaN	NaN	NaN	NaN	NaN	NaN	NaN	0.00284325	NaN	NaN	NaN	NaN	NaN	NaN	NaN	0.00154835	NaN	0.00126448	0.00159113	0.001891	0.00179966	0.00132374	0.00149955	NaN	NaN	0.00155051	NaN	NaN	NaN	NaN
798.906	NaN	NaN	NaN	NaN	NaN	NaN	NaN	NaN	NaN	NaN	NaN	NaN	NaN	NaN	NaN	NaN	0.00150914	0.00141364	0.00150871	NaN	NaN	0.00124073	NaN	0.0014419	0.00122001	NaN	0.00153833	0.00147134	NaN	0.00132708
799.21	NaN	NaN	NaN	NaN	NaN	NaN	NaN	NaN	NaN	NaN	NaN	NaN	NaN	NaN	NaN	NaN	NaN	NaN	NaN	NaN	0.00145837	NaN	NaN	NaN	NaN	NaN	NaN	NaN	NaN	NaN
799.374	NaN	NaN	NaN	NaN	NaN	NaN	NaN	NaN	NaN	NaN	NaN	NaN	NaN	NaN	NaN	NaN	NaN	NaN	NaN	NaN	NaN	0.00120009	0.00192757	0.00157759	NaN	NaN	0.001644	NaN	NaN	0.00147618
799.628	NaN	NaN	NaN	NaN	NaN	NaN	NaN	NaN	NaN	NaN	NaN	NaN	NaN	NaN	NaN	0.0014319	NaN	0.00168444	0.00133747	0.00132921	0.00143872	NaN	NaN	0.00157366	NaN	NaN	NaN	0.00230282	NaN	NaN
799.992	NaN	NaN	NaN	NaN	NaN	NaN	NaN	NaN	NaN	NaN	NaN	NaN	NaN	NaN	NaN	0.00141718	0.00133335	NaN	NaN	NaN	NaN	0.00148551	NaN	NaN	0.00157847	NaN	NaN	0.00153771	NaN	NaN
800.38	NaN	NaN	NaN	NaN	NaN	NaN	NaN	NaN	NaN	NaN	NaN	NaN	NaN	NaN	NaN	NaN	NaN	NaN	0.00150108	0.00146571	0.00131577	0.00152094	0.00143519	NaN	NaN	NaN	NaN	NaN	0.00126575	NaN
800.756	NaN	NaN	NaN	NaN	NaN	NaN	NaN	NaN	NaN	NaN	NaN	NaN	NaN	NaN	NaN	NaN	NaN	NaN	NaN	NaN	NaN	0.00131617	NaN	0.00126945	NaN	NaN	NaN	NaN	NaN	0.00123054
801.142	0.00527893	NaN	0.00395876	NaN	0.00327598	0.00390876	0.00341795	0.00280209	NaN	0.00318381	0.00399906	NaN	NaN	0.00355248	NaN	NaN	NaN	0.00131572	0.00171735	NaN	NaN	NaN	0.00137846	NaN	0.00135488	NaN	0.00132293	NaN	NaN	NaN
801.499	NaN	NaN	NaN	NaN	NaN	NaN	NaN	NaN	NaN	NaN	NaN	NaN	NaN	NaN	NaN	0.00149574	0.00122199	NaN	NaN	NaN	NaN	0.00169969	NaN	NaN	0.00166714	0.00131713	NaN	0.00166361	0.00174039	0.00154587
801.989	NaN	NaN	NaN	NaN	NaN	NaN	NaN	NaN	NaN	NaN	NaN	NaN	NaN	NaN	NaN	NaN	NaN	NaN	0.00151067	0.00149947	0.00169549	NaN	0.00165332	0.00165534	NaN	NaN	0.00130989	NaN	NaN	NaN
802.366	NaN	NaN	NaN	NaN	NaN	NaN	NaN	NaN	NaN	NaN	NaN	NaN	NaN	NaN	NaN	0.00153367	NaN	0.00145952	NaN	0.00148888	NaN	NaN	0.00150813	NaN	NaN	NaN	NaN	0.00180822	NaN	NaN
802.822	NaN	NaN	NaN	NaN	NaN	NaN	NaN	NaN	NaN	NaN	NaN	NaN	NaN	NaN	NaN	NaN	0.00136981	0.00164873	0.00143768	NaN	0.00203578	0.00151347	NaN	NaN	0.00140982	0.00141998	0.00138562	0.00139227	0.00133287	0.00122794
803.225	NaN	NaN	NaN	NaN	0.00324088	NaN	NaN	NaN	NaN	NaN	NaN	NaN	NaN	NaN	NaN	NaN	NaN	NaN	NaN	NaN	NaN	NaN	NaN	NaN	NaN	NaN	NaN	NaN	NaN	NaN
803.453	NaN	NaN	NaN	NaN	NaN	NaN	NaN	NaN	NaN	NaN	NaN	NaN	NaN	NaN	NaN	NaN	0.00139502	NaN	0.00146699	NaN	0.00164944	NaN	0.00149186	NaN	0.00152075	NaN	0.00128623	0.00123978	NaN	NaN
803.737	NaN	NaN	NaN	NaN	NaN	NaN	NaN	NaN	NaN	NaN	NaN	NaN	NaN	NaN	NaN	0.00172599	NaN	0.00161929	NaN	0.00142962	NaN	0.00197955	0.00147805	0.00137937	NaN	0.00138233	0.00121139	0.00130314	0.00149066	0.00172013
804.4	NaN	NaN	NaN	NaN	NaN	NaN	NaN	NaN	NaN	NaN	NaN	NaN	NaN	NaN	NaN	NaN	0.001518	NaN	0.00155031	NaN	NaN	0.00155195	0.00131801	NaN	NaN	0.0013339	0.00125952	NaN	NaN	0.00142998
804.834	NaN	NaN	NaN	NaN	NaN	NaN	NaN	NaN	NaN	NaN	NaN	NaN	NaN	NaN	NaN	0.00170676	NaN	0.00185025	0.00151738	0.00145127	0.00173517	0.00149044	NaN	0.0016872	0.00138643	0.00143934	0.00142161	0.00155325	NaN	NaN
805.291	NaN	NaN	NaN	NaN	NaN	NaN	NaN	NaN	NaN	NaN	NaN	NaN	NaN	NaN	NaN	NaN	NaN	NaN	NaN	NaN	NaN	NaN	NaN	NaN	NaN	NaN	0.00135115	NaN	NaN	NaN
805.551	NaN	NaN	NaN	NaN	NaN	NaN	NaN	0.00301736	NaN	NaN	NaN	NaN	NaN	NaN	NaN	0.00170336	0.00141857	0.00179045	NaN	0.00170256	0.00169399	NaN	0.00137369	0.00168369	0.00158645	0.00142885	NaN	0.00123889	0.00167333	0.00156736
805.846	NaN	NaN	NaN	NaN	NaN	NaN	NaN	NaN	NaN	NaN	NaN	NaN	NaN	NaN	NaN	NaN	NaN	0.00162234	NaN	NaN	NaN	NaN	NaN	NaN	NaN	NaN	NaN	NaN	NaN	NaN
806.067	NaN	NaN	NaN	NaN	NaN	NaN	NaN	NaN	NaN	NaN	NaN	NaN	NaN	NaN	NaN	NaN	NaN	NaN	0.00147484	NaN	NaN	NaN	0.00148346	NaN	NaN	0.00129947	NaN	0.00125066	NaN	NaN
806.512	NaN	NaN	NaN	NaN	0.00256396	NaN	NaN	NaN	NaN	NaN	NaN	NaN	NaN	NaN	NaN	0.0015513	0.00147446	0.00178284	NaN	0.0014441	NaN	NaN	NaN	0.00133337	0.00171027	NaN	0.00139336	0.00130523	NaN	NaN
806.873	NaN	NaN	NaN	NaN	NaN	NaN	NaN	NaN	NaN	NaN	NaN	NaN	NaN	NaN	NaN	NaN	NaN	NaN	0.00141668	NaN	NaN	NaN	NaN	NaN	0.00135542	NaN	0.00131264	NaN	NaN	NaN
807.21	NaN	NaN	NaN	NaN	NaN	NaN	NaN	NaN	NaN	NaN	NaN	NaN	NaN	NaN	0.00234945	0.0014547	0.00141088	NaN	0.00155027	NaN	NaN	NaN	0.0014769	0.00127168	0.00153382	NaN	NaN	NaN	NaN	0.00143407
807.602	NaN	NaN	NaN	NaN	NaN	NaN	NaN	NaN	NaN	NaN	NaN	NaN	NaN	NaN	NaN	0.00168934	0.0013908	0.00135188	NaN	0.00148469	0.00144064	0.00165589	NaN	NaN	NaN	0.00160337	NaN	0.00139267	0.00125594	0.00171654
807.924	NaN	NaN	NaN	NaN	NaN	NaN	NaN	NaN	NaN	NaN	NaN	NaN	NaN	NaN	NaN	0.00159662	NaN	NaN	NaN	NaN	NaN	NaN	0.00137889	NaN	NaN	NaN	NaN	NaN	NaN	NaN
808.211	NaN	NaN	NaN	NaN	NaN	NaN	NaN	NaN	NaN	NaN	NaN	NaN	NaN	NaN	NaN	0.00145552	NaN	0.0016242	0.00144894	NaN	NaN	NaN	NaN	0.00129145	NaN	0.00139269	NaN	0.00132071	NaN	NaN
808.57	NaN	NaN	NaN	NaN	NaN	NaN	NaN	NaN	NaN	NaN	NaN	NaN	NaN	NaN	NaN	NaN	NaN	NaN	0.00171416	NaN	0.00136474	NaN	NaN	NaN	NaN	NaN	NaN	NaN	0.00161763	NaN
808.75	NaN	NaN	NaN	NaN	NaN	NaN	NaN	NaN	NaN	NaN	NaN	NaN	NaN	NaN	NaN	NaN	NaN	NaN	NaN	NaN	NaN	NaN	NaN	NaN	NaN	0.00170933	NaN	0.00134265	NaN	NaN
809.089	NaN	NaN	NaN	NaN	0.00272584	NaN	NaN	NaN	NaN	NaN	NaN	NaN	NaN	NaN	NaN	0.00141495	NaN	NaN	0.00170647	0.00151255	0.00135339	0.00131043	NaN	NaN	0.00157248	NaN	0.00127659	0.00177391	NaN	NaN
809.703	NaN	NaN	NaN	NaN	0.00256396	NaN	NaN	NaN	NaN	NaN	NaN	NaN	NaN	0.00310732	NaN	0.0013978	NaN	NaN	0.0015274	0.00153694	0.00155621	NaN	NaN	0.00151569	0.00134724	0.00130509	0.00141453	0.00143261	NaN	0.00145932
810.266	NaN	NaN	NaN	NaN	0.00259906	NaN	NaN	NaN	NaN	NaN	NaN	NaN	NaN	NaN	NaN	NaN	0.00128409	0.00198686	NaN	NaN	0.00146304	0.0012939	NaN	NaN	0.00150904	0.00147423	NaN	NaN	0.00127505	0.00138415
810.595	NaN	NaN	NaN	NaN	NaN	NaN	NaN	NaN	NaN	NaN	NaN	NaN	NaN	NaN	NaN	NaN	NaN	NaN	0.00142187	NaN	NaN	NaN	0.00157201	NaN	0.00150134	NaN	NaN	NaN	NaN	NaN
810.836	NaN	NaN	NaN	NaN	NaN	NaN	NaN	NaN	NaN	NaN	NaN	NaN	NaN	NaN	NaN	NaN	0.00136477	0.00165523	NaN	NaN	NaN	NaN	NaN	NaN	NaN	0.00172714	NaN	NaN	NaN	NaN
811.332	NaN	NaN	NaN	NaN	NaN	NaN	NaN	NaN	0.00345354	NaN	NaN	NaN	NaN	NaN	NaN	0.00154899	0.00148225	0.00145698	0.00154356	NaN	0.00159919	0.00174164	0.001882	0.00165914	NaN	NaN	0.001468	0.00185203	0.00187766	0.00151224
811.883	NaN	NaN	NaN	NaN	NaN	NaN	NaN	NaN	NaN	NaN	NaN	NaN	NaN	NaN	NaN	0.0016426	NaN	NaN	0.00152849	0.0015414	NaN	NaN	0.00154413	0.00137932	0.00162237	0.00161194	0.00169076	0.0014259	NaN	NaN
812.536	NaN	NaN	NaN	NaN	NaN	NaN	NaN	NaN	NaN	NaN	NaN	NaN	NaN	NaN	NaN	0.00173434	0.00161629	NaN	NaN	NaN	0.0014756	0.00139358	NaN	0.00129263	0.00185534	NaN	NaN	0.00171621	0.00156571	0.0016068
813.01	NaN	NaN	NaN	NaN	NaN	NaN	NaN	NaN	NaN	NaN	NaN	NaN	NaN	NaN	NaN	NaN	NaN	0.00169619	NaN	0.00144488	NaN	0.00159385	NaN	NaN	NaN	NaN	0.00161686	0.00141541	NaN	0.00159969
813.503	NaN	NaN	NaN	NaN	0.0027929	NaN	NaN	NaN	NaN	NaN	NaN	NaN	NaN	NaN	NaN	0.00171966	0.00125747	0.00145767	0.00163268	NaN	0.00201015	0.00119018	0.00126835	0.00136526	NaN	NaN	NaN	NaN	NaN	NaN
813.807	NaN	NaN	NaN	NaN	NaN	NaN	NaN	NaN	NaN	NaN	NaN	NaN	NaN	NaN	NaN	NaN	NaN	NaN	NaN	NaN	NaN	0.00117313	NaN	NaN	NaN	NaN	0.00153044	0.00139467	0.00139252	NaN
814.294	NaN	NaN	NaN	NaN	0.00268818	NaN	NaN	NaN	NaN	NaN	NaN	NaN	NaN	NaN	0.00261162	0.0014693	NaN	NaN	NaN	0.00129304	0.00130368	NaN	NaN	NaN	0.00157757	0.00130551	0.00147836	NaN	0.00143965	0.00133311
814.796	NaN	NaN	NaN	NaN	NaN	NaN	NaN	NaN	NaN	NaN	NaN	NaN	NaN	NaN	NaN	NaN	0.00141183	NaN	0.00130094	NaN	NaN	0.00128029	NaN	NaN	NaN	NaN	0.00122473	NaN	NaN	NaN
815.308	NaN	NaN	NaN	NaN	NaN	NaN	NaN	NaN	NaN	NaN	NaN	NaN	NaN	NaN	NaN	0.00169214	0.00168777	0.00154446	0.00138951	NaN	0.00170476	0.00168141	NaN	0.00136387	0.00149173	NaN	0.00131365	0.00157505	0.00167867	0.00152551
815.93	NaN	NaN	NaN	NaN	NaN	NaN	NaN	0.00280209	NaN	NaN	NaN	NaN	NaN	NaN	NaN	NaN	NaN	0.00143569	0.00161088	0.00151814	NaN	NaN	NaN	NaN	0.00157279	NaN	0.00162314	0.0013704	0.00166196	0.00166306
816.361	NaN	NaN	NaN	NaN	NaN	NaN	NaN	NaN	NaN	NaN	NaN	NaN	NaN	NaN	NaN	NaN	0.00140246	0.00136023	NaN	0.00141543	0.00143446	0.0015512	NaN	NaN	0.001504	NaN	0.00155963	NaN	NaN	0.00177712
816.648	0.0038407	NaN	0.00395974	NaN	NaN	NaN	NaN	NaN	NaN	NaN	NaN	NaN	NaN	NaN	NaN	0.00150999	NaN	NaN	NaN	NaN	NaN	NaN	0.00136812	NaN	0.00165183	NaN	NaN	NaN	0.00157698	NaN
816.992	NaN	NaN	NaN	NaN	NaN	NaN	NaN	NaN	NaN	NaN	NaN	NaN	NaN	NaN	NaN	NaN	0.00165776	NaN	NaN	0.00161488	NaN	NaN	NaN	NaN	NaN	NaN	0.00132549	0.00163009	NaN	NaN
817.475	NaN	NaN	NaN	NaN	0.00288516	NaN	NaN	NaN	NaN	NaN	NaN	NaN	NaN	NaN	0.00234945	0.00157838	NaN	0.00155076	0.00148987	0.0016793	0.00166691	0.00129601	0.00129334	NaN	NaN	NaN	0.00140009	NaN	0.00161092	0.00150755
817.835	NaN	NaN	NaN	NaN	NaN	NaN	NaN	NaN	NaN	NaN	NaN	NaN	NaN	NaN	NaN	NaN	0.00161936	NaN	NaN	NaN	0.00186031	NaN	NaN	NaN	0.00151449	0.00140372	NaN	0.00131315	NaN	NaN
818.234	NaN	NaN	NaN	NaN	NaN	NaN	NaN	NaN	NaN	NaN	NaN	NaN	NaN	NaN	NaN	0.00153457	0.00148951	NaN	NaN	NaN	NaN	NaN	0.0013799	NaN	0.00178431	NaN	NaN	NaN	0.00166362	NaN
818.634	NaN	NaN	NaN	NaN	NaN	NaN	NaN	NaN	0.00360761	NaN	NaN	NaN	NaN	NaN	NaN	0.00148199	0.00167191	0.00178359	0.0015412	0.00158801	NaN	0.00137837	0.00169163	0.00183734	0.001612	0.00140722	0.0015892	0.00141579	0.00148587	0.00176712
818.953	NaN	NaN	NaN	NaN	NaN	NaN	NaN	NaN	NaN	NaN	NaN	NaN	NaN	NaN	NaN	NaN	NaN	NaN	NaN	NaN	NaN	NaN	NaN	NaN	NaN	0.00146837	NaN	NaN	NaN	NaN
819.296	NaN	NaN	NaN	NaN	NaN	NaN	NaN	NaN	NaN	NaN	NaN	NaN	NaN	NaN	NaN	NaN	NaN	NaN	NaN	NaN	NaN	NaN	NaN	NaN	NaN	NaN	NaN	0.00139018	NaN	NaN
819.6	NaN	NaN	NaN	NaN	NaN	NaN	NaN	0.00299407	0.00370652	NaN	0.00251294	0.00369231	NaN	NaN	NaN	0.00242195	0.00221042	0.00218202	0.00211771	0.00213948	0.00211482	0.00207461	0.00180456	0.0024628	0.00232927	0.00158677	0.00214521	0.00177694	0.0022606	0.00209408
820.589	NaN	NaN	NaN	NaN	NaN	NaN	NaN	NaN	NaN	NaN	0.00272511	NaN	NaN	NaN	NaN	0.0014709	0.00192707	0.00141857	NaN	0.00164243	0.00156602	NaN	NaN	0.00156575	0.0015714	0.00147357	0.00172423	0.00139649	0.00149514	0.00188892
820.966	NaN	NaN	NaN	NaN	NaN	NaN	NaN	NaN	NaN	NaN	NaN	NaN	NaN	NaN	NaN	NaN	NaN	NaN	0.00158823	NaN	NaN	0.00146618	NaN	0.00147387	NaN	NaN	NaN	NaN	NaN	NaN
821.343	NaN	NaN	NaN	NaN	0.00257775	NaN	NaN	NaN	NaN	NaN	NaN	NaN	NaN	NaN	NaN	NaN	NaN	0.00166836	NaN	NaN	NaN	NaN	NaN	NaN	0.00142117	NaN	NaN	0.00129583	NaN	NaN
821.534	NaN	NaN	NaN	NaN	NaN	NaN	NaN	NaN	NaN	NaN	NaN	NaN	NaN	NaN	NaN	0.00172782	NaN	NaN	NaN	NaN	NaN	NaN	0.00163643	0.00144169	NaN	0.0014722	NaN	NaN	NaN	0.00196547
821.785	NaN	NaN	NaN	NaN	NaN	NaN	NaN	NaN	NaN	NaN	NaN	NaN	NaN	NaN	NaN	NaN	0.00151684	NaN	0.00148211	0.00147576	0.00170633	NaN	NaN	NaN	NaN	0.00130668	NaN	0.00142093	NaN	NaN
821.972	NaN	NaN	NaN	NaN	NaN	NaN	NaN	NaN	NaN	NaN	NaN	NaN	NaN	NaN	NaN	NaN	NaN	NaN	NaN	NaN	NaN	NaN	NaN	0.00173404	NaN	NaN	NaN	NaN	0.0016168	NaN
822.183	NaN	NaN	NaN	NaN	NaN	NaN	NaN	NaN	NaN	NaN	NaN	NaN	NaN	NaN	NaN	NaN	NaN	0.00191052	0.0012897	NaN	NaN	0.00135093	0.00168413	NaN	0.00123771	NaN	NaN	NaN	NaN	NaN
822.394	NaN	NaN	NaN	NaN	NaN	NaN	NaN	NaN	NaN	NaN	NaN	NaN	NaN	NaN	NaN	NaN	0.00134134	NaN	NaN	NaN	0.00134828	NaN	NaN	NaN	NaN	NaN	NaN	NaN	NaN	NaN
822.596	NaN	NaN	NaN	NaN	NaN	NaN	NaN	NaN	NaN	NaN	NaN	NaN	NaN	NaN	NaN	0.00183681	NaN	NaN	0.00150676	NaN	NaN	NaN	NaN	NaN	NaN	NaN	0.00170287	0.00147577	NaN	0.00128548
822.938	NaN	NaN	NaN	NaN	NaN	NaN	NaN	NaN	NaN	NaN	NaN	NaN	NaN	0.00322837	NaN	NaN	0.00124089	0.00156557	NaN	0.00148203	0.00141115	0.00160422	0.00151239	NaN	0.00138743	NaN	NaN	0.00125706	0.0015331	NaN
823.426	NaN	NaN	NaN	NaN	NaN	NaN	NaN	NaN	NaN	NaN	NaN	NaN	NaN	NaN	NaN	0.00141494	NaN	NaN	0.0016737	NaN	NaN	0.00146714	0.00171381	0.00139795	NaN	NaN	NaN	NaN	0.00166766	0.00158266
823.695	NaN	NaN	NaN	NaN	NaN	NaN	NaN	NaN	NaN	NaN	NaN	NaN	NaN	NaN	NaN	0.00162703	0.00161691	0.0014157	NaN	0.00157624	NaN	NaN	NaN	NaN	0.00147872	0.00129238	0.00127372	0.00134392	NaN	NaN
823.944	NaN	NaN	NaN	NaN	NaN	NaN	NaN	NaN	NaN	NaN	NaN	NaN	NaN	NaN	NaN	NaN	NaN	NaN	NaN	NaN	NaN	NaN	NaN	0.00152844	NaN	NaN	NaN	NaN	NaN	NaN
824.139	NaN	NaN	NaN	NaN	NaN	NaN	NaN	NaN	NaN	NaN	NaN	NaN	NaN	NaN	NaN	NaN	NaN	NaN	NaN	NaN	NaN	0.00127127	NaN	NaN	NaN	0.00170741	NaN	NaN	NaN	NaN
824.402	NaN	NaN	NaN	NaN	NaN	NaN	NaN	NaN	NaN	NaN	NaN	NaN	NaN	NaN	NaN	0.00190853	0.00139264	0.00150099	NaN	0.00137912	0.00144536	0.00134532	0.00140085	NaN	0.00148645	NaN	0.00146699	0.00128231	0.00146055	0.00163172
824.716	NaN	NaN	NaN	NaN	NaN	NaN	NaN	NaN	NaN	NaN	NaN	NaN	NaN	NaN	NaN	NaN	NaN	NaN	NaN	NaN	NaN	NaN	NaN	NaN	0.00144616	NaN	NaN	NaN	NaN	NaN
824.967	NaN	NaN	NaN	NaN	NaN	NaN	NaN	NaN	NaN	NaN	NaN	NaN	NaN	NaN	NaN	NaN	NaN	0.0017416	NaN	NaN	NaN	0.0016741	NaN	0.00160793	0.00149044	0.00180619	0.00136098	NaN	NaN	NaN
825.268	NaN	NaN	NaN	NaN	NaN	NaN	NaN	NaN	NaN	NaN	NaN	NaN	NaN	NaN	NaN	NaN	0.00178302	NaN	NaN	NaN	NaN	NaN	NaN	NaN	NaN	NaN	NaN	NaN	NaN	NaN
825.648	NaN	NaN	NaN	NaN	NaN	NaN	NaN	NaN	NaN	NaN	NaN	NaN	NaN	0.00370266	NaN	0.00179242	NaN	NaN	0.00155438	0.0014131	NaN	NaN	0.00127189	0.00161327	NaN	0.00142309	NaN	0.00124606	0.00133132	NaN
826.219	NaN	NaN	NaN	NaN	NaN	NaN	NaN	NaN	NaN	NaN	NaN	NaN	NaN	NaN	NaN	0.00144853	0.00141271	0.00128897	NaN	NaN	NaN	0.00145679	0.00158443	0.0014535	0.00150927	NaN	0.00157724	NaN	NaN	0.00150495
826.733	NaN	NaN	NaN	NaN	NaN	NaN	NaN	0.00315312	NaN	NaN	NaN	NaN	NaN	NaN	NaN	NaN	0.00160867	NaN	0.00134409	NaN	NaN	0.00142222	NaN	NaN	NaN	NaN	NaN	0.00128819	0.00123934	NaN
826.991	NaN	NaN	NaN	NaN	NaN	NaN	NaN	NaN	NaN	NaN	NaN	NaN	NaN	NaN	NaN	NaN	NaN	0.00146288	0.00140362	NaN	0.00131762	NaN	0.00206018	NaN	0.00147812	NaN	NaN	NaN	NaN	NaN
827.417	NaN	NaN	NaN	NaN	NaN	NaN	NaN	NaN	NaN	NaN	NaN	NaN	NaN	NaN	NaN	0.00172632	0.00165818	0.00133199	0.00161422	0.00177596	0.0014996	0.0017079	NaN	0.00139795	0.00148316	0.00168406	0.00161587	0.00123523	0.00134319	NaN
827.853	NaN	NaN	NaN	NaN	NaN	NaN	NaN	NaN	NaN	NaN	NaN	NaN	NaN	NaN	NaN	NaN	NaN	0.00173366	NaN	NaN	0.00133847	NaN	0.00130912	0.0013081	NaN	NaN	0.00128245	NaN	NaN	0.00156481
828.247	NaN	NaN	NaN	NaN	NaN	NaN	NaN	NaN	NaN	NaN	NaN	NaN	NaN	NaN	NaN	0.00165724	0.00148767	NaN	NaN	NaN	NaN	NaN	NaN	0.00160896	0.00156121	NaN	NaN	NaN	0.00138957	NaN
828.722	NaN	NaN	NaN	NaN	NaN	NaN	NaN	NaN	NaN	NaN	NaN	NaN	NaN	NaN	NaN	0.00183312	0.00127051	0.00145279	0.00135922	0.0015114	0.00140156	0.00153824	0.001745	NaN	0.00161818	0.00160617	0.00137705	NaN	NaN	0.00124666
829.039	NaN	NaN	NaN	NaN	NaN	NaN	NaN	NaN	NaN	NaN	NaN	NaN	NaN	NaN	NaN	NaN	NaN	NaN	NaN	NaN	NaN	0.00126176	NaN	NaN	NaN	NaN	NaN	NaN	NaN	NaN
829.381	NaN	NaN	NaN	NaN	NaN	NaN	NaN	NaN	NaN	NaN	NaN	NaN	NaN	NaN	NaN	NaN	NaN	NaN	0.00172003	0.00161543	0.00170635	0.00164966	0.0014594	NaN	0.00163819	NaN	NaN	0.00127018	NaN	NaN
829.64	NaN	NaN	0.00311958	NaN	NaN	NaN	NaN	NaN	NaN	NaN	0.00289598	NaN	NaN	NaN	NaN	0.00153739	0.00140956	0.00187693	NaN	NaN	NaN	0.00128266	0.00155159	0.00173898	NaN	0.00188623	NaN	NaN	0.00151467	0.00125193
830.048	NaN	NaN	NaN	NaN	NaN	NaN	NaN	NaN	NaN	NaN	NaN	NaN	NaN	NaN	NaN	NaN	0.0017422	NaN	0.0014715	0.00163022	0.00127636	NaN	NaN	0.00127674	0.00156737	0.00166966	0.00146299	NaN	0.00129033	0.00132664
830.329	NaN	NaN	NaN	NaN	NaN	NaN	NaN	NaN	NaN	NaN	NaN	NaN	NaN	NaN	NaN	NaN	NaN	NaN	0.00145877	NaN	NaN	0.00142617	NaN	NaN	NaN	NaN	NaN	NaN	NaN	NaN
830.571	NaN	NaN	NaN	NaN	NaN	NaN	NaN	NaN	NaN	NaN	NaN	NaN	NaN	NaN	NaN	0.00163809	NaN	NaN	NaN	0.00162153	NaN	NaN	0.00140543	NaN	NaN	NaN	NaN	NaN	NaN	NaN
830.923	NaN	NaN	NaN	NaN	NaN	NaN	NaN	NaN	NaN	NaN	NaN	NaN	NaN	NaN	NaN	NaN	NaN	0.00144171	NaN	NaN	NaN	0.00157949	0.00167367	0.00158625	NaN	0.00156552	NaN	NaN	NaN	NaN
831.58	NaN	NaN	NaN	NaN	NaN	NaN	NaN	NaN	NaN	NaN	NaN	NaN	NaN	NaN	0.00234945	0.00166084	0.0013497	0.001674	0.00163736	0.00193863	0.00175105	0.00168262	NaN	0.00159945	0.00184072	0.00198446	0.00153442	0.00120508	0.00125278	0.00136582
832.124	NaN	NaN	NaN	NaN	NaN	NaN	NaN	NaN	NaN	NaN	NaN	NaN	NaN	NaN	NaN	NaN	NaN	NaN	NaN	0.00163129	NaN	NaN	NaN	NaN	NaN	NaN	0.00127754	NaN	NaN	NaN
832.267	NaN	NaN	NaN	NaN	NaN	NaN	NaN	NaN	NaN	NaN	NaN	NaN	NaN	NaN	NaN	NaN	NaN	NaN	0.00146511	NaN	NaN	NaN	0.00157251	0.00129626	0.001912	NaN	NaN	NaN	NaN	NaN
832.537	0.00625991	0.00690693	0.00721744	0.0117689	0.00784489	0.00662238	0.0151678	0.0148392	0.0144007	0.0153123	0.0214865	0.0184168	0.0146819	0.0182189	0.0172633	0.00166773	NaN	0.00162269	NaN	0.00162246	0.00146129	0.00130074	0.00156964	0.00157782	NaN	NaN	0.00124694	0.00140576	0.00135138	NaN
833.058	NaN	NaN	NaN	NaN	NaN	NaN	NaN	NaN	NaN	NaN	NaN	NaN	NaN	NaN	NaN	NaN	NaN	NaN	NaN	NaN	NaN	0.00133614	NaN	NaN	NaN	NaN	NaN	NaN	NaN	NaN
833.602	0.0521567	0.0521499	0.0443722	0.0598388	0.0527872	0.0438144	0.0763164	0.0736186	0.0621179	0.0754826	0.0832539	0.0806771	0.069767	0.0750025	0.0781027	0.0019529	0.00195908	0.00231743	0.00226148	0.00218226	0.00222878	0.00221002	0.00219827	0.00206345	0.00194388	0.00198583	0.00232371	0.00217563	0.00217449	0.00211566
834.201	NaN	NaN	NaN	NaN	NaN	NaN	NaN	NaN	NaN	NaN	NaN	NaN	NaN	NaN	NaN	NaN	0.00130555	NaN	NaN	NaN	NaN	NaN	NaN	0.00175613	NaN	NaN	0.00148881	NaN	NaN	NaN
834.537	0.0220446	0.0231345	0.021285	0.0313782	0.0279417	0.0217324	0.0452349	0.0431646	0.0369284	0.0455184	0.0531057	0.0481796	0.0417419	0.0449817	0.0468139	0.00210891	NaN	0.00154955	0.00176417	0.00176333	0.00143229	0.00228981	0.00158981	NaN	0.00159215	0.00173097	0.00147359	0.00172188	0.0017006	0.00156498
834.96	NaN	NaN	NaN	NaN	NaN	NaN	NaN	NaN	NaN	NaN	NaN	NaN	NaN	NaN	NaN	NaN	NaN	NaN	NaN	0.00138063	NaN	NaN	NaN	0.0013961	NaN	NaN	NaN	NaN	NaN	NaN
835.539	0.00858348	0.00676614	0.00703368	0.00852526	0.00662631	0.00632105	0.0118551	0.0122898	0.0113412	0.0144186	0.0179142	0.015383	0.013059	0.0143335	0.0151788	0.0024516	0.00223641	0.00243662	0.00190204	0.00241372	0.00210586	0.00238078	0.00242643	0.00215546	0.0020252	0.00237637	0.00235197	0.00167215	0.00239732	0.00258949
836.252	NaN	NaN	NaN	NaN	NaN	NaN	NaN	NaN	NaN	NaN	NaN	NaN	NaN	NaN	NaN	NaN	NaN	NaN	NaN	NaN	NaN	NaN	NaN	NaN	0.00180066	NaN	NaN	NaN	NaN	NaN
836.579	0.00430644	NaN	NaN	NaN	0.00323517	NaN	NaN	0.00311334	NaN	0.00342054	0.00419271	NaN	NaN	NaN	0.00407189	0.00183148	0.00129391	0.00152333	0.00153538	0.00151486	0.00153994	0.00142573	0.00161632	0.00158415	0.00179775	0.00184654	0.00186279	0.00148946	0.00126093	0.00157686
837.061	NaN	NaN	NaN	NaN	NaN	NaN	NaN	NaN	NaN	NaN	NaN	NaN	NaN	NaN	NaN	NaN	NaN	NaN	NaN	0.00172584	NaN	NaN	0.00143606	NaN	NaN	NaN	NaN	NaN	NaN	NaN
837.428	NaN	NaN	NaN	NaN	NaN	NaN	NaN	NaN	NaN	NaN	0.00302037	NaN	NaN	NaN	0.00249779	NaN	0.00155346	0.00157734	0.00132888	0.00156892	NaN	0.00162734	NaN	NaN	0.00187809	0.00162083	0.00160582	NaN	0.00162751	NaN
837.686	NaN	NaN	NaN	NaN	NaN	NaN	NaN	NaN	NaN	NaN	NaN	NaN	NaN	NaN	NaN	0.00170956	NaN	NaN	NaN	NaN	NaN	0.00162597	0.00167535	NaN	NaN	NaN	0.00161456	NaN	NaN	NaN
837.985	NaN	NaN	NaN	NaN	NaN	NaN	NaN	NaN	NaN	NaN	NaN	NaN	NaN	NaN	NaN	NaN	NaN	NaN	NaN	NaN	NaN	NaN	NaN	0.00161465	NaN	NaN	NaN	NaN	NaN	NaN
838.333	NaN	NaN	NaN	NaN	NaN	NaN	NaN	NaN	NaN	NaN	NaN	NaN	NaN	NaN	NaN	NaN	0.00133461	NaN	NaN	NaN	0.00174665	NaN	0.00212252	0.00164147	NaN	NaN	NaN	NaN	NaN	NaN
838.553	NaN	NaN	NaN	NaN	NaN	NaN	NaN	NaN	NaN	NaN	NaN	NaN	NaN	NaN	NaN	NaN	NaN	NaN	NaN	NaN	NaN	0.00151244	NaN	NaN	NaN	NaN	NaN	NaN	NaN	0.0012555
838.842	NaN	NaN	NaN	NaN	NaN	NaN	NaN	NaN	NaN	NaN	NaN	NaN	NaN	NaN	NaN	0.00150385	0.00138711	0.00180282	0.00143104	0.00150072	NaN	0.00139233	0.00166836	0.00168102	0.00181158	NaN	0.00146653	0.00161643	0.00168321	0.00140202
839.226	NaN	NaN	NaN	NaN	NaN	NaN	NaN	NaN	NaN	NaN	NaN	NaN	NaN	NaN	NaN	NaN	NaN	NaN	NaN	NaN	NaN	NaN	NaN	NaN	0.00184064	0.00131316	0.00166854	NaN	NaN	NaN
839.542	NaN	NaN	NaN	NaN	NaN	NaN	NaN	0.00319428	NaN	NaN	NaN	NaN	NaN	NaN	NaN	0.00144006	0.00149124	0.00170575	NaN	0.00157351	0.00180247	0.00129141	0.00178021	0.00132568	NaN	NaN	0.00183076	NaN	NaN	0.00150215
839.867	NaN	NaN	NaN	NaN	NaN	NaN	NaN	NaN	NaN	NaN	NaN	NaN	NaN	NaN	NaN	NaN	NaN	NaN	NaN	NaN	NaN	0.0014603	NaN	NaN	NaN	NaN	NaN	0.00161095	0.00126881	NaN
840.085	NaN	NaN	NaN	NaN	NaN	NaN	NaN	NaN	NaN	NaN	NaN	NaN	NaN	NaN	NaN	NaN	NaN	NaN	NaN	NaN	NaN	NaN	0.00178389	NaN	NaN	NaN	NaN	NaN	NaN	NaN
840.404	NaN	NaN	0.00313338	NaN	NaN	NaN	NaN	NaN	NaN	NaN	NaN	NaN	NaN	NaN	NaN	0.00152686	NaN	0.00132658	0.00132499	0.00130339	NaN	NaN	NaN	0.00127026	0.00157695	NaN	0.00143637	0.00132588	0.00123116	NaN
840.788	NaN	NaN	NaN	NaN	NaN	NaN	NaN	NaN	NaN	NaN	NaN	NaN	NaN	NaN	NaN	NaN	0.00139685	NaN	NaN	0.0013804	0.00145138	NaN	NaN	NaN	0.00180245	NaN	NaN	NaN	NaN	0.00163455
840.972	NaN	NaN	NaN	NaN	NaN	NaN	NaN	NaN	NaN	0.00322275	NaN	NaN	NaN	NaN	NaN	NaN	NaN	NaN	NaN	NaN	NaN	NaN	NaN	NaN	NaN	NaN	NaN	0.00164341	NaN	NaN
841.28	NaN	NaN	NaN	NaN	NaN	NaN	NaN	NaN	NaN	NaN	NaN	NaN	NaN	NaN	NaN	0.00191288	NaN	NaN	0.00126641	NaN	NaN	NaN	0.00191682	0.00163946	NaN	NaN	0.00142477	NaN	0.00156987	NaN
841.682	NaN	NaN	NaN	NaN	NaN	NaN	NaN	NaN	NaN	NaN	NaN	NaN	NaN	NaN	NaN	NaN	NaN	0.00153781	0.00134182	0.00136316	0.00156726	NaN	NaN	0.0012878	0.0015151	0.0013975	NaN	NaN	NaN	0.00162434
842.369	NaN	NaN	NaN	NaN	NaN	NaN	NaN	0.00315312	NaN	NaN	NaN	NaN	NaN	NaN	NaN	NaN	0.00151496	0.00159457	NaN	0.00144764	0.00164097	0.0012518	0.00169305	NaN	0.00139455	0.00149439	0.00119878	NaN	0.00135555	0.00143534
842.843	NaN	NaN	NaN	NaN	NaN	NaN	NaN	NaN	NaN	NaN	NaN	NaN	NaN	NaN	NaN	NaN	NaN	0.00184608	NaN	NaN	NaN	NaN	NaN	NaN	0.00133164	NaN	NaN	0.00131575	NaN	NaN
843.046	NaN	NaN	NaN	NaN	NaN	NaN	NaN	NaN	NaN	NaN	NaN	NaN	NaN	NaN	NaN	NaN	NaN	NaN	NaN	NaN	NaN	NaN	NaN	0.00146568	NaN	NaN	NaN	NaN	NaN	0.00166572
843.242	NaN	NaN	NaN	NaN	NaN	NaN	NaN	NaN	NaN	NaN	NaN	NaN	NaN	NaN	NaN	NaN	NaN	NaN	NaN	NaN	NaN	0.00167956	0.00130087	NaN	NaN	NaN	0.00168253	NaN	0.00145654	NaN
843.605	NaN	NaN	NaN	NaN	NaN	NaN	NaN	NaN	NaN	NaN	NaN	NaN	NaN	NaN	NaN	0.0017677	0.00138007	0.00165147	0.00146731	0.00161328	0.00155343	NaN	0.00156021	0.00152435	0.00144877	NaN	0.00151438	0.00132829	NaN	0.001969
844.197	NaN	NaN	NaN	NaN	NaN	NaN	NaN	NaN	NaN	NaN	NaN	NaN	NaN	NaN	NaN	NaN	NaN	0.00180477	NaN	NaN	NaN	NaN	NaN	0.00178313	NaN	0.0015836	NaN	NaN	NaN	NaN
844.622	NaN	NaN	NaN	NaN	NaN	NaN	NaN	NaN	NaN	NaN	NaN	NaN	NaN	NaN	NaN	0.00160529	0.0016692	NaN	0.00125606	0.00166941	0.00156352	NaN	0.0015613	0.00132766	0.00139603	0.00158842	0.00175178	0.00144375	0.00128956	NaN
845.108	NaN	NaN	NaN	NaN	NaN	NaN	NaN	NaN	NaN	NaN	NaN	NaN	NaN	NaN	NaN	NaN	NaN	NaN	0.00159967	NaN	NaN	0.0015673	NaN	NaN	0.00156228	NaN	NaN	NaN	0.00142178	NaN
845.541	NaN	NaN	NaN	NaN	NaN	NaN	NaN	NaN	NaN	NaN	NaN	NaN	NaN	NaN	NaN	0.00203705	0.0016283	0.00204261	NaN	0.00137786	0.00183052	0.00153378	0.00139348	0.00147554	0.00129731	0.00168796	0.00146655	0.00140984	NaN	0.00161064
846.187	NaN	NaN	NaN	NaN	NaN	NaN	NaN	NaN	NaN	NaN	NaN	NaN	NaN	NaN	NaN	NaN	NaN	0.0015372	NaN	NaN	0.00157811	NaN	NaN	NaN	NaN	NaN	NaN	0.0015756	0.00147701	NaN
846.575	NaN	NaN	0.00317372	NaN	NaN	NaN	NaN	NaN	NaN	NaN	NaN	NaN	NaN	NaN	NaN	0.00149138	0.00176588	NaN	NaN	NaN	NaN	0.00161746	0.00180141	NaN	0.00130702	0.00178896	0.00239336	0.00137169	NaN	0.00162579
846.973	NaN	NaN	NaN	NaN	NaN	NaN	NaN	NaN	NaN	NaN	NaN	NaN	NaN	NaN	NaN	NaN	0.00142979	0.00177364	NaN	NaN	NaN	0.0016054	NaN	NaN	NaN	NaN	NaN	0.00140423	NaN	NaN
847.484	NaN	NaN	NaN	NaN	NaN	NaN	NaN	NaN	NaN	NaN	NaN	NaN	NaN	NaN	NaN	0.00171531	NaN	0.00175348	0.00141657	NaN	0.00156861	0.00150192	0.00141942	0.0018555	0.00135229	0.00155675	0.00159585	0.00139133	0.00171111	0.00154877
847.925	NaN	NaN	NaN	NaN	NaN	NaN	NaN	NaN	NaN	NaN	NaN	NaN	NaN	NaN	NaN	NaN	0.00179912	NaN	NaN	NaN	NaN	NaN	NaN	NaN	0.00128357	NaN	NaN	NaN	NaN	NaN
848.209	NaN	NaN	NaN	NaN	NaN	NaN	NaN	NaN	NaN	NaN	NaN	NaN	NaN	NaN	NaN	NaN	NaN	NaN	0.00153853	NaN	NaN	NaN	NaN	NaN	NaN	NaN	0.00123797	0.00154861	NaN	0.00138908
848.39	NaN	NaN	NaN	NaN	NaN	NaN	NaN	NaN	NaN	NaN	NaN	NaN	NaN	NaN	NaN	NaN	0.00157569	NaN	NaN	NaN	NaN	0.001358	NaN	NaN	NaN	NaN	NaN	NaN	0.00144332	NaN
848.71	NaN	NaN	NaN	NaN	NaN	NaN	NaN	NaN	NaN	NaN	NaN	NaN	NaN	NaN	NaN	0.00182608	NaN	0.00190207	0.00146157	0.00133007	NaN	0.00149276	0.00172452	0.00136041	NaN	0.00129884	0.00129276	0.0014225	NaN	0.00153102
848.981	NaN	NaN	NaN	NaN	NaN	NaN	NaN	NaN	NaN	NaN	NaN	NaN	NaN	NaN	NaN	NaN	NaN	NaN	NaN	NaN	NaN	NaN	NaN	NaN	NaN	NaN	0.00164174	NaN	NaN	NaN
849.395	NaN	NaN	0.00299267	NaN	0.0027929	NaN	NaN	NaN	NaN	NaN	NaN	NaN	NaN	NaN	NaN	0.0016321	0.00185881	0.00158208	0.00130376	0.0013164	0.00158452	0.00138664	0.00132898	0.00211992	0.00146254	0.00132988	NaN	0.00186972	0.00168266	0.00158249
849.857	NaN	NaN	NaN	NaN	NaN	NaN	NaN	NaN	NaN	NaN	NaN	NaN	NaN	NaN	NaN	NaN	NaN	NaN	NaN	NaN	NaN	0.00126137	NaN	NaN	0.00128633	NaN	0.00150481	NaN	NaN	0.00152968
850.155	NaN	NaN	NaN	NaN	NaN	NaN	NaN	NaN	NaN	NaN	NaN	NaN	NaN	NaN	NaN	NaN	NaN	0.00164864	0.00131735	NaN	NaN	0.00123255	NaN	0.00140382	NaN	0.00161605	NaN	NaN	NaN	NaN
850.403	NaN	NaN	NaN	NaN	NaN	NaN	NaN	NaN	NaN	NaN	NaN	NaN	NaN	NaN	NaN	NaN	NaN	NaN	NaN	0.00150687	NaN	NaN	NaN	NaN	NaN	NaN	NaN	0.00161895	NaN	NaN
850.839	NaN	NaN	NaN	NaN	NaN	NaN	NaN	NaN	NaN	NaN	NaN	NaN	NaN	NaN	NaN	0.00161623	0.00180946	0.00168673	NaN	NaN	NaN	0.00134159	NaN	NaN	NaN	NaN	NaN	NaN	NaN	0.00142997
851.404	NaN	NaN	NaN	NaN	NaN	NaN	NaN	NaN	NaN	NaN	NaN	NaN	NaN	NaN	NaN	0.00187591	NaN	NaN	0.00144822	0.00142501	NaN	NaN	NaN	0.00205265	NaN	0.00172184	0.0017897	NaN	NaN	0.00187143
851.782	NaN	NaN	NaN	NaN	0.00260163	NaN	NaN	NaN	NaN	NaN	NaN	NaN	NaN	NaN	NaN	NaN	0.0014498	NaN	NaN	NaN	0.00137198	NaN	0.00128368	0.00219927	NaN	NaN	NaN	0.0012928	0.00128423	NaN
852.078	NaN	NaN	NaN	NaN	NaN	NaN	NaN	NaN	NaN	NaN	NaN	NaN	NaN	NaN	NaN	0.00152677	NaN	0.0019811	NaN	NaN	NaN	0.00121488	NaN	NaN	NaN	NaN	0.0014891	0.00135089	NaN	NaN
852.306	NaN	NaN	NaN	NaN	NaN	NaN	NaN	NaN	NaN	NaN	NaN	NaN	NaN	NaN	NaN	NaN	0.0014453	NaN	NaN	NaN	NaN	NaN	0.00137623	NaN	NaN	NaN	NaN	NaN	0.00123694	NaN
852.516	NaN	NaN	NaN	NaN	NaN	NaN	NaN	NaN	NaN	NaN	NaN	NaN	NaN	NaN	NaN	NaN	NaN	NaN	NaN	NaN	NaN	NaN	NaN	0.00156935	NaN	NaN	NaN	NaN	NaN	NaN
852.895	NaN	NaN	NaN	NaN	NaN	NaN	NaN	NaN	NaN	NaN	NaN	NaN	NaN	NaN	NaN	0.00161755	0.00184649	NaN	0.00138063	0.00158662	0.00131927	NaN	0.00152303	0.00142475	0.00135206	0.00197629	0.00128056	0.00145398	0.00140064	0.00191593
853.251	NaN	NaN	NaN	NaN	NaN	NaN	NaN	NaN	NaN	NaN	NaN	NaN	NaN	NaN	NaN	NaN	NaN	NaN	NaN	NaN	NaN	NaN	NaN	NaN	NaN	NaN	0.00139465	NaN	NaN	NaN
853.563	NaN	NaN	0.00315471	NaN	NaN	NaN	NaN	NaN	NaN	NaN	NaN	NaN	NaN	NaN	NaN	0.00182091	NaN	0.00224768	0.00129671	NaN	0.00156891	0.00140404	NaN	0.00159368	0.00148257	0.00170885	NaN	0.00169371	0.00152908	0.00185785
853.855	NaN	NaN	NaN	NaN	NaN	NaN	NaN	NaN	NaN	NaN	NaN	NaN	NaN	NaN	NaN	NaN	NaN	NaN	NaN	NaN	NaN	0.00141236	NaN	NaN	NaN	NaN	NaN	NaN	NaN	NaN
854.062	NaN	NaN	NaN	NaN	NaN	NaN	NaN	NaN	NaN	NaN	NaN	NaN	NaN	NaN	NaN	NaN	NaN	NaN	NaN	0.00137249	NaN	NaN	NaN	NaN	NaN	NaN	0.00151741	NaN	NaN	NaN
854.188	NaN	NaN	NaN	NaN	NaN	NaN	NaN	NaN	NaN	NaN	NaN	NaN	NaN	NaN	NaN	0.00146546	NaN	NaN	NaN	NaN	0.00134599	NaN	NaN	NaN	NaN	NaN	NaN	NaN	NaN	NaN
854.464	NaN	NaN	0.00306236	NaN	NaN	NaN	NaN	NaN	NaN	NaN	NaN	NaN	NaN	NaN	NaN	0.00150412	0.00154224	0.00154823	0.00139222	0.00136815	NaN	0.00159089	0.00145168	0.00154356	0.00161421	0.00132604	0.0012375	0.00157666	NaN	0.0017216
854.662	NaN	NaN	NaN	NaN	NaN	NaN	NaN	NaN	NaN	NaN	NaN	NaN	NaN	NaN	NaN	NaN	NaN	NaN	NaN	NaN	NaN	NaN	NaN	0.00144768	NaN	NaN	NaN	NaN	NaN	NaN
855.065	NaN	NaN	NaN	NaN	NaN	NaN	NaN	NaN	NaN	NaN	NaN	NaN	NaN	NaN	NaN	NaN	NaN	NaN	NaN	NaN	0.00140702	0.00134679	NaN	NaN	0.00145025	NaN	0.00173646	NaN	0.00164269	NaN
855.538	NaN	NaN	NaN	NaN	NaN	NaN	NaN	NaN	NaN	NaN	NaN	NaN	NaN	NaN	NaN	NaN	0.00167877	0.00168526	0.00174815	NaN	NaN	0.00134512	0.00134777	0.00167827	NaN	0.00141938	NaN	0.00140394	0.00144111	0.0017231
855.973	NaN	NaN	NaN	NaN	NaN	NaN	NaN	NaN	NaN	NaN	NaN	NaN	NaN	NaN	NaN	NaN	0.00148265	NaN	NaN	NaN	0.00129981	0.00127305	0.00155121	NaN	NaN	0.00185938	NaN	NaN	0.00168375	NaN
856.307	NaN	NaN	NaN	NaN	NaN	NaN	NaN	NaN	NaN	NaN	NaN	NaN	NaN	NaN	NaN	NaN	NaN	0.00151335	NaN	NaN	0.00149751	NaN	NaN	0.00154531	0.00124639	NaN	NaN	0.00187575	NaN	0.00134717
856.654	NaN	NaN	NaN	NaN	NaN	NaN	NaN	NaN	NaN	NaN	NaN	NaN	NaN	NaN	NaN	0.00163142	0.00131347	0.00188127	0.00152818	NaN	NaN	0.00125252	0.00143613	NaN	NaN	NaN	NaN	NaN	NaN	NaN
856.963	NaN	NaN	NaN	NaN	NaN	NaN	NaN	NaN	NaN	NaN	NaN	NaN	NaN	NaN	NaN	NaN	NaN	NaN	NaN	0.00145131	NaN	NaN	0.00140108	NaN	NaN	0.00149064	0.00173911	NaN	NaN	0.00156884
857.163	NaN	NaN	NaN	NaN	NaN	NaN	NaN	NaN	NaN	NaN	NaN	NaN	NaN	NaN	NaN	0.00187473	NaN	NaN	NaN	NaN	NaN	NaN	NaN	NaN	NaN	NaN	NaN	NaN	NaN	NaN
857.502	NaN	NaN	NaN	NaN	NaN	NaN	NaN	NaN	NaN	NaN	NaN	NaN	NaN	NaN	NaN	0.00163991	0.00144093	NaN	0.00147627	0.00162583	0.00169151	NaN	0.00163314	0.00148797	NaN	0.00152784	0.00167919	0.00142771	0.00182098	NaN
857.841	NaN	NaN	NaN	NaN	NaN	NaN	NaN	NaN	NaN	NaN	NaN	NaN	NaN	NaN	NaN	NaN	NaN	0.00184364	NaN	NaN	NaN	0.0014678	NaN	NaN	NaN	0.00131156	NaN	NaN	0.00152633	0.00148594
858.149	NaN	NaN	NaN	NaN	NaN	NaN	NaN	NaN	NaN	NaN	NaN	NaN	NaN	NaN	NaN	NaN	NaN	NaN	NaN	NaN	0.00129868	NaN	0.00182301	NaN	NaN	NaN	NaN	NaN	NaN	NaN
858.561	NaN	NaN	NaN	NaN	NaN	NaN	NaN	NaN	NaN	NaN	NaN	NaN	NaN	NaN	NaN	NaN	0.00159592	0.00152706	NaN	0.00142362	0.00137712	0.00121508	0.00146819	NaN	0.00156771	0.00146076	NaN	0.00149633	0.00172654	0.0013175
858.929	NaN	NaN	NaN	NaN	NaN	NaN	NaN	NaN	NaN	NaN	NaN	NaN	NaN	NaN	NaN	NaN	NaN	NaN	NaN	NaN	NaN	NaN	NaN	0.00164242	NaN	NaN	NaN	NaN	NaN	NaN
859.601	0.0190619	0.0183692	0.0131837	0.00870925	0.00659179	0.00802177	0.0201276	0.0175626	0.0227622	0.0249399	0.0202582	0.0238136	0.0206073	0.0141402	0.0179703	0.00495517	0.00318071	0.0037423	0.00409893	0.00464845	0.00424595	0.00645475	0.00407776	0.00655605	0.00486124	0.00613953	0.00822075	0.0037436	0.00408426	0.0059617
860.59	0.00982382	0.0072474	0.00618513	0.00528908	0.00360963	0.00407757	0.00847522	0.00779883	0.00946564	0.0105682	0.00908044	0.0107496	0.00837643	0.0053583	0.00727716	0.00276	0.00249879	0.00232868	0.00219791	0.00281674	0.00243957	0.00345035	0.00287618	0.0032291	0.00240496	0.00302005	0.00398316	0.00203228	0.00218958	0.00290267
861.607	0.0218478	0.0197842	0.0153961	0.0116418	0.00914676	0.00763858	0.0213829	0.0179913	0.0216283	0.0263424	0.0214634	0.0242368	0.0225011	0.0174263	0.0198705	0.00642438	0.00454019	0.00512255	0.00596037	0.00586191	0.00582828	0.00845145	0.00548429	0.00771687	0.00604232	0.00820237	0.01022	0.00476552	0.00620886	0.00796855
862.601	0.00817249	0.00695036	0.00542672	NaN	0.00437345	0.00377485	0.00957644	0.00711829	0.00915899	0.0114544	0.00865638	0.00871695	0.010306	0.00615703	0.00796801	0.00325571	0.00202572	0.00257969	0.00266216	0.00248698	0.00269354	0.00334692	0.00248454	0.00375467	0.00278946	0.00320359	0.00438136	0.00250898	0.0026837	0.00371311
863.138	NaN	NaN	NaN	NaN	NaN	NaN	NaN	NaN	NaN	NaN	NaN	NaN	NaN	NaN	NaN	NaN	NaN	NaN	NaN	NaN	NaN	NaN	NaN	0.00191069	NaN	NaN	NaN	NaN	0.00153414	NaN
863.591	0.00478643	NaN	NaN	NaN	NaN	NaN	NaN	NaN	NaN	NaN	NaN	NaN	NaN	0.00334942	0.00354052	0.00215892	0.00182743	0.00204328	0.00199087	0.00206033	0.00159127	0.00256586	0.00179047	0.00225979	0.00155239	0.00189677	0.00214739	0.00197557	0.00179669	0.0018434
864.18	NaN	NaN	NaN	NaN	NaN	NaN	NaN	NaN	NaN	NaN	NaN	NaN	NaN	NaN	NaN	NaN	NaN	NaN	0.00161502	NaN	NaN	NaN	NaN	NaN	NaN	NaN	NaN	NaN	NaN	0.00127628
864.358	NaN	NaN	NaN	NaN	NaN	NaN	NaN	NaN	NaN	NaN	NaN	NaN	NaN	NaN	NaN	NaN	0.00144315	0.00136832	NaN	NaN	NaN	NaN	NaN	NaN	NaN	NaN	NaN	NaN	NaN	NaN
864.686	NaN	NaN	NaN	NaN	NaN	NaN	NaN	NaN	NaN	NaN	NaN	NaN	NaN	0.0029202	NaN	0.00151058	0.00162623	NaN	0.00156416	0.00129442	0.00137143	NaN	NaN	0.00167544	NaN	0.00160751	NaN	NaN	0.00144481	0.00130237
865.098	NaN	NaN	NaN	NaN	NaN	NaN	NaN	NaN	NaN	NaN	NaN	NaN	NaN	NaN	NaN	NaN	NaN	NaN	NaN	NaN	NaN	0.00133141	NaN	NaN	NaN	NaN	NaN	NaN	NaN	NaN
865.377	NaN	NaN	NaN	NaN	NaN	NaN	NaN	0.00329168	NaN	NaN	0.00347208	NaN	NaN	NaN	NaN	NaN	NaN	0.00125595	0.00144937	NaN	0.00155891	NaN	NaN	0.00150379	NaN	0.00145891	NaN	0.00157206	NaN	0.00190824
865.688	NaN	NaN	NaN	NaN	NaN	NaN	NaN	NaN	NaN	NaN	NaN	NaN	NaN	NaN	NaN	NaN	0.00143971	0.00128677	NaN	0.00169549	NaN	NaN	NaN	NaN	0.00181992	NaN	NaN	NaN	NaN	NaN
865.935	NaN	NaN	NaN	NaN	NaN	NaN	NaN	NaN	NaN	NaN	NaN	NaN	NaN	NaN	NaN	NaN	NaN	NaN	0.00149317	NaN	NaN	NaN	0.00153339	NaN	NaN	NaN	0.00138113	NaN	NaN	NaN
866.264	NaN	NaN	NaN	NaN	NaN	NaN	NaN	NaN	NaN	NaN	NaN	NaN	NaN	NaN	NaN	0.00163605	0.00120641	0.0013714	0.00150916	0.00138073	NaN	NaN	NaN	NaN	0.00123861	NaN	0.00131359	0.00138286	0.00134857	0.00128443
866.882	NaN	NaN	NaN	NaN	NaN	NaN	NaN	NaN	NaN	NaN	NaN	NaN	NaN	NaN	NaN	0.00142641	0.00138437	NaN	0.00203805	0.00142725	NaN	0.00137372	0.00145663	0.00159564	NaN	0.00185768	0.00133562	0.00131673	0.0016033	NaN
867.443	NaN	NaN	NaN	NaN	NaN	NaN	NaN	NaN	NaN	NaN	NaN	NaN	NaN	NaN	NaN	0.00139393	0.00159782	NaN	NaN	NaN	0.00148652	0.00152588	0.0015336	0.00147069	NaN	NaN	NaN	0.00157952	NaN	0.00180945
867.772	NaN	NaN	NaN	NaN	NaN	NaN	NaN	NaN	NaN	NaN	NaN	NaN	NaN	NaN	NaN	NaN	NaN	0.00143412	NaN	NaN	NaN	NaN	NaN	NaN	0.00126319	0.00130613	0.00196624	NaN	NaN	0.0014004
868.193	NaN	NaN	NaN	NaN	NaN	NaN	NaN	NaN	NaN	NaN	NaN	NaN	NaN	NaN	NaN	NaN	NaN	NaN	NaN	0.00132002	NaN	0.00155901	0.00159625	0.00155043	0.00119811	NaN	NaN	0.00151809	0.00123382	0.00130748
868.581	NaN	NaN	NaN	NaN	NaN	NaN	NaN	NaN	NaN	NaN	NaN	NaN	NaN	NaN	NaN	NaN	NaN	NaN	NaN	NaN	NaN	NaN	NaN	NaN	NaN	0.0018117	0.00166644	NaN	NaN	NaN
868.906	NaN	NaN	NaN	NaN	NaN	NaN	NaN	NaN	NaN	NaN	NaN	NaN	NaN	NaN	NaN	NaN	NaN	NaN	0.00192213	0.00129305	NaN	0.00123838	0.00142704	NaN	0.00138467	NaN	0.00175766	NaN	0.0012789	NaN
869.455	NaN	NaN	NaN	NaN	NaN	NaN	NaN	NaN	NaN	NaN	NaN	NaN	NaN	NaN	NaN	0.00145903	0.00122523	0.00157143	0.00157199	0.00143343	NaN	0.0014041	0.00185655	0.00153069	0.00135836	0.00176823	0.00155939	0.00139436	0.00159032	0.002004
870.096	NaN	NaN	NaN	NaN	NaN	NaN	NaN	NaN	NaN	NaN	0.00310815	NaN	NaN	NaN	NaN	NaN	0.00124736	NaN	0.00132474	0.00146167	NaN	NaN	NaN	NaN	NaN	NaN	NaN	0.00146485	NaN	NaN
870.552	0.00402407	NaN	NaN	NaN	0.0027929	NaN	NaN	NaN	NaN	NaN	NaN	NaN	NaN	NaN	NaN	0.00139649	NaN	0.00148987	0.00136301	0.00145701	NaN	0.00146789	0.00154873	0.0014697	0.00173786	0.00129444	0.00157974	0.00121421	0.00194993	0.00199768
871.258	NaN	NaN	NaN	NaN	NaN	0.00271923	NaN	NaN	NaN	NaN	NaN	NaN	NaN	NaN	NaN	NaN	0.00162182	NaN	0.00180354	0.00134025	0.00134858	0.00153175	NaN	NaN	0.00137534	0.0015416	0.00158852	0.00159924	0.00142326	0.00155686
871.742	NaN	NaN	NaN	NaN	0.00272584	NaN	NaN	NaN	NaN	NaN	NaN	NaN	NaN	NaN	NaN	0.00158245	NaN	NaN	0.00132804	NaN	0.00138588	NaN	NaN	0.00148007	NaN	NaN	NaN	NaN	NaN	0.00155575
872.219	NaN	NaN	NaN	NaN	NaN	NaN	NaN	NaN	NaN	NaN	NaN	NaN	NaN	NaN	NaN	0.00139381	NaN	NaN	0.00157163	0.00142042	NaN	0.00121567	0.00156217	NaN	NaN	NaN	0.00121394	0.00146105	0.00157462	NaN
872.775	NaN	NaN	NaN	NaN	NaN	NaN	NaN	NaN	NaN	NaN	NaN	NaN	NaN	NaN	NaN	NaN	0.00132295	0.00148358	0.0019131	NaN	0.00157832	0.00159115	0.00136252	0.00150744	0.00121222	0.00148565	0.0020253	NaN	0.00144699	0.00128527
873.482	NaN	NaN	NaN	NaN	0.00256396	NaN	NaN	NaN	NaN	NaN	NaN	NaN	NaN	NaN	NaN	0.00165514	0.00166865	0.00155368	0.00204391	0.00134724	0.00150289	0.00149462	NaN	0.00142575	0.00152235	0.00166895	NaN	0.00155095	NaN	NaN
873.839	NaN	NaN	NaN	NaN	NaN	NaN	NaN	NaN	NaN	NaN	NaN	NaN	NaN	NaN	NaN	NaN	NaN	NaN	NaN	0.00133338	NaN	NaN	0.00179583	NaN	NaN	NaN	NaN	NaN	0.00189927	0.00157491
874.076	NaN	NaN	NaN	NaN	NaN	NaN	NaN	NaN	NaN	NaN	NaN	NaN	NaN	NaN	NaN	NaN	0.00130607	NaN	0.00160189	NaN	NaN	NaN	NaN	NaN	NaN	NaN	0.0012664	NaN	NaN	NaN
874.584	NaN	NaN	NaN	NaN	NaN	NaN	NaN	NaN	NaN	NaN	NaN	NaN	NaN	NaN	NaN	0.00161903	NaN	NaN	0.00140853	0.00148672	0.0014862	NaN	0.00143965	NaN	0.00136857	0.00134476	0.00120066	NaN	0.0012746	0.00170066
874.969	NaN	NaN	NaN	NaN	NaN	NaN	NaN	NaN	NaN	NaN	NaN	NaN	NaN	NaN	NaN	NaN	NaN	NaN	NaN	NaN	NaN	NaN	0.00137708	NaN	0.00124467	NaN	0.00155623	0.00125822	NaN	NaN
875.459	NaN	NaN	NaN	NaN	NaN	NaN	NaN	NaN	NaN	NaN	NaN	NaN	NaN	NaN	NaN	0.00171015	NaN	0.00182667	0.00175438	0.00154665	0.00152981	0.00150484	0.00142987	0.00135912	0.00137844	0.00181696	0.00152949	0.00152247	0.00165892	0.00171919
875.955	NaN	NaN	NaN	NaN	NaN	NaN	NaN	NaN	NaN	NaN	NaN	NaN	NaN	NaN	NaN	NaN	NaN	NaN	NaN	NaN	NaN	0.00140759	NaN	0.00127002	NaN	0.00149926	NaN	NaN	0.00150926	NaN
876.303	NaN	NaN	NaN	NaN	NaN	NaN	NaN	NaN	NaN	NaN	NaN	NaN	NaN	NaN	NaN	NaN	NaN	NaN	0.00148985	0.00133175	NaN	0.00175883	0.00129234	NaN	NaN	NaN	NaN	NaN	NaN	NaN
876.64	NaN	NaN	NaN	NaN	NaN	NaN	NaN	NaN	NaN	NaN	NaN	NaN	NaN	NaN	NaN	0.00189902	NaN	0.00156312	NaN	0.00168884	0.00157211	NaN	NaN	0.00126183	0.00176603	0.00209222	0.00141326	0.00171781	0.00136088	NaN
877.359	NaN	NaN	NaN	NaN	NaN	NaN	NaN	NaN	NaN	NaN	NaN	NaN	NaN	NaN	0.00234945	0.00246136	0.00195707	0.00178961	0.00222964	0.0019409	0.00263774	0.00261141	0.00179653	0.00185903	0.00207524	0.00222959	0.00221608	0.00227216	0.00240802	0.00249177
878.306	NaN	NaN	NaN	NaN	NaN	NaN	NaN	NaN	NaN	NaN	NaN	NaN	NaN	NaN	NaN	0.00172045	NaN	0.0014249	0.00160894	0.00148868	0.00201957	0.00136894	0.0013796	NaN	0.00148901	0.00172776	0.00173109	0.00142819	0.00216552	0.00138003
878.594	NaN	NaN	NaN	NaN	NaN	NaN	NaN	NaN	NaN	NaN	NaN	NaN	NaN	NaN	NaN	NaN	0.00120931	NaN	0.00145669	NaN	NaN	NaN	NaN	0.00214499	NaN	NaN	NaN	NaN	NaN	NaN
878.94	NaN	NaN	NaN	NaN	NaN	NaN	NaN	NaN	NaN	NaN	NaN	NaN	NaN	NaN	NaN	NaN	NaN	NaN	NaN	0.00158493	NaN	0.00133194	NaN	NaN	0.00139074	0.00134907	NaN	NaN	NaN	NaN
879.502	NaN	NaN	NaN	NaN	NaN	NaN	NaN	NaN	NaN	NaN	0.0026716	NaN	NaN	NaN	NaN	0.00187559	0.00150077	0.00168615	0.00204978	NaN	0.00252479	0.00133342	0.00146003	0.00184618	0.00187436	NaN	0.00148975	0.00122733	NaN	0.00180632
879.928	NaN	NaN	NaN	NaN	NaN	NaN	NaN	NaN	NaN	NaN	NaN	NaN	NaN	NaN	NaN	NaN	NaN	NaN	NaN	NaN	NaN	0.00179614	0.00141736	NaN	NaN	0.00157213	NaN	NaN	0.00123013	NaN
880.503	NaN	NaN	NaN	NaN	NaN	NaN	NaN	NaN	NaN	NaN	NaN	NaN	NaN	NaN	NaN	0.00166598	0.00131657	NaN	0.0017255	0.0019013	0.00147535	NaN	0.0012628	NaN	0.00159146	0.00150273	NaN	0.00162586	0.00129143	0.00166652
881.103	NaN	NaN	NaN	NaN	NaN	NaN	NaN	NaN	NaN	NaN	NaN	NaN	NaN	NaN	NaN	NaN	NaN	0.001555	NaN	NaN	NaN	NaN	NaN	NaN	NaN	NaN	NaN	NaN	0.00145944	NaN
881.481	NaN	NaN	NaN	NaN	NaN	NaN	NaN	NaN	NaN	NaN	NaN	NaN	NaN	NaN	NaN	0.00174777	0.00173462	0.00168908	0.00143181	0.00161524	0.00164511	0.00178499	0.0016099	0.00157141	0.0015574	0.00167659	0.00134051	NaN	0.00150079	0.00151649
881.883	NaN	NaN	NaN	NaN	NaN	NaN	0.0035342	NaN	NaN	NaN	NaN	NaN	NaN	NaN	NaN	NaN	0.00129456	NaN	NaN	NaN	NaN	NaN	NaN	NaN	NaN	NaN	0.00129561	0.00125627	NaN	NaN
882.291	NaN	NaN	NaN	NaN	NaN	NaN	NaN	NaN	NaN	NaN	NaN	NaN	NaN	NaN	NaN	NaN	NaN	NaN	NaN	NaN	0.0013642	NaN	NaN	0.00137706	0.00149762	NaN	NaN	NaN	NaN	NaN
882.643	NaN	NaN	NaN	NaN	NaN	NaN	NaN	NaN	NaN	NaN	NaN	NaN	NaN	NaN	NaN	NaN	NaN	NaN	NaN	0.00139525	0.00132153	0.00174378	0.00126311	NaN	0.00148975	0.00149494	0.00124799	NaN	0.0013614	0.00143309
883.001	NaN	NaN	NaN	NaN	NaN	NaN	NaN	NaN	NaN	NaN	NaN	NaN	NaN	NaN	NaN	NaN	NaN	NaN	NaN	NaN	NaN	NaN	NaN	NaN	NaN	NaN	NaN	NaN	NaN	0.00168253
883.56	0.0131933	0.0150368	0.0108859	0.00713424	0.00516456	0.00509979	0.0155161	0.0132206	0.0172676	0.0196355	0.015748	0.018503	0.0172418	0.0109173	0.0132769	0.00277984	0.0017145	0.00265907	0.00215902	0.0023105	0.00256298	0.00393407	0.00201134	0.00388838	0.00302357	0.00394087	0.00536311	0.0025999	0.0028596	0.0033475
884.024	NaN	NaN	NaN	NaN	NaN	NaN	NaN	NaN	NaN	NaN	NaN	NaN	NaN	NaN	NaN	0.00157426	NaN	NaN	NaN	NaN	NaN	NaN	NaN	NaN	NaN	NaN	NaN	0.00139601	NaN	NaN
884.601	0.0076167	0.00866009	0.00647354	0.00641773	0.0034836	0.00368698	0.00978012	0.00691179	0.00944043	0.011582	0.00926952	0.0109711	0.00947802	0.00771123	0.00924505	0.00313239	0.00201432	0.00229173	0.00289224	0.00204875	0.00313971	0.00353348	0.00239844	0.00366076	0.00258575	0.00320104	0.00391131	0.0022378	0.00225928	0.00297405
885.6	0.00412306	0.00419227	0.00432782	NaN	0.00280668	NaN	0.0035342	0.00316673	0.00415786	0.00424845	0.00455124	0.00437356	0.00507548	0.00310732	0.00354052	0.00211455	0.00197503	0.00145982	0.0018946	0.00162848	0.00185192	0.00190633	0.00166929	0.00232886	0.0018918	0.00179404	0.0021396	0.00152399	0.00167068	0.00167904
886.666	0.00972179	0.0114998	0.00841271	NaN	0.00502906	0.00388684	0.00890256	0.00626582	0.0083874	0.00940311	0.00774124	0.00845961	0.0082808	0.00677304	0.00780821	0.00727261	0.00542277	0.00540474	0.00495161	0.00595649	0.00588846	0.00574049	0.00518271	0.00637434	0.00537505	0.00554536	0.00756439	0.00546493	0.00608704	0.00671883
887.675	0.00573654	0.00534691	0.0045929	NaN	0.00288773	NaN	0.00381632	0.00381338	0.0044052	0.0046375	0.00476593	0.00383911	0.00485615	0.00386725	0.00409774	0.00385646	0.00333744	0.00288752	0.00299553	0.00335807	0.00349994	0.00289117	0.00303735	0.00305831	0.00271719	0.00322899	0.00396055	0.00305234	0.00360138	0.00369964
888.68	NaN	0.0045175	NaN	NaN	NaN	NaN	NaN	NaN	NaN	NaN	0.00279335	NaN	NaN	NaN	NaN	0.00221579	0.0019176	0.00207932	0.00215954	0.00258546	0.00209298	0.00205206	0.00200484	0.00191932	0.00180797	0.00191953	0.00198283	0.0019801	0.00214753	0.00211886
889.217	NaN	NaN	NaN	NaN	NaN	NaN	NaN	NaN	NaN	NaN	NaN	NaN	NaN	NaN	NaN	NaN	NaN	NaN	NaN	NaN	NaN	NaN	NaN	0.00156472	NaN	NaN	NaN	NaN	NaN	NaN
889.627	NaN	NaN	NaN	NaN	NaN	NaN	NaN	NaN	NaN	NaN	NaN	NaN	NaN	NaN	NaN	0.00216062	0.00185434	0.00155574	0.00179753	0.00167448	0.00164819	NaN	NaN	0.00157339	0.00134164	0.00176067	0.00172955	0.00148061	0.0014657	0.00138735
890.129	NaN	NaN	NaN	NaN	NaN	NaN	NaN	NaN	NaN	NaN	NaN	NaN	NaN	NaN	NaN	NaN	NaN	NaN	NaN	NaN	NaN	0.00118056	NaN	NaN	0.00122102	NaN	NaN	NaN	NaN	NaN
890.505	NaN	NaN	0.00317422	NaN	NaN	NaN	NaN	NaN	NaN	NaN	NaN	NaN	NaN	NaN	NaN	0.00182995	0.00157934	0.00146744	NaN	NaN	0.00170994	0.00123697	0.00150724	0.00160889	0.00125608	0.00143854	NaN	NaN	0.00132028	NaN
891.068	NaN	NaN	NaN	NaN	NaN	NaN	NaN	0.00328887	NaN	NaN	NaN	NaN	NaN	NaN	NaN	NaN	0.00172308	NaN	NaN	NaN	NaN	NaN	NaN	NaN	NaN	NaN	NaN	NaN	0.00144777	NaN
891.22	NaN	NaN	NaN	NaN	NaN	NaN	NaN	NaN	NaN	NaN	NaN	NaN	NaN	NaN	NaN	NaN	NaN	NaN	NaN	NaN	NaN	NaN	NaN	NaN	NaN	NaN	NaN	0.00162901	NaN	NaN
891.41	NaN	NaN	NaN	NaN	NaN	NaN	NaN	NaN	NaN	NaN	NaN	NaN	NaN	NaN	NaN	NaN	NaN	0.00139223	NaN	0.00172361	NaN	0.00137695	0.0013978	0.00150206	NaN	NaN	0.00174676	NaN	NaN	0.00127719
891.666	NaN	NaN	NaN	NaN	NaN	NaN	NaN	NaN	NaN	NaN	NaN	NaN	NaN	NaN	0.00231494	0.00173831	0.00134883	NaN	NaN	NaN	NaN	NaN	NaN	NaN	NaN	0.00134333	NaN	NaN	NaN	0.00127951
891.79	NaN	NaN	NaN	NaN	NaN	NaN	NaN	NaN	NaN	NaN	NaN	NaN	NaN	NaN	NaN	NaN	NaN	0.00133075	NaN	NaN	NaN	NaN	NaN	NaN	NaN	NaN	NaN	NaN	NaN	NaN
892.09	NaN	NaN	NaN	NaN	NaN	NaN	NaN	NaN	NaN	NaN	NaN	NaN	NaN	NaN	NaN	NaN	0.00146217	NaN	NaN	NaN	NaN	0.00139634	0.00130903	NaN	NaN	NaN	NaN	0.00160869	0.00168146	0.00141794
892.646	NaN	NaN	NaN	NaN	NaN	NaN	NaN	NaN	NaN	NaN	NaN	NaN	NaN	NaN	NaN	0.00166905	NaN	0.00135733	0.00168718	0.00161013	0.00135429	0.00167391	NaN	NaN	NaN	0.0013528	0.00144646	0.00131345	NaN	NaN
893.253	NaN	NaN	NaN	NaN	NaN	NaN	NaN	NaN	NaN	NaN	NaN	NaN	NaN	NaN	NaN	0.00146477	0.00175618	NaN	NaN	NaN	NaN	0.00130107	NaN	0.00146701	NaN	NaN	0.00154512	0.00180177	0.00140231	0.00139241
893.718	NaN	NaN	NaN	NaN	NaN	NaN	NaN	NaN	NaN	NaN	NaN	NaN	NaN	0.00296374	NaN	0.00141963	NaN	0.00131635	0.00129128	0.00189383	0.00140547	0.00122639	0.00138222	NaN	0.00145651	0.00147467	NaN	0.00149684	NaN	0.00138843
894.343	NaN	NaN	NaN	NaN	0.0030847	NaN	NaN	NaN	NaN	NaN	NaN	NaN	NaN	NaN	NaN	0.00147781	0.00196874	NaN	NaN	0.00142937	0.00152701	NaN	NaN	NaN	NaN	NaN	0.00131618	0.00149624	0.00177691	0.00140905
894.73	NaN	NaN	NaN	NaN	NaN	NaN	NaN	NaN	NaN	NaN	NaN	NaN	NaN	NaN	NaN	NaN	0.00161785	NaN	NaN	NaN	NaN	0.00129842	NaN	NaN	0.00154362	NaN	NaN	NaN	NaN	NaN
895.061	NaN	NaN	NaN	NaN	NaN	NaN	NaN	NaN	NaN	NaN	NaN	NaN	NaN	NaN	NaN	NaN	NaN	NaN	NaN	NaN	NaN	NaN	0.00126979	NaN	NaN	0.00126981	NaN	NaN	0.00211125	0.00170725
895.412	NaN	NaN	NaN	NaN	NaN	NaN	NaN	NaN	NaN	NaN	NaN	NaN	NaN	NaN	NaN	0.0019581	0.00184563	0.00179334	0.0019098	0.00208997	0.00217767	NaN	NaN	0.00160212	0.001504	0.0015153	0.00168441	0.00147209	0.00195367	NaN
895.904	NaN	NaN	NaN	NaN	NaN	NaN	NaN	NaN	NaN	NaN	NaN	NaN	NaN	NaN	NaN	NaN	NaN	NaN	NaN	NaN	NaN	NaN	NaN	NaN	NaN	NaN	0.00145182	NaN	NaN	NaN
896.014	NaN	NaN	NaN	NaN	NaN	NaN	NaN	NaN	NaN	NaN	NaN	NaN	NaN	NaN	NaN	NaN	0.00144757	0.00170394	NaN	NaN	NaN	NaN	NaN	NaN	NaN	NaN	NaN	NaN	NaN	NaN
896.306	NaN	NaN	NaN	NaN	NaN	NaN	NaN	NaN	NaN	NaN	NaN	NaN	NaN	NaN	NaN	0.00240089	0.00176855	0.0017994	0.00130467	0.00149165	0.00160045	0.00162578	0.0014762	0.00142537	0.00134279	NaN	0.00124894	0.00137088	0.00141308	0.00150407
896.724	NaN	NaN	NaN	NaN	NaN	NaN	NaN	NaN	NaN	NaN	NaN	NaN	NaN	NaN	NaN	NaN	NaN	0.00150643	NaN	0.00179553	NaN	NaN	0.00170476	NaN	0.00140117	0.0015355	0.00130195	0.00123091	0.00147132	0.0013876
897.279	NaN	NaN	NaN	NaN	NaN	NaN	NaN	NaN	NaN	NaN	NaN	NaN	NaN	NaN	NaN	NaN	0.00143974	0.00171895	NaN	0.00153575	NaN	0.00136205	0.00145996	0.0014104	0.00145891	NaN	0.00149903	0.00144997	0.00155536	0.00155611
897.791	NaN	NaN	NaN	NaN	NaN	NaN	NaN	NaN	NaN	NaN	NaN	NaN	NaN	NaN	0.00238162	NaN	0.00128017	NaN	0.00147376	NaN	0.0016571	NaN	NaN	0.00173215	0.00139908	0.00156233	0.00153221	NaN	0.00127964	0.00153778
898.359	NaN	NaN	NaN	NaN	NaN	NaN	NaN	NaN	NaN	NaN	NaN	NaN	NaN	NaN	NaN	NaN	NaN	0.00176601	0.00124268	0.00153916	NaN	0.00119951	0.00163906	0.00166783	0.00163052	0.00133363	0.001678	NaN	NaN	NaN
898.83	NaN	NaN	NaN	NaN	NaN	NaN	NaN	NaN	NaN	NaN	NaN	NaN	NaN	NaN	0.00234945	NaN	NaN	NaN	NaN	NaN	NaN	NaN	NaN	NaN	0.00140505	NaN	NaN	0.00152491	NaN	NaN
899.112	NaN	NaN	NaN	NaN	NaN	NaN	NaN	NaN	NaN	NaN	NaN	NaN	NaN	NaN	NaN	NaN	NaN	0.00146635	NaN	NaN	NaN	NaN	NaN	NaN	NaN	NaN	0.00163501	NaN	NaN	NaN
899.339	NaN	NaN	NaN	NaN	NaN	NaN	NaN	NaN	NaN	NaN	NaN	NaN	NaN	NaN	NaN	0.00163088	0.0014127	NaN	0.00164975	0.00158397	0.00166515	0.00134782	0.00150904	0.00153642	0.00183263	0.00166716	0.0017379	0.00180628	0.00136453	0.00166863
899.683	NaN	NaN	NaN	NaN	NaN	NaN	NaN	NaN	NaN	NaN	NaN	NaN	NaN	NaN	NaN	0.00144883	0.00160766	NaN	NaN	NaN	NaN	NaN	NaN	NaN	NaN	NaN	NaN	NaN	NaN	NaN
900.036	NaN	NaN	NaN	NaN	NaN	NaN	NaN	NaN	NaN	NaN	NaN	NaN	NaN	NaN	0.00246328	NaN	NaN	0.0014578	NaN	0.00138178	0.00143537	NaN	NaN	0.00169769	NaN	0.00137791	0.00139471	NaN	NaN	NaN
900.59	NaN	NaN	NaN	NaN	NaN	NaN	NaN	NaN	NaN	NaN	NaN	NaN	NaN	NaN	NaN	0.00195614	0.00134167	0.0016214	0.00166947	0.00177346	0.00177358	0.00117632	0.00160834	0.00162878	0.00153184	NaN	0.00176419	0.00121365	0.00172158	0.00169446
900.905	NaN	NaN	NaN	NaN	NaN	NaN	NaN	NaN	NaN	NaN	NaN	NaN	NaN	NaN	NaN	NaN	0.00149214	NaN	NaN	NaN	NaN	NaN	NaN	NaN	NaN	0.00184207	NaN	NaN	NaN	NaN
901.374	NaN	NaN	0.00304989	NaN	NaN	NaN	NaN	NaN	NaN	NaN	NaN	NaN	NaN	NaN	NaN	0.001512	NaN	0.00158878	0.00170771	0.00169867	0.00161823	NaN	NaN	NaN	NaN	0.0018549	0.00147215	0.00171633	0.00152511	0.00161552
901.865	NaN	NaN	NaN	NaN	0.00268818	NaN	NaN	NaN	NaN	NaN	NaN	NaN	NaN	NaN	NaN	NaN	0.00153884	NaN	NaN	NaN	NaN	0.00146115	0.00196827	0.00136921	0.00140046	NaN	0.0015445	NaN	NaN	0.00156832
902.631	NaN	NaN	NaN	NaN	NaN	NaN	NaN	NaN	NaN	NaN	0.00290949	NaN	NaN	NaN	NaN	0.0022506	0.00199361	0.00198676	0.00199939	0.00225648	0.00218088	0.00193988	0.0019786	0.00158852	0.00178207	0.00230938	0.00233146	0.00178488	0.00259894	0.00215229
903.039	NaN	NaN	NaN	NaN	NaN	NaN	0.00352037	NaN	NaN	NaN	NaN	NaN	NaN	NaN	NaN	NaN	NaN	NaN	NaN	NaN	NaN	NaN	NaN	NaN	NaN	NaN	NaN	NaN	NaN	NaN
903.533	NaN	NaN	NaN	NaN	NaN	NaN	NaN	NaN	NaN	NaN	NaN	NaN	NaN	NaN	NaN	NaN	0.00167517	0.00155749	0.00179151	NaN	0.00147697	0.00171019	NaN	0.00148413	0.00170431	NaN	0.00178127	0.00155961	0.00175344	0.00181048
903.78	NaN	NaN	NaN	NaN	NaN	NaN	NaN	NaN	NaN	NaN	NaN	NaN	NaN	NaN	NaN	0.001709	NaN	NaN	NaN	0.00215904	NaN	NaN	0.00131493	0.00133469	NaN	0.00215516	NaN	NaN	NaN	NaN
904.119	NaN	NaN	NaN	NaN	NaN	NaN	NaN	NaN	NaN	NaN	NaN	NaN	NaN	NaN	NaN	NaN	NaN	NaN	NaN	NaN	NaN	NaN	NaN	NaN	NaN	NaN	NaN	NaN	NaN	0.00144225
904.639	NaN	NaN	0.00313909	NaN	NaN	NaN	NaN	NaN	NaN	NaN	NaN	NaN	NaN	NaN	NaN	0.00232938	0.00201938	0.0015937	0.00168038	0.00174573	0.001561	0.00185138	0.00162688	0.00197728	0.00183106	0.00205268	0.00222098	0.00190112	0.00194729	0.00171477
905.202	NaN	NaN	NaN	NaN	NaN	NaN	NaN	NaN	NaN	NaN	NaN	NaN	NaN	NaN	NaN	NaN	NaN	NaN	NaN	NaN	0.00145681	0.0015074	NaN	NaN	0.00129501	NaN	NaN	0.00149224	NaN	0.00147756
905.641	NaN	NaN	NaN	NaN	NaN	NaN	NaN	NaN	NaN	NaN	NaN	NaN	NaN	NaN	NaN	0.00167761	0.00145541	0.00172754	0.00195799	0.0013635	0.00130573	0.00150243	0.00180558	0.00156164	0.0018264	0.00180913	0.00188078	NaN	0.00178701	NaN
906.254	NaN	NaN	NaN	NaN	NaN	NaN	NaN	NaN	NaN	NaN	NaN	NaN	NaN	NaN	NaN	NaN	NaN	NaN	0.00176923	0.00156138	0.0012852	0.00146269	NaN	0.00148131	NaN	NaN	NaN	0.00148954	NaN	0.00132766
906.64	NaN	NaN	0.00317422	NaN	NaN	NaN	NaN	NaN	NaN	NaN	NaN	NaN	NaN	NaN	NaN	0.00174173	0.00148006	NaN	0.00165975	NaN	0.00162611	0.0011918	0.00132917	NaN	0.00136507	0.00170332	0.00143005	NaN	0.00128763	NaN
906.965	NaN	NaN	NaN	NaN	NaN	NaN	NaN	NaN	NaN	NaN	NaN	NaN	NaN	NaN	NaN	0.00155311	0.00126861	NaN	NaN	NaN	NaN	NaN	NaN	NaN	NaN	NaN	NaN	NaN	NaN	0.00171142
907.278	NaN	NaN	NaN	NaN	NaN	NaN	NaN	NaN	NaN	NaN	NaN	NaN	NaN	NaN	NaN	NaN	NaN	NaN	NaN	NaN	NaN	NaN	NaN	0.00196946	0.0014287	0.00159589	NaN	NaN	NaN	NaN
907.668	NaN	NaN	NaN	NaN	NaN	NaN	NaN	NaN	NaN	NaN	NaN	NaN	NaN	NaN	NaN	NaN	0.00177018	0.0016311	0.0018549	0.00158018	0.00157521	0.00157074	NaN	0.00182035	NaN	0.00183647	0.00189627	0.00163721	0.0016949	0.00144668
908.098	NaN	NaN	NaN	NaN	NaN	NaN	NaN	NaN	NaN	NaN	NaN	NaN	NaN	NaN	NaN	NaN	NaN	0.00146688	0.00124165	NaN	NaN	0.0014125	0.00159852	0.00167641	NaN	0.00168269	NaN	NaN	0.00156403	NaN
908.479	NaN	NaN	NaN	NaN	NaN	NaN	NaN	NaN	NaN	NaN	NaN	NaN	NaN	NaN	NaN	NaN	NaN	NaN	0.00150345	0.0013637	0.00131616	NaN	NaN	0.00131135	NaN	0.00145551	0.0015207	0.00159495	0.00142807	NaN
909.057	NaN	NaN	NaN	NaN	NaN	NaN	NaN	NaN	NaN	NaN	NaN	NaN	NaN	NaN	NaN	NaN	NaN	NaN	NaN	0.00153103	NaN	0.00134214	0.00207646	0.00158822	NaN	0.00139673	NaN	0.0012425	0.00157837	NaN
909.552	NaN	NaN	NaN	NaN	NaN	NaN	NaN	NaN	NaN	NaN	NaN	NaN	NaN	NaN	NaN	NaN	0.00139642	NaN	0.00154953	0.00169452	0.00164195	0.00122498	0.00161001	0.00147797	0.00171561	0.00148881	0.00139218	NaN	NaN	0.00139461
909.909	NaN	NaN	NaN	NaN	NaN	NaN	NaN	NaN	NaN	NaN	NaN	NaN	NaN	NaN	NaN	NaN	NaN	NaN	0.00132707	NaN	NaN	NaN	NaN	0.00139492	NaN	0.0015734	NaN	NaN	NaN	NaN
910.234	NaN	NaN	NaN	NaN	NaN	NaN	NaN	NaN	NaN	NaN	NaN	NaN	NaN	NaN	NaN	0.00149273	NaN	NaN	NaN	0.00176314	0.00156403	NaN	0.00130288	NaN	0.00132849	NaN	0.0013662	NaN	0.00136096	0.00174994
910.607	NaN	NaN	NaN	NaN	NaN	NaN	NaN	NaN	NaN	NaN	NaN	NaN	NaN	NaN	NaN	0.00139372	NaN	NaN	0.0013497	NaN	NaN	NaN	NaN	0.00174862	NaN	NaN	NaN	0.00145709	NaN	NaN
910.891	NaN	NaN	NaN	NaN	NaN	NaN	NaN	NaN	NaN	NaN	NaN	NaN	NaN	NaN	NaN	NaN	0.00134321	NaN	NaN	0.00141262	0.001379	0.00122421	0.00174326	NaN	0.00141324	NaN	NaN	NaN	0.00133791	NaN
911.502	NaN	NaN	NaN	NaN	NaN	NaN	NaN	NaN	NaN	NaN	NaN	NaN	NaN	NaN	NaN	NaN	NaN	0.00145278	0.00175419	0.00148659	NaN	0.00119881	0.00162612	0.00191372	0.00132299	0.0014177	NaN	0.0017995	NaN	0.00151784
911.984	NaN	NaN	NaN	NaN	NaN	NaN	NaN	NaN	NaN	NaN	NaN	NaN	NaN	NaN	NaN	NaN	0.00155637	0.00142633	NaN	NaN	NaN	NaN	NaN	0.00158368	NaN	NaN	NaN	NaN	0.00136527	NaN
912.235	NaN	NaN	NaN	NaN	NaN	NaN	NaN	NaN	NaN	NaN	NaN	NaN	NaN	NaN	NaN	NaN	NaN	NaN	NaN	NaN	NaN	0.00166201	NaN	NaN	NaN	NaN	0.00123106	NaN	NaN	NaN
912.541	NaN	NaN	NaN	NaN	NaN	NaN	NaN	NaN	NaN	NaN	NaN	NaN	NaN	NaN	NaN	0.00170874	0.00126269	0.00152627	0.00175983	NaN	0.00142977	NaN	NaN	NaN	0.00133485	0.00195883	NaN	NaN	0.00139232	0.00130856
912.935	NaN	NaN	NaN	NaN	NaN	NaN	NaN	NaN	NaN	NaN	NaN	NaN	NaN	NaN	NaN	NaN	NaN	0.00130338	NaN	NaN	NaN	NaN	NaN	0.00165485	NaN	NaN	0.00124107	0.00126237	NaN	0.0012715
913.289	NaN	NaN	NaN	NaN	NaN	NaN	NaN	NaN	NaN	NaN	NaN	NaN	NaN	NaN	NaN	NaN	NaN	NaN	0.00158996	0.00163819	NaN	0.00180255	NaN	0.0017752	NaN	0.00134002	0.00144598	NaN	NaN	NaN
913.685	NaN	NaN	NaN	NaN	NaN	NaN	NaN	NaN	NaN	NaN	NaN	NaN	NaN	NaN	NaN	0.00142203	0.00160801	0.00141792	0.00158649	NaN	0.00132363	0.0018921	0.00146337	NaN	0.00131246	0.00138482	0.00172803	NaN	0.00137479	0.00150278
914.212	NaN	NaN	NaN	NaN	NaN	NaN	NaN	NaN	NaN	NaN	NaN	NaN	NaN	NaN	NaN	NaN	0.0014637	0.00159666	NaN	NaN	NaN	NaN	NaN	NaN	NaN	NaN	NaN	0.00123609	NaN	0.00155234
914.585	NaN	NaN	NaN	NaN	NaN	NaN	NaN	NaN	NaN	NaN	NaN	NaN	NaN	NaN	NaN	0.00156421	0.00126365	NaN	0.00158424	0.0015627	0.00161561	0.00152451	0.0018079	0.00141299	NaN	0.00151015	0.00122912	0.00137303	0.0015917	0.00146356
914.98	NaN	NaN	NaN	NaN	NaN	NaN	NaN	NaN	NaN	NaN	NaN	NaN	NaN	NaN	NaN	NaN	NaN	NaN	NaN	NaN	NaN	NaN	NaN	0.00140462	0.00123642	NaN	0.0014828	NaN	NaN	NaN
915.399	NaN	NaN	NaN	NaN	NaN	NaN	NaN	NaN	NaN	NaN	NaN	NaN	NaN	NaN	NaN	0.00192697	0.00168582	0.00138478	0.00165372	NaN	0.00175645	0.00199586	0.00137979	0.00169134	0.00145135	NaN	NaN	NaN	0.00165767	0.00161481
915.795	NaN	NaN	NaN	NaN	NaN	NaN	NaN	NaN	NaN	NaN	NaN	NaN	NaN	NaN	NaN	NaN	NaN	NaN	NaN	NaN	NaN	NaN	NaN	NaN	NaN	NaN	0.0012147	0.00166989	0.00171222	NaN
916.234	NaN	NaN	NaN	NaN	NaN	NaN	NaN	NaN	NaN	NaN	NaN	NaN	NaN	NaN	NaN	NaN	0.00121196	0.00133733	NaN	0.00159288	0.00139956	NaN	NaN	NaN	NaN	NaN	0.00120186	0.00126117	NaN	0.00153284
916.628	NaN	NaN	NaN	NaN	NaN	NaN	NaN	NaN	NaN	NaN	NaN	NaN	NaN	NaN	NaN	NaN	0.00126801	NaN	NaN	0.0015965	0.00143537	0.00164636	0.00155784	0.00175769	NaN	NaN	0.00150011	0.00137131	0.00150106	NaN
916.974	NaN	NaN	NaN	NaN	NaN	NaN	NaN	NaN	NaN	NaN	NaN	NaN	NaN	NaN	NaN	NaN	0.00137252	NaN	NaN	0.00179936	NaN	NaN	NaN	NaN	NaN	0.00166343	NaN	NaN	NaN	NaN
917.152	NaN	NaN	NaN	NaN	NaN	NaN	NaN	NaN	NaN	NaN	NaN	NaN	NaN	NaN	NaN	NaN	NaN	0.001267	0.00137081	NaN	NaN	NaN	NaN	NaN	0.00148651	NaN	NaN	NaN	NaN	NaN
917.395	NaN	NaN	0.00295754	NaN	NaN	NaN	NaN	0.00297901	0.00345354	NaN	NaN	NaN	NaN	NaN	0.00301977	0.00161971	0.00148878	0.00129681	NaN	0.00178183	0.00141036	0.00155486	0.00168971	0.00133022	NaN	0.00156451	0.00189818	0.00130122	0.00140292	0.00176055
917.665	NaN	NaN	NaN	NaN	NaN	NaN	NaN	NaN	NaN	NaN	0.00295201	NaN	NaN	NaN	NaN	NaN	NaN	NaN	0.00163628	NaN	0.00139299	NaN	0.00188544	0.00155424	NaN	NaN	NaN	NaN	NaN	NaN
918.222	NaN	NaN	NaN	NaN	NaN	NaN	NaN	NaN	NaN	NaN	0.00251294	NaN	NaN	NaN	NaN	NaN	0.00136133	0.00160277	NaN	0.00147086	0.00136604	0.00162314	NaN	0.00142311	0.00139239	NaN	0.00129132	0.00182539	0.0012318	0.00194835
918.7	NaN	NaN	NaN	NaN	NaN	NaN	NaN	NaN	NaN	NaN	NaN	NaN	NaN	NaN	NaN	0.00161195	NaN	0.00139054	0.00138128	NaN	NaN	0.0013451	0.00135446	NaN	0.00143853	NaN	0.00130665	0.0015488	0.00130002	NaN
919.003	NaN	NaN	NaN	NaN	NaN	NaN	NaN	NaN	NaN	NaN	NaN	NaN	NaN	NaN	NaN	NaN	NaN	NaN	NaN	NaN	NaN	NaN	NaN	0.00154397	NaN	NaN	NaN	NaN	NaN	0.00171644
919.176	NaN	NaN	NaN	NaN	NaN	NaN	NaN	NaN	NaN	NaN	NaN	NaN	NaN	NaN	NaN	NaN	NaN	NaN	0.0017748	NaN	0.00165584	NaN	NaN	NaN	NaN	NaN	0.0012472	0.00164826	NaN	NaN
919.524	NaN	NaN	NaN	NaN	NaN	NaN	NaN	NaN	NaN	NaN	NaN	NaN	NaN	NaN	NaN	0.00154369	NaN	0.00147118	NaN	0.00162905	0.00132391	0.001585	NaN	0.00171315	NaN	NaN	NaN	0.00135382	NaN	0.00150144
919.92	NaN	NaN	NaN	NaN	NaN	NaN	NaN	NaN	NaN	NaN	NaN	NaN	NaN	NaN	NaN	NaN	0.00122968	NaN	NaN	0.00137446	NaN	NaN	0.00177652	NaN	NaN	0.0015664	0.00129946	0.00136683	0.00135525	NaN
920.32	NaN	NaN	NaN	NaN	NaN	NaN	NaN	NaN	NaN	NaN	NaN	NaN	NaN	NaN	NaN	0.00142938	0.00150675	NaN	NaN	NaN	0.0012779	0.0013336	NaN	NaN	0.00169543	NaN	0.00141963	NaN	NaN	0.00135528
920.708	NaN	NaN	NaN	NaN	NaN	NaN	NaN	NaN	NaN	NaN	NaN	NaN	NaN	NaN	NaN	NaN	NaN	0.00135937	0.00205953	NaN	NaN	0.0017437	0.00172685	NaN	NaN	NaN	NaN	0.00130769	0.0013318	0.00145243
921.335	NaN	NaN	NaN	NaN	NaN	NaN	NaN	NaN	NaN	NaN	NaN	NaN	NaN	NaN	NaN	0.00139305	0.00146286	0.00133857	NaN	0.00157125	0.0012856	0.00157159	NaN	0.00152476	NaN	0.00137017	0.00168032	NaN	0.00156406	NaN
921.708	NaN	NaN	NaN	NaN	NaN	NaN	NaN	NaN	NaN	NaN	NaN	NaN	NaN	NaN	NaN	NaN	NaN	0.00167614	NaN	0.00165486	NaN	NaN	0.00145026	NaN	NaN	NaN	NaN	0.00123383	NaN	0.00167105
921.926	NaN	NaN	NaN	NaN	NaN	NaN	NaN	NaN	NaN	NaN	NaN	NaN	NaN	NaN	NaN	NaN	NaN	NaN	0.00198316	NaN	0.00166888	NaN	NaN	0.00150376	NaN	NaN	NaN	NaN	0.00128467	NaN
922.366	NaN	NaN	NaN	NaN	NaN	NaN	NaN	NaN	NaN	NaN	NaN	NaN	NaN	NaN	NaN	0.00196648	0.00155242	0.00147114	0.00162657	0.00189235	NaN	0.00155331	0.00166162	0.00133627	NaN	0.00151655	0.00159197	0.00142325	NaN	0.00162216
923.006	NaN	NaN	NaN	NaN	NaN	NaN	NaN	NaN	NaN	NaN	NaN	NaN	NaN	NaN	NaN	NaN	NaN	0.00137934	NaN	NaN	NaN	NaN	NaN	NaN	NaN	NaN	NaN	NaN	NaN	0.00156901
923.464	NaN	NaN	NaN	NaN	NaN	NaN	NaN	NaN	NaN	NaN	NaN	NaN	NaN	NaN	NaN	0.00184815	0.0016172	0.0012788	0.00150548	0.00186087	0.00144184	0.00165205	0.00156736	0.00144623	0.00173046	0.00131088	0.00199234	0.0017257	0.0018571	0.00139483
923.767	NaN	NaN	NaN	NaN	NaN	NaN	NaN	NaN	NaN	NaN	NaN	NaN	NaN	NaN	NaN	NaN	0.00160742	NaN	NaN	NaN	NaN	NaN	NaN	NaN	NaN	NaN	NaN	NaN	NaN	NaN
924.175	NaN	NaN	NaN	NaN	NaN	NaN	NaN	NaN	NaN	NaN	NaN	NaN	NaN	NaN	NaN	NaN	NaN	NaN	0.00163577	0.00139784	0.00139995	0.00135371	NaN	NaN	NaN	0.00140432	NaN	NaN	0.00150618	NaN
924.674	NaN	NaN	NaN	NaN	NaN	NaN	NaN	NaN	NaN	NaN	NaN	NaN	NaN	NaN	NaN	NaN	NaN	0.00136814	0.00133468	0.00196954	0.00155163	0.00153117	0.00163579	0.00151336	0.0016557	NaN	0.00136551	0.00140954	NaN	0.00129553
925.048	NaN	NaN	NaN	NaN	NaN	NaN	NaN	NaN	NaN	NaN	NaN	NaN	NaN	NaN	NaN	NaN	NaN	NaN	NaN	NaN	NaN	NaN	0.00184625	NaN	NaN	NaN	NaN	NaN	NaN	NaN
925.278	NaN	NaN	NaN	NaN	NaN	NaN	NaN	NaN	NaN	NaN	NaN	NaN	NaN	NaN	NaN	0.00141523	NaN	0.00129364	0.00135696	0.00143789	NaN	0.00134451	NaN	NaN	NaN	NaN	NaN	NaN	NaN	NaN
925.6	NaN	NaN	NaN	NaN	NaN	NaN	NaN	NaN	NaN	NaN	NaN	NaN	NaN	NaN	NaN	NaN	NaN	NaN	NaN	NaN	0.00204575	0.00126015	0.00180116	NaN	0.00130665	0.00152542	NaN	0.00178656	0.00124282	0.00126091
925.924	NaN	NaN	NaN	NaN	NaN	NaN	NaN	NaN	NaN	NaN	NaN	NaN	NaN	NaN	NaN	NaN	NaN	0.00131465	NaN	NaN	NaN	NaN	NaN	NaN	NaN	NaN	0.0014102	NaN	NaN	NaN
926.185	NaN	NaN	NaN	NaN	NaN	NaN	NaN	NaN	NaN	NaN	NaN	NaN	NaN	NaN	NaN	NaN	0.00156961	0.0013614	NaN	0.00140552	NaN	NaN	NaN	NaN	NaN	NaN	NaN	0.00131325	0.00156565	0.00124008
926.697	NaN	NaN	NaN	NaN	NaN	NaN	NaN	NaN	NaN	NaN	NaN	NaN	NaN	NaN	NaN	NaN	0.00136449	NaN	0.00157503	NaN	NaN	NaN	0.00140944	0.00135578	NaN	NaN	0.00124501	NaN	0.00137789	NaN
927.005	NaN	NaN	NaN	NaN	NaN	NaN	NaN	NaN	NaN	NaN	NaN	NaN	NaN	NaN	NaN	NaN	NaN	NaN	0.00155998	0.00133438	NaN	NaN	NaN	NaN	NaN	0.00146561	NaN	NaN	NaN	NaN
927.282	NaN	NaN	NaN	NaN	NaN	NaN	NaN	NaN	NaN	NaN	NaN	NaN	NaN	NaN	NaN	NaN	NaN	NaN	0.00176561	NaN	NaN	0.00138417	0.00174432	NaN	NaN	NaN	NaN	NaN	0.00153871	0.00155058
927.64	NaN	NaN	NaN	NaN	NaN	NaN	NaN	NaN	NaN	NaN	NaN	NaN	NaN	NaN	NaN	0.0015834	0.00130498	0.00135402	NaN	0.00139948	0.00165691	0.00118943	0.00154057	0.00155884	0.00158768	NaN	NaN	0.00140378	NaN	NaN
928.033	NaN	NaN	NaN	NaN	NaN	NaN	NaN	NaN	NaN	NaN	NaN	NaN	NaN	NaN	NaN	0.00151358	0.00158828	NaN	NaN	NaN	NaN	NaN	NaN	NaN	NaN	NaN	NaN	0.00123368	NaN	0.00156753
928.419	NaN	NaN	NaN	NaN	NaN	NaN	NaN	NaN	NaN	NaN	NaN	NaN	NaN	NaN	NaN	0.00143052	0.00154198	0.00142664	NaN	0.00200888	0.00128844	0.00143144	0.00142407	0.00187217	NaN	NaN	NaN	NaN	0.0016196	NaN
928.688	NaN	NaN	NaN	NaN	NaN	NaN	NaN	NaN	NaN	NaN	NaN	NaN	NaN	NaN	NaN	NaN	NaN	NaN	0.00131925	NaN	NaN	NaN	NaN	NaN	0.00136064	NaN	NaN	NaN	NaN	NaN
928.89	NaN	NaN	NaN	NaN	NaN	NaN	NaN	NaN	NaN	NaN	NaN	NaN	NaN	NaN	NaN	NaN	NaN	NaN	NaN	NaN	NaN	0.00148937	NaN	NaN	NaN	NaN	NaN	NaN	0.0014189	0.00128576
929.215	NaN	NaN	NaN	NaN	NaN	NaN	NaN	NaN	NaN	NaN	NaN	NaN	NaN	NaN	NaN	0.00139048	NaN	0.00131114	NaN	NaN	0.0015234	NaN	NaN	0.00145313	NaN	0.00155033	NaN	0.00154078	NaN	NaN
929.547	NaN	NaN	NaN	NaN	NaN	NaN	NaN	NaN	NaN	NaN	NaN	NaN	NaN	NaN	NaN	NaN	0.00147936	NaN	0.00154843	0.00140039	NaN	NaN	0.00189767	NaN	NaN	NaN	0.00157146	0.00153495	0.00140037	NaN
929.974	NaN	NaN	NaN	NaN	NaN	NaN	NaN	NaN	NaN	NaN	NaN	NaN	NaN	NaN	NaN	NaN	0.00155729	0.00152408	NaN	0.00149303	0.00175417	0.0015099	NaN	0.00128911	0.00140756	NaN	NaN	NaN	0.00148517	0.00141749
930.295	NaN	NaN	NaN	NaN	NaN	NaN	NaN	NaN	NaN	NaN	NaN	NaN	NaN	NaN	NaN	NaN	NaN	NaN	NaN	NaN	0.00153454	NaN	NaN	NaN	NaN	NaN	0.0014882	NaN	NaN	NaN
930.642	NaN	NaN	NaN	NaN	NaN	NaN	NaN	NaN	NaN	NaN	NaN	NaN	NaN	NaN	NaN	0.00160578	0.00148254	0.00129984	0.00163225	0.00167104	NaN	0.00161298	NaN	0.00158309	0.00131789	0.00162155	0.00153428	NaN	NaN	0.00152037
931.021	NaN	NaN	NaN	NaN	NaN	NaN	NaN	NaN	NaN	NaN	NaN	NaN	NaN	NaN	NaN	NaN	NaN	NaN	NaN	NaN	0.00179477	NaN	0.00148706	NaN	NaN	NaN	NaN	NaN	NaN	NaN
931.509	NaN	NaN	NaN	NaN	NaN	NaN	NaN	NaN	NaN	NaN	NaN	NaN	NaN	NaN	NaN	0.00145002	0.00172007	0.00127668	0.00156126	0.00272184	0.0017781	0.00124731	0.00148154	0.00188609	0.001519	0.00193747	0.0012427	0.00123746	NaN	0.00146213
931.841	NaN	NaN	NaN	NaN	NaN	NaN	NaN	NaN	NaN	NaN	NaN	NaN	NaN	NaN	NaN	NaN	NaN	NaN	NaN	NaN	NaN	NaN	NaN	NaN	0.00147314	NaN	NaN	NaN	0.00147471	NaN
932.004	NaN	NaN	NaN	NaN	NaN	NaN	NaN	NaN	NaN	NaN	NaN	NaN	NaN	NaN	NaN	NaN	0.00159328	NaN	NaN	NaN	NaN	NaN	NaN	NaN	NaN	NaN	NaN	0.00141258	NaN	NaN
932.313	NaN	NaN	NaN	NaN	NaN	NaN	NaN	NaN	NaN	NaN	NaN	NaN	NaN	NaN	NaN	0.00173432	NaN	NaN	NaN	NaN	NaN	0.00160474	NaN	0.00158636	NaN	NaN	NaN	NaN	NaN	NaN
932.574	NaN	NaN	NaN	NaN	NaN	NaN	NaN	NaN	NaN	NaN	NaN	NaN	NaN	NaN	NaN	NaN	NaN	NaN	0.00152795	0.00146351	0.00137247	NaN	NaN	0.0014832	0.00164949	0.00170953	0.00155364	NaN	0.00123141	0.00190648
932.875	NaN	NaN	NaN	NaN	NaN	NaN	NaN	NaN	NaN	NaN	NaN	NaN	NaN	NaN	NaN	NaN	NaN	0.00151233	NaN	NaN	NaN	NaN	NaN	NaN	NaN	NaN	NaN	0.00156429	NaN	NaN
933.2	NaN	NaN	NaN	NaN	NaN	NaN	NaN	NaN	NaN	NaN	NaN	NaN	NaN	NaN	NaN	NaN	0.00169105	NaN	0.00158164	NaN	NaN	NaN	0.0015128	NaN	NaN	0.00206336	NaN	NaN	0.00149292	0.00138308
933.638	NaN	NaN	NaN	NaN	NaN	NaN	NaN	NaN	NaN	NaN	NaN	NaN	NaN	NaN	NaN	NaN	0.00161966	NaN	NaN	0.00147148	0.0015704	NaN	0.00152311	NaN	NaN	0.00168865	0.0012332	0.00142995	NaN	0.00141362
933.936	NaN	NaN	NaN	NaN	NaN	NaN	NaN	NaN	NaN	NaN	NaN	NaN	NaN	NaN	NaN	NaN	NaN	0.00151771	NaN	NaN	NaN	NaN	NaN	NaN	NaN	NaN	NaN	NaN	NaN	NaN
934.206	NaN	NaN	NaN	NaN	NaN	NaN	NaN	NaN	NaN	NaN	NaN	NaN	NaN	NaN	NaN	NaN	NaN	NaN	NaN	NaN	0.00170129	0.00144583	NaN	0.00192517	NaN	NaN	NaN	0.00142332	NaN	0.00131436
934.412	NaN	NaN	NaN	NaN	NaN	NaN	NaN	NaN	NaN	NaN	NaN	NaN	NaN	NaN	NaN	NaN	0.00149793	NaN	NaN	NaN	NaN	NaN	NaN	NaN	NaN	0.00199308	NaN	NaN	0.00171077	NaN
934.682	NaN	NaN	NaN	NaN	NaN	NaN	NaN	NaN	NaN	NaN	NaN	NaN	NaN	NaN	NaN	NaN	NaN	0.00134131	0.00166731	0.00168036	0.00129068	NaN	NaN	NaN	0.00130828	NaN	0.00149144	NaN	NaN	0.00132034
935.016	NaN	NaN	NaN	NaN	NaN	NaN	NaN	NaN	NaN	NaN	NaN	NaN	NaN	NaN	NaN	NaN	NaN	0.00133039	NaN	NaN	NaN	NaN	0.00141181	NaN	NaN	0.0018942	NaN	NaN	NaN	NaN
935.255	NaN	NaN	NaN	NaN	NaN	NaN	NaN	NaN	NaN	NaN	NaN	NaN	NaN	NaN	NaN	NaN	0.00159506	NaN	NaN	NaN	0.00158102	0.00148944	NaN	0.00153353	NaN	NaN	0.00172278	0.00153001	NaN	NaN
935.652	NaN	NaN	NaN	NaN	NaN	NaN	NaN	NaN	NaN	NaN	NaN	NaN	NaN	NaN	NaN	NaN	NaN	0.00149685	0.00162942	0.00145085	0.00162944	NaN	NaN	NaN	NaN	0.00177584	0.00141146	NaN	0.00132922	0.0015518
936.193	NaN	NaN	NaN	NaN	NaN	NaN	NaN	NaN	NaN	NaN	NaN	NaN	NaN	NaN	NaN	NaN	NaN	NaN	0.00153148	0.00148694	0.00165372	NaN	0.00151584	0.00139642	0.00129355	0.00187482	NaN	0.00171394	0.00144312	NaN
936.671	NaN	NaN	NaN	NaN	NaN	NaN	NaN	NaN	NaN	NaN	NaN	NaN	NaN	NaN	NaN	NaN	0.00176318	0.00138192	0.00155663	0.00169668	0.00150684	0.00160155	NaN	0.00138672	0.00128233	NaN	0.00165259	0.00143219	0.00146794	0.00139004
937.279	NaN	NaN	NaN	NaN	NaN	NaN	NaN	NaN	NaN	NaN	NaN	NaN	NaN	NaN	NaN	0.00149799	NaN	0.00146733	0.00137981	0.00151747	0.00157093	0.00190509	NaN	0.0014459	0.00125514	0.00174221	0.00148055	0.00130307	NaN	NaN
937.558	NaN	NaN	NaN	NaN	NaN	NaN	NaN	NaN	NaN	NaN	NaN	NaN	NaN	NaN	NaN	NaN	NaN	NaN	NaN	NaN	NaN	NaN	0.00135383	NaN	NaN	0.00169188	NaN	NaN	NaN	NaN
937.938	NaN	NaN	NaN	NaN	NaN	NaN	NaN	NaN	NaN	NaN	NaN	NaN	NaN	NaN	NaN	0.00183759	0.0014655	0.00156235	0.00152151	0.00139151	0.00151985	NaN	NaN	0.00165262	NaN	NaN	0.00140096	0.00129946	0.00135154	0.0016161
938.539	NaN	NaN	NaN	NaN	NaN	NaN	NaN	NaN	NaN	NaN	NaN	NaN	NaN	NaN	NaN	0.00168413	NaN	NaN	0.00151961	0.00133071	0.0015354	0.00133566	0.00147756	0.00154649	NaN	0.00200804	0.00128024	NaN	0.00134462	NaN
939.124	NaN	NaN	NaN	NaN	NaN	NaN	NaN	NaN	NaN	NaN	NaN	NaN	NaN	NaN	NaN	0.00155507	0.00160526	0.00156138	NaN	0.00137003	0.0014146	0.00167401	NaN	0.00180353	NaN	0.00189002	0.00157158	0.00175359	NaN	0.00147584
939.724	NaN	NaN	NaN	NaN	NaN	NaN	NaN	NaN	NaN	NaN	NaN	NaN	NaN	NaN	NaN	NaN	0.00156812	0.00134981	0.00155925	0.00143083	0.00171264	NaN	NaN	NaN	0.00158118	0.00153681	0.00154505	NaN	0.00142709	0.00161363
940.103	NaN	NaN	NaN	NaN	NaN	NaN	NaN	NaN	NaN	NaN	NaN	NaN	NaN	NaN	NaN	NaN	NaN	NaN	NaN	NaN	NaN	0.00129477	0.00131058	NaN	NaN	NaN	NaN	0.00136277	NaN	0.001333
940.52	NaN	NaN	NaN	NaN	NaN	NaN	NaN	NaN	NaN	NaN	NaN	NaN	NaN	NaN	NaN	0.00164604	0.00142261	NaN	0.00167964	NaN	NaN	NaN	0.00153158	NaN	NaN	0.00153607	0.0013785	NaN	NaN	0.00137047
940.762	NaN	NaN	NaN	NaN	NaN	NaN	NaN	NaN	NaN	NaN	NaN	NaN	NaN	NaN	NaN	NaN	NaN	NaN	NaN	NaN	0.00129157	NaN	NaN	0.00182555	NaN	NaN	NaN	0.0014651	0.00153111	NaN
940.938	NaN	NaN	NaN	NaN	NaN	NaN	NaN	NaN	NaN	NaN	NaN	NaN	NaN	NaN	NaN	NaN	NaN	NaN	NaN	NaN	NaN	0.00120781	0.00128836	NaN	NaN	NaN	NaN	NaN	NaN	NaN
941.312	NaN	NaN	NaN	NaN	NaN	NaN	NaN	NaN	NaN	NaN	NaN	NaN	NaN	NaN	NaN	0.00154209	NaN	NaN	0.00170324	0.00138401	NaN	0.00120259	NaN	0.00141141	0.00132033	NaN	NaN	0.00135858	0.00167515	0.00136789
941.915	NaN	NaN	NaN	NaN	NaN	NaN	NaN	NaN	NaN	NaN	NaN	NaN	NaN	NaN	NaN	NaN	0.00142364	NaN	0.00175328	0.00139624	0.00137865	NaN	0.00140694	0.00173791	NaN	0.00183422	0.00167936	NaN	0.00143438	0.00146197
942.466	NaN	NaN	NaN	NaN	NaN	NaN	NaN	NaN	NaN	NaN	NaN	NaN	NaN	NaN	NaN	NaN	0.00122538	0.00133182	0.00171696	0.00158704	0.00132244	0.00143733	NaN	0.00162387	0.0016177	0.00147597	0.00148039	NaN	0.00139864	NaN
942.838	NaN	NaN	NaN	NaN	NaN	NaN	NaN	NaN	NaN	NaN	NaN	NaN	NaN	NaN	NaN	NaN	NaN	NaN	NaN	NaN	NaN	0.00156759	NaN	0.00156176	NaN	NaN	NaN	NaN	NaN	NaN
943.255	NaN	NaN	NaN	NaN	NaN	NaN	NaN	NaN	NaN	NaN	NaN	NaN	NaN	NaN	NaN	0.00147056	NaN	0.00126975	0.0013255	0.00208502	0.00134276	NaN	0.00128482	NaN	0.00133962	0.00152297	0.00128424	0.0017933	0.00124435	0.00190539
943.766	NaN	NaN	NaN	NaN	NaN	NaN	NaN	NaN	NaN	NaN	NaN	NaN	NaN	NaN	NaN	NaN	0.00141086	NaN	NaN	NaN	0.00143682	0.00136649	NaN	0.00164955	0.00132218	NaN	NaN	NaN	NaN	NaN
944.216	NaN	NaN	NaN	NaN	NaN	NaN	NaN	NaN	NaN	NaN	NaN	NaN	NaN	NaN	NaN	0.00197977	0.00131027	NaN	0.00167674	NaN	NaN	0.00136846	NaN	0.00157568	NaN	0.00138994	NaN	NaN	0.00133588	NaN
944.628	NaN	NaN	NaN	NaN	NaN	NaN	NaN	NaN	NaN	NaN	NaN	NaN	NaN	NaN	NaN	NaN	NaN	NaN	NaN	0.00157875	NaN	0.00160527	0.00163942	0.00175206	NaN	NaN	0.00142564	0.00136993	0.0013153	NaN
945.063	NaN	NaN	NaN	NaN	0.00268818	NaN	NaN	NaN	NaN	NaN	NaN	NaN	NaN	NaN	NaN	0.00156178	0.00150418	NaN	NaN	0.00168519	NaN	NaN	NaN	NaN	0.00154593	NaN	NaN	0.00123523	0.00149502	NaN
945.532	NaN	NaN	NaN	NaN	NaN	NaN	NaN	NaN	NaN	NaN	NaN	NaN	NaN	NaN	NaN	NaN	0.0015504	0.00128346	0.00145856	NaN	NaN	0.00143263	NaN	0.00143735	NaN	0.00176662	NaN	0.0014177	NaN	0.00136607
945.969	NaN	NaN	NaN	NaN	NaN	NaN	NaN	NaN	NaN	NaN	0.0026716	NaN	NaN	NaN	NaN	NaN	NaN	NaN	NaN	NaN	NaN	0.0014786	NaN	0.00147956	NaN	NaN	0.00127763	NaN	0.00153685	NaN
946.249	NaN	NaN	NaN	NaN	NaN	NaN	NaN	NaN	NaN	NaN	NaN	NaN	NaN	NaN	NaN	NaN	0.00158463	NaN	NaN	NaN	NaN	NaN	0.00149807	NaN	0.00145554	NaN	NaN	NaN	NaN	NaN
946.498	NaN	NaN	NaN	NaN	NaN	NaN	NaN	NaN	NaN	NaN	NaN	NaN	NaN	NaN	NaN	NaN	NaN	0.00166304	0.00150158	NaN	NaN	0.00131952	NaN	NaN	0.00150989	0.00141204	NaN	0.00121425	NaN	0.00174507
946.758	NaN	NaN	NaN	NaN	NaN	NaN	NaN	NaN	NaN	NaN	NaN	NaN	NaN	NaN	NaN	0.00170946	0.00163535	NaN	NaN	0.00151561	NaN	0.00135974	NaN	NaN	NaN	NaN	NaN	NaN	NaN	NaN
947.038	NaN	NaN	NaN	NaN	NaN	NaN	NaN	NaN	NaN	NaN	NaN	NaN	NaN	NaN	NaN	NaN	NaN	NaN	0.00130925	NaN	0.00149328	NaN	0.00152007	0.00135958	NaN	0.00156593	NaN	0.00157932	NaN	0.00159268
947.318	NaN	NaN	NaN	NaN	NaN	NaN	NaN	NaN	NaN	NaN	NaN	NaN	NaN	NaN	NaN	0.00145345	0.00148979	0.00142036	NaN	0.00175049	NaN	0.00180695	NaN	NaN	0.00122588	NaN	0.00131376	NaN	0.00153468	0.00154577
947.587	NaN	NaN	NaN	NaN	NaN	NaN	NaN	NaN	NaN	NaN	NaN	NaN	NaN	NaN	NaN	NaN	NaN	NaN	NaN	NaN	NaN	NaN	0.00154189	NaN	NaN	NaN	NaN	NaN	NaN	NaN
947.887	NaN	NaN	NaN	NaN	NaN	NaN	NaN	NaN	NaN	NaN	NaN	NaN	NaN	NaN	NaN	NaN	0.00171804	NaN	NaN	NaN	NaN	0.00148107	NaN	NaN	NaN	NaN	NaN	NaN	0.00155067	0.00157198
948.319	NaN	NaN	NaN	NaN	NaN	NaN	NaN	NaN	NaN	NaN	NaN	NaN	NaN	NaN	NaN	NaN	NaN	NaN	0.00167569	0.00136856	0.00134185	NaN	0.00137552	NaN	NaN	0.00162817	0.00153755	0.00135487	0.00144714	0.00142785
948.726	NaN	NaN	NaN	NaN	NaN	NaN	NaN	NaN	NaN	NaN	NaN	NaN	NaN	NaN	NaN	NaN	NaN	0.00147501	NaN	NaN	0.00173356	0.0014807	0.00146427	0.00130672	NaN	NaN	NaN	NaN	NaN	NaN
949.105	NaN	NaN	NaN	NaN	NaN	NaN	NaN	NaN	NaN	NaN	NaN	NaN	NaN	NaN	NaN	NaN	NaN	0.00149048	NaN	NaN	NaN	NaN	NaN	NaN	NaN	0.00141971	NaN	NaN	NaN	0.00162703
949.42	NaN	NaN	NaN	NaN	NaN	NaN	NaN	NaN	NaN	NaN	NaN	NaN	NaN	NaN	NaN	0.00164578	0.0014978	NaN	NaN	0.00153152	0.0014285	0.00125844	NaN	NaN	0.00161753	0.0013121	NaN	0.00133145	0.00142428	NaN
949.772	NaN	NaN	NaN	NaN	NaN	NaN	NaN	NaN	NaN	NaN	NaN	NaN	NaN	NaN	NaN	NaN	NaN	NaN	NaN	NaN	NaN	NaN	0.00149811	0.00138351	NaN	NaN	0.0015317	NaN	NaN	NaN
950.403	NaN	NaN	NaN	NaN	NaN	NaN	NaN	NaN	NaN	NaN	NaN	NaN	NaN	NaN	NaN	NaN	0.00164942	0.00129354	0.00152794	0.00167365	NaN	NaN	0.00152509	0.0014817	0.00150052	0.00140205	NaN	NaN	0.0017867	0.00137633
950.69	NaN	NaN	NaN	NaN	NaN	NaN	NaN	NaN	NaN	NaN	NaN	NaN	NaN	NaN	NaN	0.00174495	NaN	NaN	NaN	NaN	NaN	0.00155474	0.00164859	NaN	NaN	NaN	NaN	NaN	NaN	NaN
950.983	NaN	NaN	NaN	NaN	NaN	NaN	NaN	NaN	NaN	NaN	NaN	NaN	NaN	NaN	NaN	NaN	0.00124624	0.00136167	0.00156333	0.00171661	NaN	NaN	NaN	0.00137939	NaN	NaN	NaN	NaN	0.00133616	0.00135756
951.441	NaN	NaN	NaN	NaN	NaN	NaN	NaN	NaN	NaN	NaN	NaN	NaN	NaN	NaN	NaN	0.00144871	0.00192224	0.00136939	0.00179021	NaN	0.00131971	NaN	0.00169797	NaN	0.00139465	NaN	0.00165867	0.00159874	NaN	NaN
951.737	NaN	NaN	NaN	NaN	NaN	NaN	NaN	NaN	NaN	NaN	NaN	NaN	NaN	NaN	NaN	NaN	NaN	NaN	NaN	0.00178082	0.00140235	0.00126444	NaN	0.00127922	NaN	0.00157484	NaN	NaN	0.00134862	NaN
951.938	NaN	NaN	NaN	NaN	NaN	NaN	NaN	NaN	NaN	NaN	NaN	NaN	NaN	NaN	NaN	NaN	NaN	NaN	NaN	NaN	NaN	NaN	0.00161239	NaN	NaN	NaN	NaN	NaN	NaN	NaN
952.445	NaN	NaN	NaN	NaN	NaN	NaN	NaN	NaN	NaN	NaN	NaN	NaN	NaN	NaN	NaN	0.00178801	0.00184071	0.00143048	0.00171325	0.00135156	0.001843	0.00144279	0.0018176	0.00133038	0.00139269	0.00161683	NaN	0.00165138	NaN	0.00151572
952.867	NaN	NaN	NaN	NaN	NaN	NaN	NaN	NaN	NaN	NaN	NaN	NaN	NaN	NaN	NaN	NaN	NaN	NaN	0.00159108	NaN	NaN	0.00162789	NaN	NaN	NaN	NaN	0.00144509	NaN	0.00136405	NaN
953.339	NaN	NaN	NaN	NaN	NaN	NaN	NaN	NaN	NaN	NaN	NaN	NaN	NaN	NaN	NaN	NaN	0.00177316	0.00141629	NaN	0.00139029	NaN	NaN	NaN	NaN	NaN	NaN	NaN	0.00144099	0.00161131	0.0014276
954.053	NaN	NaN	NaN	NaN	NaN	NaN	NaN	NaN	NaN	NaN	NaN	NaN	NaN	NaN	NaN	0.00169027	0.00145213	0.00130655	0.00168227	0.00157954	0.00155692	0.00119481	0.0020374	0.00140323	0.00128377	NaN	0.00145763	0.00156098	NaN	0.00184371
954.499	NaN	NaN	NaN	NaN	NaN	NaN	NaN	NaN	NaN	NaN	NaN	NaN	NaN	NaN	NaN	NaN	NaN	NaN	NaN	0.00147477	NaN	NaN	NaN	NaN	NaN	NaN	NaN	NaN	0.00189123	NaN
954.788	NaN	NaN	NaN	NaN	NaN	NaN	NaN	NaN	NaN	NaN	NaN	NaN	NaN	NaN	NaN	NaN	NaN	0.0017573	NaN	0.00149736	NaN	0.00149484	NaN	0.00162511	0.00145694	NaN	0.00166746	0.00137716	NaN	NaN
955.235	NaN	NaN	NaN	NaN	NaN	NaN	NaN	NaN	NaN	NaN	NaN	NaN	NaN	NaN	NaN	NaN	NaN	NaN	0.00147175	0.00152506	0.00163867	NaN	0.00178653	NaN	NaN	0.00139135	NaN	NaN	NaN	0.0014528
955.708	NaN	NaN	NaN	NaN	NaN	NaN	NaN	NaN	NaN	NaN	NaN	NaN	NaN	NaN	NaN	0.00199123	0.00181244	NaN	NaN	NaN	NaN	0.00153209	0.00172486	0.00190608	0.001572	0.00135508	0.00146317	NaN	0.00151043	0.0013988
955.977	NaN	NaN	NaN	NaN	NaN	NaN	NaN	NaN	NaN	NaN	NaN	NaN	NaN	0.00333501	NaN	NaN	NaN	NaN	0.00166662	0.00149828	NaN	NaN	NaN	NaN	0.00155972	NaN	NaN	NaN	NaN	NaN
956.388	NaN	NaN	NaN	NaN	NaN	NaN	NaN	NaN	NaN	NaN	NaN	NaN	NaN	NaN	NaN	NaN	0.00149815	0.00133614	NaN	NaN	0.00144206	0.00135783	0.00198366	0.00127957	NaN	0.00152672	NaN	0.00151551	0.00138855	0.00156371
956.895	NaN	NaN	NaN	NaN	NaN	NaN	NaN	NaN	NaN	NaN	NaN	NaN	NaN	NaN	NaN	NaN	NaN	NaN	NaN	0.00183711	0.00153355	NaN	NaN	0.00171762	0.00144348	NaN	NaN	0.00119872	NaN	NaN
957.472	NaN	NaN	NaN	NaN	NaN	NaN	NaN	NaN	NaN	NaN	NaN	NaN	NaN	NaN	NaN	NaN	NaN	0.00145235	0.00152447	0.00157492	0.0012786	NaN	0.00156627	0.0015184	NaN	0.00160396	0.00124935	NaN	NaN	0.00143444
957.994	NaN	NaN	NaN	NaN	NaN	NaN	NaN	NaN	NaN	NaN	NaN	NaN	NaN	NaN	NaN	0.00156371	0.00135448	NaN	0.00147343	NaN	NaN	0.00148523	NaN	NaN	NaN	0.00129719	NaN	0.00121007	NaN	NaN
958.49	NaN	NaN	NaN	NaN	NaN	NaN	NaN	NaN	NaN	NaN	NaN	NaN	NaN	NaN	NaN	NaN	0.00138539	NaN	0.00162555	0.0019052	NaN	0.00146857	NaN	0.00138977	NaN	0.00144114	NaN	0.00133232	0.00172114	0.00145209
958.845	NaN	NaN	NaN	NaN	NaN	NaN	NaN	NaN	NaN	NaN	NaN	NaN	NaN	NaN	NaN	NaN	NaN	0.00150008	NaN	NaN	0.00210167	NaN	0.00164207	NaN	NaN	NaN	NaN	NaN	NaN	NaN
959.279	NaN	NaN	NaN	NaN	NaN	NaN	NaN	NaN	NaN	NaN	NaN	NaN	NaN	NaN	NaN	0.00189652	0.00178898	0.00173067	NaN	0.00194145	NaN	0.00162287	NaN	0.00155067	0.00154304	NaN	0.00175862	0.00155286	0.00133519	NaN
959.662	NaN	NaN	NaN	NaN	NaN	NaN	NaN	NaN	NaN	NaN	NaN	NaN	NaN	NaN	NaN	NaN	NaN	NaN	0.00132723	NaN	NaN	NaN	0.00168681	NaN	0.00147908	NaN	NaN	NaN	NaN	NaN
960.163	NaN	NaN	NaN	NaN	NaN	NaN	NaN	NaN	NaN	NaN	NaN	NaN	NaN	NaN	NaN	NaN	NaN	0.00132977	0.00142544	0.00159035	0.0021472	0.00128557	0.00181488	0.00163644	NaN	NaN	0.00161856	NaN	0.00199718	0.00142325
960.582	NaN	NaN	NaN	NaN	NaN	NaN	NaN	NaN	NaN	NaN	NaN	NaN	NaN	NaN	NaN	NaN	0.00144242	NaN	NaN	NaN	NaN	NaN	NaN	NaN	NaN	NaN	NaN	NaN	NaN	NaN
960.792	NaN	NaN	NaN	NaN	NaN	NaN	NaN	NaN	NaN	NaN	NaN	NaN	NaN	NaN	NaN	0.00168938	NaN	NaN	NaN	NaN	NaN	NaN	NaN	NaN	0.00135558	NaN	0.00154022	0.00135638	NaN	NaN
961.003	NaN	NaN	NaN	NaN	NaN	NaN	NaN	NaN	NaN	NaN	NaN	NaN	NaN	NaN	NaN	NaN	0.00155211	NaN	NaN	NaN	NaN	NaN	NaN	NaN	NaN	NaN	NaN	NaN	NaN	0.00128112
961.193	NaN	NaN	NaN	NaN	NaN	NaN	NaN	NaN	NaN	NaN	NaN	NaN	NaN	NaN	NaN	NaN	NaN	NaN	NaN	NaN	0.00135793	0.00152143	0.00170126	NaN	NaN	NaN	0.00144625	NaN	NaN	NaN
961.438	NaN	NaN	NaN	NaN	NaN	NaN	NaN	NaN	NaN	NaN	NaN	NaN	NaN	NaN	NaN	NaN	0.00138512	NaN	0.00182241	0.00189906	NaN	0.00137567	NaN	0.00176367	0.00132634	NaN	NaN	0.00130783	0.00127468	0.00129874
961.825	NaN	NaN	NaN	NaN	NaN	NaN	NaN	NaN	NaN	NaN	NaN	NaN	NaN	NaN	NaN	NaN	NaN	0.00138205	0.00141105	NaN	NaN	NaN	0.00178324	NaN	NaN	NaN	0.00127077	NaN	NaN	NaN
962.233	NaN	NaN	NaN	NaN	NaN	NaN	NaN	NaN	NaN	NaN	NaN	NaN	NaN	NaN	NaN	0.00140889	0.00140514	NaN	NaN	0.0016704	0.00133555	0.0013389	0.00179873	0.00150258	NaN	0.00135895	0.00135093	0.00135766	0.00184757	0.00143657
962.571	NaN	NaN	NaN	NaN	NaN	NaN	NaN	NaN	NaN	NaN	NaN	NaN	NaN	NaN	NaN	NaN	NaN	NaN	0.00143675	NaN	NaN	NaN	NaN	0.00147273	NaN	NaN	NaN	NaN	NaN	NaN
962.703	NaN	NaN	NaN	NaN	NaN	NaN	NaN	NaN	NaN	NaN	NaN	NaN	NaN	NaN	NaN	NaN	0.00176343	NaN	NaN	NaN	NaN	NaN	NaN	NaN	NaN	0.00142229	0.00143583	NaN	NaN	NaN
962.831	NaN	NaN	NaN	NaN	NaN	NaN	NaN	NaN	NaN	NaN	NaN	NaN	NaN	NaN	NaN	NaN	NaN	NaN	NaN	NaN	NaN	NaN	0.00182966	NaN	NaN	NaN	NaN	0.00173913	NaN	NaN
962.972	NaN	NaN	NaN	NaN	NaN	NaN	NaN	NaN	NaN	NaN	NaN	NaN	NaN	NaN	NaN	NaN	NaN	NaN	NaN	NaN	0.00171609	NaN	NaN	0.00154801	NaN	NaN	NaN	NaN	0.00140639	NaN
963.33	NaN	NaN	NaN	NaN	NaN	NaN	NaN	NaN	NaN	NaN	NaN	NaN	NaN	NaN	NaN	0.00177195	0.00137244	0.00133924	0.00174656	NaN	NaN	0.0015012	0.00199397	0.00155601	NaN	0.00155657	NaN	NaN	NaN	0.00139792
963.762	NaN	NaN	NaN	NaN	NaN	NaN	NaN	NaN	NaN	NaN	NaN	NaN	NaN	NaN	NaN	NaN	NaN	0.00135928	NaN	NaN	NaN	0.00137259	NaN	NaN	NaN	NaN	0.00184161	NaN	0.00146111	NaN
964.076	NaN	NaN	NaN	NaN	NaN	NaN	NaN	NaN	NaN	NaN	NaN	NaN	NaN	NaN	NaN	NaN	NaN	0.00135165	0.00151781	0.00148687	0.00166932	NaN	NaN	NaN	NaN	NaN	NaN	NaN	NaN	NaN
964.607	NaN	NaN	NaN	NaN	NaN	NaN	NaN	NaN	NaN	NaN	NaN	NaN	NaN	NaN	NaN	0.001389	0.00150902	0.00156311	NaN	0.00169499	NaN	0.00138671	0.00214556	0.00168935	0.0013055	0.00155033	0.00179269	0.00182644	0.0012323	0.00169193
965.141	NaN	NaN	NaN	NaN	NaN	NaN	NaN	NaN	NaN	NaN	NaN	NaN	NaN	NaN	NaN	NaN	NaN	NaN	0.00163606	NaN	NaN	0.00144111	NaN	NaN	NaN	0.00157249	NaN	NaN	NaN	NaN
965.411	NaN	NaN	NaN	NaN	NaN	NaN	NaN	NaN	NaN	NaN	NaN	NaN	NaN	NaN	NaN	0.00148869	0.0014852	0.00136602	NaN	NaN	NaN	NaN	0.00190955	NaN	NaN	NaN	NaN	0.00132531	0.00141841	NaN
965.692	NaN	NaN	NaN	NaN	NaN	NaN	NaN	NaN	NaN	0.00318381	NaN	NaN	NaN	NaN	NaN	NaN	NaN	0.00138406	NaN	0.00145033	0.00182108	NaN	NaN	0.00166231	0.0016394	NaN	0.00158959	NaN	NaN	NaN
966.241	NaN	NaN	NaN	NaN	NaN	NaN	NaN	NaN	NaN	NaN	NaN	NaN	NaN	NaN	NaN	NaN	0.0015697	NaN	NaN	NaN	NaN	0.00139806	0.0015803	NaN	NaN	NaN	0.00146788	0.00128401	NaN	NaN
966.636	NaN	NaN	NaN	NaN	NaN	NaN	NaN	NaN	NaN	NaN	NaN	NaN	NaN	NaN	NaN	NaN	0.00123786	0.00147823	0.0015209	0.00161092	0.00131949	0.00133641	0.00157432	NaN	NaN	0.00202311	0.00149842	NaN	0.00164649	NaN
967.131	NaN	NaN	NaN	NaN	NaN	NaN	NaN	NaN	NaN	NaN	NaN	NaN	NaN	NaN	NaN	0.00176959	NaN	NaN	0.00136681	NaN	NaN	NaN	0.00141918	NaN	0.0017202	NaN	NaN	0.00139283	NaN	NaN
967.644	NaN	NaN	NaN	NaN	NaN	NaN	NaN	NaN	NaN	NaN	NaN	NaN	NaN	NaN	NaN	0.00148865	0.00132113	0.00165884	NaN	0.0016773	NaN	0.00189017	0.00141375	0.00150063	NaN	0.00161961	0.00147551	0.00132106	0.00142817	0.00132737
968.011	NaN	NaN	NaN	NaN	NaN	NaN	NaN	NaN	NaN	NaN	NaN	NaN	NaN	NaN	NaN	NaN	NaN	NaN	NaN	0.001781	NaN	NaN	NaN	NaN	0.00123961	NaN	NaN	NaN	NaN	NaN
968.451	NaN	NaN	NaN	NaN	0.00258346	NaN	NaN	NaN	NaN	NaN	NaN	NaN	NaN	NaN	NaN	0.00141823	0.00153895	0.00164978	0.0016076	NaN	0.00133541	NaN	0.00145794	0.0013703	NaN	0.00142671	0.00132781	NaN	0.00194112	0.00123832
968.725	NaN	NaN	NaN	NaN	NaN	NaN	NaN	NaN	NaN	NaN	NaN	NaN	NaN	NaN	NaN	NaN	NaN	NaN	NaN	NaN	NaN	0.00124854	NaN	NaN	NaN	NaN	NaN	NaN	NaN	NaN
969.201	NaN	NaN	NaN	NaN	NaN	NaN	NaN	NaN	NaN	NaN	NaN	NaN	NaN	NaN	NaN	NaN	0.00162794	0.00151481	NaN	0.00133556	0.00133318	0.00133089	NaN	NaN	0.00142195	0.00134335	0.00149294	NaN	NaN	0.00159075
969.748	NaN	NaN	NaN	NaN	NaN	NaN	NaN	NaN	NaN	NaN	NaN	NaN	NaN	NaN	NaN	NaN	0.00138178	NaN	0.00143691	0.00168809	0.00143211	0.00150647	0.00133551	0.00144355	0.00145179	NaN	0.00159706	0.00162981	0.00192051	NaN
970.207	NaN	NaN	NaN	NaN	NaN	NaN	NaN	NaN	NaN	NaN	NaN	NaN	NaN	NaN	NaN	NaN	NaN	0.0013517	NaN	0.00178532	NaN	NaN	NaN	NaN	NaN	0.00144095	0.00143168	NaN	NaN	0.00144108
970.619	NaN	NaN	NaN	NaN	NaN	NaN	NaN	NaN	NaN	NaN	NaN	NaN	NaN	0.00308478	NaN	NaN	0.00148839	0.00153203	NaN	0.00147224	0.00143457	0.00212503	NaN	NaN	NaN	NaN	0.00155264	NaN	NaN	0.00128759
971.087	NaN	NaN	NaN	NaN	NaN	NaN	NaN	NaN	NaN	NaN	NaN	NaN	NaN	NaN	NaN	0.00152386	0.00149739	NaN	0.00178656	NaN	NaN	NaN	0.00143298	NaN	0.00124736	NaN	0.00157302	0.00126339	0.00151926	0.00143455
971.665	NaN	NaN	NaN	NaN	NaN	NaN	NaN	NaN	NaN	NaN	NaN	NaN	NaN	NaN	NaN	NaN	NaN	0.00172272	0.00130465	0.00136628	NaN	0.00125283	0.0015589	NaN	NaN	0.00139505	NaN	0.00133837	0.00153484	NaN
972.224	NaN	NaN	NaN	NaN	NaN	NaN	NaN	NaN	NaN	NaN	NaN	NaN	NaN	NaN	NaN	NaN	0.00133783	NaN	NaN	0.00142276	0.00148862	NaN	0.00151655	0.00146527	NaN	NaN	NaN	0.00138412	0.00155155	0.00135827
972.598	NaN	NaN	NaN	NaN	NaN	NaN	NaN	NaN	NaN	NaN	NaN	NaN	NaN	NaN	NaN	NaN	NaN	NaN	0.00170508	0.00144529	NaN	0.00155258	NaN	0.00148333	0.00141718	0.00133816	0.00155068	NaN	0.00154066	NaN
972.967	NaN	NaN	NaN	NaN	NaN	NaN	NaN	NaN	NaN	NaN	NaN	NaN	NaN	NaN	NaN	NaN	NaN	NaN	0.0013793	NaN	NaN	NaN	NaN	NaN	NaN	NaN	NaN	NaN	NaN	0.00129371
973.143	NaN	NaN	NaN	NaN	NaN	NaN	NaN	NaN	NaN	NaN	NaN	NaN	NaN	NaN	NaN	NaN	NaN	NaN	NaN	NaN	NaN	NaN	NaN	0.00137088	0.00140783	NaN	NaN	NaN	NaN	NaN
973.418	NaN	NaN	NaN	NaN	NaN	NaN	NaN	NaN	NaN	NaN	NaN	NaN	NaN	NaN	NaN	0.00144186	0.00148278	NaN	NaN	0.00152425	0.00182988	0.00164089	0.00144008	NaN	0.00143682	0.00153742	0.00124282	NaN	0.00159946	0.00148668
973.751	NaN	NaN	NaN	NaN	NaN	NaN	NaN	NaN	NaN	NaN	NaN	NaN	NaN	NaN	NaN	NaN	NaN	NaN	0.00129768	NaN	NaN	NaN	NaN	NaN	NaN	NaN	NaN	NaN	NaN	NaN
973.972	NaN	NaN	NaN	NaN	NaN	NaN	NaN	NaN	NaN	NaN	NaN	NaN	NaN	NaN	NaN	NaN	NaN	NaN	NaN	0.00161718	0.00137861	NaN	NaN	NaN	NaN	NaN	NaN	NaN	NaN	NaN
974.151	NaN	NaN	NaN	NaN	NaN	NaN	NaN	NaN	NaN	NaN	NaN	NaN	NaN	NaN	NaN	NaN	NaN	NaN	NaN	NaN	NaN	NaN	0.00131099	NaN	NaN	NaN	NaN	NaN	NaN	NaN
974.599	NaN	NaN	NaN	NaN	NaN	NaN	NaN	NaN	NaN	NaN	NaN	NaN	NaN	NaN	NaN	NaN	0.00145645	NaN	NaN	NaN	0.00155251	0.00158353	0.00154875	NaN	0.00123107	0.00164839	0.00146851	NaN	0.00191324	0.00128759
975.303	NaN	NaN	NaN	NaN	NaN	NaN	NaN	NaN	NaN	NaN	NaN	NaN	NaN	NaN	NaN	0.00161017	0.0013023	0.00156712	0.00174161	0.0015206	0.00148327	0.00138296	NaN	0.00154361	NaN	NaN	NaN	NaN	0.00162322	NaN
975.616	NaN	NaN	NaN	NaN	NaN	NaN	NaN	NaN	NaN	NaN	NaN	NaN	NaN	NaN	NaN	NaN	NaN	NaN	0.00126778	NaN	NaN	NaN	NaN	NaN	NaN	0.00157354	0.0013758	0.00160861	NaN	NaN
975.758	NaN	NaN	NaN	NaN	NaN	NaN	NaN	NaN	NaN	NaN	NaN	NaN	NaN	NaN	NaN	NaN	NaN	NaN	NaN	NaN	NaN	NaN	NaN	NaN	NaN	NaN	NaN	NaN	NaN	0.00182148
976.039	NaN	NaN	NaN	NaN	NaN	NaN	NaN	NaN	NaN	NaN	NaN	NaN	NaN	NaN	NaN	NaN	0.00150619	NaN	NaN	0.00139717	NaN	NaN	NaN	NaN	NaN	0.00128429	NaN	NaN	NaN	NaN
976.527	NaN	NaN	NaN	NaN	NaN	NaN	NaN	NaN	NaN	NaN	NaN	NaN	NaN	NaN	NaN	NaN	0.00150504	0.00143169	0.00164305	0.00140815	0.00143369	0.00128802	0.0015259	NaN	NaN	NaN	0.00182703	0.00145991	NaN	0.0012869
976.988	NaN	NaN	NaN	NaN	NaN	NaN	NaN	NaN	NaN	NaN	NaN	NaN	NaN	NaN	NaN	NaN	0.00189449	NaN	0.00138027	0.00135233	0.00147029	0.00173708	NaN	NaN	NaN	0.00165757	0.00135357	NaN	NaN	NaN
977.445	NaN	NaN	NaN	NaN	NaN	NaN	NaN	NaN	NaN	NaN	NaN	NaN	NaN	NaN	NaN	NaN	NaN	0.00144634	NaN	NaN	0.00139137	NaN	0.00182453	0.00149567	0.00125158	0.00147057	NaN	NaN	0.00151265	0.00133837
977.998	NaN	NaN	NaN	NaN	NaN	NaN	NaN	NaN	NaN	NaN	NaN	NaN	NaN	NaN	NaN	0.00144725	0.00132345	0.00182883	NaN	0.0017924	NaN	0.00138128	NaN	NaN	NaN	NaN	0.00130152	0.00151885	0.00139259	NaN
978.583	NaN	NaN	NaN	NaN	NaN	NaN	NaN	0.00297901	NaN	NaN	NaN	NaN	NaN	NaN	NaN	NaN	NaN	NaN	0.00199833	0.00146501	NaN	0.00157867	0.00136332	0.00156492	NaN	0.0014261	0.00173606	0.00136175	0.00132879	0.00140354
979.026	NaN	NaN	NaN	NaN	NaN	NaN	NaN	NaN	NaN	NaN	NaN	NaN	NaN	NaN	NaN	NaN	NaN	0.00146065	NaN	0.00157207	NaN	NaN	NaN	NaN	0.00127569	NaN	NaN	NaN	NaN	NaN
979.507	NaN	NaN	NaN	NaN	NaN	NaN	NaN	NaN	NaN	NaN	NaN	NaN	NaN	NaN	NaN	0.00155981	0.00122078	0.00215779	0.00177551	0.00181556	0.00134204	0.00150867	0.00128078	NaN	NaN	0.00156482	0.00179315	0.00142827	0.00205763	NaN
980.138	NaN	NaN	NaN	NaN	NaN	NaN	NaN	NaN	NaN	NaN	NaN	NaN	NaN	NaN	NaN	0.00162776	0.00120832	NaN	0.00162666	NaN	NaN	NaN	NaN	NaN	NaN	NaN	NaN	NaN	NaN	NaN
980.527	NaN	NaN	NaN	NaN	0.00245924	NaN	NaN	NaN	NaN	NaN	NaN	NaN	NaN	NaN	NaN	NaN	NaN	0.00183394	NaN	NaN	0.00155237	0.0013954	0.00167102	0.00180045	0.00171034	0.00192102	0.00185397	NaN	0.00172808	NaN
980.992	NaN	NaN	NaN	NaN	NaN	NaN	NaN	NaN	NaN	NaN	NaN	NaN	NaN	NaN	NaN	NaN	NaN	0.00142523	NaN	0.00148654	NaN	0.00141392	NaN	0.00145938	0.00128168	NaN	NaN	0.00148829	NaN	NaN
981.559	NaN	NaN	NaN	NaN	NaN	NaN	NaN	NaN	NaN	NaN	NaN	NaN	NaN	NaN	0.00244541	0.00193722	0.00153647	0.00134285	0.00134435	0.00191126	0.00197459	0.00123286	0.00166364	NaN	0.00130811	0.00158018	0.00155021	0.00148777	0.00151373	NaN
982.113	NaN	NaN	NaN	NaN	NaN	NaN	NaN	NaN	NaN	NaN	NaN	NaN	NaN	NaN	NaN	NaN	NaN	NaN	NaN	NaN	NaN	NaN	NaN	0.00133858	NaN	NaN	NaN	NaN	NaN	NaN
982.372	NaN	NaN	NaN	NaN	NaN	NaN	NaN	NaN	NaN	NaN	NaN	NaN	NaN	NaN	NaN	0.00158438	0.00138241	NaN	0.00125459	0.00161351	0.0017116	0.00142061	NaN	0.00164464	0.0015668	0.00175548	NaN	NaN	0.00135541	NaN
982.74	NaN	NaN	NaN	NaN	NaN	NaN	NaN	NaN	NaN	NaN	NaN	NaN	NaN	NaN	NaN	NaN	NaN	NaN	NaN	0.00162258	NaN	NaN	NaN	NaN	NaN	NaN	NaN	NaN	NaN	NaN
983.163	NaN	NaN	NaN	NaN	NaN	NaN	NaN	NaN	NaN	NaN	NaN	NaN	NaN	NaN	NaN	NaN	0.00127142	0.0014976	NaN	NaN	NaN	NaN	NaN	0.00149556	0.00137615	NaN	0.00138948	0.00194384	NaN	0.00142467
983.552	NaN	NaN	NaN	NaN	NaN	NaN	NaN	NaN	NaN	NaN	NaN	NaN	NaN	NaN	NaN	0.00147745	NaN	NaN	0.00139864	NaN	0.00146465	0.00186798	NaN	0.00127326	0.0012094	0.00151119	0.00140755	NaN	0.00148939	0.00140215
984.118	NaN	NaN	NaN	NaN	NaN	NaN	NaN	NaN	NaN	NaN	NaN	NaN	NaN	NaN	NaN	NaN	NaN	NaN	NaN	NaN	NaN	0.00148005	NaN	NaN	NaN	NaN	NaN	0.00141193	NaN	NaN
984.604	NaN	NaN	NaN	NaN	NaN	NaN	NaN	NaN	NaN	NaN	NaN	NaN	NaN	NaN	NaN	NaN	0.00122033	0.00127686	0.00163783	0.00145551	0.00170302	NaN	0.00153792	0.00173605	0.00156049	0.00180216	0.0016885	0.00183506	0.00129154	NaN
985.208	NaN	NaN	NaN	NaN	NaN	NaN	NaN	NaN	NaN	NaN	NaN	NaN	NaN	NaN	NaN	NaN	NaN	0.00144848	NaN	0.00130165	NaN	NaN	NaN	NaN	0.00126493	0.0016086	NaN	NaN	NaN	0.00164026
985.686	NaN	NaN	NaN	NaN	NaN	NaN	NaN	NaN	NaN	NaN	NaN	NaN	NaN	NaN	NaN	0.00168829	NaN	NaN	NaN	NaN	0.00165864	0.00152401	NaN	0.00132905	NaN	0.00133548	0.00146283	NaN	0.00134891	NaN
986.381	NaN	NaN	NaN	NaN	NaN	NaN	NaN	NaN	NaN	NaN	NaN	NaN	NaN	NaN	NaN	NaN	0.00161707	0.00159427	0.00130887	0.00163133	NaN	0.0012322	0.00133889	NaN	0.00175115	0.00133565	NaN	NaN	0.00182513	NaN
986.81	NaN	NaN	NaN	NaN	NaN	NaN	NaN	NaN	NaN	NaN	NaN	NaN	NaN	NaN	NaN	NaN	NaN	NaN	0.0013517	NaN	0.00156226	NaN	NaN	0.0015076	NaN	NaN	0.00134847	0.00129474	NaN	0.00145121
987.243	NaN	NaN	NaN	NaN	NaN	NaN	NaN	NaN	NaN	NaN	NaN	NaN	NaN	NaN	NaN	0.00139004	NaN	0.00124122	NaN	NaN	0.00133923	0.00145621	0.00130205	0.0015999	NaN	0.00146478	0.00130724	0.00131188	0.0013701	0.00125248
987.484	NaN	NaN	NaN	NaN	NaN	NaN	NaN	NaN	NaN	NaN	NaN	NaN	NaN	NaN	NaN	NaN	NaN	NaN	NaN	0.00133515	NaN	0.00148343	NaN	NaN	0.00165355	NaN	NaN	NaN	NaN	NaN
987.873	NaN	NaN	NaN	NaN	NaN	NaN	NaN	NaN	NaN	NaN	NaN	NaN	NaN	NaN	NaN	NaN	0.0012461	0.00140978	NaN	NaN	0.00134479	NaN	NaN	NaN	0.00144261	NaN	0.00122146	NaN	0.0016995	0.00142251
988.463	NaN	NaN	NaN	NaN	NaN	NaN	NaN	0.00276092	NaN	NaN	NaN	NaN	NaN	NaN	NaN	0.00149683	0.00129777	0.00154435	NaN	0.00174215	0.00159085	0.00124962	0.00149109	0.00146025	0.00142262	0.00156558	0.00167406	0.00144677	0.00143425	0.00130402
989.178	NaN	NaN	NaN	NaN	NaN	NaN	NaN	NaN	NaN	NaN	NaN	NaN	NaN	NaN	NaN	0.001498	NaN	0.00170815	0.0014962	0.00176101	0.00162298	0.00136657	NaN	NaN	NaN	0.00129013	0.00172562	NaN	0.00174681	0.0013826
989.546	NaN	NaN	NaN	NaN	NaN	NaN	NaN	NaN	NaN	NaN	NaN	NaN	NaN	NaN	NaN	NaN	NaN	NaN	0.00147742	NaN	0.00150743	NaN	NaN	NaN	NaN	NaN	NaN	0.00120015	0.00167464	0.00181128
989.943	NaN	NaN	NaN	NaN	NaN	NaN	NaN	NaN	NaN	NaN	NaN	NaN	NaN	NaN	NaN	NaN	NaN	NaN	NaN	NaN	NaN	NaN	NaN	0.00153464	NaN	NaN	NaN	0.00148349	NaN	NaN
990.257	NaN	NaN	NaN	NaN	NaN	NaN	NaN	NaN	NaN	NaN	NaN	NaN	NaN	NaN	NaN	0.00169945	0.00120269	0.00172355	0.00144538	NaN	0.00138676	0.00165911	0.00145869	0.00131424	NaN	0.00164904	NaN	NaN	0.00192087	0.00172023
990.595	NaN	NaN	NaN	NaN	NaN	NaN	NaN	NaN	NaN	NaN	NaN	NaN	NaN	NaN	NaN	0.0014723	NaN	NaN	NaN	NaN	NaN	0.00151429	0.00137073	NaN	0.00146468	NaN	0.00199045	NaN	NaN	NaN
990.78	NaN	NaN	NaN	NaN	NaN	NaN	NaN	NaN	NaN	NaN	NaN	NaN	NaN	NaN	NaN	NaN	NaN	NaN	0.00125249	NaN	NaN	NaN	NaN	NaN	NaN	NaN	NaN	NaN	NaN	NaN
991.084	NaN	NaN	NaN	NaN	NaN	NaN	NaN	NaN	NaN	NaN	NaN	NaN	NaN	NaN	NaN	NaN	0.00147665	NaN	NaN	0.00150772	0.00151169	NaN	0.00126115	NaN	NaN	NaN	0.00151253	NaN	0.0015223	NaN
991.478	NaN	NaN	NaN	NaN	NaN	NaN	NaN	NaN	NaN	NaN	NaN	NaN	NaN	NaN	NaN	NaN	0.00125005	0.00168594	0.00136642	0.00165399	0.00152302	NaN	NaN	0.00178349	0.00131869	NaN	NaN	NaN	0.00172302	NaN
991.782	NaN	NaN	NaN	NaN	NaN	NaN	NaN	NaN	NaN	NaN	NaN	NaN	NaN	NaN	NaN	NaN	NaN	NaN	NaN	NaN	0.00134423	NaN	NaN	NaN	NaN	NaN	0.00156592	NaN	NaN	0.0024885
992.106	NaN	NaN	NaN	NaN	NaN	NaN	NaN	NaN	NaN	NaN	NaN	NaN	NaN	NaN	NaN	0.00162972	NaN	NaN	NaN	NaN	NaN	0.00138702	NaN	NaN	0.00132908	NaN	NaN	0.00145685	NaN	NaN
992.469	NaN	NaN	NaN	NaN	NaN	NaN	NaN	NaN	NaN	NaN	NaN	NaN	NaN	NaN	NaN	0.00145361	0.00123362	NaN	0.00151783	NaN	0.00158882	NaN	NaN	NaN	NaN	NaN	0.00189982	NaN	NaN	0.00157118
992.798	NaN	NaN	NaN	NaN	NaN	NaN	NaN	NaN	NaN	NaN	NaN	NaN	NaN	NaN	NaN	NaN	NaN	0.00167576	NaN	0.00166818	NaN	0.00148395	NaN	0.00143628	0.00147688	0.00143304	NaN	0.0015997	NaN	0.00191939
993.076	NaN	NaN	NaN	NaN	NaN	NaN	NaN	NaN	NaN	NaN	NaN	NaN	NaN	NaN	NaN	NaN	NaN	NaN	NaN	NaN	NaN	NaN	NaN	NaN	NaN	NaN	0.00154138	NaN	NaN	NaN
993.529	NaN	NaN	NaN	NaN	0.00283056	NaN	NaN	NaN	NaN	NaN	NaN	NaN	NaN	0.00289766	NaN	0.00190475	0.00144224	0.00124076	0.00124534	NaN	0.00142288	0.0015036	0.00153662	0.00138599	0.00145447	0.001494	0.0014716	NaN	0.00151871	NaN
994.149	NaN	NaN	NaN	NaN	NaN	NaN	NaN	NaN	NaN	NaN	NaN	NaN	NaN	NaN	NaN	NaN	NaN	NaN	NaN	0.00148687	0.00130089	NaN	NaN	NaN	0.00158953	0.00136688	NaN	0.00143588	NaN	NaN
994.511	NaN	NaN	NaN	NaN	NaN	NaN	NaN	NaN	NaN	NaN	NaN	NaN	NaN	NaN	NaN	NaN	0.00122564	0.00147569	NaN	NaN	NaN	NaN	NaN	0.00135478	NaN	0.00154264	0.00143275	NaN	0.00160254	0.00125497
995.019	NaN	NaN	NaN	NaN	NaN	NaN	NaN	NaN	NaN	NaN	NaN	NaN	NaN	NaN	NaN	0.00140276	0.00135576	NaN	NaN	NaN	NaN	0.00132136	NaN	0.00126455	NaN	0.00193113	NaN	NaN	NaN	0.00128763
995.306	NaN	NaN	NaN	NaN	NaN	NaN	NaN	NaN	NaN	NaN	NaN	NaN	NaN	NaN	NaN	NaN	NaN	NaN	NaN	0.00143321	0.00137748	NaN	0.00158944	NaN	NaN	NaN	NaN	NaN	NaN	0.00139364
995.704	NaN	NaN	NaN	NaN	NaN	NaN	NaN	NaN	NaN	NaN	NaN	NaN	NaN	NaN	NaN	0.0016309	0.0016782	0.00136999	NaN	0.00136276	0.00161931	NaN	0.00161723	0.00148675	0.00156648	NaN	0.00143896	NaN	0.00148391	NaN
996.343	NaN	NaN	NaN	NaN	NaN	NaN	NaN	NaN	NaN	NaN	NaN	NaN	NaN	NaN	NaN	NaN	NaN	NaN	NaN	0.00164819	0.00163557	0.00123184	NaN	0.00142271	0.001374	0.00155606	0.00161607	0.00144694	0.0013704	0.00143073
996.77	NaN	NaN	NaN	NaN	NaN	NaN	NaN	NaN	NaN	NaN	NaN	NaN	NaN	NaN	NaN	0.00139827	0.00162997	0.00132864	NaN	NaN	NaN	NaN	0.00149805	NaN	NaN	0.00154285	NaN	0.0013698	NaN	NaN
997.23	NaN	NaN	NaN	NaN	NaN	NaN	NaN	NaN	NaN	NaN	NaN	NaN	NaN	NaN	NaN	0.00160564	NaN	NaN	NaN	NaN	NaN	NaN	0.00148308	NaN	NaN	NaN	0.00137707	NaN	0.00162018	0.00170313
997.611	NaN	NaN	NaN	NaN	NaN	NaN	NaN	NaN	NaN	NaN	NaN	NaN	NaN	NaN	NaN	NaN	0.00129833	NaN	0.001372	0.00149278	0.00153101	0.00137075	NaN	0.00140035	NaN	0.00201301	0.00170566	NaN	NaN	NaN
997.974	NaN	NaN	NaN	NaN	NaN	NaN	NaN	NaN	NaN	NaN	NaN	NaN	NaN	NaN	NaN	NaN	0.00156942	NaN	NaN	NaN	0.00135752	NaN	0.0016159	0.00139714	NaN	NaN	NaN	0.00123871	NaN	NaN
998.373	NaN	NaN	NaN	NaN	NaN	NaN	NaN	NaN	NaN	NaN	NaN	NaN	NaN	NaN	NaN	NaN	0.00170023	NaN	NaN	0.00135469	0.00142125	0.00134864	NaN	0.00130705	NaN	0.00194577	NaN	NaN	0.00133546	0.0015551
998.77	NaN	NaN	NaN	NaN	NaN	NaN	NaN	NaN	NaN	NaN	NaN	NaN	NaN	NaN	NaN	0.00154421	NaN	NaN	0.00148301	NaN	0.00180836	NaN	NaN	NaN	NaN	NaN	0.00147846	0.00140186	NaN	NaN
999.206	NaN	NaN	NaN	NaN	NaN	NaN	NaN	NaN	NaN	NaN	NaN	NaN	NaN	NaN	NaN	NaN	NaN	0.00128683	NaN	0.00137007	0.00168142	0.00119734	0.00126184	0.0016237	NaN	0.00173653	0.00148783	0.00123586	0.00136345	NaN
999.749	NaN	NaN	NaN	NaN	NaN	NaN	NaN	NaN	NaN	NaN	NaN	NaN	NaN	NaN	NaN	0.00161866	NaN	0.00132277	NaN	NaN	NaN	0.00130758	0.00161496	NaN	0.00150167	0.00141323	NaN	NaN	0.00171761	0.00135063
1000.38	NaN	NaN	NaN	NaN	NaN	NaN	NaN	NaN	NaN	NaN	NaN	NaN	NaN	NaN	NaN	NaN	0.00123871	0.00134217	0.00125302	NaN	0.00145645	0.00138516	0.00152545	NaN	NaN	0.00137205	0.00171157	0.0016182	NaN	0.00146753
1001.17	NaN	NaN	NaN	NaN	NaN	NaN	NaN	NaN	NaN	NaN	NaN	NaN	NaN	NaN	NaN	NaN	NaN	NaN	NaN	0.00156436	0.00144406	0.00127739	NaN	0.00129977	NaN	0.00178443	NaN	NaN	0.00137164	0.00165254
1001.55	NaN	NaN	NaN	NaN	NaN	NaN	NaN	NaN	NaN	NaN	NaN	NaN	NaN	NaN	NaN	NaN	NaN	NaN	0.00161972	NaN	NaN	NaN	NaN	NaN	0.00130244	NaN	0.00124878	NaN	0.00148427	NaN
1001.84	NaN	NaN	NaN	NaN	NaN	NaN	NaN	NaN	NaN	NaN	NaN	NaN	NaN	NaN	NaN	NaN	NaN	NaN	NaN	NaN	NaN	NaN	0.00133363	0.00147627	NaN	NaN	NaN	0.00144332	NaN	0.00158229
1002.38	NaN	NaN	NaN	NaN	NaN	NaN	NaN	NaN	NaN	NaN	NaN	NaN	NaN	NaN	NaN	NaN	NaN	NaN	0.0012415	0.00200895	NaN	0.00129551	0.00174857	NaN	0.0014088	NaN	0.00160504	NaN	0.001646	NaN
1002.62	NaN	NaN	NaN	NaN	NaN	NaN	NaN	NaN	NaN	NaN	NaN	NaN	NaN	NaN	NaN	NaN	NaN	0.00132889	NaN	NaN	NaN	NaN	NaN	NaN	NaN	0.00177906	NaN	NaN	0.00173469	0.00154124
1002.85	NaN	NaN	NaN	NaN	NaN	NaN	NaN	NaN	NaN	NaN	NaN	NaN	NaN	NaN	NaN	NaN	NaN	NaN	NaN	NaN	0.00147935	NaN	0.00172609	NaN	NaN	NaN	NaN	NaN	NaN	NaN
1003.04	NaN	NaN	NaN	NaN	NaN	NaN	NaN	NaN	NaN	NaN	NaN	NaN	NaN	NaN	NaN	NaN	NaN	NaN	NaN	NaN	NaN	NaN	NaN	0.0015144	NaN	NaN	NaN	NaN	NaN	NaN
1003.22	NaN	NaN	NaN	NaN	NaN	NaN	NaN	NaN	NaN	NaN	NaN	NaN	NaN	NaN	NaN	NaN	NaN	NaN	NaN	NaN	NaN	NaN	NaN	NaN	0.00126548	NaN	NaN	NaN	NaN	NaN
1003.53	NaN	NaN	NaN	NaN	NaN	NaN	NaN	NaN	NaN	NaN	NaN	NaN	NaN	NaN	NaN	NaN	0.00156241	NaN	0.00152057	NaN	0.0014284	0.00132122	0.00212303	NaN	NaN	0.00206952	0.00148587	0.00120412	NaN	0.00156761
1003.92	NaN	NaN	NaN	NaN	NaN	NaN	NaN	NaN	NaN	NaN	NaN	NaN	NaN	NaN	NaN	NaN	NaN	NaN	0.00125783	NaN	NaN	0.00149021	NaN	0.00129083	NaN	NaN	NaN	NaN	NaN	NaN
1004.27	NaN	NaN	NaN	NaN	NaN	NaN	NaN	NaN	NaN	NaN	NaN	NaN	NaN	NaN	NaN	NaN	NaN	0.00150396	NaN	0.00148802	NaN	NaN	NaN	NaN	0.00149541	0.0016166	NaN	NaN	0.00157481	0.00145241
1004.59	NaN	NaN	NaN	NaN	NaN	NaN	NaN	NaN	NaN	NaN	NaN	NaN	NaN	NaN	NaN	NaN	0.00178357	0.00141729	0.00150474	NaN	0.00163892	0.00120783	NaN	0.001388	NaN	0.00164361	0.00146858	0.00136136	NaN	NaN
1005.16	NaN	NaN	NaN	NaN	NaN	NaN	NaN	NaN	NaN	NaN	NaN	NaN	NaN	NaN	NaN	NaN	0.00158871	NaN	0.0014365	0.001306	NaN	0.00141077	NaN	0.00144164	NaN	NaN	NaN	0.00131818	0.00145611	0.00149107
1005.71	NaN	NaN	NaN	NaN	NaN	NaN	NaN	NaN	NaN	NaN	NaN	NaN	NaN	NaN	NaN	NaN	0.00135263	0.0015915	NaN	NaN	0.00169393	NaN	NaN	NaN	NaN	0.00165497	NaN	0.00140248	NaN	NaN
1005.98	NaN	NaN	NaN	NaN	NaN	NaN	NaN	NaN	NaN	NaN	NaN	NaN	NaN	NaN	NaN	NaN	NaN	NaN	NaN	NaN	NaN	NaN	0.00198433	NaN	NaN	NaN	NaN	NaN	NaN	NaN
1006.18	NaN	NaN	NaN	NaN	NaN	NaN	NaN	NaN	NaN	NaN	NaN	NaN	NaN	NaN	NaN	NaN	0.00126212	NaN	NaN	NaN	NaN	NaN	NaN	NaN	0.00126905	NaN	NaN	NaN	NaN	0.00175092
1006.42	NaN	NaN	NaN	NaN	NaN	NaN	NaN	NaN	NaN	NaN	NaN	NaN	NaN	NaN	NaN	NaN	NaN	NaN	0.00133052	0.00159213	0.00157084	NaN	0.0018649	NaN	NaN	NaN	NaN	0.00156931	NaN	NaN
1006.77	NaN	NaN	NaN	NaN	NaN	NaN	NaN	NaN	NaN	NaN	NaN	NaN	NaN	NaN	NaN	NaN	NaN	NaN	0.00134151	NaN	NaN	0.00151734	NaN	0.00176598	NaN	0.00149462	0.00123563	NaN	0.00171107	0.00158351
1007.54	NaN	NaN	NaN	NaN	NaN	NaN	NaN	NaN	NaN	NaN	NaN	NaN	NaN	NaN	NaN	0.00152256	NaN	0.00147209	0.00147964	0.00147489	NaN	0.00156802	0.00157128	0.00130934	NaN	0.00167974	0.0013674	0.00149742	0.00163886	0.00171207
1008.2	NaN	NaN	NaN	NaN	NaN	NaN	NaN	NaN	NaN	NaN	NaN	NaN	NaN	NaN	NaN	NaN	NaN	0.00130517	0.00145082	0.00155027	0.00143862	NaN	NaN	0.0013213	0.00133537	0.00150136	NaN	NaN	0.00146811	0.0015869
1008.61	NaN	NaN	NaN	NaN	NaN	NaN	NaN	NaN	NaN	NaN	NaN	NaN	NaN	NaN	NaN	0.0015396	NaN	0.00142165	0.00153511	NaN	NaN	NaN	NaN	0.00126821	NaN	NaN	NaN	NaN	NaN	NaN
1009	NaN	NaN	NaN	NaN	NaN	NaN	NaN	NaN	NaN	NaN	NaN	NaN	NaN	NaN	NaN	NaN	0.00139263	0.00135859	0.00137241	0.00171333	0.00149218	0.00137555	NaN	0.00125932	0.00141575	0.00155636	0.00135164	0.00147317	0.00183284	NaN
1009.39	NaN	NaN	NaN	NaN	NaN	NaN	NaN	NaN	NaN	NaN	NaN	NaN	NaN	NaN	NaN	NaN	NaN	NaN	NaN	NaN	0.00159054	NaN	0.00167239	NaN	NaN	NaN	NaN	NaN	NaN	NaN
1009.76	NaN	NaN	NaN	NaN	NaN	NaN	NaN	NaN	NaN	NaN	NaN	NaN	NaN	NaN	NaN	NaN	0.00123291	NaN	NaN	0.00159187	NaN	0.00153313	NaN	0.00151731	0.00135572	0.00189395	NaN	NaN	0.00171919	0.00180814
1010.26	NaN	NaN	NaN	NaN	NaN	NaN	NaN	NaN	NaN	NaN	NaN	NaN	NaN	NaN	NaN	0.00142858	NaN	NaN	0.00150919	0.00162647	NaN	NaN	0.00157313	0.00139334	NaN	NaN	NaN	0.00133918	NaN	0.00162515
1010.86	NaN	NaN	NaN	NaN	NaN	NaN	NaN	NaN	NaN	NaN	NaN	NaN	NaN	NaN	NaN	NaN	0.00122912	0.00133949	0.00154126	0.00179867	0.00146249	NaN	NaN	0.00140355	0.00155912	0.00141236	0.00129174	0.00127177	0.00151394	0.00158559
1011.29	NaN	NaN	NaN	NaN	NaN	NaN	NaN	NaN	NaN	NaN	NaN	NaN	NaN	NaN	NaN	NaN	NaN	NaN	NaN	NaN	NaN	0.00140869	NaN	NaN	NaN	NaN	NaN	NaN	NaN	NaN
1011.5	NaN	NaN	NaN	NaN	NaN	NaN	NaN	NaN	NaN	NaN	NaN	NaN	NaN	NaN	NaN	NaN	0.0015848	NaN	NaN	0.00167572	NaN	NaN	0.00166407	NaN	0.00149006	0.0019621	NaN	0.00130463	0.0016113	0.00158604
1011.83	NaN	NaN	NaN	NaN	NaN	NaN	NaN	NaN	NaN	NaN	NaN	NaN	NaN	NaN	NaN	NaN	NaN	0.00141732	NaN	NaN	0.00137824	NaN	NaN	NaN	NaN	NaN	0.00136369	NaN	NaN	NaN
1012.44	NaN	NaN	NaN	NaN	NaN	NaN	NaN	NaN	NaN	NaN	NaN	NaN	NaN	NaN	NaN	0.00147128	0.00135839	0.00206591	0.00152189	0.00150651	0.00156026	0.0017053	0.00163273	0.00148934	0.00153887	NaN	0.00146855	NaN	0.00148514	0.00140697
1013.05	NaN	NaN	NaN	NaN	NaN	NaN	NaN	NaN	NaN	NaN	NaN	NaN	NaN	NaN	NaN	NaN	NaN	NaN	NaN	NaN	NaN	NaN	0.00155265	NaN	NaN	0.0013928	NaN	NaN	NaN	0.00161015
1013.4	NaN	NaN	NaN	NaN	NaN	NaN	NaN	NaN	NaN	NaN	NaN	NaN	NaN	NaN	NaN	0.00144663	0.0015904	0.00138278	0.00142106	0.00161679	0.00142279	0.00186422	NaN	0.00164438	0.00139529	NaN	0.00159081	NaN	0.00192865	0.00157743
1013.76	NaN	NaN	NaN	NaN	NaN	NaN	NaN	NaN	NaN	NaN	NaN	NaN	NaN	NaN	NaN	NaN	NaN	NaN	NaN	0.00149785	NaN	0.00147301	0.00158649	NaN	NaN	NaN	NaN	0.00154211	NaN	NaN
1014.16	NaN	NaN	NaN	NaN	NaN	NaN	NaN	NaN	NaN	NaN	NaN	NaN	NaN	NaN	NaN	NaN	0.00147161	NaN	NaN	0.0014226	0.00160932	NaN	NaN	0.00154457	NaN	0.00142045	0.00139012	0.00129487	NaN	0.00152382
1014.64	NaN	NaN	NaN	NaN	NaN	NaN	NaN	NaN	NaN	NaN	NaN	NaN	NaN	NaN	NaN	NaN	0.00133839	NaN	0.00154644	0.00183722	NaN	0.00192689	NaN	0.00154498	0.00159092	0.00164941	NaN	NaN	0.00199719	0.00139853
1015.14	NaN	NaN	NaN	NaN	NaN	NaN	NaN	NaN	NaN	NaN	NaN	NaN	NaN	NaN	NaN	NaN	0.00139531	0.00151922	0.0015956	NaN	NaN	0.0016345	0.00128964	0.00166859	0.00139466	NaN	0.00133255	0.00128274	0.00146631	0.00157874
1015.59	NaN	NaN	NaN	NaN	NaN	NaN	NaN	NaN	NaN	NaN	NaN	NaN	NaN	NaN	NaN	0.00158872	NaN	NaN	NaN	0.00184651	NaN	NaN	0.0013832	0.00170933	NaN	0.00185168	NaN	NaN	0.00176799	NaN
1015.86	NaN	NaN	NaN	NaN	NaN	NaN	NaN	NaN	NaN	NaN	NaN	NaN	NaN	NaN	NaN	NaN	0.00157648	0.00164847	NaN	NaN	NaN	0.00173114	NaN	NaN	NaN	NaN	NaN	NaN	NaN	0.00161714
1016.17	NaN	NaN	NaN	NaN	NaN	NaN	NaN	NaN	NaN	NaN	NaN	NaN	NaN	NaN	NaN	NaN	NaN	NaN	NaN	NaN	NaN	NaN	NaN	NaN	0.00147295	NaN	NaN	0.00164987	NaN	NaN
1016.54	NaN	NaN	NaN	NaN	NaN	NaN	NaN	NaN	NaN	NaN	NaN	NaN	NaN	NaN	NaN	NaN	0.00144648	0.00150727	0.00166093	NaN	NaN	0.00133582	0.00144866	0.00163036	0.00168897	0.00160031	0.00154266	NaN	0.00145715	0.001391
1016.87	NaN	NaN	NaN	NaN	NaN	NaN	NaN	NaN	NaN	NaN	NaN	NaN	NaN	NaN	NaN	NaN	NaN	NaN	0.00160007	0.0022013	0.00127738	NaN	NaN	NaN	NaN	NaN	NaN	NaN	NaN	NaN
1017.29	NaN	NaN	NaN	NaN	NaN	NaN	NaN	NaN	NaN	NaN	NaN	NaN	NaN	NaN	NaN	0.00147776	0.00138451	0.00137033	NaN	NaN	0.00138552	0.00140575	NaN	0.00149815	0.00150838	0.00129924	NaN	0.00166231	0.00125772	0.00161834
1017.92	NaN	NaN	NaN	NaN	NaN	NaN	NaN	NaN	NaN	NaN	NaN	NaN	NaN	NaN	NaN	0.00138974	0.00142349	NaN	0.00155309	0.0014752	NaN	0.00157688	0.00164116	0.00160675	0.00130757	0.00141158	NaN	0.00155762	0.00146603	0.00129396
1018.51	NaN	NaN	NaN	NaN	NaN	NaN	NaN	NaN	NaN	NaN	NaN	NaN	NaN	NaN	NaN	0.0016015	NaN	0.00159251	0.00147208	0.0015716	NaN	0.00173023	NaN	NaN	NaN	NaN	NaN	NaN	0.00153987	NaN
1018.85	NaN	NaN	NaN	NaN	NaN	NaN	NaN	NaN	NaN	NaN	NaN	NaN	NaN	NaN	NaN	NaN	NaN	NaN	NaN	NaN	0.00144406	NaN	NaN	0.0013541	NaN	NaN	NaN	NaN	NaN	0.00142141
1019.14	NaN	NaN	NaN	NaN	NaN	NaN	NaN	NaN	NaN	NaN	NaN	NaN	NaN	NaN	NaN	NaN	NaN	0.0012443	NaN	NaN	NaN	NaN	0.00156705	NaN	0.00141554	0.00145778	NaN	NaN	0.00194819	NaN
1019.49	NaN	NaN	NaN	NaN	NaN	NaN	NaN	NaN	NaN	NaN	NaN	NaN	NaN	NaN	NaN	0.00184291	0.00153022	NaN	0.00174669	NaN	NaN	0.00146056	NaN	0.00144887	0.00158983	NaN	0.00145467	0.00171714	NaN	0.0013815
1020	NaN	NaN	NaN	NaN	NaN	NaN	NaN	NaN	NaN	NaN	NaN	NaN	NaN	NaN	NaN	NaN	0.0015758	0.0017232	NaN	NaN	0.00134499	0.00133598	NaN	NaN	0.00181603	0.00162484	NaN	0.00137276	0.00139226	NaN
1020.42	NaN	NaN	NaN	NaN	NaN	NaN	NaN	NaN	NaN	NaN	NaN	NaN	NaN	NaN	NaN	NaN	NaN	NaN	0.00135438	NaN	NaN	NaN	0.00147061	NaN	NaN	NaN	0.00139341	NaN	0.00161723	0.00182735
1020.85	NaN	NaN	NaN	NaN	NaN	NaN	NaN	NaN	NaN	NaN	NaN	NaN	NaN	NaN	NaN	NaN	NaN	NaN	NaN	0.00165905	NaN	NaN	NaN	0.00129499	0.00152334	0.00166569	NaN	NaN	NaN	0.001636
1021.22	NaN	NaN	NaN	NaN	NaN	NaN	NaN	NaN	NaN	NaN	NaN	NaN	NaN	NaN	NaN	0.00149682	0.00160217	0.00165805	0.00157652	NaN	0.00143221	NaN	NaN	NaN	NaN	0.00190685	NaN	0.0014571	0.00147919	NaN
1021.55	NaN	NaN	NaN	NaN	NaN	NaN	NaN	NaN	NaN	NaN	NaN	NaN	NaN	NaN	NaN	NaN	NaN	NaN	NaN	NaN	NaN	0.00137153	NaN	NaN	NaN	NaN	NaN	NaN	NaN	NaN
1021.75	NaN	NaN	NaN	NaN	NaN	NaN	NaN	NaN	NaN	NaN	NaN	NaN	NaN	NaN	NaN	NaN	0.0015402	0.00128344	0.00169706	0.00190837	NaN	NaN	NaN	0.00151514	0.00153156	0.001583	0.00127681	0.00163459	NaN	NaN
1022.05	NaN	NaN	NaN	NaN	NaN	NaN	NaN	NaN	NaN	NaN	NaN	NaN	NaN	NaN	NaN	0.0015815	NaN	NaN	NaN	NaN	0.00160541	NaN	NaN	NaN	NaN	NaN	NaN	NaN	NaN	0.00132518
1022.34	NaN	NaN	NaN	NaN	NaN	NaN	NaN	NaN	NaN	NaN	NaN	NaN	NaN	NaN	NaN	NaN	NaN	NaN	0.00149577	NaN	NaN	0.00132269	0.00162279	NaN	NaN	NaN	0.00130232	0.00149802	NaN	NaN
1022.56	NaN	NaN	NaN	NaN	NaN	NaN	NaN	NaN	NaN	NaN	NaN	NaN	NaN	NaN	NaN	NaN	NaN	0.0017128	NaN	NaN	NaN	NaN	NaN	NaN	NaN	NaN	NaN	NaN	NaN	NaN
1022.9	NaN	NaN	NaN	NaN	NaN	NaN	NaN	NaN	NaN	NaN	NaN	NaN	NaN	NaN	NaN	NaN	0.00145866	0.00125471	0.00166468	NaN	NaN	NaN	0.00180286	NaN	NaN	NaN	NaN	0.00162074	0.00164867	NaN
1023.28	NaN	NaN	NaN	NaN	NaN	NaN	NaN	NaN	NaN	NaN	NaN	NaN	NaN	NaN	NaN	NaN	NaN	NaN	NaN	NaN	0.00148718	NaN	NaN	NaN	0.00138818	NaN	0.0013886	NaN	NaN	0.00147597
1023.59	NaN	NaN	NaN	NaN	NaN	NaN	NaN	NaN	NaN	NaN	NaN	NaN	NaN	NaN	NaN	0.00144682	0.00144073	0.00145647	0.00143308	0.00134703	NaN	0.0012126	NaN	0.00153232	0.00141323	NaN	NaN	NaN	NaN	NaN
1024.12	NaN	NaN	NaN	NaN	NaN	NaN	NaN	NaN	NaN	NaN	NaN	NaN	NaN	NaN	NaN	NaN	0.00130817	NaN	NaN	0.00149824	NaN	NaN	NaN	NaN	NaN	NaN	0.00138534	0.0015367	NaN	NaN
1024.47	NaN	NaN	NaN	NaN	NaN	NaN	NaN	NaN	NaN	NaN	NaN	NaN	NaN	NaN	NaN	NaN	0.00126634	0.00157248	0.0013581	NaN	NaN	0.00126427	0.00147878	NaN	0.00135673	0.00159534	NaN	NaN	0.0017293	0.00138553
1025.03	NaN	NaN	NaN	NaN	NaN	NaN	NaN	NaN	NaN	NaN	NaN	NaN	NaN	NaN	NaN	0.00183185	NaN	NaN	0.00140941	NaN	0.00137955	NaN	0.00148481	0.00169751	0.00157347	NaN	0.00150176	0.00148269	NaN	NaN
1025.45	NaN	NaN	NaN	NaN	NaN	NaN	NaN	NaN	NaN	NaN	NaN	NaN	NaN	NaN	NaN	NaN	NaN	NaN	0.00136492	NaN	NaN	0.00138987	NaN	0.00132143	NaN	NaN	0.00143803	0.00145285	NaN	0.00155432
1026.04	NaN	NaN	NaN	NaN	NaN	NaN	NaN	0.00350071	NaN	NaN	NaN	NaN	NaN	NaN	NaN	0.00139004	0.00155262	0.00128576	0.00164866	NaN	0.00129005	NaN	NaN	0.00150044	NaN	0.00146411	NaN	0.00171268	0.00172103	0.00142099
1026.39	NaN	NaN	NaN	NaN	NaN	NaN	NaN	NaN	NaN	NaN	NaN	NaN	NaN	NaN	NaN	NaN	0.0015382	0.00151945	0.00134649	NaN	NaN	NaN	NaN	NaN	NaN	NaN	0.00141215	NaN	NaN	NaN
1026.63	NaN	NaN	NaN	NaN	NaN	NaN	NaN	NaN	NaN	NaN	NaN	NaN	NaN	NaN	NaN	NaN	NaN	NaN	NaN	NaN	0.00132413	NaN	0.00149124	NaN	0.00160502	NaN	NaN	NaN	NaN	NaN
1026.82	NaN	NaN	NaN	NaN	NaN	NaN	NaN	NaN	NaN	NaN	NaN	NaN	NaN	NaN	NaN	NaN	NaN	NaN	NaN	NaN	NaN	NaN	NaN	NaN	NaN	NaN	NaN	0.00125838	NaN	NaN
1027.24	NaN	NaN	NaN	NaN	NaN	NaN	NaN	NaN	NaN	NaN	NaN	NaN	NaN	NaN	NaN	0.00154515	0.00159678	NaN	0.00149389	NaN	NaN	0.00146706	NaN	0.00182913	0.0014216	NaN	0.00155153	NaN	0.00127062	0.00138261
1027.73	NaN	NaN	NaN	NaN	NaN	NaN	NaN	NaN	NaN	NaN	NaN	NaN	NaN	NaN	NaN	NaN	NaN	0.00152772	NaN	NaN	0.0015785	0.00180867	NaN	NaN	0.00132536	NaN	0.00177199	0.00123201	NaN	NaN
1028.02	NaN	NaN	NaN	NaN	NaN	NaN	NaN	NaN	NaN	NaN	NaN	NaN	NaN	NaN	NaN	0.00144682	NaN	NaN	NaN	NaN	0.00140335	NaN	NaN	0.00150701	NaN	NaN	NaN	NaN	NaN	NaN
1028.47	NaN	NaN	NaN	NaN	NaN	NaN	NaN	NaN	NaN	NaN	NaN	NaN	NaN	NaN	NaN	NaN	0.00140025	0.00159608	0.00144751	NaN	NaN	0.0012867	0.00165175	NaN	0.00143977	0.00142418	0.00197581	0.00139387	0.00191351	0.00152569
1028.83	NaN	NaN	NaN	NaN	NaN	NaN	NaN	NaN	NaN	NaN	NaN	NaN	NaN	NaN	NaN	NaN	NaN	NaN	NaN	NaN	NaN	NaN	0.00136423	NaN	NaN	NaN	NaN	NaN	NaN	NaN
1029.05	NaN	NaN	NaN	NaN	NaN	NaN	NaN	NaN	NaN	NaN	NaN	NaN	NaN	NaN	NaN	NaN	NaN	NaN	0.00160687	NaN	NaN	NaN	NaN	NaN	NaN	NaN	NaN	0.00175465	NaN	NaN
1029.38	NaN	NaN	NaN	NaN	NaN	NaN	NaN	NaN	NaN	NaN	NaN	NaN	NaN	NaN	NaN	NaN	NaN	0.00141798	NaN	0.00141341	0.0013528	NaN	NaN	0.00152068	0.00161777	0.00130939	NaN	NaN	0.00157468	NaN
1029.72	NaN	NaN	NaN	NaN	NaN	NaN	NaN	NaN	NaN	NaN	NaN	NaN	NaN	NaN	NaN	NaN	NaN	0.00139631	0.00147578	NaN	NaN	NaN	0.00133241	0.00151996	NaN	NaN	0.00174639	0.0017575	NaN	NaN
1030.1	NaN	NaN	NaN	NaN	NaN	NaN	NaN	NaN	NaN	NaN	NaN	NaN	NaN	NaN	NaN	NaN	NaN	NaN	NaN	0.00149291	NaN	NaN	NaN	NaN	NaN	0.00159963	NaN	NaN	0.00138513	NaN
1030.43	NaN	NaN	NaN	NaN	NaN	NaN	NaN	NaN	NaN	NaN	NaN	NaN	NaN	NaN	NaN	NaN	0.00160598	0.00132137	0.00137993	0.0015742	NaN	0.00128302	0.00170841	NaN	0.00122491	NaN	0.00165036	0.00155406	0.00138527	0.00130041
1030.94	NaN	NaN	NaN	NaN	NaN	NaN	NaN	NaN	NaN	NaN	NaN	NaN	NaN	NaN	NaN	NaN	NaN	0.00137028	NaN	NaN	0.00142569	0.00156052	NaN	0.0014568	NaN	0.00157703	0.00182607	0.00164635	NaN	0.00141856
1031.39	NaN	NaN	NaN	NaN	NaN	NaN	NaN	NaN	NaN	NaN	NaN	NaN	NaN	NaN	NaN	NaN	0.00147682	NaN	0.00140621	NaN	NaN	NaN	0.00149012	0.0017624	0.00126815	NaN	0.00155084	0.00187276	0.0016839	NaN
1031.91	NaN	NaN	NaN	NaN	NaN	NaN	NaN	NaN	NaN	NaN	NaN	NaN	NaN	NaN	NaN	NaN	NaN	NaN	0.00177962	NaN	NaN	0.00140019	0.00166736	NaN	0.0018342	0.00157142	0.00202712	NaN	NaN	0.00139911
1032.36	NaN	NaN	NaN	NaN	NaN	NaN	NaN	0.00305229	NaN	NaN	NaN	NaN	NaN	NaN	NaN	NaN	0.00146869	0.00159183	NaN	0.00159706	0.00132976	NaN	0.00137436	0.00158211	0.00161771	0.00177965	NaN	0.00174679	0.00143994	0.00166659
1032.65	NaN	NaN	NaN	NaN	NaN	NaN	NaN	NaN	NaN	NaN	NaN	NaN	NaN	NaN	NaN	NaN	0.00167291	NaN	NaN	NaN	NaN	NaN	NaN	NaN	NaN	NaN	NaN	NaN	NaN	NaN
1032.74	NaN	NaN	NaN	NaN	NaN	NaN	NaN	NaN	NaN	NaN	NaN	NaN	NaN	NaN	NaN	NaN	NaN	NaN	0.00143851	NaN	NaN	NaN	NaN	NaN	NaN	NaN	0.00171747	NaN	NaN	NaN
1032.88	NaN	NaN	NaN	NaN	NaN	NaN	NaN	NaN	NaN	NaN	NaN	NaN	NaN	NaN	NaN	0.00171497	NaN	0.00170454	NaN	NaN	NaN	NaN	0.00156863	NaN	0.00133509	NaN	NaN	NaN	NaN	NaN
1033.25	NaN	NaN	NaN	NaN	NaN	NaN	NaN	NaN	0.00330089	NaN	NaN	NaN	NaN	NaN	NaN	NaN	0.00134741	NaN	NaN	0.00175467	NaN	0.00158498	0.00182479	0.00170384	NaN	NaN	0.00135529	NaN	NaN	0.00171152
1033.54	NaN	NaN	NaN	NaN	NaN	NaN	NaN	NaN	NaN	NaN	NaN	NaN	NaN	NaN	NaN	NaN	NaN	NaN	NaN	NaN	NaN	NaN	NaN	NaN	NaN	NaN	NaN	0.00174138	NaN	NaN
1033.77	NaN	NaN	NaN	NaN	NaN	NaN	NaN	NaN	NaN	NaN	NaN	NaN	NaN	NaN	NaN	NaN	0.00140332	NaN	0.0014354	NaN	NaN	NaN	NaN	NaN	0.00171403	0.00173075	NaN	NaN	0.00166377	NaN
1034.15	NaN	NaN	NaN	NaN	NaN	NaN	NaN	NaN	NaN	NaN	NaN	NaN	NaN	NaN	NaN	NaN	0.00160323	0.00150987	0.00144092	0.00136968	0.00137352	NaN	0.0020002	NaN	NaN	0.001964	0.00167838	0.00164489	NaN	0.00155246
1034.7	NaN	NaN	NaN	NaN	NaN	NaN	NaN	NaN	NaN	NaN	NaN	NaN	NaN	NaN	NaN	NaN	NaN	0.0014246	0.00157578	NaN	0.00132011	NaN	0.00147682	0.00146357	NaN	NaN	NaN	0.00154142	NaN	NaN
1035.31	NaN	NaN	NaN	NaN	NaN	NaN	NaN	NaN	NaN	NaN	NaN	NaN	NaN	0.00296374	NaN	NaN	NaN	NaN	0.00169145	0.00154936	0.00133461	0.00137602	0.00138612	0.00145674	0.00162975	0.00145621	0.00151004	NaN	0.00173841	0.00167274
1035.85	NaN	NaN	NaN	NaN	NaN	NaN	NaN	NaN	NaN	NaN	NaN	NaN	NaN	NaN	NaN	0.00148591	0.00156743	0.00145038	0.00133195	0.00169432	0.00145738	0.00136572	NaN	0.00136582	NaN	NaN	NaN	0.00153296	NaN	0.00132587
1036.32	NaN	NaN	NaN	NaN	NaN	NaN	NaN	NaN	NaN	NaN	NaN	NaN	NaN	NaN	NaN	NaN	NaN	0.00144721	NaN	NaN	NaN	0.00131206	0.00180039	NaN	0.00159326	0.00141154	0.00152869	NaN	NaN	NaN
1036.56	NaN	NaN	NaN	NaN	NaN	NaN	NaN	NaN	NaN	NaN	NaN	NaN	NaN	NaN	NaN	NaN	NaN	NaN	NaN	NaN	NaN	NaN	NaN	NaN	NaN	NaN	NaN	NaN	NaN	0.00167796
1036.8	NaN	NaN	NaN	NaN	NaN	NaN	NaN	NaN	NaN	NaN	NaN	NaN	NaN	NaN	NaN	NaN	NaN	NaN	NaN	0.00143844	NaN	0.00124107	NaN	NaN	NaN	NaN	NaN	0.00146215	NaN	NaN
1037.41	NaN	NaN	NaN	NaN	NaN	NaN	NaN	NaN	NaN	NaN	NaN	NaN	NaN	NaN	NaN	NaN	0.001242	0.00130812	0.00167756	0.00148001	NaN	NaN	0.00161771	NaN	NaN	0.00206748	0.00134375	0.00148164	0.00159783	0.00162419
1037.89	NaN	NaN	NaN	NaN	NaN	NaN	NaN	NaN	NaN	NaN	NaN	NaN	NaN	NaN	NaN	NaN	NaN	NaN	0.00136084	NaN	NaN	0.00158082	0.00144084	NaN	NaN	NaN	NaN	0.00144231	NaN	NaN
1038.23	NaN	NaN	NaN	NaN	NaN	NaN	NaN	NaN	NaN	0.00325905	NaN	NaN	NaN	NaN	NaN	NaN	NaN	0.00166696	NaN	NaN	0.00133996	NaN	NaN	NaN	0.00176205	NaN	NaN	NaN	NaN	NaN
1038.43	NaN	NaN	NaN	NaN	NaN	NaN	NaN	NaN	NaN	NaN	NaN	NaN	NaN	NaN	NaN	NaN	0.0015924	NaN	0.00171001	NaN	NaN	NaN	NaN	0.00143942	NaN	NaN	NaN	NaN	NaN	NaN
1038.73	NaN	NaN	NaN	NaN	NaN	NaN	NaN	NaN	NaN	NaN	NaN	NaN	NaN	NaN	NaN	NaN	0.00138535	0.00137623	NaN	0.00149569	NaN	0.00144032	0.00179667	0.00136556	NaN	0.00198443	0.00234852	NaN	0.00140955	0.00183046
1039.43	NaN	NaN	NaN	NaN	NaN	NaN	NaN	NaN	NaN	NaN	NaN	NaN	NaN	NaN	NaN	0.00150466	NaN	NaN	0.0015076	NaN	0.00151545	0.00143644	0.00188996	NaN	0.0015915	NaN	0.0015755	0.00192744	0.00173384	0.00186442
1039.91	NaN	NaN	NaN	NaN	NaN	NaN	NaN	NaN	NaN	NaN	NaN	NaN	NaN	NaN	NaN	NaN	0.00156668	0.00130508	NaN	NaN	NaN	NaN	0.0014911	NaN	0.0014532	NaN	NaN	0.00166322	NaN	NaN
1040.46	NaN	NaN	NaN	NaN	NaN	NaN	NaN	NaN	NaN	NaN	NaN	NaN	NaN	NaN	NaN	0.00138636	NaN	0.00178536	0.0014308	0.00192329	NaN	0.00142309	NaN	0.00176467	NaN	0.0017299	0.00173608	NaN	0.00145014	0.00158984
1041.01	NaN	NaN	NaN	NaN	NaN	NaN	NaN	NaN	NaN	NaN	NaN	NaN	NaN	NaN	NaN	NaN	NaN	NaN	0.0015095	NaN	0.00158234	NaN	NaN	NaN	NaN	NaN	0.00164951	0.00131118	NaN	NaN
1041.43	NaN	NaN	NaN	NaN	0.00256396	NaN	NaN	NaN	NaN	NaN	NaN	NaN	NaN	0.0029202	NaN	NaN	0.00131169	0.00141138	0.00138039	NaN	NaN	NaN	0.00162512	0.0013946	0.00173448	NaN	0.00162235	0.0016507	NaN	0.00175563
1042.09	NaN	NaN	NaN	NaN	NaN	NaN	NaN	NaN	NaN	NaN	NaN	NaN	NaN	NaN	NaN	NaN	0.00138569	0.00159052	NaN	0.0019539	0.00171573	0.00142697	NaN	0.00167186	0.00147269	0.00140324	0.0018083	0.00132449	0.00155023	0.00186946
1042.76	NaN	NaN	NaN	NaN	NaN	NaN	NaN	NaN	NaN	NaN	NaN	NaN	NaN	NaN	NaN	0.00142593	NaN	NaN	0.00164874	NaN	NaN	0.0012002	0.00149724	0.00147724	0.00154348	0.00163969	NaN	0.00135147	0.00149575	NaN
1043.37	NaN	NaN	NaN	NaN	NaN	NaN	NaN	NaN	NaN	NaN	NaN	NaN	NaN	NaN	NaN	NaN	0.00156784	NaN	0.00164919	0.00165487	NaN	0.00159172	NaN	0.00140708	0.0012149	NaN	0.00164066	NaN	NaN	0.0013193
1043.75	NaN	NaN	NaN	NaN	NaN	NaN	NaN	NaN	NaN	NaN	NaN	NaN	NaN	NaN	NaN	NaN	NaN	0.00135204	NaN	NaN	NaN	NaN	0.00156632	NaN	NaN	0.00152022	0.00136021	0.00130316	NaN	NaN
1044.08	NaN	NaN	NaN	NaN	NaN	NaN	NaN	NaN	NaN	NaN	NaN	NaN	NaN	NaN	NaN	NaN	NaN	0.00156958	0.00155627	NaN	NaN	0.00159415	NaN	NaN	0.00133116	NaN	NaN	NaN	0.00151434	NaN
1044.37	NaN	NaN	NaN	NaN	NaN	NaN	NaN	NaN	NaN	NaN	NaN	NaN	NaN	NaN	NaN	NaN	NaN	NaN	NaN	0.00146107	0.00129747	NaN	NaN	NaN	NaN	NaN	0.00175073	NaN	0.00131426	NaN
1044.63	NaN	NaN	NaN	NaN	NaN	NaN	NaN	NaN	NaN	NaN	NaN	NaN	NaN	NaN	NaN	NaN	NaN	0.00149099	0.00147041	0.00147857	NaN	0.00138805	0.00176843	NaN	NaN	0.00135147	NaN	0.00185645	NaN	0.00151317
1045.01	NaN	NaN	NaN	NaN	NaN	NaN	NaN	NaN	NaN	NaN	NaN	NaN	NaN	NaN	NaN	NaN	NaN	NaN	NaN	NaN	NaN	NaN	NaN	0.00167645	NaN	NaN	NaN	0.00162023	NaN	NaN
1045.23	NaN	NaN	NaN	NaN	NaN	NaN	NaN	NaN	NaN	NaN	NaN	NaN	NaN	NaN	NaN	NaN	NaN	NaN	NaN	NaN	0.00138946	NaN	0.00151843	NaN	NaN	NaN	0.0015563	NaN	0.00152845	NaN
1045.69	NaN	NaN	NaN	NaN	NaN	NaN	NaN	NaN	NaN	NaN	NaN	NaN	NaN	NaN	NaN	NaN	0.0014916	0.00170622	0.00125736	NaN	0.00149757	0.00135806	NaN	0.00148424	0.00121642	0.00147098	0.00145029	NaN	0.00140205	0.00140913
1046.01	NaN	NaN	NaN	NaN	NaN	NaN	NaN	NaN	NaN	NaN	NaN	NaN	NaN	NaN	NaN	0.00164068	NaN	NaN	NaN	NaN	NaN	0.00147496	NaN	NaN	NaN	NaN	NaN	NaN	NaN	0.00138868
1046.17	NaN	NaN	NaN	NaN	NaN	NaN	NaN	NaN	NaN	NaN	NaN	NaN	NaN	NaN	NaN	NaN	NaN	NaN	NaN	0.00134341	NaN	NaN	NaN	NaN	NaN	NaN	NaN	NaN	NaN	NaN
1046.53	NaN	NaN	NaN	NaN	NaN	NaN	NaN	NaN	NaN	NaN	NaN	NaN	NaN	NaN	NaN	NaN	NaN	0.00148437	NaN	0.00138442	0.00186411	NaN	0.00142998	0.00139406	0.00145861	0.00136934	0.00151877	NaN	0.00167215	NaN
1046.88	NaN	NaN	NaN	NaN	NaN	NaN	NaN	NaN	NaN	NaN	NaN	NaN	NaN	NaN	NaN	NaN	NaN	NaN	0.00131206	NaN	NaN	NaN	NaN	NaN	NaN	NaN	NaN	0.0016667	0.00156703	NaN
1047.37	NaN	NaN	NaN	NaN	NaN	NaN	NaN	NaN	NaN	NaN	NaN	NaN	NaN	NaN	NaN	NaN	0.00135942	NaN	0.00144444	NaN	0.00175406	0.00139914	0.0018741	NaN	0.00172021	0.00151623	0.00186839	NaN	NaN	0.00149182
1047.91	NaN	NaN	NaN	NaN	NaN	NaN	NaN	NaN	NaN	NaN	NaN	NaN	NaN	NaN	NaN	NaN	NaN	0.00197308	0.00152158	0.001396	0.00161472	0.00131909	0.0013496	0.00206979	0.00143618	0.00162889	NaN	0.0014676	0.0018896	0.00173525
1048.48	NaN	NaN	NaN	NaN	NaN	NaN	NaN	NaN	NaN	NaN	NaN	NaN	NaN	NaN	NaN	0.00183614	0.00141174	NaN	0.00162548	NaN	0.00155843	NaN	NaN	0.00146213	0.00145009	NaN	0.00153097	NaN	NaN	NaN
1048.76	NaN	NaN	NaN	NaN	NaN	NaN	NaN	NaN	NaN	NaN	NaN	NaN	NaN	NaN	NaN	NaN	NaN	0.00156172	NaN	NaN	NaN	0.00142986	NaN	NaN	0.00167736	NaN	NaN	NaN	0.00151326	NaN
1049.1	NaN	NaN	NaN	NaN	NaN	NaN	NaN	NaN	NaN	NaN	NaN	NaN	NaN	NaN	NaN	NaN	0.00188999	NaN	NaN	0.00145905	NaN	NaN	0.00149668	0.00153401	NaN	NaN	NaN	0.00146656	NaN	0.00137625
1049.5	NaN	NaN	NaN	NaN	NaN	NaN	NaN	NaN	NaN	NaN	NaN	NaN	NaN	NaN	NaN	0.00148061	NaN	0.00168854	0.00167932	NaN	0.00155281	0.00141761	0.00153738	0.00149839	0.0016813	0.00153178	0.00153013	NaN	0.00171582	0.00128669
1050.01	NaN	NaN	NaN	NaN	NaN	NaN	NaN	NaN	NaN	NaN	NaN	NaN	NaN	NaN	NaN	NaN	NaN	0.0016101	NaN	NaN	0.00173179	0.00133449	NaN	NaN	0.00150952	NaN	NaN	0.00127281	NaN	NaN
1050.46	NaN	NaN	NaN	NaN	NaN	NaN	NaN	NaN	NaN	NaN	NaN	NaN	NaN	NaN	NaN	NaN	0.00134296	0.00147386	0.00178502	0.00140741	NaN	NaN	0.00157391	NaN	NaN	0.00149517	0.00151831	0.00123003	0.00147895	0.00132974
1050.89	NaN	NaN	NaN	NaN	NaN	NaN	NaN	NaN	NaN	NaN	NaN	NaN	NaN	NaN	NaN	NaN	NaN	0.00163096	0.00194902	NaN	0.0014933	0.00147268	NaN	0.00152593	NaN	NaN	NaN	NaN	NaN	NaN
1051.1	NaN	NaN	NaN	NaN	NaN	NaN	NaN	NaN	NaN	NaN	NaN	NaN	NaN	NaN	NaN	NaN	NaN	NaN	NaN	NaN	NaN	NaN	NaN	NaN	0.0014403	NaN	NaN	NaN	NaN	NaN
1051.39	NaN	NaN	NaN	NaN	NaN	NaN	NaN	NaN	NaN	NaN	NaN	NaN	NaN	NaN	NaN	NaN	0.00154865	0.0016298	0.00162712	0.00141114	NaN	0.00119338	0.00187781	0.00155777	0.00135569	0.00173525	0.0018252	0.00165083	0.00152412	NaN
1051.72	NaN	NaN	NaN	NaN	NaN	NaN	NaN	NaN	NaN	NaN	NaN	NaN	NaN	NaN	NaN	NaN	NaN	NaN	NaN	NaN	0.00161806	NaN	NaN	NaN	NaN	NaN	NaN	NaN	NaN	NaN
1052.1	NaN	NaN	NaN	NaN	NaN	NaN	NaN	NaN	NaN	NaN	NaN	NaN	NaN	NaN	NaN	0.00140828	0.00150729	0.00138349	NaN	0.00169587	NaN	0.00165352	NaN	0.00146645	0.00120258	0.00179707	0.00151941	0.00148465	0.00126192	NaN
1052.7	NaN	NaN	NaN	NaN	NaN	NaN	NaN	NaN	NaN	NaN	NaN	NaN	NaN	NaN	NaN	0.00147752	0.00159612	0.0015028	0.00166049	0.00175	NaN	NaN	0.00137268	0.00150069	0.00128968	0.00150283	NaN	0.00155069	NaN	0.00130149
1053.32	NaN	NaN	NaN	NaN	NaN	NaN	NaN	NaN	NaN	NaN	NaN	NaN	NaN	NaN	NaN	0.00166884	0.00131622	0.0019641	NaN	0.00156954	NaN	0.00169371	NaN	0.00188616	0.0012505	NaN	0.0012737	0.00218682	0.00164842	0.00130403
1053.72	NaN	NaN	NaN	NaN	NaN	NaN	NaN	NaN	NaN	NaN	NaN	NaN	NaN	NaN	NaN	0.00145736	0.00143915	NaN	0.00136859	NaN	0.00144423	0.00185971	NaN	NaN	NaN	0.001812	NaN	NaN	NaN	NaN
1054.08	NaN	NaN	NaN	NaN	NaN	NaN	NaN	NaN	NaN	NaN	NaN	NaN	NaN	NaN	NaN	NaN	NaN	NaN	0.00128558	0.00146166	NaN	NaN	NaN	0.00153779	NaN	NaN	NaN	NaN	NaN	NaN
1054.39	NaN	NaN	NaN	NaN	NaN	NaN	NaN	NaN	NaN	NaN	NaN	NaN	NaN	NaN	NaN	0.00147641	0.00167908	0.00155965	0.00164872	NaN	0.00170563	NaN	NaN	NaN	0.00146654	0.00179967	0.00158302	0.00155992	0.00160524	0.0012287
1054.95	NaN	NaN	NaN	NaN	NaN	NaN	NaN	NaN	NaN	NaN	NaN	NaN	NaN	NaN	NaN	0.00144682	0.00155538	NaN	NaN	NaN	0.00173859	0.00187828	0.00132356	0.00142684	NaN	NaN	NaN	0.00165104	NaN	0.00138455
1055.49	NaN	NaN	NaN	NaN	NaN	NaN	NaN	NaN	NaN	NaN	NaN	NaN	NaN	NaN	NaN	NaN	0.00150144	0.00141182	NaN	NaN	NaN	0.00165585	NaN	0.00154428	0.00145863	0.00174179	0.0016904	0.00138541	0.00223626	NaN
1055.9	NaN	NaN	NaN	NaN	NaN	NaN	NaN	NaN	NaN	NaN	NaN	NaN	NaN	NaN	NaN	NaN	NaN	0.00147732	0.00149266	NaN	NaN	NaN	NaN	NaN	NaN	NaN	NaN	0.00124307	0.00197048	0.00137766
1056.19	NaN	NaN	NaN	NaN	NaN	NaN	NaN	NaN	NaN	NaN	NaN	NaN	NaN	NaN	NaN	0.00165098	NaN	NaN	0.00163539	NaN	0.00153645	0.00168036	0.00184955	NaN	0.00159195	0.00157604	0.00169645	NaN	NaN	NaN
1056.54	NaN	NaN	NaN	NaN	NaN	NaN	NaN	NaN	NaN	NaN	NaN	NaN	NaN	NaN	NaN	NaN	0.00136254	NaN	NaN	0.00148129	0.00146912	0.00166207	NaN	0.0016515	NaN	NaN	NaN	0.00160959	NaN	NaN
1056.76	NaN	NaN	NaN	NaN	NaN	NaN	NaN	NaN	NaN	NaN	NaN	NaN	NaN	NaN	NaN	NaN	NaN	NaN	NaN	NaN	NaN	NaN	NaN	NaN	NaN	0.00156899	NaN	NaN	NaN	NaN
1056.92	NaN	NaN	NaN	NaN	NaN	NaN	NaN	NaN	NaN	NaN	NaN	NaN	NaN	NaN	NaN	NaN	NaN	NaN	NaN	NaN	NaN	NaN	NaN	NaN	NaN	NaN	0.00171499	NaN	0.00158817	NaN
1057.26	NaN	NaN	NaN	NaN	NaN	NaN	NaN	NaN	NaN	NaN	NaN	NaN	NaN	NaN	NaN	NaN	0.00141451	NaN	NaN	0.00137696	NaN	0.00145088	NaN	NaN	0.00161385	NaN	NaN	0.00164095	NaN	NaN
1057.61	NaN	NaN	NaN	NaN	NaN	NaN	NaN	NaN	NaN	NaN	NaN	NaN	NaN	NaN	NaN	NaN	NaN	NaN	0.00142242	0.0015417	NaN	NaN	NaN	NaN	NaN	NaN	NaN	NaN	0.00137253	NaN
1057.88	NaN	NaN	NaN	NaN	NaN	NaN	NaN	NaN	NaN	NaN	NaN	NaN	NaN	NaN	NaN	0.00138738	NaN	0.00130394	0.00127438	NaN	NaN	NaN	0.00133333	NaN	NaN	NaN	NaN	NaN	NaN	0.00130863
1058.21	NaN	NaN	NaN	NaN	NaN	NaN	NaN	NaN	NaN	NaN	NaN	NaN	NaN	NaN	NaN	NaN	0.00135819	NaN	NaN	0.00146857	0.00132201	0.00135365	0.00137273	0.00158136	NaN	NaN	0.0016259	NaN	NaN	NaN
1058.58	NaN	NaN	NaN	NaN	NaN	NaN	NaN	NaN	NaN	NaN	NaN	NaN	NaN	NaN	NaN	NaN	NaN	NaN	0.0012767	NaN	NaN	0.00148508	NaN	NaN	NaN	NaN	NaN	NaN	NaN	NaN
1058.87	NaN	NaN	NaN	NaN	NaN	NaN	NaN	NaN	NaN	NaN	NaN	NaN	NaN	NaN	NaN	NaN	0.00143329	NaN	NaN	NaN	NaN	NaN	NaN	0.00141987	0.00163597	NaN	NaN	NaN	NaN	NaN
1059.3	NaN	NaN	NaN	NaN	NaN	NaN	NaN	NaN	NaN	NaN	NaN	NaN	NaN	0.00315086	NaN	0.00159317	NaN	0.00125248	0.0014478	NaN	0.00142639	0.00160349	NaN	0.00128997	NaN	0.00136779	0.00173757	0.00176007	0.00136477	NaN
1059.76	NaN	NaN	NaN	NaN	NaN	NaN	NaN	NaN	NaN	NaN	NaN	NaN	NaN	NaN	NaN	NaN	0.00140609	NaN	NaN	NaN	NaN	NaN	NaN	0.00141398	NaN	NaN	NaN	NaN	NaN	NaN
1060.2	NaN	NaN	NaN	NaN	NaN	NaN	NaN	NaN	NaN	NaN	NaN	NaN	NaN	NaN	NaN	NaN	0.00152922	NaN	NaN	0.00139808	NaN	NaN	NaN	NaN	0.00127555	0.00147231	0.0018873	0.00141306	0.00128847	NaN
1060.58	NaN	NaN	NaN	NaN	NaN	NaN	NaN	NaN	NaN	NaN	NaN	NaN	NaN	NaN	NaN	NaN	NaN	NaN	0.00158528	NaN	0.00149563	0.00125556	0.00150183	0.00158263	NaN	NaN	0.00143705	NaN	NaN	0.00145053
1061.04	NaN	NaN	NaN	NaN	NaN	NaN	NaN	NaN	NaN	NaN	NaN	NaN	NaN	NaN	NaN	0.00145029	NaN	NaN	0.00179979	NaN	0.00160881	0.00134329	NaN	NaN	0.00159047	NaN	NaN	NaN	NaN	NaN
1061.29	NaN	NaN	NaN	NaN	NaN	NaN	NaN	NaN	NaN	NaN	NaN	NaN	NaN	NaN	NaN	NaN	NaN	0.00157268	NaN	NaN	NaN	NaN	NaN	0.00132148	NaN	0.00139826	0.00184055	NaN	NaN	NaN
1061.63	NaN	NaN	NaN	NaN	NaN	NaN	NaN	NaN	NaN	NaN	NaN	NaN	NaN	NaN	NaN	NaN	0.0019411	NaN	0.00170921	0.00154643	0.00160207	0.00116962	0.00151452	0.0013554	0.00152814	NaN	NaN	0.00126129	0.00157864	NaN
1061.96	NaN	NaN	NaN	NaN	NaN	NaN	NaN	NaN	NaN	NaN	NaN	NaN	NaN	NaN	NaN	0.00138992	NaN	NaN	0.00145589	NaN	NaN	0.00122918	NaN	NaN	NaN	0.00138926	NaN	NaN	NaN	0.00151693
1062.12	NaN	NaN	NaN	NaN	NaN	NaN	NaN	NaN	NaN	NaN	NaN	NaN	NaN	NaN	NaN	NaN	NaN	NaN	NaN	NaN	0.00140235	NaN	NaN	NaN	NaN	NaN	NaN	NaN	NaN	NaN
1062.46	NaN	NaN	NaN	NaN	NaN	NaN	NaN	NaN	NaN	NaN	NaN	NaN	NaN	NaN	NaN	NaN	0.00163024	0.00164174	0.00146869	NaN	NaN	0.00136484	0.00136188	NaN	0.00145522	NaN	0.00147966	0.00135834	NaN	NaN
1063.05	NaN	NaN	NaN	NaN	NaN	NaN	NaN	NaN	NaN	NaN	NaN	NaN	NaN	NaN	NaN	NaN	NaN	0.00174226	0.00144956	0.00161117	0.00135958	0.00119708	0.0014878	NaN	0.00133402	0.00191713	NaN	NaN	NaN	NaN
1063.57	NaN	NaN	NaN	NaN	NaN	NaN	NaN	NaN	NaN	NaN	0.00251294	NaN	NaN	NaN	NaN	NaN	0.00166459	0.00135994	NaN	NaN	NaN	NaN	NaN	0.00173779	0.0017025	0.00167558	0.00160383	NaN	0.00196084	0.00124441
1064.28	NaN	NaN	NaN	NaN	NaN	NaN	NaN	NaN	NaN	NaN	NaN	NaN	NaN	NaN	NaN	NaN	0.00134508	0.0015006	0.00132583	0.00149547	NaN	0.0015657	0.00154918	0.00146389	0.00156242	0.00141912	0.00169555	0.00187283	0.00139651	0.00129387
1064.91	NaN	NaN	NaN	NaN	NaN	NaN	NaN	NaN	NaN	NaN	NaN	NaN	NaN	NaN	NaN	NaN	NaN	NaN	NaN	NaN	NaN	0.00138684	NaN	NaN	NaN	NaN	0.00173523	NaN	NaN	NaN
1065.23	NaN	NaN	NaN	NaN	NaN	NaN	NaN	NaN	NaN	NaN	NaN	NaN	NaN	NaN	NaN	NaN	0.00170205	NaN	NaN	0.00149229	0.00152252	NaN	NaN	0.00134303	0.00125857	NaN	0.00155868	0.00133249	0.00149261	0.00128118
1065.64	NaN	NaN	NaN	NaN	NaN	NaN	NaN	NaN	NaN	NaN	NaN	NaN	NaN	NaN	NaN	NaN	NaN	0.00156823	NaN	NaN	NaN	NaN	NaN	NaN	NaN	NaN	NaN	NaN	NaN	NaN
1065.91	NaN	NaN	NaN	NaN	NaN	NaN	NaN	NaN	NaN	NaN	NaN	NaN	NaN	NaN	NaN	0.00164274	NaN	NaN	NaN	0.00143469	0.00147686	0.00160893	0.00165197	NaN	0.00152866	NaN	NaN	0.00138008	NaN	NaN
1066.19	NaN	NaN	NaN	NaN	NaN	NaN	NaN	NaN	NaN	NaN	NaN	NaN	NaN	NaN	NaN	NaN	NaN	NaN	NaN	NaN	NaN	NaN	NaN	NaN	0.00131694	0.001288	NaN	NaN	NaN	NaN
1066.66	NaN	NaN	NaN	NaN	NaN	NaN	NaN	NaN	NaN	NaN	NaN	NaN	NaN	NaN	NaN	NaN	0.00164572	0.00178733	0.00155746	NaN	NaN	0.00151651	0.00146819	0.00164453	NaN	NaN	0.00165045	0.00131676	0.00155951	0.00124141
1067.05	NaN	NaN	NaN	NaN	NaN	NaN	NaN	NaN	NaN	NaN	NaN	NaN	NaN	NaN	NaN	NaN	NaN	NaN	NaN	NaN	NaN	NaN	NaN	NaN	0.00171514	NaN	NaN	NaN	NaN	NaN
1067.42	NaN	NaN	NaN	NaN	NaN	NaN	NaN	NaN	NaN	NaN	NaN	NaN	NaN	NaN	NaN	NaN	0.00156194	0.00169981	0.00135519	0.00159598	0.00144578	0.00145829	0.0014304	0.00137632	NaN	NaN	NaN	0.00171861	NaN	NaN
1067.89	NaN	NaN	NaN	NaN	NaN	NaN	NaN	NaN	NaN	NaN	NaN	NaN	NaN	NaN	NaN	NaN	0.00152292	0.00168565	0.00125153	NaN	0.00137183	NaN	NaN	NaN	0.00167737	NaN	0.00150917	NaN	0.00137883	NaN
1068.35	NaN	NaN	NaN	NaN	NaN	NaN	NaN	NaN	NaN	NaN	NaN	NaN	NaN	NaN	NaN	NaN	0.00140918	NaN	NaN	NaN	0.00162077	NaN	NaN	NaN	NaN	0.0014717	0.00148747	0.00151222	0.00144517	0.00180452
1068.88	NaN	NaN	NaN	NaN	NaN	NaN	NaN	NaN	NaN	NaN	NaN	NaN	NaN	NaN	NaN	NaN	NaN	NaN	NaN	0.00137222	NaN	0.00127643	0.00166957	NaN	0.0015772	NaN	NaN	NaN	0.0015584	NaN
1069.25	NaN	NaN	NaN	NaN	NaN	NaN	NaN	NaN	NaN	NaN	NaN	NaN	NaN	NaN	NaN	NaN	0.00158596	0.00126497	NaN	NaN	NaN	NaN	NaN	0.00151554	0.00157578	NaN	0.00162644	0.00175202	NaN	0.00146532
1069.65	NaN	NaN	NaN	NaN	NaN	NaN	NaN	NaN	NaN	NaN	NaN	NaN	NaN	NaN	NaN	NaN	NaN	NaN	0.0013667	0.00145989	0.00153009	NaN	0.00164853	0.00153046	0.00155539	0.00163115	NaN	NaN	0.00158095	NaN
1070.12	NaN	NaN	NaN	NaN	NaN	NaN	NaN	NaN	NaN	NaN	NaN	NaN	NaN	NaN	NaN	NaN	0.00144619	NaN	0.00144401	0.0012894	NaN	0.00120417	NaN	NaN	NaN	NaN	0.00132107	0.00144914	0.00179476	0.00181035
1070.42	NaN	NaN	NaN	NaN	NaN	NaN	NaN	0.00379208	NaN	NaN	NaN	NaN	NaN	NaN	NaN	NaN	NaN	NaN	NaN	NaN	NaN	NaN	0.00177692	NaN	NaN	0.00137862	NaN	NaN	NaN	NaN
1070.92	NaN	NaN	NaN	NaN	NaN	NaN	NaN	NaN	NaN	NaN	NaN	NaN	NaN	NaN	NaN	NaN	0.00146823	NaN	0.00150589	0.00182938	0.00136438	0.00141144	0.00169251	0.00163229	0.00148499	NaN	0.0012768	NaN	0.0016085	0.00123585
1071.45	NaN	NaN	NaN	NaN	NaN	NaN	NaN	NaN	NaN	NaN	NaN	NaN	NaN	NaN	NaN	0.001756	0.00138785	0.00132868	NaN	0.00148744	NaN	0.00133481	NaN	0.00173291	0.00120308	0.0015107	0.00130422	0.00160369	NaN	0.00157551
1071.72	NaN	NaN	NaN	NaN	NaN	NaN	NaN	NaN	NaN	NaN	NaN	NaN	NaN	NaN	NaN	NaN	NaN	0.00132872	NaN	NaN	NaN	NaN	0.00135812	NaN	NaN	NaN	NaN	NaN	NaN	NaN
1072.26	NaN	NaN	NaN	NaN	NaN	NaN	NaN	NaN	NaN	NaN	NaN	NaN	NaN	NaN	NaN	0.0014188	0.00140186	0.00159955	NaN	0.00167138	0.00175852	0.00185629	0.0014698	0.00135651	NaN	0.00179291	NaN	0.00130646	0.00168459	0.00139835
1072.63	NaN	NaN	NaN	NaN	NaN	NaN	NaN	NaN	NaN	NaN	NaN	NaN	NaN	NaN	NaN	NaN	NaN	0.00134421	0.00147494	NaN	NaN	NaN	NaN	NaN	0.00129818	0.00135376	0.00151029	NaN	NaN	NaN
1073.06	NaN	NaN	NaN	NaN	NaN	NaN	NaN	NaN	NaN	NaN	NaN	NaN	NaN	NaN	NaN	0.00157211	0.00120271	0.00141036	0.0013773	NaN	0.00152141	0.00294382	NaN	0.00187759	0.00120028	NaN	NaN	0.00129085	0.00125774	0.00146553
1073.5	NaN	NaN	NaN	NaN	NaN	NaN	NaN	NaN	NaN	NaN	NaN	NaN	NaN	NaN	NaN	NaN	0.00145372	NaN	0.00139857	0.00155405	NaN	NaN	0.00160898	NaN	NaN	NaN	0.00139301	NaN	NaN	NaN
1073.94	NaN	NaN	NaN	NaN	NaN	NaN	NaN	NaN	NaN	NaN	NaN	NaN	NaN	NaN	NaN	NaN	NaN	NaN	0.0014296	NaN	NaN	0.00179288	NaN	0.00159735	0.00150916	NaN	NaN	0.00125326	0.00129377	0.00182862
1074.55	NaN	NaN	NaN	NaN	NaN	NaN	NaN	NaN	NaN	NaN	NaN	NaN	NaN	NaN	NaN	NaN	0.00175657	NaN	0.00132245	0.00168999	0.00131814	0.0016136	0.00138499	0.00159491	0.00143476	0.00148977	0.00131242	0.0015602	NaN	0.00142149
1075.04	NaN	NaN	NaN	NaN	NaN	NaN	NaN	NaN	NaN	NaN	NaN	NaN	NaN	NaN	NaN	0.00185227	NaN	0.00169438	0.00128037	NaN	NaN	0.00183283	NaN	NaN	0.00147217	NaN	NaN	NaN	0.00142792	NaN
1075.56	NaN	NaN	NaN	NaN	NaN	NaN	NaN	NaN	NaN	NaN	NaN	NaN	NaN	NaN	NaN	NaN	0.00133351	NaN	0.0012559	0.00172058	0.00154178	NaN	0.00130386	0.00151649	0.00153274	0.00131217	0.00127261	0.0012268	NaN	0.00191345
1076.13	NaN	NaN	NaN	NaN	NaN	NaN	NaN	NaN	NaN	NaN	NaN	NaN	NaN	NaN	NaN	NaN	NaN	0.00129592	NaN	NaN	NaN	0.00159255	0.00140869	NaN	NaN	0.00154764	0.00133955	NaN	0.00143663	0.00170102
1076.6	NaN	NaN	NaN	NaN	NaN	NaN	NaN	NaN	NaN	NaN	NaN	NaN	NaN	NaN	NaN	0.00139004	0.00168757	0.00131428	NaN	0.00161356	0.00144428	NaN	NaN	0.00182612	0.00156769	NaN	NaN	0.00123656	NaN	NaN
1077.02	NaN	NaN	NaN	NaN	NaN	NaN	NaN	NaN	NaN	NaN	NaN	NaN	NaN	NaN	NaN	NaN	NaN	NaN	NaN	0.00209986	NaN	0.0012731	NaN	NaN	0.00135033	0.00154319	0.00124672	NaN	0.00143935	NaN
1077.4	NaN	NaN	NaN	NaN	NaN	NaN	NaN	NaN	NaN	NaN	NaN	NaN	NaN	NaN	NaN	0.0014708	0.00143825	NaN	0.00174282	NaN	NaN	NaN	0.00127056	NaN	NaN	0.00145532	NaN	0.0014868	NaN	0.00207108
1077.84	NaN	NaN	NaN	NaN	NaN	NaN	NaN	NaN	NaN	NaN	NaN	NaN	NaN	NaN	NaN	0.0016162	NaN	NaN	0.00144383	NaN	NaN	0.00173113	NaN	0.00133482	0.0016543	NaN	0.00123831	NaN	0.001366	NaN
1078.25	NaN	NaN	NaN	NaN	NaN	NaN	NaN	NaN	NaN	NaN	NaN	NaN	NaN	NaN	NaN	NaN	0.00124086	NaN	NaN	NaN	NaN	0.00173845	0.00136641	NaN	NaN	0.0013461	0.00131501	0.00146342	NaN	0.00169363
1078.72	NaN	NaN	NaN	NaN	NaN	NaN	NaN	NaN	NaN	NaN	NaN	NaN	NaN	NaN	NaN	NaN	0.00121461	NaN	0.00149982	0.00170121	NaN	NaN	NaN	0.0015233	0.00140012	NaN	NaN	NaN	NaN	NaN
1079.11	NaN	NaN	NaN	NaN	NaN	NaN	NaN	NaN	NaN	NaN	NaN	NaN	NaN	NaN	NaN	NaN	0.00141193	NaN	0.00146449	NaN	NaN	0.00131386	NaN	NaN	NaN	NaN	NaN	NaN	NaN	NaN
1079.59	NaN	NaN	NaN	NaN	NaN	NaN	NaN	NaN	NaN	NaN	NaN	NaN	NaN	NaN	NaN	NaN	NaN	0.00141296	0.00143481	0.00129294	NaN	0.00137083	0.00159147	0.00156376	0.0014802	0.00165675	0.00175321	NaN	NaN	0.00157252
1080.17	NaN	NaN	NaN	NaN	NaN	NaN	NaN	NaN	NaN	NaN	NaN	NaN	NaN	NaN	NaN	0.00151607	NaN	0.00134121	0.00135294	NaN	NaN	NaN	0.00169662	0.00129833	NaN	NaN	NaN	NaN	NaN	NaN
1080.54	NaN	NaN	NaN	NaN	NaN	NaN	NaN	NaN	NaN	NaN	NaN	NaN	NaN	NaN	NaN	NaN	0.00135457	NaN	0.00140072	NaN	0.0014235	NaN	NaN	NaN	0.00174766	NaN	0.00134607	NaN	0.00128184	NaN
1081.15	NaN	NaN	NaN	NaN	NaN	NaN	NaN	NaN	NaN	NaN	NaN	NaN	NaN	NaN	NaN	NaN	0.00157625	NaN	NaN	0.00144185	NaN	0.00124967	0.00140204	0.00141812	0.00150545	0.0016539	NaN	0.00164156	NaN	0.00148597
1081.54	NaN	NaN	NaN	NaN	NaN	NaN	NaN	NaN	NaN	NaN	NaN	NaN	NaN	NaN	NaN	NaN	NaN	0.00172352	NaN	NaN	0.00152913	NaN	0.00149973	NaN	NaN	NaN	NaN	NaN	0.00137472	0.00158884
1081.99	NaN	NaN	NaN	NaN	NaN	NaN	NaN	NaN	NaN	NaN	NaN	NaN	NaN	NaN	NaN	NaN	0.00128201	0.00178616	0.00138671	0.00180967	NaN	0.00139004	NaN	NaN	0.00139245	NaN	0.00124575	NaN	NaN	NaN
1082.28	NaN	NaN	NaN	NaN	NaN	NaN	NaN	NaN	NaN	NaN	NaN	NaN	NaN	NaN	NaN	NaN	0.00128762	NaN	NaN	NaN	NaN	NaN	NaN	NaN	NaN	0.00149078	NaN	0.00128335	0.00132552	0.00172129
1082.55	NaN	NaN	NaN	NaN	NaN	NaN	NaN	NaN	NaN	NaN	NaN	NaN	NaN	NaN	NaN	NaN	NaN	NaN	NaN	NaN	0.00129584	NaN	0.00181957	NaN	NaN	NaN	NaN	NaN	NaN	NaN
1082.79	NaN	NaN	NaN	NaN	NaN	NaN	NaN	NaN	NaN	NaN	NaN	NaN	NaN	NaN	NaN	NaN	NaN	NaN	NaN	NaN	NaN	NaN	NaN	0.00135698	0.00130494	NaN	0.00131389	NaN	NaN	NaN
1083.13	NaN	NaN	NaN	NaN	NaN	NaN	NaN	NaN	NaN	NaN	NaN	NaN	NaN	NaN	NaN	0.00177258	0.00144208	NaN	0.00150299	0.00168494	0.00146067	0.00181395	0.00153157	NaN	0.00134492	0.00175494	0.0014445	0.00152336	0.0013218	NaN
1083.72	NaN	NaN	NaN	NaN	NaN	NaN	NaN	NaN	NaN	NaN	NaN	NaN	NaN	NaN	NaN	NaN	NaN	0.0015018	NaN	0.0014963	0.00144195	NaN	NaN	NaN	NaN	NaN	NaN	0.00139081	NaN	NaN
1084.05	NaN	NaN	NaN	NaN	NaN	NaN	NaN	NaN	NaN	NaN	NaN	NaN	NaN	NaN	NaN	NaN	0.00135371	NaN	NaN	NaN	NaN	NaN	0.00159611	NaN	NaN	NaN	NaN	NaN	NaN	NaN
1084.42	NaN	NaN	NaN	NaN	NaN	NaN	NaN	NaN	NaN	NaN	NaN	NaN	NaN	NaN	NaN	NaN	NaN	NaN	0.00174833	0.00130307	0.00155456	0.0018021	0.0015949	0.00140601	0.00122907	0.001454	0.00165779	0.00129699	0.00129607	0.0015433
1084.86	NaN	NaN	NaN	NaN	NaN	NaN	NaN	NaN	NaN	NaN	NaN	NaN	NaN	NaN	NaN	NaN	0.00174537	NaN	NaN	NaN	NaN	0.00148234	NaN	NaN	0.00133361	NaN	NaN	NaN	NaN	NaN
1085.14	NaN	NaN	NaN	NaN	NaN	NaN	NaN	NaN	NaN	NaN	NaN	NaN	NaN	NaN	NaN	0.00138972	NaN	0.0014144	0.00159434	0.00161152	NaN	0.0014338	0.00143591	0.00165952	NaN	0.0014755	0.00151279	0.0016303	0.00144816	0.00138565
1085.37	NaN	NaN	NaN	NaN	NaN	NaN	NaN	NaN	NaN	NaN	NaN	NaN	NaN	NaN	NaN	NaN	NaN	NaN	NaN	NaN	0.00146295	NaN	NaN	NaN	NaN	NaN	NaN	NaN	NaN	NaN
1085.98	NaN	NaN	NaN	NaN	NaN	NaN	NaN	NaN	NaN	NaN	NaN	NaN	NaN	NaN	NaN	NaN	0.00170339	NaN	0.00176094	0.00175345	0.00170715	0.00177457	0.0016961	0.00141496	NaN	0.00129524	0.0018694	0.00136638	NaN	0.00159385
1086.44	NaN	NaN	NaN	NaN	NaN	NaN	NaN	NaN	NaN	NaN	NaN	NaN	NaN	NaN	NaN	NaN	NaN	NaN	NaN	NaN	NaN	NaN	NaN	NaN	NaN	0.00143469	NaN	NaN	NaN	NaN
1086.91	NaN	NaN	NaN	NaN	NaN	NaN	NaN	NaN	NaN	NaN	NaN	NaN	NaN	NaN	0.00319739	NaN	0.00135252	0.00187361	0.00151734	0.00144586	0.00139997	0.00119804	0.00145283	0.00149776	NaN	NaN	0.00159234	0.00146635	0.00185955	0.00152631
1087.42	NaN	NaN	NaN	NaN	NaN	NaN	NaN	NaN	NaN	NaN	NaN	NaN	NaN	NaN	NaN	NaN	0.00145882	NaN	0.00127451	NaN	NaN	NaN	NaN	NaN	0.00183586	0.00159627	0.00155209	NaN	NaN	NaN
1087.96	NaN	NaN	NaN	NaN	NaN	NaN	NaN	NaN	NaN	NaN	NaN	NaN	NaN	NaN	NaN	NaN	0.00141981	NaN	NaN	NaN	NaN	0.00140238	NaN	NaN	NaN	0.00133851	0.00140491	NaN	0.00127771	0.00124438
1088.25	NaN	NaN	NaN	NaN	NaN	NaN	NaN	NaN	NaN	NaN	NaN	NaN	NaN	NaN	NaN	0.00144196	NaN	NaN	0.00149916	0.00129656	0.00154028	0.00146778	NaN	NaN	NaN	NaN	NaN	NaN	NaN	NaN
1088.75	NaN	NaN	NaN	NaN	NaN	NaN	NaN	NaN	NaN	NaN	NaN	NaN	NaN	NaN	NaN	NaN	0.00145401	0.00162113	NaN	NaN	0.00188996	0.00124126	0.00153802	NaN	0.0013814	0.00135366	0.00159011	0.00137268	0.0014794	0.00133164
1089.32	NaN	NaN	NaN	NaN	NaN	NaN	NaN	NaN	NaN	NaN	NaN	NaN	NaN	NaN	NaN	NaN	0.00147148	0.0014249	0.00132167	0.00174268	NaN	0.00123	0.0017064	NaN	0.00143252	NaN	0.00144903	NaN	0.00149344	NaN
1089.91	NaN	NaN	NaN	NaN	NaN	NaN	NaN	NaN	NaN	NaN	NaN	NaN	NaN	NaN	NaN	0.001392	0.00132646	0.001418	NaN	0.00131201	0.001494	NaN	NaN	0.00149927	0.00131765	NaN	NaN	0.00149424	0.00174801	0.0013939
1090.38	NaN	NaN	NaN	NaN	NaN	NaN	NaN	NaN	NaN	NaN	NaN	NaN	NaN	NaN	NaN	NaN	0.0016621	NaN	0.00131216	NaN	NaN	NaN	0.0015064	NaN	0.00165945	0.00136012	0.00151362	0.0012224	NaN	NaN
1090.82	NaN	NaN	NaN	NaN	NaN	NaN	NaN	NaN	NaN	NaN	NaN	NaN	NaN	NaN	NaN	NaN	NaN	0.00147824	NaN	NaN	0.00232128	0.001396	NaN	0.00160251	NaN	0.00135308	NaN	0.00151793	0.00133554	NaN
1091.3	NaN	NaN	NaN	NaN	NaN	NaN	NaN	NaN	NaN	NaN	NaN	NaN	NaN	NaN	NaN	NaN	0.0014215	0.00150261	0.00152597	0.00155982	NaN	0.0013574	0.00176221	NaN	NaN	NaN	0.00161649	0.00171337	0.00125215	0.00147278
1092.02	NaN	NaN	NaN	NaN	NaN	NaN	NaN	NaN	NaN	NaN	NaN	NaN	NaN	NaN	NaN	0.00138161	NaN	NaN	NaN	0.00129947	0.00159909	NaN	NaN	0.00193707	0.00131323	0.00179296	0.00140734	0.00169855	NaN	0.00122873
1092.57	NaN	NaN	NaN	NaN	NaN	NaN	NaN	NaN	NaN	NaN	NaN	NaN	NaN	NaN	NaN	NaN	NaN	NaN	0.00174624	NaN	NaN	NaN	0.00158023	NaN	NaN	0.00143006	NaN	0.0015054	NaN	0.00131314
1093.28	NaN	NaN	NaN	NaN	NaN	NaN	NaN	NaN	NaN	NaN	NaN	NaN	NaN	NaN	NaN	0.00139142	0.00141386	0.00128031	NaN	0.00161986	0.00158281	NaN	0.00147184	0.00152061	0.001615	0.00133921	0.00147549	0.00140808	0.00196677	NaN
1093.87	NaN	NaN	NaN	NaN	NaN	NaN	NaN	NaN	NaN	NaN	NaN	NaN	NaN	NaN	NaN	NaN	NaN	NaN	0.00178247	NaN	NaN	0.00211562	0.00137879	NaN	NaN	NaN	0.00179267	NaN	NaN	NaN
1094.28	NaN	NaN	NaN	NaN	NaN	NaN	NaN	NaN	NaN	NaN	NaN	NaN	NaN	NaN	NaN	0.0017437	0.00134813	NaN	NaN	0.00156781	NaN	NaN	NaN	NaN	NaN	0.00133257	NaN	0.00151031	0.00140441	NaN
1094.64	NaN	NaN	NaN	NaN	NaN	NaN	NaN	NaN	NaN	NaN	NaN	NaN	NaN	NaN	NaN	NaN	NaN	NaN	0.00177098	NaN	NaN	NaN	0.00172258	NaN	NaN	NaN	NaN	NaN	NaN	NaN
1095.04	NaN	NaN	NaN	NaN	NaN	NaN	NaN	NaN	NaN	NaN	NaN	NaN	NaN	NaN	NaN	0.00144827	0.00158905	0.0014195	NaN	NaN	0.00132455	0.0014627	0.00193553	0.00162705	0.00153399	0.00155845	0.00126343	0.00148163	0.00143679	0.00140974
1095.44	NaN	NaN	NaN	NaN	NaN	NaN	NaN	NaN	NaN	NaN	NaN	NaN	NaN	NaN	NaN	NaN	NaN	NaN	NaN	0.00139791	NaN	NaN	NaN	NaN	0.00137146	NaN	NaN	0.00132319	NaN	NaN
1095.72	0.00473723	NaN	NaN	NaN	NaN	NaN	NaN	NaN	NaN	NaN	NaN	NaN	NaN	NaN	NaN	NaN	NaN	NaN	NaN	NaN	NaN	0.00161202	NaN	0.00144393	NaN	NaN	NaN	NaN	NaN	0.00135445
1096.12	NaN	NaN	NaN	NaN	NaN	NaN	NaN	NaN	NaN	NaN	NaN	NaN	NaN	0.00388979	NaN	NaN	0.00139249	0.0013443	0.00202263	0.00184156	0.00143747	0.00186451	NaN	NaN	0.00146793	0.00131183	0.00144343	0.00152012	0.00133211	0.0012425
1096.49	NaN	NaN	NaN	NaN	NaN	NaN	NaN	NaN	NaN	NaN	NaN	NaN	NaN	NaN	NaN	NaN	NaN	NaN	NaN	NaN	NaN	NaN	NaN	0.00173399	NaN	NaN	NaN	0.0015296	NaN	NaN
1096.66	NaN	NaN	NaN	NaN	NaN	NaN	NaN	NaN	NaN	NaN	NaN	NaN	NaN	NaN	NaN	NaN	NaN	NaN	NaN	NaN	NaN	NaN	NaN	NaN	0.0014699	NaN	NaN	NaN	0.00123905	NaN
1097	NaN	NaN	NaN	NaN	NaN	NaN	NaN	NaN	NaN	NaN	NaN	NaN	NaN	NaN	NaN	0.00152688	0.00139094	NaN	0.00162995	0.00163038	NaN	NaN	0.0015288	NaN	NaN	NaN	0.00133774	NaN	0.00133789	NaN
1097.32	NaN	NaN	NaN	NaN	NaN	NaN	NaN	NaN	NaN	NaN	NaN	NaN	NaN	NaN	NaN	0.00142039	NaN	NaN	NaN	NaN	NaN	0.00125401	NaN	0.00167263	0.0013455	0.001465	NaN	NaN	NaN	NaN
1097.63	NaN	NaN	NaN	NaN	NaN	NaN	NaN	NaN	NaN	NaN	NaN	NaN	NaN	NaN	NaN	NaN	NaN	0.00189194	NaN	NaN	NaN	NaN	NaN	NaN	0.00129438	NaN	0.00131401	0.00152088	NaN	0.00130401
1098.25	NaN	NaN	NaN	NaN	NaN	NaN	NaN	NaN	NaN	NaN	NaN	NaN	NaN	NaN	NaN	0.00171601	NaN	0.00129923	0.00145055	0.00172417	0.00127972	0.00132267	0.00159569	0.00139199	0.00175733	NaN	NaN	0.00145835	0.00139817	0.00149199
1098.75	NaN	NaN	NaN	NaN	NaN	NaN	NaN	NaN	NaN	NaN	NaN	NaN	NaN	NaN	NaN	NaN	NaN	0.00135673	0.00175489	NaN	0.00144106	0.00126159	0.00153256	0.00133579	NaN	NaN	NaN	NaN	0.00138112	NaN
1099.28	NaN	NaN	NaN	NaN	NaN	NaN	NaN	NaN	NaN	NaN	NaN	NaN	NaN	NaN	NaN	0.00143039	0.0016664	NaN	0.00199488	NaN	NaN	0.00118401	0.0017208	0.00163157	0.00166571	NaN	0.00151773	0.00158914	0.00135788	0.0016339
1099.85	NaN	NaN	NaN	NaN	NaN	NaN	NaN	NaN	NaN	NaN	NaN	NaN	NaN	NaN	NaN	0.00161762	0.00160921	NaN	0.00174389	0.001306	NaN	0.00134277	0.00148104	NaN	0.00153078	0.00187501	NaN	0.00181387	0.00139223	0.00165079
1100.37	NaN	NaN	NaN	NaN	NaN	NaN	NaN	NaN	NaN	NaN	NaN	NaN	NaN	NaN	NaN	0.00161665	0.00131478	0.001462	0.00180547	NaN	0.00139579	0.00179353	0.00143224	NaN	0.00123057	NaN	NaN	NaN	0.00141414	0.00158664
1100.72	NaN	NaN	NaN	NaN	NaN	NaN	NaN	NaN	NaN	NaN	NaN	NaN	NaN	NaN	NaN	NaN	NaN	NaN	NaN	NaN	NaN	NaN	NaN	NaN	NaN	0.0014459	0.00138815	NaN	NaN	NaN
1101.04	NaN	NaN	NaN	NaN	NaN	NaN	NaN	NaN	NaN	NaN	NaN	NaN	NaN	NaN	NaN	0.00170162	0.00125328	NaN	0.00175044	0.00180134	NaN	0.00145956	0.00155529	0.00156505	0.00149265	NaN	NaN	0.00148928	NaN	0.00173228
1101.34	NaN	NaN	NaN	NaN	NaN	NaN	NaN	NaN	NaN	NaN	NaN	NaN	NaN	NaN	NaN	NaN	NaN	0.00160496	0.00160336	NaN	0.00135826	NaN	NaN	NaN	NaN	NaN	0.00160353	NaN	NaN	NaN
1101.52	NaN	NaN	NaN	NaN	NaN	NaN	NaN	NaN	NaN	NaN	NaN	NaN	NaN	NaN	NaN	NaN	NaN	NaN	NaN	0.00189635	NaN	NaN	NaN	NaN	NaN	NaN	NaN	NaN	NaN	NaN
1101.66	NaN	NaN	NaN	NaN	NaN	NaN	NaN	NaN	NaN	NaN	NaN	NaN	NaN	NaN	NaN	NaN	NaN	NaN	NaN	NaN	NaN	NaN	NaN	NaN	NaN	0.00157337	NaN	NaN	0.00130572	NaN
1102.15	NaN	NaN	NaN	NaN	NaN	NaN	NaN	NaN	NaN	NaN	NaN	NaN	NaN	NaN	NaN	NaN	0.00137341	0.00152351	0.00170733	0.00140838	NaN	0.00158143	0.00165043	0.00153892	0.0013184	NaN	0.00130167	0.00178509	NaN	NaN
1102.75	NaN	NaN	NaN	NaN	NaN	NaN	NaN	NaN	NaN	NaN	NaN	NaN	NaN	NaN	NaN	NaN	NaN	NaN	NaN	NaN	0.00137783	0.00154062	0.00147754	NaN	NaN	NaN	NaN	NaN	0.00156993	NaN
1103.15	NaN	NaN	NaN	NaN	NaN	NaN	NaN	NaN	NaN	NaN	NaN	NaN	NaN	NaN	NaN	0.00147459	NaN	0.00154987	0.00158234	NaN	NaN	0.00173413	NaN	0.00190031	0.00153651	0.00135435	0.0013639	0.00166713	NaN	NaN
1103.68	NaN	NaN	NaN	NaN	NaN	NaN	NaN	NaN	NaN	NaN	NaN	NaN	NaN	NaN	NaN	0.00187064	0.00148735	NaN	0.00142078	0.00156153	NaN	NaN	0.00137456	NaN	0.00166325	0.0013115	NaN	NaN	0.00158749	0.00183748
1104.18	NaN	NaN	NaN	NaN	NaN	NaN	NaN	NaN	NaN	NaN	NaN	NaN	NaN	NaN	NaN	NaN	0.00150195	0.00161915	NaN	NaN	0.00131886	0.00155735	0.0013995	0.00136424	NaN	0.0013881	NaN	0.0018094	NaN	0.0014526
1104.51	NaN	NaN	NaN	NaN	NaN	NaN	NaN	NaN	NaN	NaN	NaN	NaN	NaN	NaN	NaN	NaN	NaN	NaN	NaN	NaN	NaN	NaN	NaN	NaN	NaN	NaN	0.00152081	NaN	NaN	NaN
1104.91	NaN	NaN	NaN	NaN	NaN	NaN	NaN	NaN	NaN	NaN	NaN	NaN	NaN	NaN	NaN	0.00137845	0.00125696	0.0012467	0.00155488	0.00133522	NaN	0.00207706	0.00154032	0.0014196	0.00190151	NaN	0.00135767	0.0017032	0.00147868	0.00165253
1105.45	NaN	NaN	NaN	NaN	NaN	NaN	NaN	NaN	NaN	NaN	NaN	NaN	NaN	NaN	NaN	0.00158098	NaN	0.00134905	0.00157545	NaN	0.00148113	NaN	NaN	NaN	NaN	NaN	NaN	NaN	NaN	0.00154129
1106.03	NaN	NaN	NaN	NaN	NaN	NaN	NaN	NaN	NaN	NaN	NaN	NaN	NaN	NaN	NaN	0.00149296	0.00150722	0.00124907	NaN	0.00152564	0.00149944	0.00139717	0.00139601	0.00143055	NaN	0.00174608	NaN	0.00154799	0.00123324	0.00175926
1106.72	NaN	NaN	NaN	NaN	NaN	NaN	NaN	NaN	NaN	NaN	NaN	NaN	NaN	NaN	NaN	NaN	0.00140932	0.00193542	0.00143493	0.0015511	NaN	0.00156344	0.00147041	NaN	NaN	0.00127851	NaN	0.0017116	0.00134276	0.00155679
1107.37	NaN	NaN	NaN	NaN	NaN	NaN	NaN	NaN	NaN	NaN	NaN	NaN	NaN	NaN	NaN	0.00159219	0.00162002	NaN	0.00162693	0.00145915	0.00175506	NaN	0.00159248	0.00181762	0.00130739	0.0017032	0.00157653	NaN	0.00128983	0.00162117
1108.01	NaN	NaN	NaN	NaN	NaN	NaN	NaN	NaN	NaN	NaN	NaN	NaN	NaN	NaN	NaN	NaN	NaN	0.00179546	0.00141773	0.00202933	NaN	NaN	NaN	NaN	NaN	0.00141783	0.00165482	0.00177313	NaN	0.00138094
1108.32	NaN	NaN	NaN	NaN	NaN	NaN	NaN	NaN	NaN	NaN	NaN	NaN	NaN	NaN	NaN	0.00141528	NaN	0.00153893	NaN	NaN	NaN	0.00157747	0.00197575	NaN	NaN	NaN	NaN	NaN	0.00146965	NaN
1108.88	NaN	NaN	NaN	NaN	NaN	NaN	NaN	NaN	NaN	NaN	NaN	NaN	NaN	NaN	NaN	NaN	0.00149057	NaN	0.00138059	0.00156459	NaN	NaN	NaN	0.00225998	0.00130801	0.0014687	0.00136414	NaN	0.00147418	0.00124045
1109.48	NaN	NaN	NaN	NaN	NaN	NaN	NaN	NaN	NaN	NaN	NaN	NaN	NaN	NaN	NaN	0.00146985	0.00146278	0.00187254	0.00137138	NaN	NaN	0.00144023	NaN	NaN	NaN	0.00135884	NaN	0.00125556	NaN	0.00149775
1109.8	NaN	NaN	NaN	NaN	NaN	NaN	NaN	NaN	NaN	NaN	NaN	NaN	NaN	NaN	NaN	NaN	NaN	NaN	NaN	NaN	NaN	NaN	NaN	NaN	NaN	0.00134691	NaN	NaN	NaN	NaN
1110.03	NaN	NaN	NaN	NaN	NaN	NaN	NaN	NaN	NaN	NaN	NaN	NaN	NaN	NaN	NaN	NaN	NaN	0.00212524	NaN	NaN	NaN	NaN	NaN	NaN	NaN	NaN	0.0012419	NaN	0.00128736	NaN
1110.28	NaN	NaN	NaN	NaN	NaN	NaN	NaN	NaN	NaN	NaN	NaN	NaN	NaN	NaN	NaN	0.00173602	NaN	NaN	0.00156683	NaN	NaN	0.00170677	NaN	NaN	0.00150684	NaN	NaN	NaN	NaN	0.00153858
1110.57	NaN	NaN	NaN	NaN	NaN	NaN	NaN	NaN	NaN	NaN	NaN	NaN	NaN	NaN	NaN	NaN	NaN	0.00180647	NaN	NaN	NaN	NaN	NaN	0.00168393	0.00173886	0.00137668	NaN	0.00157923	0.00129707	NaN
1111.43	NaN	NaN	NaN	NaN	NaN	NaN	NaN	NaN	NaN	NaN	NaN	NaN	NaN	NaN	NaN	0.00182608	0.00138975	0.00171175	NaN	NaN	0.00158977	NaN	NaN	0.0013422	0.00126552	0.00175391	0.00129858	0.00144785	NaN	0.00139118
1112.01	NaN	NaN	NaN	NaN	NaN	NaN	NaN	NaN	NaN	NaN	NaN	NaN	NaN	NaN	NaN	0.00187439	0.00146195	NaN	0.00147682	0.00185471	NaN	0.00157579	NaN	0.00126754	NaN	NaN	NaN	0.00155705	0.00134176	0.00180216
1112.62	NaN	NaN	NaN	NaN	NaN	NaN	NaN	NaN	NaN	NaN	NaN	NaN	NaN	NaN	NaN	NaN	0.00167681	0.00153688	0.00136364	0.00143916	NaN	0.00124729	0.00140781	0.0015853	0.00187479	0.00136147	0.00143852	NaN	0.00136553	NaN
1113.19	NaN	NaN	NaN	NaN	NaN	NaN	NaN	NaN	NaN	NaN	NaN	NaN	NaN	NaN	NaN	NaN	NaN	0.00149642	NaN	NaN	0.00142658	0.00137951	0.00155574	NaN	NaN	NaN	NaN	0.00146285	0.00154684	0.00125973
1113.39	NaN	NaN	NaN	NaN	NaN	NaN	NaN	NaN	NaN	NaN	NaN	NaN	NaN	NaN	NaN	NaN	NaN	NaN	NaN	NaN	NaN	NaN	NaN	NaN	NaN	0.00164162	NaN	NaN	NaN	NaN
1113.7	NaN	NaN	NaN	NaN	NaN	NaN	NaN	NaN	NaN	NaN	NaN	NaN	NaN	NaN	NaN	NaN	NaN	0.00131433	0.00160176	0.00170224	NaN	0.00166933	0.00160853	0.00164003	0.00141344	0.00180804	0.00143847	NaN	0.0015637	0.00134784
1114.01	NaN	NaN	NaN	NaN	NaN	NaN	NaN	NaN	NaN	NaN	NaN	NaN	NaN	NaN	NaN	NaN	0.0012264	NaN	NaN	NaN	NaN	NaN	NaN	NaN	NaN	NaN	NaN	0.0016606	NaN	NaN
1114.54	NaN	NaN	NaN	NaN	NaN	NaN	NaN	NaN	NaN	NaN	NaN	NaN	NaN	NaN	NaN	0.00139004	NaN	0.00146595	NaN	0.00141955	0.00164037	0.00121726	0.00146877	0.00184123	0.0017817	0.00137903	0.00137495	0.00121192	0.00158717	NaN
1115.2	NaN	NaN	NaN	NaN	NaN	NaN	NaN	NaN	NaN	NaN	NaN	NaN	NaN	NaN	NaN	0.00153458	0.0013626	0.00145685	0.00149133	0.00171018	0.00128291	0.00156414	0.00173521	NaN	0.00139948	0.0013667	0.00131698	0.00164086	0.00158522	0.00154083
1115.65	NaN	NaN	NaN	NaN	NaN	NaN	NaN	NaN	NaN	NaN	NaN	NaN	NaN	NaN	NaN	NaN	0.00138522	NaN	0.00128538	NaN	NaN	NaN	NaN	0.00175759	NaN	NaN	NaN	NaN	NaN	0.0013035
1116.07	NaN	NaN	NaN	NaN	NaN	NaN	NaN	NaN	NaN	NaN	NaN	NaN	NaN	NaN	NaN	0.00161249	NaN	0.00139802	0.00138065	NaN	0.00158814	0.00160166	NaN	NaN	0.0012512	NaN	0.00136482	NaN	0.00141436	0.00136744
1116.43	NaN	NaN	NaN	NaN	NaN	NaN	NaN	NaN	NaN	NaN	NaN	NaN	NaN	NaN	NaN	NaN	NaN	NaN	NaN	0.00142915	NaN	NaN	0.00143145	NaN	0.00155176	NaN	NaN	NaN	NaN	NaN
1116.63	NaN	NaN	NaN	NaN	NaN	NaN	NaN	NaN	NaN	NaN	NaN	NaN	NaN	NaN	NaN	NaN	NaN	0.00141662	NaN	NaN	NaN	NaN	NaN	NaN	NaN	NaN	0.00139484	NaN	NaN	NaN
1117.01	NaN	NaN	NaN	NaN	NaN	NaN	NaN	NaN	NaN	NaN	NaN	NaN	NaN	NaN	NaN	0.00142636	0.00141403	0.0014771	NaN	NaN	0.00165898	0.0014645	0.00135046	0.00184384	NaN	0.00160321	0.00149418	0.00161473	NaN	0.00141102
1117.46	NaN	NaN	NaN	NaN	NaN	NaN	NaN	NaN	NaN	NaN	NaN	NaN	NaN	NaN	NaN	NaN	NaN	NaN	NaN	NaN	0.0015593	NaN	NaN	NaN	NaN	NaN	NaN	NaN	NaN	NaN
1117.77	NaN	NaN	NaN	NaN	NaN	NaN	NaN	NaN	NaN	NaN	NaN	NaN	NaN	NaN	NaN	0.00160161	0.00155334	NaN	NaN	NaN	0.00145609	0.00199452	0.00192318	0.00161982	0.00122399	NaN	0.0015397	NaN	NaN	0.00144098
1118.2	NaN	NaN	NaN	NaN	NaN	NaN	NaN	NaN	NaN	NaN	NaN	NaN	NaN	NaN	NaN	NaN	NaN	0.00157566	0.00139534	0.00144216	NaN	NaN	0.0015328	NaN	0.00144164	NaN	NaN	0.00153719	0.00144726	NaN
1118.83	NaN	NaN	NaN	NaN	NaN	NaN	NaN	NaN	NaN	NaN	NaN	NaN	NaN	NaN	NaN	NaN	0.00163701	NaN	0.00161204	0.00140587	NaN	0.00170315	0.00165093	NaN	NaN	0.00128821	0.00133976	0.00159266	0.00153328	0.00140398
1119.35	NaN	NaN	NaN	NaN	NaN	NaN	NaN	NaN	NaN	NaN	NaN	NaN	NaN	NaN	NaN	NaN	NaN	NaN	NaN	NaN	NaN	NaN	0.00151411	NaN	0.00145296	NaN	NaN	NaN	NaN	NaN
1119.71	NaN	NaN	NaN	NaN	NaN	NaN	NaN	NaN	NaN	NaN	NaN	NaN	NaN	NaN	NaN	NaN	NaN	NaN	NaN	NaN	NaN	0.00170818	0.00151477	NaN	0.00149714	NaN	NaN	NaN	NaN	0.00138858
1120.11	NaN	NaN	NaN	NaN	NaN	NaN	NaN	NaN	NaN	NaN	NaN	NaN	NaN	NaN	NaN	0.00139004	NaN	0.00140347	NaN	NaN	NaN	0.00169759	NaN	NaN	NaN	0.00140439	NaN	0.00168186	NaN	NaN
1120.53	NaN	NaN	NaN	NaN	NaN	NaN	NaN	NaN	NaN	NaN	NaN	NaN	NaN	NaN	NaN	0.00151416	NaN	NaN	0.00171445	0.00154126	NaN	NaN	NaN	0.00190482	0.00153842	NaN	0.00142281	0.00126867	0.0015507	NaN
1121.03	NaN	NaN	NaN	NaN	NaN	NaN	NaN	NaN	NaN	NaN	NaN	NaN	NaN	NaN	NaN	NaN	0.00170794	NaN	0.00130446	NaN	0.0017219	NaN	0.00163064	0.00141439	NaN	0.00142011	NaN	NaN	0.00129061	NaN
1121.35	NaN	NaN	NaN	NaN	NaN	NaN	NaN	NaN	NaN	NaN	NaN	NaN	NaN	NaN	NaN	NaN	NaN	0.00153048	NaN	0.00180137	NaN	0.00167218	NaN	NaN	0.00166651	0.00140105	0.00170327	NaN	NaN	NaN
1121.79	NaN	NaN	NaN	NaN	NaN	NaN	NaN	NaN	NaN	NaN	NaN	NaN	NaN	NaN	NaN	NaN	NaN	NaN	0.0013867	0.00165807	0.00185035	0.00144731	0.00164219	NaN	0.00181634	NaN	NaN	0.00143584	NaN	NaN
1122.35	NaN	NaN	NaN	NaN	NaN	NaN	NaN	NaN	NaN	NaN	NaN	NaN	NaN	NaN	NaN	NaN	0.00161033	NaN	0.00146347	NaN	0.00149872	NaN	NaN	0.00174719	0.00143895	0.00191747	0.001505	0.00159205	0.00128908	0.00137748
1122.89	NaN	NaN	NaN	NaN	NaN	NaN	NaN	NaN	NaN	NaN	NaN	NaN	NaN	NaN	NaN	NaN	NaN	0.00157664	NaN	0.00129274	NaN	NaN	0.00167066	NaN	NaN	NaN	0.00155851	NaN	NaN	NaN
1123.03	NaN	NaN	NaN	NaN	NaN	NaN	NaN	NaN	NaN	NaN	NaN	NaN	NaN	NaN	NaN	NaN	NaN	NaN	NaN	NaN	NaN	0.00155587	NaN	NaN	NaN	NaN	NaN	0.001532	NaN	NaN
1123.34	NaN	NaN	NaN	NaN	NaN	NaN	NaN	NaN	NaN	NaN	NaN	NaN	NaN	NaN	NaN	0.00154832	0.00140507	NaN	0.00156983	0.00151712	0.00138627	0.00144574	0.00150341	NaN	0.00155016	NaN	NaN	NaN	0.00143807	0.00156982
1123.75	NaN	NaN	NaN	NaN	NaN	NaN	NaN	NaN	NaN	NaN	NaN	NaN	NaN	NaN	NaN	NaN	NaN	NaN	NaN	NaN	NaN	NaN	NaN	0.00140721	NaN	NaN	0.0015894	0.00141234	NaN	NaN
1124.07	NaN	NaN	NaN	NaN	NaN	NaN	NaN	NaN	NaN	NaN	0.00305213	NaN	NaN	NaN	NaN	NaN	NaN	NaN	0.00143473	0.00174251	0.00166691	0.00150324	0.00131283	NaN	0.00127173	0.00136965	0.00139315	0.0013345	0.00137208	0.00144827
1124.47	NaN	NaN	NaN	NaN	NaN	NaN	NaN	NaN	NaN	NaN	NaN	NaN	NaN	NaN	NaN	NaN	0.00143364	0.00149413	0.00149044	0.00163117	0.00136023	NaN	NaN	NaN	NaN	NaN	NaN	NaN	NaN	0.00124093
1124.7	NaN	NaN	NaN	NaN	NaN	NaN	NaN	NaN	NaN	NaN	NaN	NaN	NaN	NaN	NaN	NaN	NaN	NaN	NaN	NaN	NaN	NaN	0.00173009	NaN	NaN	NaN	NaN	NaN	NaN	NaN
1125.19	NaN	NaN	NaN	NaN	NaN	NaN	NaN	NaN	NaN	NaN	NaN	NaN	NaN	NaN	NaN	NaN	0.00130612	0.00125319	NaN	0.00152792	0.00154487	0.00146855	0.00164735	0.00151482	0.00150503	0.00132495	0.00198798	NaN	NaN	0.00140372
1125.7	NaN	NaN	NaN	NaN	NaN	NaN	NaN	NaN	NaN	NaN	NaN	NaN	NaN	NaN	NaN	NaN	NaN	0.00136687	0.0012792	NaN	NaN	0.00135008	NaN	NaN	NaN	NaN	NaN	NaN	0.00151373	0.00139655
1126.33	NaN	NaN	NaN	NaN	NaN	NaN	NaN	NaN	NaN	NaN	NaN	NaN	NaN	NaN	NaN	NaN	0.00174069	0.00132563	NaN	0.001374	0.00183265	0.00138519	0.00144138	0.0017013	0.00148154	NaN	0.00137807	0.00135159	0.00133858	0.00160772
1126.93	NaN	NaN	NaN	NaN	NaN	NaN	NaN	NaN	NaN	NaN	NaN	NaN	NaN	NaN	NaN	NaN	0.00170478	NaN	0.00161614	NaN	0.00179648	0.00148961	0.00145855	NaN	NaN	NaN	0.00142529	NaN	NaN	NaN
1127.39	NaN	NaN	NaN	NaN	NaN	NaN	NaN	NaN	NaN	NaN	NaN	NaN	NaN	NaN	NaN	0.00157666	0.00180478	0.00147499	0.00153006	0.00153377	NaN	NaN	0.00155865	NaN	NaN	0.0015695	NaN	0.00173293	0.00143228	NaN
1127.99	NaN	NaN	NaN	NaN	NaN	NaN	NaN	NaN	NaN	NaN	NaN	NaN	NaN	NaN	NaN	NaN	NaN	NaN	0.00217412	NaN	0.00159147	0.0015509	0.00179632	0.00185633	0.00136313	NaN	0.00142435	0.00139514	NaN	0.00158205
1128.65	NaN	NaN	NaN	NaN	NaN	NaN	NaN	NaN	NaN	NaN	NaN	NaN	NaN	NaN	NaN	NaN	0.00152645	0.00160718	0.00157794	NaN	NaN	0.00130057	NaN	NaN	0.00142349	0.00181395	0.00146318	NaN	NaN	0.00164643
1129.1	NaN	NaN	NaN	NaN	NaN	NaN	NaN	NaN	NaN	NaN	NaN	NaN	NaN	NaN	NaN	NaN	0.00161219	NaN	NaN	0.00142739	0.00148148	NaN	NaN	NaN	0.00149351	NaN	NaN	NaN	NaN	NaN
1129.46	NaN	NaN	NaN	NaN	NaN	NaN	NaN	NaN	NaN	NaN	NaN	NaN	NaN	NaN	NaN	NaN	NaN	0.00142928	0.0016397	NaN	NaN	0.0013689	NaN	NaN	NaN	0.00191375	NaN	0.00148485	NaN	NaN
1129.83	NaN	NaN	NaN	NaN	NaN	NaN	NaN	NaN	NaN	NaN	NaN	NaN	NaN	NaN	NaN	NaN	0.00146589	NaN	NaN	0.00145083	NaN	NaN	0.00127128	0.00130165	0.00145583	NaN	0.00132268	NaN	NaN	0.00154808
1130.22	NaN	NaN	NaN	NaN	NaN	NaN	NaN	NaN	NaN	NaN	NaN	NaN	NaN	NaN	NaN	NaN	NaN	NaN	0.0013992	NaN	NaN	0.0013065	NaN	NaN	NaN	0.00146931	0.00128036	NaN	NaN	NaN
1130.63	NaN	NaN	NaN	NaN	NaN	NaN	NaN	NaN	NaN	NaN	NaN	NaN	NaN	NaN	NaN	0.00143391	NaN	NaN	NaN	NaN	0.00141458	0.00135539	0.00126185	0.00127966	0.00165481	NaN	NaN	NaN	0.00186934	NaN
1131	NaN	NaN	NaN	NaN	NaN	NaN	NaN	NaN	NaN	NaN	NaN	NaN	NaN	NaN	NaN	NaN	NaN	NaN	0.00165324	0.00179608	0.00163844	NaN	NaN	NaN	NaN	NaN	NaN	NaN	NaN	NaN
1131.32	NaN	NaN	NaN	NaN	NaN	NaN	NaN	NaN	NaN	NaN	NaN	NaN	NaN	NaN	NaN	NaN	NaN	0.00165674	NaN	NaN	0.00142425	NaN	0.00128743	NaN	NaN	0.00204316	NaN	0.00146531	0.00183451	0.00161852
1131.77	NaN	NaN	NaN	NaN	NaN	NaN	NaN	NaN	NaN	NaN	NaN	NaN	NaN	NaN	NaN	NaN	0.00156324	0.0016516	0.00140089	0.00167638	NaN	NaN	NaN	NaN	0.00130805	NaN	NaN	0.00134535	NaN	NaN
1132.2	NaN	NaN	NaN	NaN	NaN	NaN	NaN	NaN	NaN	NaN	NaN	NaN	NaN	NaN	NaN	0.00189077	NaN	NaN	0.00157994	NaN	NaN	NaN	NaN	NaN	NaN	NaN	0.00139496	NaN	NaN	NaN
1132.54	NaN	NaN	NaN	NaN	NaN	NaN	NaN	NaN	NaN	NaN	NaN	NaN	NaN	NaN	NaN	NaN	NaN	0.00146387	NaN	NaN	0.00149251	NaN	NaN	NaN	0.00133388	0.00146058	0.0012059	NaN	0.00212178	0.00149052
1132.88	NaN	NaN	NaN	NaN	NaN	NaN	NaN	NaN	NaN	NaN	NaN	NaN	NaN	NaN	NaN	NaN	NaN	NaN	0.0015759	0.00163418	NaN	0.00131026	NaN	0.00130857	NaN	NaN	NaN	NaN	NaN	NaN
1133.25	NaN	NaN	NaN	NaN	NaN	NaN	NaN	NaN	NaN	NaN	NaN	NaN	NaN	NaN	NaN	0.00153944	0.00133785	0.00139775	NaN	NaN	NaN	0.0014109	0.00158989	NaN	NaN	0.00156461	NaN	0.00138496	0.002078	NaN
1133.6	NaN	NaN	NaN	NaN	NaN	NaN	NaN	NaN	NaN	NaN	NaN	NaN	NaN	NaN	NaN	NaN	NaN	NaN	0.00140483	NaN	NaN	NaN	0.00130412	0.00131543	NaN	NaN	0.00148481	NaN	NaN	0.00157079
1133.9	NaN	NaN	NaN	NaN	NaN	NaN	NaN	NaN	NaN	NaN	NaN	NaN	NaN	NaN	NaN	NaN	NaN	NaN	NaN	NaN	NaN	0.00123804	NaN	NaN	0.00159212	0.00163321	NaN	NaN	0.00166759	NaN
1134.42	NaN	NaN	NaN	NaN	NaN	NaN	NaN	NaN	NaN	NaN	NaN	NaN	NaN	NaN	NaN	NaN	NaN	0.00155749	NaN	0.00138028	NaN	NaN	0.00165731	NaN	0.0015161	0.0014053	0.00142217	0.00127182	NaN	NaN
1134.86	NaN	NaN	NaN	NaN	NaN	NaN	NaN	NaN	NaN	NaN	NaN	NaN	NaN	NaN	NaN	NaN	NaN	NaN	NaN	NaN	NaN	0.00136968	NaN	0.00128555	NaN	NaN	NaN	NaN	NaN	0.00148547
1135.2	NaN	NaN	NaN	NaN	NaN	NaN	NaN	NaN	NaN	NaN	NaN	NaN	NaN	NaN	NaN	NaN	0.00160082	NaN	NaN	NaN	NaN	0.00165479	NaN	NaN	NaN	0.00142426	0.00120294	0.00160865	NaN	NaN
1135.71	NaN	NaN	NaN	NaN	NaN	NaN	NaN	NaN	NaN	NaN	NaN	NaN	NaN	NaN	NaN	NaN	0.00158801	0.00143679	0.00142002	NaN	0.00143971	0.00123518	NaN	0.00151867	0.0014619	NaN	NaN	NaN	NaN	0.00137104
1136.36	NaN	NaN	NaN	NaN	NaN	NaN	NaN	NaN	NaN	NaN	NaN	NaN	NaN	NaN	NaN	NaN	0.00171	NaN	NaN	0.00134111	0.00158949	NaN	0.00126462	0.00135521	NaN	0.00141658	0.00162158	0.00149197	0.00147867	NaN
1136.79	NaN	NaN	NaN	NaN	NaN	NaN	NaN	NaN	NaN	NaN	NaN	NaN	NaN	NaN	NaN	NaN	0.00142051	NaN	0.00149476	NaN	NaN	NaN	NaN	NaN	0.00161065	NaN	NaN	NaN	NaN	NaN
1137	NaN	NaN	NaN	NaN	NaN	NaN	NaN	NaN	NaN	NaN	NaN	NaN	NaN	NaN	NaN	NaN	NaN	NaN	NaN	0.00153397	NaN	NaN	NaN	NaN	NaN	NaN	0.00121036	NaN	NaN	0.00124872
1137.35	NaN	NaN	NaN	NaN	NaN	NaN	NaN	NaN	NaN	NaN	NaN	NaN	NaN	NaN	NaN	NaN	0.00135872	0.00172801	0.00173612	NaN	NaN	NaN	0.00172676	NaN	NaN	0.00164742	NaN	NaN	0.00127511	NaN
1137.93	NaN	NaN	NaN	NaN	NaN	NaN	NaN	NaN	NaN	NaN	NaN	NaN	NaN	NaN	NaN	0.00147738	NaN	NaN	NaN	0.00134956	0.00139845	0.00120392	NaN	0.0012824	NaN	0.00174919	0.00154973	0.0015259	NaN	0.00165585
1138.26	NaN	NaN	NaN	NaN	NaN	NaN	NaN	NaN	NaN	NaN	NaN	NaN	NaN	NaN	NaN	NaN	NaN	NaN	0.00167298	NaN	NaN	NaN	NaN	NaN	0.00149645	NaN	0.00156226	NaN	NaN	NaN
1138.55	NaN	NaN	NaN	NaN	NaN	NaN	NaN	NaN	NaN	NaN	NaN	NaN	NaN	NaN	NaN	NaN	0.00131173	0.0016487	NaN	NaN	NaN	0.00123239	0.00144525	NaN	NaN	0.00148782	NaN	NaN	NaN	0.00177395
1139.02	NaN	NaN	NaN	NaN	NaN	NaN	NaN	NaN	NaN	NaN	NaN	NaN	NaN	NaN	NaN	0.00165329	0.00136056	0.00127894	NaN	0.00139855	0.00138899	0.00130566	0.00170736	0.00149998	0.00147043	NaN	NaN	NaN	0.0016325	NaN
1139.48	NaN	NaN	NaN	NaN	NaN	NaN	NaN	NaN	NaN	NaN	NaN	NaN	NaN	NaN	NaN	NaN	0.00135934	NaN	0.0013807	NaN	NaN	NaN	NaN	NaN	0.00162027	NaN	0.00136894	0.00159662	NaN	0.00169018
1139.76	NaN	NaN	NaN	NaN	NaN	NaN	NaN	NaN	NaN	NaN	NaN	NaN	NaN	NaN	NaN	NaN	NaN	NaN	NaN	0.00164781	0.00167128	NaN	NaN	NaN	NaN	NaN	NaN	0.00143265	NaN	NaN
1140.22	NaN	NaN	NaN	NaN	NaN	NaN	NaN	NaN	NaN	NaN	NaN	NaN	NaN	NaN	NaN	0.00148818	0.00132441	NaN	0.00155164	0.00159663	0.00138706	0.00120347	0.00172247	0.00148212	0.00157914	0.00156888	0.00145525	0.00151278	0.00130575	NaN
1141.15	NaN	NaN	NaN	NaN	NaN	NaN	NaN	NaN	NaN	NaN	NaN	NaN	NaN	NaN	0.00246328	NaN	0.00165751	0.0014781	0.00154394	NaN	0.00151623	0.00122204	NaN	0.00168938	0.00186686	0.00154935	0.00157722	0.00148794	0.00154699	0.00153352
1141.84	NaN	NaN	NaN	NaN	NaN	NaN	NaN	NaN	NaN	NaN	NaN	NaN	NaN	NaN	NaN	NaN	0.00125006	NaN	0.00139476	0.00149145	0.00129677	0.00131687	0.00139952	0.00190023	NaN	0.00143953	NaN	0.00124709	0.00133491	0.00151703
1142.23	NaN	NaN	NaN	NaN	NaN	NaN	NaN	NaN	NaN	NaN	NaN	NaN	NaN	NaN	NaN	NaN	NaN	0.00170563	NaN	NaN	NaN	0.00126831	0.00143533	NaN	0.00150634	0.00146579	0.00136278	NaN	NaN	NaN
1142.64	NaN	NaN	NaN	NaN	NaN	NaN	NaN	NaN	NaN	NaN	NaN	NaN	NaN	NaN	NaN	NaN	0.0012276	NaN	NaN	NaN	NaN	0.00144611	NaN	0.00144892	NaN	NaN	NaN	0.00164874	NaN	0.00162679
1142.97	NaN	NaN	NaN	NaN	NaN	NaN	NaN	NaN	NaN	NaN	NaN	NaN	NaN	NaN	NaN	NaN	NaN	0.00139395	NaN	NaN	NaN	NaN	NaN	NaN	NaN	NaN	NaN	NaN	NaN	NaN
1143.41	NaN	NaN	NaN	NaN	NaN	NaN	NaN	NaN	NaN	NaN	NaN	NaN	NaN	NaN	0.00246328	NaN	0.00129259	0.00153459	0.00140635	0.00130076	NaN	0.00133866	NaN	0.0015663	NaN	0.00133166	0.00160467	NaN	0.00163144	0.00175211
1143.98	NaN	NaN	NaN	NaN	NaN	NaN	NaN	NaN	NaN	NaN	NaN	NaN	NaN	NaN	NaN	NaN	0.00140507	NaN	0.00138484	NaN	0.00132627	0.00124779	0.00169533	0.0015038	0.00169516	0.00135885	0.00138683	0.00129922	NaN	NaN
1144.27	NaN	NaN	NaN	NaN	NaN	NaN	NaN	NaN	NaN	NaN	NaN	NaN	NaN	NaN	NaN	NaN	NaN	NaN	NaN	NaN	NaN	NaN	NaN	NaN	NaN	NaN	NaN	NaN	0.00135817	NaN
1144.63	NaN	NaN	NaN	NaN	NaN	NaN	NaN	NaN	NaN	NaN	NaN	NaN	NaN	NaN	NaN	0.00159242	0.00162305	0.00145306	0.00142515	0.00173157	NaN	0.00125199	NaN	NaN	NaN	NaN	0.00119365	0.00155761	NaN	NaN
1145.09	NaN	NaN	NaN	NaN	NaN	NaN	NaN	NaN	NaN	NaN	NaN	NaN	NaN	NaN	NaN	0.00166577	NaN	NaN	NaN	NaN	NaN	0.00118348	0.00162333	0.0015844	0.00133185	0.00180665	NaN	NaN	NaN	0.00168261
1145.37	NaN	NaN	NaN	NaN	NaN	NaN	NaN	NaN	NaN	NaN	NaN	NaN	NaN	NaN	NaN	0.00150015	NaN	0.00145439	NaN	NaN	NaN	NaN	NaN	NaN	NaN	NaN	NaN	NaN	0.00149914	NaN
1145.73	NaN	NaN	NaN	NaN	NaN	NaN	NaN	NaN	NaN	NaN	NaN	NaN	NaN	NaN	NaN	NaN	NaN	NaN	0.00129975	0.001611	0.00155514	NaN	NaN	NaN	0.00131335	0.00161158	NaN	0.00154776	NaN	0.0013843
1146.3	NaN	NaN	NaN	NaN	NaN	NaN	NaN	NaN	NaN	NaN	NaN	NaN	NaN	NaN	NaN	0.00176601	0.00151226	0.00134862	0.00146372	NaN	NaN	0.00138279	0.0015744	0.00156384	0.00141654	0.00155886	0.00160958	NaN	NaN	0.00161502
1146.75	NaN	NaN	NaN	NaN	NaN	NaN	NaN	NaN	NaN	NaN	NaN	NaN	NaN	NaN	0.00238397	NaN	0.00128186	NaN	NaN	0.00180951	0.00147645	NaN	NaN	0.00153464	NaN	0.00163077	NaN	0.00185838	0.00166208	NaN
1147.25	NaN	NaN	NaN	NaN	NaN	NaN	NaN	NaN	NaN	NaN	NaN	NaN	NaN	NaN	NaN	NaN	0.00145546	0.00127464	0.00137707	NaN	NaN	0.00145951	0.00154223	NaN	0.0015915	NaN	0.0014432	NaN	0.00145827	NaN
1147.78	NaN	NaN	NaN	NaN	NaN	NaN	NaN	NaN	NaN	NaN	NaN	NaN	NaN	NaN	NaN	NaN	0.00133379	NaN	NaN	NaN	0.00192887	NaN	NaN	NaN	NaN	0.00154144	0.00156429	0.00188804	NaN	0.0014573
1148.31	NaN	NaN	NaN	NaN	NaN	NaN	NaN	NaN	NaN	NaN	NaN	NaN	NaN	NaN	NaN	NaN	0.00132458	NaN	0.00141729	NaN	NaN	NaN	0.00169173	0.00201743	NaN	NaN	0.00171258	0.00126177	0.00126103	0.00130116
1148.75	NaN	NaN	NaN	NaN	NaN	NaN	NaN	NaN	NaN	NaN	NaN	NaN	NaN	NaN	NaN	NaN	NaN	0.00144722	NaN	NaN	0.00140989	NaN	NaN	NaN	0.00138615	NaN	NaN	0.00137255	NaN	NaN
1149.13	NaN	NaN	NaN	NaN	NaN	NaN	NaN	NaN	NaN	NaN	NaN	NaN	NaN	NaN	NaN	NaN	0.00165936	NaN	0.00167759	0.00155049	NaN	NaN	NaN	NaN	NaN	0.00155826	0.00137904	0.00128155	0.00146726	NaN
1149.64	NaN	NaN	NaN	NaN	NaN	NaN	NaN	NaN	NaN	NaN	NaN	NaN	NaN	NaN	NaN	0.00153888	NaN	NaN	0.00127966	NaN	0.00146397	NaN	0.00173037	0.00160215	NaN	NaN	NaN	NaN	0.0013608	0.00126457
1150.27	NaN	NaN	NaN	NaN	NaN	NaN	NaN	NaN	NaN	NaN	NaN	NaN	NaN	NaN	NaN	NaN	NaN	NaN	0.00132451	0.00179975	0.00135838	0.00146229	NaN	0.00175034	0.00132646	0.00131969	0.00136807	NaN	0.00134165	0.0013652
1150.63	NaN	NaN	NaN	NaN	NaN	NaN	NaN	NaN	NaN	NaN	NaN	NaN	NaN	NaN	NaN	NaN	NaN	NaN	NaN	NaN	NaN	0.00123097	NaN	NaN	NaN	NaN	NaN	NaN	NaN	NaN
1150.87	NaN	NaN	NaN	NaN	NaN	NaN	NaN	NaN	NaN	NaN	NaN	NaN	NaN	NaN	NaN	NaN	NaN	NaN	NaN	NaN	NaN	NaN	0.00162942	NaN	NaN	NaN	0.00154191	NaN	0.00145422	0.00148849
1151.28	NaN	NaN	NaN	NaN	NaN	NaN	NaN	NaN	NaN	NaN	NaN	NaN	NaN	NaN	NaN	0.00150046	NaN	0.00178281	NaN	NaN	NaN	NaN	0.0016296	0.0016247	NaN	0.00147412	0.00138861	0.00163038	NaN	NaN
1151.6	NaN	NaN	NaN	NaN	NaN	NaN	NaN	NaN	NaN	NaN	NaN	NaN	NaN	NaN	NaN	NaN	NaN	NaN	NaN	0.00129814	NaN	NaN	NaN	NaN	0.00139592	NaN	NaN	0.00178655	0.00169376	NaN
1151.94	NaN	NaN	NaN	NaN	NaN	NaN	NaN	NaN	NaN	NaN	NaN	NaN	NaN	NaN	NaN	0.00145591	0.00143563	0.00159874	0.00132395	0.00159202	NaN	0.00152877	0.00144529	NaN	NaN	0.00127298	NaN	NaN	NaN	0.00171734
1152.56	NaN	NaN	NaN	NaN	NaN	NaN	NaN	NaN	NaN	NaN	NaN	NaN	NaN	NaN	NaN	NaN	NaN	NaN	NaN	NaN	0.00184416	0.00152704	NaN	0.00188553	0.00180215	0.00158256	0.00158451	NaN	NaN	NaN
1152.97	NaN	NaN	NaN	NaN	NaN	NaN	NaN	NaN	NaN	NaN	NaN	NaN	NaN	NaN	NaN	NaN	NaN	NaN	NaN	0.0017264	NaN	NaN	0.00166449	NaN	NaN	NaN	NaN	0.0012798	NaN	NaN
1153.22	NaN	NaN	NaN	NaN	NaN	NaN	NaN	NaN	NaN	NaN	NaN	NaN	NaN	NaN	NaN	NaN	NaN	NaN	0.00169759	NaN	0.00153603	0.00141887	NaN	0.00188299	0.00164576	0.00156404	0.00133081	0.00151604	NaN	0.00150245
1153.9	NaN	NaN	NaN	NaN	NaN	NaN	NaN	NaN	NaN	NaN	0.00247602	NaN	NaN	NaN	NaN	NaN	NaN	0.0012703	0.00159614	0.00136748	0.00146072	0.00116808	0.0013526	0.00147141	0.00121379	0.00134661	NaN	0.00126395	0.00138934	0.00125589
1154.57	NaN	NaN	NaN	NaN	NaN	NaN	NaN	NaN	NaN	NaN	NaN	NaN	NaN	NaN	NaN	0.0014641	0.00155243	0.00162083	0.00155087	NaN	NaN	NaN	NaN	0.0017293	0.00150752	NaN	0.00147131	0.00132392	NaN	0.00146837
1154.98	NaN	NaN	NaN	NaN	NaN	NaN	NaN	NaN	NaN	NaN	NaN	NaN	NaN	NaN	NaN	NaN	NaN	NaN	NaN	NaN	NaN	0.00155897	NaN	NaN	NaN	0.00143855	NaN	NaN	0.00142234	NaN
1155.43	NaN	NaN	NaN	NaN	NaN	NaN	NaN	NaN	NaN	NaN	NaN	NaN	NaN	NaN	NaN	NaN	0.00130388	NaN	NaN	0.00165679	0.00129221	NaN	0.0013656	0.00141864	0.00155733	0.00132537	0.0013518	0.0018829	0.00126635	0.00151231
1156.05	NaN	NaN	NaN	NaN	NaN	NaN	NaN	NaN	NaN	NaN	NaN	NaN	NaN	NaN	NaN	NaN	0.00126908	NaN	0.00160243	0.00154527	0.00180662	0.00148767	NaN	NaN	0.00149427	NaN	0.00135423	NaN	0.00133843	0.00139119
1156.4	NaN	NaN	NaN	NaN	NaN	NaN	NaN	NaN	NaN	NaN	NaN	NaN	NaN	NaN	NaN	NaN	NaN	0.00133428	0.00162775	NaN	NaN	NaN	0.00144701	0.0014262	NaN	0.00131514	0.00124977	NaN	NaN	NaN
1156.92	NaN	NaN	NaN	NaN	NaN	NaN	NaN	NaN	NaN	NaN	NaN	NaN	NaN	NaN	NaN	0.00173875	0.00161913	NaN	NaN	0.00136258	0.00138617	NaN	NaN	0.00160575	NaN	NaN	NaN	0.00130644	0.00146086	NaN
1157.68	NaN	NaN	NaN	NaN	NaN	NaN	NaN	NaN	NaN	NaN	NaN	NaN	NaN	NaN	NaN	NaN	0.00120661	0.00143509	0.00160314	NaN	NaN	NaN	NaN	NaN	NaN	0.00130063	0.00152181	0.00159258	NaN	0.00157083
1158.17	NaN	NaN	NaN	NaN	NaN	NaN	NaN	NaN	NaN	NaN	NaN	NaN	NaN	NaN	NaN	NaN	0.00149884	NaN	0.00137654	NaN	NaN	NaN	0.00155328	0.00149076	NaN	NaN	NaN	0.0014379	NaN	NaN
1158.59	NaN	NaN	NaN	NaN	NaN	NaN	NaN	NaN	NaN	NaN	NaN	NaN	NaN	NaN	NaN	NaN	0.00144729	0.00148918	NaN	0.00173485	NaN	NaN	0.00136788	0.00143438	NaN	0.00164965	NaN	0.00159082	NaN	0.00143754
1159.2	NaN	NaN	NaN	NaN	NaN	NaN	NaN	NaN	NaN	NaN	NaN	NaN	NaN	NaN	NaN	0.00145429	0.00156851	0.00135236	NaN	NaN	NaN	0.00123487	0.00142219	0.00144511	0.00129568	NaN	NaN	NaN	NaN	0.00170944
1159.61	NaN	NaN	NaN	NaN	NaN	NaN	NaN	NaN	NaN	NaN	NaN	NaN	NaN	NaN	NaN	NaN	NaN	NaN	0.00155976	0.00164819	NaN	NaN	NaN	NaN	NaN	NaN	NaN	NaN	NaN	NaN
1159.95	NaN	NaN	NaN	NaN	NaN	NaN	NaN	NaN	NaN	NaN	NaN	NaN	NaN	NaN	NaN	NaN	NaN	0.00147656	NaN	0.0016123	0.00128367	0.00123925	0.00179316	NaN	0.00123579	0.00146045	0.00119483	NaN	0.00145111	NaN
1160.34	NaN	NaN	NaN	NaN	NaN	NaN	NaN	NaN	NaN	NaN	NaN	NaN	NaN	NaN	NaN	NaN	NaN	NaN	NaN	NaN	NaN	NaN	0.00168861	0.00165673	0.0016166	NaN	NaN	NaN	NaN	0.0013215
1160.66	NaN	NaN	NaN	NaN	NaN	NaN	NaN	NaN	NaN	NaN	NaN	NaN	NaN	NaN	NaN	NaN	0.001665	NaN	0.00160471	NaN	0.0013418	0.00118839	0.00149019	NaN	NaN	0.0013407	NaN	0.0015732	0.00129134	NaN
1161.21	NaN	NaN	NaN	NaN	NaN	NaN	NaN	NaN	NaN	NaN	NaN	NaN	NaN	NaN	NaN	NaN	NaN	0.00133579	NaN	0.00145915	NaN	0.00139188	NaN	NaN	0.00133836	NaN	NaN	NaN	NaN	NaN
1161.43	NaN	NaN	NaN	NaN	NaN	NaN	NaN	NaN	NaN	NaN	NaN	NaN	NaN	NaN	NaN	NaN	NaN	NaN	NaN	NaN	NaN	NaN	NaN	NaN	NaN	NaN	NaN	NaN	NaN	0.00142671
1161.8	NaN	NaN	NaN	NaN	NaN	NaN	NaN	NaN	NaN	NaN	NaN	NaN	NaN	NaN	NaN	0.00156418	0.00128953	0.00152741	NaN	NaN	NaN	0.00129685	NaN	0.00172804	0.00144399	0.00159178	0.00148942	0.0016004	0.00144483	NaN
1162.3	NaN	NaN	NaN	NaN	NaN	NaN	NaN	NaN	NaN	NaN	NaN	NaN	NaN	NaN	NaN	NaN	0.00149748	NaN	NaN	NaN	0.00143401	NaN	NaN	NaN	NaN	NaN	NaN	NaN	NaN	NaN
1162.56	NaN	NaN	NaN	NaN	NaN	NaN	NaN	NaN	NaN	NaN	NaN	NaN	NaN	NaN	NaN	NaN	NaN	0.00144353	0.00163841	NaN	NaN	0.00138163	NaN	NaN	0.00163141	NaN	NaN	NaN	0.00131401	NaN
1162.96	NaN	NaN	NaN	NaN	NaN	NaN	NaN	NaN	NaN	NaN	NaN	NaN	NaN	NaN	NaN	0.00139004	NaN	NaN	NaN	0.00157649	0.00140391	NaN	NaN	0.00149586	0.00142064	0.00129185	0.00190747	0.00146575	0.0014922	0.00127232
1163.55	NaN	NaN	NaN	NaN	NaN	NaN	NaN	NaN	NaN	NaN	NaN	NaN	NaN	NaN	NaN	NaN	0.0015619	0.00151052	NaN	NaN	0.00145187	0.00143861	0.00171748	0.00168172	NaN	NaN	NaN	0.00148971	NaN	NaN
1164.15	NaN	NaN	NaN	NaN	NaN	NaN	NaN	NaN	NaN	NaN	NaN	NaN	NaN	NaN	NaN	NaN	NaN	0.00150772	0.00177463	0.00164197	0.00165105	0.0013013	0.00130274	NaN	0.0016757	0.00156083	0.00162521	NaN	NaN	NaN
1164.54	NaN	NaN	NaN	NaN	NaN	NaN	NaN	NaN	NaN	NaN	NaN	NaN	NaN	NaN	NaN	NaN	NaN	NaN	NaN	0.00165707	0.00150744	NaN	NaN	NaN	0.00149644	NaN	NaN	0.00131498	NaN	NaN
1165.03	NaN	NaN	NaN	NaN	NaN	NaN	NaN	NaN	NaN	NaN	NaN	NaN	NaN	NaN	NaN	NaN	0.00131195	0.00141988	NaN	NaN	NaN	0.00152402	0.00198418	0.00152355	NaN	0.00131537	0.00144546	0.00146847	NaN	NaN
1165.64	NaN	NaN	NaN	NaN	NaN	NaN	NaN	NaN	NaN	NaN	NaN	NaN	NaN	NaN	NaN	NaN	NaN	NaN	NaN	0.0014197	NaN	0.00152253	NaN	0.00178855	0.00130454	0.0012849	0.00127631	NaN	0.00146608	0.00132095
1166.3	NaN	NaN	NaN	NaN	NaN	NaN	NaN	NaN	NaN	NaN	NaN	NaN	NaN	NaN	NaN	NaN	0.00127716	0.00132123	NaN	NaN	NaN	NaN	0.00176447	0.00170288	NaN	0.00162989	NaN	0.00133275	NaN	0.00130484
1166.82	NaN	NaN	NaN	NaN	NaN	NaN	NaN	NaN	NaN	NaN	NaN	NaN	NaN	NaN	NaN	NaN	NaN	NaN	NaN	NaN	0.00177107	NaN	NaN	0.00180144	NaN	NaN	0.00149008	NaN	NaN	NaN
1167.11	NaN	NaN	NaN	NaN	NaN	NaN	NaN	NaN	NaN	NaN	NaN	NaN	NaN	NaN	NaN	NaN	NaN	NaN	NaN	0.00134982	NaN	NaN	NaN	NaN	NaN	NaN	NaN	0.00144475	NaN	NaN
1167.45	NaN	NaN	NaN	NaN	NaN	NaN	NaN	NaN	NaN	NaN	NaN	NaN	NaN	NaN	NaN	NaN	0.00143747	0.00160787	0.00157804	0.0013201	0.00135775	0.00141406	NaN	0.00133588	NaN	0.00136213	0.00132608	0.00149355	0.00177502	0.00125768
1167.78	NaN	NaN	NaN	NaN	NaN	NaN	NaN	NaN	NaN	NaN	NaN	NaN	NaN	NaN	NaN	NaN	NaN	NaN	NaN	NaN	NaN	NaN	0.00161778	NaN	NaN	NaN	NaN	NaN	NaN	NaN
1168.37	NaN	NaN	NaN	NaN	NaN	NaN	NaN	NaN	NaN	NaN	NaN	NaN	NaN	NaN	NaN	0.0014452	0.00122956	0.00150786	0.00134975	0.00185899	0.00135011	0.00122034	NaN	0.00141203	0.00194629	0.00130569	0.00131543	0.00138361	NaN	0.00127771
1169.06	NaN	NaN	NaN	NaN	NaN	NaN	NaN	NaN	NaN	NaN	NaN	NaN	NaN	NaN	NaN	NaN	0.00147851	NaN	NaN	NaN	0.00133187	0.0012745	0.00171615	NaN	0.00136144	NaN	NaN	NaN	0.00171062	0.00135054
1169.36	NaN	NaN	NaN	NaN	NaN	NaN	NaN	NaN	NaN	NaN	NaN	NaN	NaN	NaN	NaN	NaN	NaN	NaN	0.00129918	NaN	NaN	NaN	NaN	NaN	NaN	NaN	0.00133128	NaN	NaN	NaN
1169.67	NaN	NaN	NaN	NaN	NaN	NaN	NaN	NaN	NaN	NaN	NaN	NaN	NaN	NaN	NaN	NaN	0.00133388	0.00136119	NaN	0.00144405	NaN	NaN	NaN	NaN	0.00132684	NaN	NaN	NaN	NaN	NaN
1170.15	NaN	NaN	NaN	NaN	NaN	NaN	NaN	NaN	NaN	NaN	NaN	NaN	NaN	NaN	NaN	NaN	NaN	0.00124696	0.00136664	NaN	0.00162593	0.0017392	0.00139758	0.00144955	NaN	0.00148904	0.00121914	0.00119935	NaN	0.00135946
1170.51	NaN	NaN	NaN	NaN	NaN	NaN	NaN	NaN	NaN	NaN	NaN	NaN	NaN	NaN	NaN	NaN	0.00173482	NaN	NaN	NaN	NaN	NaN	NaN	0.00146053	0.00133055	NaN	NaN	NaN	NaN	NaN
1170.89	NaN	NaN	NaN	NaN	NaN	NaN	NaN	NaN	NaN	NaN	NaN	NaN	NaN	NaN	NaN	NaN	NaN	NaN	NaN	0.00132174	NaN	NaN	NaN	NaN	0.0013344	0.00129393	NaN	0.00147439	NaN	NaN
1171.28	NaN	NaN	NaN	NaN	NaN	NaN	NaN	NaN	NaN	NaN	0.00251294	NaN	NaN	NaN	NaN	0.00174646	0.00129622	0.00164928	NaN	NaN	NaN	0.00144366	0.0014776	0.00158906	NaN	0.00151012	0.00136921	NaN	0.00154585	0.00132575
1171.68	NaN	NaN	NaN	NaN	NaN	NaN	NaN	NaN	NaN	NaN	NaN	NaN	NaN	NaN	NaN	NaN	NaN	NaN	NaN	NaN	NaN	NaN	NaN	NaN	0.00149296	NaN	NaN	NaN	NaN	NaN
1171.99	NaN	NaN	NaN	NaN	NaN	NaN	NaN	NaN	NaN	NaN	NaN	NaN	NaN	NaN	NaN	NaN	0.00168221	0.00125604	0.00146101	0.00167292	NaN	NaN	NaN	0.00154013	NaN	NaN	0.00166239	0.00135004	NaN	0.00147043
1172.5	NaN	NaN	NaN	NaN	NaN	NaN	NaN	NaN	NaN	NaN	NaN	NaN	NaN	NaN	NaN	NaN	0.00125799	NaN	NaN	NaN	0.00147445	0.00158485	0.00164009	NaN	0.00128408	NaN	0.00146689	0.00135495	0.00141341	NaN
1173.21	NaN	NaN	NaN	NaN	NaN	NaN	NaN	NaN	NaN	NaN	NaN	NaN	NaN	NaN	NaN	NaN	0.0013317	0.00163899	0.00171212	0.00159151	NaN	0.00155485	0.00208498	0.00140311	NaN	0.00132377	0.001339	0.00161863	0.00152342	0.00128881
1174.05	NaN	NaN	NaN	NaN	NaN	NaN	NaN	NaN	NaN	NaN	NaN	NaN	NaN	NaN	NaN	0.0015809	0.00166621	0.00160312	0.00156489	0.00191696	0.00218181	0.00158401	NaN	NaN	NaN	0.00146986	NaN	0.00145341	0.00162939	0.00123333
1174.74	NaN	NaN	NaN	NaN	NaN	NaN	NaN	NaN	NaN	NaN	NaN	NaN	NaN	NaN	NaN	NaN	NaN	0.0014981	0.00152919	0.00130389	NaN	NaN	NaN	NaN	0.00121302	NaN	0.00125446	NaN	0.00161587	0.00159631
1175.23	NaN	NaN	NaN	NaN	NaN	NaN	NaN	NaN	NaN	NaN	NaN	NaN	NaN	NaN	NaN	0.00150535	0.001527	NaN	NaN	NaN	0.00163764	NaN	0.00163881	NaN	NaN	NaN	0.00128102	NaN	0.00176953	NaN
1175.74	NaN	NaN	NaN	NaN	NaN	NaN	NaN	NaN	NaN	NaN	NaN	NaN	NaN	NaN	NaN	0.00138788	0.00133725	0.00141868	NaN	0.00136433	0.00166561	0.00168512	NaN	0.00169972	0.00144664	NaN	0.00138474	0.001244	0.00158441	0.00144623
1176.18	NaN	NaN	NaN	NaN	NaN	NaN	NaN	NaN	NaN	NaN	NaN	NaN	NaN	NaN	NaN	NaN	NaN	NaN	0.00125131	NaN	NaN	NaN	0.00169176	NaN	NaN	NaN	NaN	NaN	NaN	NaN
1176.46	NaN	NaN	NaN	NaN	NaN	NaN	NaN	NaN	NaN	NaN	NaN	NaN	NaN	NaN	NaN	NaN	NaN	NaN	NaN	0.00157858	NaN	NaN	NaN	NaN	0.00140205	0.00161681	NaN	NaN	0.00140101	NaN
1177.02	NaN	NaN	NaN	NaN	NaN	NaN	NaN	NaN	NaN	NaN	NaN	NaN	NaN	NaN	NaN	NaN	0.00128133	0.001495	0.00148525	NaN	0.00192302	0.00147271	0.00164527	0.0012613	0.001616	0.00133495	0.00139801	0.00132715	NaN	0.00129565
1177.47	NaN	NaN	NaN	NaN	NaN	NaN	NaN	NaN	NaN	NaN	NaN	NaN	NaN	NaN	NaN	NaN	NaN	0.00157568	NaN	NaN	NaN	NaN	NaN	NaN	NaN	NaN	NaN	NaN	0.00188338	0.00127859
1177.92	NaN	NaN	NaN	NaN	NaN	NaN	NaN	NaN	NaN	NaN	NaN	NaN	NaN	NaN	NaN	NaN	0.00216535	NaN	0.00163267	0.00130845	0.00179973	0.00135191	0.00157067	NaN	NaN	0.00137903	0.00136598	NaN	0.00155417	0.00157377
1178.3	NaN	NaN	NaN	NaN	NaN	NaN	NaN	NaN	NaN	NaN	NaN	NaN	NaN	NaN	NaN	NaN	NaN	NaN	NaN	NaN	NaN	0.00129771	NaN	NaN	NaN	NaN	NaN	NaN	NaN	NaN
1178.66	NaN	NaN	NaN	NaN	NaN	NaN	NaN	NaN	NaN	NaN	NaN	NaN	NaN	NaN	NaN	NaN	NaN	NaN	0.00129728	NaN	NaN	NaN	0.00162776	NaN	0.0012945	0.00136039	NaN	NaN	NaN	0.00145836
1179.26	NaN	NaN	NaN	NaN	NaN	NaN	NaN	NaN	NaN	NaN	NaN	NaN	NaN	NaN	NaN	NaN	0.00136541	NaN	0.00165462	0.00184872	NaN	0.00149652	0.00144314	0.00174915	NaN	0.0014514	0.00173952	0.00157451	0.00144994	0.00132669
1179.91	NaN	NaN	NaN	NaN	NaN	NaN	NaN	NaN	NaN	NaN	NaN	NaN	NaN	NaN	NaN	NaN	NaN	NaN	0.00160188	NaN	NaN	0.00121863	NaN	NaN	0.00120019	NaN	NaN	NaN	NaN	NaN
1180.28	NaN	NaN	NaN	NaN	NaN	NaN	NaN	NaN	NaN	NaN	NaN	NaN	NaN	NaN	NaN	0.00190833	0.00151175	0.00147528	NaN	NaN	NaN	NaN	0.00126023	0.00173973	NaN	NaN	NaN	0.00135577	0.00167142	0.00158124
1180.9	NaN	NaN	NaN	NaN	NaN	NaN	NaN	NaN	NaN	NaN	NaN	NaN	NaN	NaN	NaN	NaN	0.00137566	0.00179157	0.00150514	NaN	0.00166948	0.00122472	0.00130066	0.00168911	NaN	0.00127468	0.00153591	NaN	0.0013399	NaN
1181.34	NaN	NaN	NaN	NaN	NaN	NaN	NaN	NaN	NaN	NaN	NaN	NaN	NaN	NaN	NaN	0.00143482	0.00163468	NaN	NaN	NaN	NaN	0.00145461	0.00148233	NaN	NaN	NaN	NaN	0.00158936	NaN	NaN
1181.64	NaN	NaN	NaN	NaN	NaN	NaN	NaN	NaN	NaN	NaN	NaN	NaN	NaN	NaN	NaN	NaN	NaN	NaN	0.00156947	NaN	NaN	NaN	NaN	NaN	NaN	NaN	NaN	NaN	NaN	NaN
1181.8	NaN	NaN	NaN	NaN	NaN	NaN	NaN	NaN	NaN	NaN	NaN	NaN	NaN	NaN	NaN	NaN	NaN	NaN	NaN	0.00146156	NaN	NaN	0.00140859	NaN	NaN	NaN	NaN	NaN	0.00133513	NaN
1182.58	NaN	NaN	NaN	NaN	NaN	NaN	NaN	NaN	NaN	NaN	NaN	NaN	NaN	NaN	NaN	NaN	0.00148517	0.00159204	0.00138138	NaN	NaN	NaN	0.00142159	0.00144254	NaN	NaN	NaN	NaN	0.00171009	0.00123862
1182.99	NaN	NaN	NaN	NaN	NaN	NaN	NaN	NaN	NaN	NaN	NaN	NaN	NaN	NaN	NaN	0.00138824	NaN	NaN	0.00178568	0.00135645	0.00145896	0.00122051	NaN	0.00140918	0.00137544	NaN	NaN	0.00125475	NaN	NaN
1183.26	NaN	NaN	NaN	NaN	NaN	NaN	NaN	NaN	NaN	NaN	NaN	NaN	NaN	NaN	NaN	NaN	NaN	NaN	NaN	NaN	NaN	NaN	0.00153481	NaN	NaN	NaN	0.00167556	NaN	NaN	NaN
1183.7	NaN	NaN	NaN	NaN	NaN	NaN	NaN	NaN	NaN	NaN	NaN	NaN	NaN	NaN	NaN	0.0014038	NaN	NaN	NaN	0.00142175	NaN	0.00132685	NaN	0.00175105	0.00121127	NaN	NaN	NaN	0.00146423	NaN
1184.18	NaN	NaN	NaN	NaN	NaN	NaN	NaN	NaN	NaN	NaN	NaN	NaN	NaN	NaN	NaN	NaN	0.00120905	NaN	0.00165389	NaN	NaN	0.00133515	0.00152039	0.00177832	NaN	0.00150155	0.00131544	NaN	0.00162771	NaN
1184.77	NaN	NaN	NaN	NaN	NaN	NaN	NaN	NaN	NaN	NaN	NaN	NaN	NaN	NaN	NaN	NaN	0.0017163	0.00139602	0.00152982	0.00174689	NaN	0.0013537	0.0016635	0.00159912	NaN	NaN	0.00120026	NaN	NaN	0.00161408
1185.26	NaN	NaN	NaN	NaN	NaN	NaN	NaN	NaN	NaN	NaN	NaN	NaN	NaN	NaN	NaN	0.00168507	NaN	0.00139193	NaN	NaN	NaN	NaN	NaN	NaN	NaN	NaN	NaN	NaN	NaN	NaN
1185.53	NaN	NaN	NaN	NaN	NaN	NaN	NaN	NaN	NaN	NaN	NaN	NaN	NaN	NaN	NaN	NaN	NaN	NaN	NaN	NaN	NaN	0.00129752	NaN	0.00163004	0.00146039	NaN	0.00145009	0.00160526	NaN	NaN
1186.07	NaN	NaN	NaN	NaN	NaN	NaN	NaN	NaN	NaN	NaN	NaN	NaN	NaN	NaN	NaN	NaN	0.00134766	NaN	0.00134308	0.0015011	NaN	NaN	0.00150053	NaN	0.00137415	NaN	0.00125643	0.00151128	0.00140295	0.00142975
1186.56	NaN	NaN	NaN	NaN	NaN	NaN	NaN	NaN	NaN	NaN	NaN	NaN	NaN	NaN	NaN	NaN	0.00147201	0.00158804	NaN	NaN	NaN	NaN	NaN	0.00159827	NaN	0.00128211	NaN	0.00129747	NaN	NaN
1186.89	NaN	NaN	NaN	NaN	NaN	NaN	NaN	NaN	NaN	NaN	NaN	NaN	NaN	NaN	NaN	NaN	NaN	NaN	NaN	0.00151892	NaN	NaN	NaN	NaN	0.00128765	NaN	NaN	NaN	NaN	NaN
1187.14	NaN	NaN	NaN	NaN	NaN	NaN	NaN	NaN	NaN	NaN	NaN	NaN	NaN	NaN	NaN	NaN	NaN	0.00133052	0.00124486	NaN	0.00180859	0.0012498	NaN	0.00165603	NaN	0.00138065	0.00149544	NaN	0.00159389	NaN
1187.63	NaN	NaN	NaN	NaN	NaN	NaN	NaN	NaN	NaN	NaN	NaN	NaN	NaN	NaN	NaN	NaN	0.00161327	NaN	NaN	0.00158114	0.00191661	0.00134438	NaN	0.00160366	NaN	NaN	0.0017169	0.00122275	NaN	0.00127728
1187.88	NaN	NaN	NaN	NaN	NaN	NaN	NaN	NaN	NaN	NaN	NaN	NaN	NaN	NaN	NaN	NaN	NaN	NaN	NaN	NaN	NaN	NaN	0.00159698	NaN	NaN	NaN	NaN	NaN	NaN	NaN
1188.27	NaN	NaN	NaN	NaN	NaN	NaN	NaN	NaN	NaN	NaN	NaN	NaN	NaN	NaN	NaN	NaN	0.00130807	0.00133254	0.00170339	0.0014037	0.00150476	0.00160224	NaN	NaN	0.00179063	NaN	0.0014217	0.00170359	NaN	NaN
1188.62	NaN	NaN	NaN	NaN	NaN	NaN	NaN	NaN	NaN	NaN	NaN	NaN	NaN	NaN	NaN	NaN	NaN	NaN	NaN	NaN	NaN	NaN	0.00148255	NaN	0.00131351	NaN	NaN	NaN	NaN	NaN
1188.84	NaN	NaN	NaN	NaN	NaN	NaN	NaN	NaN	NaN	NaN	NaN	NaN	NaN	NaN	NaN	NaN	NaN	NaN	NaN	NaN	NaN	0.00171143	NaN	0.00154237	NaN	NaN	NaN	NaN	NaN	0.00151286
1189.16	NaN	NaN	NaN	NaN	NaN	NaN	NaN	NaN	NaN	NaN	NaN	NaN	NaN	NaN	NaN	NaN	0.00161701	0.00152464	NaN	0.00173227	NaN	NaN	NaN	NaN	0.00142926	NaN	NaN	NaN	0.0015549	NaN
1189.92	NaN	NaN	NaN	NaN	NaN	NaN	NaN	NaN	NaN	NaN	NaN	NaN	NaN	NaN	NaN	0.00139004	NaN	0.0014783	NaN	0.00171955	0.00141621	0.00157943	0.00176936	NaN	0.0014131	0.00183056	0.00162918	0.0015744	0.00129822	0.0013104
1190.69	NaN	NaN	NaN	NaN	NaN	NaN	NaN	NaN	NaN	NaN	NaN	NaN	NaN	NaN	NaN	NaN	0.00171531	0.00154398	0.00156975	NaN	0.00144634	NaN	NaN	0.00190772	0.0014661	0.00138484	0.00148821	0.00161989	0.0012798	0.00154919
1191.07	NaN	NaN	NaN	NaN	NaN	NaN	NaN	NaN	NaN	NaN	NaN	NaN	NaN	NaN	NaN	NaN	NaN	NaN	NaN	NaN	NaN	0.00174512	NaN	NaN	NaN	NaN	NaN	NaN	NaN	0.00133023
1191.5	NaN	NaN	NaN	NaN	NaN	NaN	NaN	NaN	NaN	NaN	NaN	NaN	NaN	NaN	NaN	0.00186382	NaN	NaN	NaN	0.00132565	0.00154413	NaN	0.00161491	0.0016749	0.00132595	0.0015214	0.00138292	0.00149911	NaN	NaN
1192.06	NaN	NaN	NaN	NaN	NaN	NaN	NaN	NaN	NaN	NaN	NaN	NaN	NaN	NaN	NaN	NaN	0.00138234	NaN	0.00147336	0.00134626	0.0015161	NaN	0.00145406	NaN	NaN	0.00132839	NaN	0.00137403	0.00181326	0.00125916
1192.51	NaN	NaN	NaN	NaN	NaN	NaN	NaN	NaN	NaN	NaN	NaN	NaN	NaN	NaN	NaN	NaN	NaN	NaN	NaN	NaN	NaN	0.00158402	NaN	0.00148927	0.00158122	0.00149376	0.00140114	NaN	NaN	NaN
1193.11	NaN	NaN	NaN	NaN	NaN	NaN	NaN	NaN	NaN	NaN	NaN	NaN	NaN	NaN	NaN	NaN	0.00124921	0.00130606	0.00145961	NaN	0.00149745	0.00147808	0.00135633	0.00172484	0.00136857	0.00145397	0.00146071	0.00184866	0.00154362	0.00155238
1193.85	NaN	NaN	NaN	NaN	NaN	NaN	NaN	NaN	NaN	NaN	NaN	NaN	NaN	NaN	NaN	NaN	0.00141738	NaN	NaN	0.00134189	NaN	NaN	NaN	NaN	0.00126687	0.00194197	NaN	NaN	0.00139704	0.00143355
1194.26	NaN	NaN	NaN	NaN	NaN	NaN	NaN	NaN	NaN	NaN	NaN	NaN	NaN	NaN	NaN	NaN	NaN	NaN	NaN	NaN	0.00231014	0.00124923	NaN	0.00163469	NaN	NaN	0.00158705	0.00121586	NaN	NaN
1194.63	NaN	NaN	NaN	NaN	NaN	NaN	NaN	NaN	NaN	NaN	NaN	NaN	NaN	NaN	NaN	NaN	0.00143113	0.00144985	0.00126072	0.00149249	NaN	0.00128248	0.00170109	NaN	0.00124819	0.00190428	NaN	NaN	0.0017541	0.00158191
1195.23	NaN	NaN	NaN	NaN	NaN	NaN	NaN	NaN	NaN	NaN	NaN	NaN	NaN	NaN	NaN	NaN	NaN	0.00132707	NaN	NaN	NaN	0.00153199	0.00154632	NaN	0.00133774	0.00164415	0.00148874	0.00134611	0.00167229	NaN
1196.09	NaN	NaN	NaN	NaN	NaN	NaN	NaN	NaN	NaN	NaN	NaN	NaN	NaN	NaN	NaN	0.00139004	0.00148568	NaN	0.00144804	NaN	0.00131231	0.00129165	NaN	0.00188662	0.00128862	0.00216764	0.00137687	0.00155689	0.00145976	0.00161554
1196.87	NaN	NaN	NaN	NaN	NaN	NaN	NaN	NaN	NaN	NaN	NaN	NaN	NaN	NaN	NaN	NaN	NaN	0.00126822	NaN	0.00131185	0.00174507	0.00126094	0.00127577	NaN	0.00128042	0.00133833	0.00152174	NaN	NaN	0.00153045
1197.25	NaN	NaN	NaN	NaN	NaN	NaN	NaN	NaN	NaN	NaN	NaN	NaN	NaN	NaN	NaN	NaN	NaN	NaN	NaN	NaN	NaN	NaN	0.00157424	0.00159152	0.00121807	NaN	NaN	NaN	NaN	NaN
1197.51	NaN	NaN	NaN	NaN	NaN	NaN	NaN	NaN	NaN	NaN	NaN	NaN	NaN	NaN	NaN	NaN	NaN	NaN	NaN	NaN	NaN	NaN	NaN	NaN	NaN	NaN	NaN	NaN	0.00135072	0.00163057
1197.77	NaN	NaN	NaN	NaN	NaN	NaN	NaN	NaN	NaN	NaN	NaN	NaN	NaN	NaN	NaN	NaN	0.00146515	NaN	0.00143854	NaN	NaN	0.00128123	NaN	NaN	NaN	NaN	NaN	0.00135674	NaN	NaN
1198.11	NaN	NaN	NaN	NaN	NaN	NaN	NaN	NaN	NaN	NaN	NaN	NaN	NaN	NaN	NaN	NaN	0.00155742	0.00127748	NaN	NaN	0.0015154	NaN	0.00142618	NaN	0.0014788	NaN	0.00174284	NaN	0.00139305	NaN
1198.42	NaN	NaN	NaN	NaN	NaN	NaN	NaN	NaN	NaN	NaN	NaN	NaN	NaN	NaN	NaN	NaN	NaN	NaN	NaN	NaN	NaN	NaN	0.00130079	NaN	NaN	NaN	NaN	NaN	NaN	NaN
1198.77	NaN	NaN	NaN	NaN	NaN	NaN	NaN	NaN	NaN	NaN	NaN	NaN	NaN	NaN	NaN	NaN	NaN	NaN	0.00140867	NaN	NaN	NaN	NaN	0.00151612	0.00120307	NaN	NaN	0.00144536	NaN	NaN
1199.3	NaN	NaN	NaN	NaN	NaN	NaN	NaN	NaN	NaN	NaN	NaN	NaN	NaN	NaN	NaN	NaN	0.0013342	NaN	NaN	NaN	NaN	NaN	NaN	NaN	NaN	NaN	NaN	NaN	NaN	NaN
