# Supplementary material for: Analysis of the Phospholipid Profile of Metaphase II Mouse Oocytes Undergoing Vitrification
Source: PLoS One. 2014 Jul 17;9(7):e102620. doi: 10.1371/journal.pone.0102620 (PMC4102530; doi:10.1371/journal.pone.0102620)
Supplement: Table S3 — MALDIquant output file: fresh vs media-treated vs vitrified oocytes in positive mode. (XLSX) [file pone.0102620.s006.xlsx]

## Sheet: MALDIquant_fresh_media_2weeks
Transform intensity ="square root scale"
Smooth Intensity = "MovingAverage"
Remove Baseline = "statistics-sensitive non-linear iterative peak-clipping (SNIP)"
Calibrate Intensity = "probabilistic quotient normalization (PQN)"
SigNaNl to Noise = "5"
m/z	Fresh_01	Fresh_02	Fresh_03	Fresh_04	Fresh_05	Fresh_06	Fresh_07	Fresh_08	Fresh_09	Fresh_10	Fresh_11	Fresh_12	Fresh_13	Fresh_14	Fresh_15	Fresh_16	Fresh_17	Fresh_18	Fresh_19	Fresh_20	Media_01	Media_02	Media_03	Media_04	Media_05	Media_06	Media_07	Media_08	Media_09	Media_10	Media_11	Media_12	Media_13	Media_14	Media_15	Media_16	Media_17	Media_18	Media_19	Media_20	2weeks_01	2weeks_02	2weeks_03	2weeks_04	2weeks_05	2weeks_06	2weeks_07	2weeks_08	2weeks_09
501.277	0.00371028	NaN	0.0037518	NaN	NaN	NaN	NaN	0.00357853	0.00475136	0.00412842	0.00322359	NaN	NaN	NaN	NaN	NaN	NaN	NaN	NaN	0.00340988	0.00436394	0.00364778	0.00392276	0.0040473	0.00429355	NaN	0.00470303	0.00419485	NaN	0.00396213	0.00460785	0.00394089	0.00424849	0.00468902	0.00491585	0.00470708	0.00511512	0.00522374	0.00457962	0.00394871	NaN	NaN	NaN	NaN	NaN	NaN	NaN	NaN	NaN
503.27	0.00628521	0.00535848	0.0116497	0.00564248	0.00520743	0.00657982	0.00570163	0.00631075	0.00705844	0.00731507	0.0059145	0.00661093	0.00656067	0.00556902	0.00499763	0.00591412	0.00540324	0.00410418	0.00563119	0.00673208	0.00692354	0.00590661	0.00580285	0.00556133	0.00645079	0.0052068	0.00669498	0.00567251	0.00515861	0.00590161	0.00629978	0.00632575	0.00623713	0.00672505	0.00667481	0.00621316	0.00566347	0.00624183	0.00523861	0.00538198	NaN	NaN	NaN	NaN	NaN	NaN	NaN	NaN	NaN
504.252	NaN	NaN	0.00456664	NaN	NaN	NaN	NaN	NaN	NaN	0.00378785	NaN	NaN	NaN	NaN	NaN	NaN	NaN	NaN	NaN	NaN	NaN	NaN	NaN	NaN	0.00405958	NaN	NaN	NaN	NaN	NaN	NaN	NaN	NaN	0.00416354	NaN	NaN	0.00360969	NaN	NaN	NaN	NaN	NaN	NaN	NaN	NaN	NaN	NaN	NaN	NaN
505.246	0.00374215	0.00368367	0.00392617	0.00333495	0.00354843	NaN	0.0037035	NaN	NaN	0.00377795	0.00374652	0.00362749	0.00370293	NaN	0.00377719	0.0036568	NaN	NaN	NaN	0.00338915	NaN	NaN	NaN	NaN	NaN	NaN	NaN	NaN	0.00385351	0.00418862	NaN	0.00329502	0.00413598	0.00425926	NaN	0.00378731	NaN	NaN	0.00349684	NaN	NaN	NaN	NaN	NaN	NaN	NaN	NaN	NaN	NaN
511.128	0.00494092	0.00423016	0.00466486	0.00853346	0.00774117	NaN	0.00613252	NaN	NaN	NaN	0.00516697	NaN	0.00748041	0.00426151	0.0076872	0.00798342	0.0065972	0.00568076	NaN	NaN	0.00624819	0.0124697	NaN	0.00524292	NaN	0.010534	0.00799439	0.00458252	0.0068182	0.0114478	NaN	0.0121743	0.00552409	0.0100269	0.00452082	0.0115536	0.0084084	NaN	0.0115023	0.00478353	NaN	NaN	NaN	NaN	NaN	NaN	NaN	NaN	NaN
517.263	0.00397805	NaN	0.00433994	NaN	NaN	NaN	0.00361123	0.0034435	0.00417201	0.00375126	0.00352211	0.00386925	0.0039666	0.00373287	0.00345949	0.00369919	0.00359744	0.00348309	NaN	0.00367194	0.00399099	0.00401081	0.00375937	NaN	0.00410537	0.00415172	0.004396	0.0041265	0.00427352	0.005209	NaN	0.00356885	0.0038522	0.00472586	0.00428086	0.00441202	0.00391358	0.00414467	0.00344029	0.00385203	NaN	NaN	NaN	NaN	NaN	NaN	NaN	NaN	NaN
522.496	0.00896086	0.0103531	0.0116357	0.0100484	0.0107008	0.0114994	0.0107124	0.0090972	0.0107159	0.0123845	0.0100626	0.0120653	0.0122394	0.0111611	0.0103143	0.0109136	0.00973849	0.0120675	0.0136625	0.011932	0.0110724	0.0114856	0.0113994	0.0109129	0.0115254	0.00871881	0.0115713	0.010347	0.00845441	0.00873817	0.0131067	0.00933304	0.0114748	0.0113077	0.00996335	0.0117752	0.0120717	0.0114333	0.00862078	0.0120969	NaN	NaN	NaN	NaN	NaN	NaN	NaN	NaN	NaN
523.477	0.00398355	0.00488218	0.00552345	0.00426633	0.00420213	0.00480119	0.00429726	0.00402383	0.00494733	0.00586552	0.00407795	0.00476088	0.00546975	0.00432503	0.00469999	0.00477714	0.00386089	0.00517769	0.00539771	0.00480538	0.00511548	0.00456689	0.00619133	0.00491695	0.00566752	0.00392966	0.0057276	0.00497666	0.00458989	0.00433171	0.00677784	0.00383265	0.00454863	0.00521145	0.00490336	0.00494781	0.00456615	0.00509684	0.0034867	0.00510852	NaN	NaN	NaN	NaN	NaN	NaN	NaN	NaN	NaN
524.118	NaN	NaN	NaN	NaN	NaN	NaN	NaN	NaN	0.00351468	NaN	NaN	NaN	NaN	NaN	NaN	NaN	NaN	NaN	NaN	NaN	NaN	NaN	NaN	NaN	NaN	NaN	NaN	NaN	NaN	NaN	NaN	0.00334413	NaN	NaN	NaN	NaN	NaN	NaN	NaN	NaN	NaN	NaN	NaN	NaN	NaN	NaN	NaN	NaN	NaN
529.202	NaN	NaN	NaN	NaN	NaN	NaN	NaN	NaN	NaN	NaN	NaN	NaN	NaN	NaN	NaN	NaN	NaN	NaN	NaN	NaN	NaN	NaN	NaN	NaN	NaN	NaN	NaN	NaN	NaN	0.00404573	NaN	NaN	NaN	NaN	NaN	NaN	NaN	NaN	0.00358992	NaN	NaN	NaN	NaN	NaN	NaN	NaN	NaN	NaN	NaN
531.271	NaN	NaN	0.0053566	0.00378737	NaN	NaN	0.00352929	0.00351336	0.00402498	0.00373328	0.00391543	0.00346088	0.00369484	0.00386038	0.00341985	0.00358247	NaN	0.00374465	NaN	0.00354034	0.00384248	0.00401167	0.00392567	0.00358521	NaN	0.00517537	0.00538285	0.00453999	0.00686511	0.0115047	NaN	0.00415591	0.00392596	0.00507732	0.00476087	0.00596247	0.00490361	0.00400269	0.0087567	0.00445319	NaN	NaN	NaN	NaN	NaN	NaN	NaN	NaN	NaN
532.212	NaN	NaN	NaN	NaN	NaN	NaN	NaN	NaN	NaN	NaN	NaN	NaN	NaN	NaN	NaN	NaN	NaN	NaN	NaN	NaN	NaN	NaN	NaN	NaN	NaN	NaN	NaN	NaN	NaN	0.00496097	NaN	NaN	NaN	NaN	NaN	NaN	NaN	NaN	0.00338047	NaN	NaN	NaN	NaN	NaN	NaN	NaN	NaN	NaN	NaN
533.252	0.00390351	NaN	0.00396857	0.00329207	0.00333613	0.00358077	0.00368245	0.00376935	NaN	0.00405474	0.00427668	0.0037121	0.00421482	0.00346704	0.00409465	0.00415811	0.00337009	0.00334533	0.00344855	0.00373646	0.00388442	0.00399309	NaN	NaN	NaN	0.0041098	0.00460859	NaN	0.00435595	0.00530622	NaN	0.00367606	0.00437461	0.00465242	0.00425309	0.0044085	0.00417102	NaN	0.00472282	0.00385969	NaN	NaN	NaN	NaN	NaN	NaN	NaN	NaN	NaN
540.308	NaN	NaN	NaN	NaN	NaN	NaN	NaN	NaN	NaN	NaN	NaN	NaN	NaN	NaN	NaN	NaN	NaN	NaN	NaN	NaN	NaN	NaN	NaN	NaN	NaN	NaN	NaN	NaN	NaN	NaN	NaN	NaN	NaN	NaN	NaN	NaN	NaN	NaN	NaN	NaN	NaN	0.00228508	0.00300972	NaN	0.00252898	NaN	NaN	0.00276907	NaN
541.315	NaN	NaN	NaN	NaN	NaN	NaN	NaN	NaN	NaN	NaN	NaN	NaN	NaN	NaN	NaN	NaN	NaN	NaN	NaN	NaN	NaN	NaN	NaN	NaN	NaN	NaN	NaN	NaN	NaN	NaN	NaN	NaN	NaN	NaN	NaN	NaN	NaN	NaN	NaN	NaN	NaN	0.00282416	0.00317275	NaN	0.00365883	0.00241023	0.00241023	0.00350671	0.00235528
542.276	NaN	NaN	NaN	NaN	NaN	NaN	NaN	NaN	NaN	NaN	NaN	NaN	NaN	NaN	NaN	NaN	NaN	NaN	NaN	NaN	NaN	NaN	NaN	NaN	NaN	NaN	NaN	NaN	NaN	NaN	NaN	NaN	NaN	NaN	NaN	NaN	NaN	NaN	NaN	NaN	NaN	NaN	NaN	NaN	NaN	NaN	NaN	NaN	NaN
544.128	NaN	NaN	NaN	NaN	NaN	NaN	NaN	NaN	NaN	NaN	NaN	NaN	NaN	NaN	NaN	NaN	NaN	NaN	NaN	NaN	NaN	NaN	NaN	NaN	NaN	NaN	NaN	NaN	NaN	NaN	NaN	NaN	NaN	NaN	NaN	NaN	NaN	NaN	NaN	NaN	NaN	NaN	NaN	NaN	NaN	NaN	NaN	0.00269815	NaN
545.279	NaN	NaN	0.0122387	0.00419434	NaN	NaN	NaN	NaN	NaN	NaN	NaN	NaN	NaN	NaN	NaN	NaN	NaN	NaN	NaN	NaN	NaN	NaN	NaN	NaN	NaN	NaN	NaN	NaN	NaN	NaN	NaN	NaN	NaN	NaN	NaN	NaN	NaN	NaN	NaN	NaN	NaN	NaN	0.00248553	NaN	NaN	0.00254652	0.00254652	0.00253694	NaN
546.077	NaN	NaN	0.00555118	NaN	NaN	NaN	NaN	NaN	NaN	NaN	NaN	NaN	NaN	NaN	NaN	NaN	NaN	NaN	NaN	NaN	NaN	NaN	NaN	NaN	NaN	NaN	NaN	NaN	NaN	NaN	NaN	NaN	NaN	NaN	NaN	NaN	NaN	NaN	NaN	NaN	NaN	NaN	NaN	NaN	NaN	0.00273335	0.00273335	0.00228473	NaN
547.192	NaN	NaN	0.00368042	NaN	NaN	NaN	NaN	NaN	NaN	NaN	0.00337492	0.00365683	NaN	0.00338404	NaN	NaN	NaN	NaN	NaN	NaN	NaN	NaN	NaN	NaN	NaN	NaN	NaN	NaN	NaN	NaN	NaN	NaN	NaN	NaN	NaN	NaN	NaN	NaN	NaN	NaN	NaN	NaN	0.00235671	NaN	NaN	NaN	NaN	NaN	NaN
548.052	NaN	NaN	NaN	NaN	NaN	NaN	NaN	NaN	NaN	NaN	NaN	NaN	NaN	NaN	NaN	NaN	NaN	NaN	NaN	NaN	NaN	NaN	NaN	NaN	NaN	NaN	NaN	NaN	NaN	NaN	NaN	NaN	NaN	NaN	NaN	NaN	NaN	NaN	NaN	NaN	NaN	NaN	NaN	NaN	NaN	NaN	NaN	NaN	NaN
549.208	NaN	NaN	NaN	NaN	NaN	NaN	NaN	NaN	NaN	NaN	NaN	NaN	NaN	NaN	NaN	NaN	NaN	NaN	NaN	NaN	NaN	NaN	NaN	NaN	NaN	NaN	NaN	NaN	NaN	NaN	NaN	NaN	NaN	NaN	NaN	NaN	NaN	NaN	NaN	NaN	NaN	NaN	NaN	NaN	NaN	NaN	NaN	0.00240827	NaN
550.029	NaN	NaN	NaN	NaN	NaN	NaN	NaN	NaN	NaN	NaN	NaN	NaN	NaN	NaN	NaN	NaN	NaN	NaN	NaN	NaN	NaN	NaN	NaN	NaN	NaN	NaN	NaN	NaN	NaN	NaN	NaN	NaN	NaN	NaN	NaN	NaN	NaN	NaN	NaN	NaN	NaN	0.00291178	0.00247914	NaN	0.00238014	NaN	NaN	0.00227481	0.00235113
550.526	0.0166174	0.0200334	0.024667	0.0217747	0.0238289	0.0221392	0.0226581	0.0186711	0.020509	0.0231524	0.0211304	0.0250727	0.0267373	0.0255531	0.0227752	0.0242726	0.0217943	0.0270433	0.0309205	0.0238541	0.024737	0.027752	0.0221633	0.0269943	0.021838	0.0198667	0.0207908	0.020855	0.0148532	0.0158694	0.0220772	0.0236931	0.0245781	0.0222802	0.0180308	0.0264385	0.029119	0.0224367	0.0199046	0.025466	0.00519886	0.00721625	0.00913309	0.00692245	0.00716553	0.00713847	0.00713847	0.00540854	0.00758138
551.115	NaN	NaN	NaN	NaN	NaN	NaN	NaN	NaN	NaN	NaN	NaN	NaN	NaN	NaN	NaN	NaN	NaN	NaN	NaN	NaN	NaN	NaN	NaN	NaN	NaN	NaN	NaN	NaN	NaN	NaN	NaN	NaN	NaN	NaN	NaN	NaN	NaN	NaN	NaN	NaN	0.00223195	0.00255992	NaN	0.00296596	0.00264573	NaN	NaN	NaN	NaN
551.528	0.00875322	0.0111652	0.0139972	0.0110154	0.0116718	0.0114789	0.0109561	0.00928901	0.0112419	0.0128031	0.00990781	0.0121279	0.0146497	0.0127327	0.0112028	0.0123711	0.0114425	0.0145933	0.0165201	0.0120285	0.013598	0.0140182	0.0126766	0.0143191	0.0125689	0.00998417	0.0107332	0.0115697	0.00836514	0.00886249	0.0131345	0.010857	0.0119433	0.0119818	0.0101019	0.0137537	0.0144214	0.0124339	0.00863293	0.0139679	0.00276771	0.00320593	0.00361244	0.00362072	0.00353697	0.00360148	0.00360148	0.00327167	0.00454448
552.087	NaN	NaN	NaN	NaN	NaN	NaN	NaN	NaN	NaN	NaN	NaN	NaN	NaN	NaN	NaN	NaN	NaN	NaN	NaN	NaN	NaN	NaN	NaN	NaN	NaN	NaN	NaN	NaN	NaN	NaN	NaN	NaN	NaN	NaN	NaN	NaN	NaN	NaN	NaN	NaN	NaN	NaN	0.00227515	NaN	NaN	NaN	NaN	0.00246233	NaN
552.542	NaN	NaN	NaN	NaN	NaN	NaN	NaN	NaN	NaN	NaN	NaN	NaN	NaN	NaN	NaN	NaN	NaN	0.00382422	0.00325234	NaN	NaN	NaN	0.00377933	0.00366094	NaN	NaN	NaN	NaN	NaN	NaN	NaN	NaN	NaN	NaN	NaN	NaN	NaN	NaN	NaN	NaN	NaN	NaN	NaN	NaN	NaN	NaN	NaN	NaN	NaN
552.937	NaN	NaN	NaN	NaN	NaN	NaN	NaN	NaN	NaN	NaN	NaN	NaN	NaN	NaN	NaN	NaN	NaN	NaN	NaN	NaN	NaN	NaN	NaN	NaN	NaN	NaN	NaN	NaN	NaN	NaN	NaN	NaN	NaN	NaN	NaN	NaN	NaN	NaN	NaN	NaN	NaN	NaN	NaN	NaN	NaN	NaN	NaN	NaN	NaN
553.24	NaN	0.00374473	NaN	NaN	NaN	NaN	0.0038591	NaN	NaN	NaN	0.00322858	NaN	0.0036674	NaN	0.003692	NaN	0.00356592	0.00346233	NaN	NaN	0.00557004	0.0112495	0.00388706	0.00605751	0.00476868	0.0133507	0.0103872	0.00572943	0.0122145	0.0205802	0.00460427	0.01641	0.0125348	0.0120667	0.00690892	0.0131838	0.0118119	0.00418228	0.0152576	0.00786639	0.00347436	0.00357337	0.00308668	0.00382589	0.00427702	0.00350182	0.00350182	0.00403393	0.00334628
554.244	NaN	NaN	NaN	NaN	NaN	NaN	NaN	NaN	NaN	NaN	NaN	NaN	NaN	NaN	NaN	NaN	NaN	NaN	NaN	NaN	NaN	0.00455332	NaN	NaN	NaN	0.0057415	0.00421637	NaN	0.00631009	0.00915837	NaN	0.00631088	0.00484396	0.00541338	NaN	0.00525946	0.00497652	NaN	0.00583652	NaN	NaN	NaN	NaN	NaN	NaN	NaN	NaN	NaN	NaN
555.03	NaN	NaN	NaN	NaN	NaN	NaN	NaN	NaN	NaN	NaN	NaN	NaN	NaN	NaN	NaN	NaN	NaN	NaN	NaN	NaN	NaN	NaN	NaN	NaN	NaN	NaN	NaN	NaN	NaN	NaN	NaN	NaN	NaN	NaN	NaN	NaN	NaN	NaN	NaN	NaN	NaN	NaN	NaN	NaN	NaN	NaN	NaN	NaN	NaN
556.084	NaN	NaN	NaN	NaN	NaN	NaN	NaN	NaN	NaN	NaN	NaN	NaN	NaN	NaN	NaN	NaN	NaN	NaN	NaN	NaN	NaN	NaN	NaN	NaN	NaN	NaN	NaN	NaN	NaN	NaN	NaN	NaN	NaN	NaN	NaN	NaN	NaN	NaN	NaN	NaN	0.00221976	NaN	NaN	NaN	NaN	NaN	NaN	NaN	NaN
559.425	NaN	NaN	NaN	NaN	NaN	NaN	NaN	NaN	NaN	NaN	NaN	NaN	NaN	NaN	NaN	NaN	NaN	NaN	NaN	NaN	NaN	NaN	NaN	NaN	NaN	NaN	NaN	NaN	NaN	NaN	NaN	NaN	NaN	NaN	NaN	NaN	NaN	NaN	NaN	NaN	0.0086713	0.00732604	0.00930875	0.00905563	0.010024	0.00916868	0.00916868	0.0101429	0.0102029
560.434	NaN	NaN	NaN	NaN	NaN	NaN	NaN	NaN	NaN	NaN	NaN	NaN	NaN	NaN	NaN	NaN	NaN	NaN	NaN	NaN	NaN	NaN	NaN	NaN	NaN	NaN	NaN	NaN	NaN	NaN	NaN	NaN	NaN	NaN	NaN	NaN	NaN	NaN	NaN	NaN	0.00293284	0.00386076	0.00331554	0.00340557	0.0043124	0.00380241	0.00380241	0.00409393	0.00395734
561.434	NaN	NaN	NaN	NaN	NaN	NaN	NaN	NaN	NaN	NaN	NaN	NaN	NaN	NaN	NaN	NaN	NaN	NaN	NaN	NaN	NaN	NaN	NaN	NaN	NaN	NaN	NaN	NaN	NaN	NaN	NaN	NaN	NaN	NaN	NaN	NaN	NaN	NaN	NaN	NaN	NaN	NaN	NaN	NaN	NaN	NaN	NaN	NaN	NaN
563.152	NaN	NaN	NaN	NaN	NaN	NaN	NaN	NaN	NaN	NaN	NaN	NaN	NaN	NaN	NaN	NaN	NaN	NaN	NaN	NaN	NaN	NaN	NaN	NaN	NaN	NaN	NaN	NaN	NaN	NaN	NaN	NaN	NaN	NaN	NaN	NaN	NaN	NaN	NaN	NaN	NaN	NaN	NaN	NaN	NaN	NaN	NaN	NaN	NaN
564.011	NaN	NaN	NaN	NaN	NaN	NaN	NaN	NaN	NaN	NaN	NaN	NaN	NaN	NaN	NaN	NaN	NaN	NaN	NaN	NaN	NaN	NaN	NaN	NaN	NaN	NaN	NaN	NaN	NaN	NaN	NaN	NaN	NaN	NaN	NaN	NaN	NaN	NaN	NaN	NaN	NaN	NaN	NaN	NaN	NaN	NaN	NaN	NaN	NaN
565.44	0.00450109	0.00400746	0.00415811	0.00349884	NaN	0.00395464	0.00372313	0.00390695	0.00448531	0.00475142	0.00371966	0.0042027	0.00427005	0.00411127	0.00345338	0.00350026	0.0035629	NaN	0.00344672	0.00421672	0.00508348	0.00429305	0.00463134	0.00452081	0.00497075	0.00403662	0.00531309	0.00501599	0.00425911	0.00429866	0.00541324	0.00403122	0.00420386	0.00516099	0.00520137	0.00493249	0.00496911	0.00532231	0.00352836	0.00464935	0.00247708	0.00232444	NaN	NaN	0.00247457	NaN	NaN	0.00247339	NaN
567.457	NaN	NaN	NaN	NaN	NaN	NaN	NaN	NaN	NaN	NaN	NaN	NaN	NaN	NaN	NaN	NaN	NaN	NaN	NaN	NaN	NaN	NaN	NaN	NaN	NaN	NaN	NaN	NaN	NaN	NaN	NaN	NaN	NaN	NaN	NaN	NaN	NaN	NaN	NaN	NaN	NaN	NaN	NaN	NaN	NaN	NaN	NaN	NaN	NaN
568.033	NaN	NaN	NaN	NaN	NaN	NaN	NaN	NaN	NaN	NaN	NaN	NaN	NaN	NaN	NaN	NaN	NaN	NaN	NaN	NaN	NaN	0.00353627	NaN	NaN	NaN	NaN	NaN	NaN	NaN	NaN	NaN	0.00810442	0.00928569	NaN	NaN	NaN	NaN	NaN	0.00574921	NaN	0.0203304	0.0204882	0.0252058	0.0171635	0.0192118	0.0208067	0.0208067	0.0163662	0.0210947
569.077	NaN	NaN	NaN	NaN	NaN	NaN	NaN	NaN	NaN	NaN	NaN	NaN	NaN	NaN	NaN	NaN	NaN	NaN	NaN	NaN	NaN	NaN	NaN	NaN	NaN	0.00378743	NaN	NaN	NaN	0.00522731	NaN	0.0045637	0.00452348	NaN	NaN	NaN	NaN	NaN	0.00394372	NaN	0.00823145	0.0080253	0.00983145	0.00727727	0.007574	0.00789631	0.00789631	0.00691682	0.00834814
570.069	NaN	NaN	NaN	NaN	NaN	NaN	NaN	NaN	NaN	NaN	NaN	NaN	NaN	NaN	NaN	NaN	NaN	NaN	NaN	NaN	NaN	NaN	NaN	NaN	NaN	NaN	NaN	NaN	NaN	NaN	NaN	NaN	NaN	NaN	NaN	NaN	NaN	NaN	NaN	NaN	0.00297888	0.00338053	0.00367686	0.00265063	0.00307295	0.00332094	0.00332094	0.00286387	0.00326271
571.881	0.00382075	0.00396509	NaN	0.00669261	0.00555277	NaN	0.0050197	0.00342436	NaN	NaN	NaN	NaN	NaN	NaN	0.00463009	0.00482582	0.00413435	0.00464594	NaN	NaN	NaN	0.0055063	NaN	0.00410688	NaN	0.0046715	NaN	NaN	0.00474156	0.0069846	NaN	0.00423884	NaN	NaN	NaN	0.00458389	0.00377444	0.00425766	0.00767056	0.00540153	NaN	NaN	NaN	NaN	NaN	NaN	NaN	NaN	NaN
573.102	NaN	NaN	NaN	NaN	NaN	NaN	NaN	NaN	NaN	NaN	NaN	NaN	NaN	NaN	NaN	NaN	NaN	NaN	NaN	NaN	NaN	NaN	NaN	NaN	NaN	NaN	NaN	NaN	NaN	NaN	NaN	NaN	NaN	NaN	NaN	NaN	NaN	NaN	NaN	NaN	NaN	NaN	NaN	NaN	NaN	NaN	NaN	NaN	NaN
573.483	NaN	0.00525932	0.0245284	0.0119154	0.00801927	0.00579548	0.00619999	0.0047437	0.00575317	0.00623678	NaN	NaN	NaN	NaN	NaN	NaN	NaN	NaN	NaN	NaN	NaN	NaN	NaN	NaN	NaN	NaN	NaN	NaN	NaN	NaN	NaN	NaN	NaN	NaN	NaN	NaN	NaN	NaN	NaN	NaN	0.00257355	NaN	0.00325473	0.00264429	0.00289044	0.00314246	0.00314246	0.00242179	0.00289324
574.527	NaN	NaN	0.0135406	0.00544709	0.0034213	NaN	NaN	NaN	NaN	NaN	NaN	NaN	NaN	NaN	NaN	NaN	NaN	NaN	NaN	NaN	NaN	NaN	NaN	NaN	NaN	NaN	NaN	NaN	NaN	NaN	NaN	NaN	NaN	NaN	NaN	NaN	NaN	NaN	NaN	NaN	NaN	NaN	NaN	NaN	NaN	NaN	NaN	NaN	NaN
575.003	NaN	NaN	NaN	NaN	NaN	NaN	NaN	NaN	NaN	NaN	NaN	NaN	NaN	NaN	NaN	NaN	NaN	NaN	NaN	NaN	NaN	NaN	NaN	NaN	NaN	NaN	NaN	NaN	NaN	NaN	NaN	NaN	NaN	NaN	NaN	NaN	NaN	NaN	NaN	NaN	NaN	NaN	NaN	NaN	NaN	0.00268528	0.00268528	NaN	0.00240299
575.335	NaN	0.00379893	0.00530644	0.00338886	NaN	0.00369156	0.00389298	0.00351482	0.00405173	0.00376297	0.00367849	0.00400206	0.0042302	0.00362463	NaN	NaN	0.00327394	NaN	0.00337905	0.00410269	NaN	0.0035527	NaN	NaN	0.00412654	0.00363631	0.0040877	0.00403866	NaN	0.00376937	NaN	0.00337645	0.00435008	0.00442971	0.00461388	NaN	0.0036718	0.00426141	NaN	NaN	0.00222247	NaN	0.00230787	NaN	NaN	NaN	NaN	0.0024385	NaN
576.477	0.00387286	0.00400412	0.00391497	0.00349343	NaN	0.00370832	0.00393713	0.00360339	0.00478216	0.00443964	0.00416257	0.00455135	0.00411276	0.00372869	0.00341241	NaN	0.00325446	NaN	0.00380555	0.00387065	0.00378983	NaN	0.00374348	NaN	0.00431376	NaN	0.00425668	0.00430515	0.00377532	NaN	0.00503662	0.00355135	0.00392134	0.00479969	0.00437392	NaN	0.00386386	0.00439982	NaN	0.0039572	0.00256186	NaN	0.00303381	0.00325011	0.00298732	0.00335187	0.00335187	0.00268967	0.00280627
577.207	NaN	NaN	NaN	NaN	NaN	0.00382442	NaN	0.00351624	0.0037605	NaN	0.003544	0.00363106	NaN	0.00340879	NaN	NaN	NaN	NaN	0.00335501	0.00350375	NaN	NaN	NaN	NaN	0.00406821	NaN	0.00401939	0.0040081	NaN	NaN	0.00426807	0.00349304	0.00361614	0.00400381	NaN	NaN	0.00366265	0.00392811	NaN	NaN	0.015724	0.0176753	0.0171055	0.0177213	0.0198585	0.0220775	0.0220775	0.0183474	0.0196423
578.07	NaN	NaN	NaN	NaN	NaN	NaN	NaN	NaN	NaN	NaN	NaN	NaN	NaN	NaN	NaN	NaN	NaN	NaN	NaN	NaN	NaN	NaN	NaN	NaN	NaN	NaN	NaN	NaN	NaN	NaN	NaN	NaN	NaN	NaN	NaN	NaN	NaN	NaN	NaN	NaN	0.00574953	0.00653256	0.00616044	0.00624211	0.00687742	0.00850631	0.00850631	0.00738534	0.00768824
579.078	NaN	NaN	NaN	NaN	NaN	NaN	NaN	NaN	NaN	NaN	NaN	NaN	NaN	NaN	NaN	NaN	NaN	NaN	NaN	NaN	NaN	NaN	NaN	NaN	NaN	NaN	NaN	NaN	NaN	NaN	NaN	NaN	NaN	NaN	NaN	NaN	NaN	NaN	NaN	NaN	0.0024533	0.00289905	NaN	0.0026521	0.00299944	0.00315334	0.00315334	0.00288868	0.00282487
580.16	NaN	NaN	NaN	NaN	NaN	NaN	NaN	NaN	NaN	NaN	NaN	NaN	NaN	NaN	NaN	NaN	NaN	NaN	NaN	NaN	NaN	NaN	NaN	NaN	NaN	NaN	NaN	NaN	NaN	NaN	NaN	NaN	NaN	NaN	NaN	NaN	NaN	NaN	NaN	NaN	NaN	NaN	NaN	NaN	NaN	NaN	NaN	NaN	NaN
581.111	NaN	NaN	NaN	NaN	NaN	NaN	NaN	NaN	NaN	NaN	NaN	NaN	NaN	NaN	NaN	NaN	NaN	NaN	NaN	NaN	NaN	NaN	NaN	NaN	NaN	NaN	NaN	NaN	NaN	NaN	NaN	NaN	NaN	NaN	NaN	NaN	NaN	NaN	NaN	NaN	NaN	NaN	0.00243736	NaN	NaN	NaN	NaN	NaN	NaN
582.172	NaN	NaN	NaN	NaN	NaN	NaN	NaN	NaN	NaN	NaN	NaN	NaN	NaN	NaN	NaN	NaN	NaN	NaN	NaN	NaN	NaN	NaN	NaN	NaN	NaN	NaN	NaN	NaN	NaN	NaN	NaN	NaN	NaN	NaN	NaN	NaN	NaN	NaN	NaN	NaN	0.00226947	NaN	NaN	NaN	NaN	NaN	NaN	0.00230493	0.0025255
583.949	NaN	NaN	NaN	NaN	NaN	NaN	NaN	NaN	NaN	NaN	NaN	NaN	NaN	NaN	NaN	NaN	NaN	NaN	NaN	NaN	NaN	NaN	NaN	NaN	NaN	NaN	NaN	NaN	NaN	NaN	NaN	NaN	NaN	NaN	NaN	NaN	NaN	NaN	NaN	NaN	NaN	NaN	NaN	NaN	NaN	NaN	NaN	NaN	NaN
585.357	NaN	NaN	NaN	NaN	NaN	NaN	NaN	NaN	NaN	NaN	NaN	NaN	NaN	NaN	NaN	NaN	NaN	NaN	NaN	NaN	NaN	NaN	NaN	NaN	NaN	0.00361821	NaN	NaN	NaN	0.00495155	NaN	NaN	NaN	NaN	NaN	0.00389161	NaN	NaN	0.0051219	NaN	0.00294303	0.00371488	0.00253798	0.00360157	0.00458576	0.00306903	0.00306903	0.00326519	0.00302594
586.175	NaN	NaN	NaN	NaN	NaN	NaN	NaN	NaN	NaN	NaN	NaN	NaN	NaN	NaN	NaN	NaN	NaN	NaN	NaN	NaN	NaN	NaN	NaN	NaN	NaN	NaN	NaN	NaN	NaN	NaN	NaN	NaN	NaN	NaN	NaN	NaN	NaN	NaN	NaN	NaN	NaN	0.0024009	NaN	NaN	NaN	NaN	NaN	NaN	NaN
587.521	NaN	NaN	0.00730746	0.00334921	NaN	NaN	NaN	NaN	NaN	NaN	NaN	NaN	NaN	NaN	NaN	NaN	NaN	NaN	NaN	NaN	NaN	NaN	NaN	NaN	NaN	NaN	NaN	NaN	NaN	NaN	NaN	NaN	NaN	NaN	NaN	NaN	NaN	NaN	NaN	NaN	0.0100045	0.00970286	0.0110945	0.0103552	0.0117947	0.0111547	0.0111547	0.0119308	0.0118012
588.483	NaN	NaN	NaN	NaN	NaN	NaN	NaN	NaN	NaN	NaN	NaN	NaN	NaN	NaN	NaN	NaN	NaN	NaN	NaN	NaN	NaN	NaN	NaN	NaN	NaN	NaN	NaN	NaN	NaN	NaN	NaN	NaN	NaN	NaN	NaN	NaN	NaN	NaN	NaN	NaN	0.00516091	0.00536519	0.00504065	0.00533324	0.00553884	0.0049328	0.0049328	0.00535523	0.00535742
589.142	NaN	NaN	NaN	NaN	NaN	NaN	NaN	NaN	NaN	NaN	NaN	NaN	NaN	NaN	NaN	NaN	NaN	NaN	NaN	NaN	NaN	NaN	NaN	NaN	NaN	NaN	NaN	NaN	NaN	NaN	NaN	NaN	NaN	NaN	NaN	NaN	NaN	NaN	NaN	NaN	NaN	NaN	NaN	NaN	0.00246743	NaN	NaN	NaN	0.00244627
589.434	NaN	NaN	NaN	NaN	NaN	NaN	NaN	NaN	NaN	NaN	NaN	NaN	NaN	NaN	NaN	NaN	NaN	NaN	NaN	NaN	NaN	NaN	NaN	NaN	NaN	NaN	NaN	NaN	NaN	NaN	NaN	NaN	NaN	NaN	NaN	NaN	NaN	NaN	NaN	NaN	NaN	NaN	NaN	0.00263314	NaN	0.0023521	0.0023521	0.00250996	NaN
590.064	NaN	NaN	NaN	NaN	NaN	NaN	NaN	NaN	NaN	NaN	NaN	NaN	NaN	NaN	NaN	NaN	NaN	NaN	NaN	NaN	NaN	NaN	NaN	NaN	NaN	NaN	NaN	NaN	NaN	0.0040675	NaN	NaN	NaN	NaN	NaN	NaN	NaN	NaN	NaN	NaN	0.0028201	0.00344419	0.00391024	0.00322255	0.00359278	0.00302982	0.00302982	0.00354399	0.00363598
591.23	NaN	NaN	0.00397905	NaN	NaN	0.00348229	0.00347947	0.00391699	0.0040331	0.00369304	0.00386499	0.00393161	0.00368544	0.00345467	NaN	NaN	0.00335094	NaN	0.00329474	0.00383617	NaN	0.00352968	NaN	NaN	NaN	NaN	NaN	NaN	NaN	0.00389265	NaN	NaN	0.00368345	0.00416401	NaN	0.0040881	0.00361767	NaN	0.00353859	NaN	0.00224098	NaN	0.00264654	0.00238712	0.00254639	NaN	NaN	0.00271759	0.00271827
592.092	NaN	NaN	NaN	NaN	NaN	NaN	NaN	NaN	NaN	NaN	NaN	NaN	NaN	NaN	NaN	NaN	NaN	NaN	NaN	NaN	NaN	NaN	NaN	NaN	NaN	NaN	NaN	NaN	NaN	NaN	NaN	NaN	NaN	NaN	NaN	NaN	NaN	NaN	NaN	NaN	NaN	NaN	NaN	NaN	NaN	NaN	NaN	NaN	NaN
595.368	NaN	NaN	0.00411912	NaN	NaN	0.0035719	NaN	NaN	0.00360354	0.00366905	0.00319806	0.00350984	0.00385598	NaN	NaN	NaN	NaN	NaN	NaN	0.00357727	0.00398314	0.00390288	NaN	0.00358409	NaN	0.00375717	0.0039773	0.00396517	0.00383724	NaN	NaN	0.00406965	0.00395387	0.00427212	0.00433169	0.00395175	0.00413555	0.00404022	0.00399686	NaN	NaN	NaN	0.00251369	NaN	0.00244363	NaN	NaN	0.002426	0.00231475
596.896	NaN	NaN	NaN	NaN	NaN	NaN	NaN	NaN	NaN	NaN	NaN	NaN	NaN	NaN	NaN	NaN	NaN	NaN	NaN	NaN	NaN	NaN	NaN	NaN	NaN	NaN	NaN	NaN	NaN	NaN	NaN	NaN	NaN	NaN	NaN	NaN	NaN	NaN	NaN	NaN	NaN	NaN	NaN	NaN	NaN	NaN	NaN	NaN	NaN
597.886	NaN	NaN	NaN	NaN	NaN	NaN	NaN	NaN	NaN	NaN	NaN	NaN	NaN	NaN	NaN	NaN	NaN	NaN	NaN	NaN	NaN	NaN	NaN	NaN	NaN	NaN	NaN	NaN	NaN	NaN	NaN	NaN	NaN	NaN	NaN	NaN	NaN	NaN	NaN	NaN	NaN	NaN	NaN	NaN	NaN	NaN	NaN	NaN	NaN
598.309	NaN	NaN	NaN	NaN	NaN	NaN	NaN	NaN	NaN	NaN	NaN	NaN	NaN	NaN	NaN	NaN	NaN	NaN	NaN	NaN	NaN	NaN	NaN	NaN	NaN	NaN	NaN	NaN	NaN	NaN	NaN	NaN	NaN	NaN	NaN	NaN	NaN	NaN	NaN	NaN	NaN	NaN	NaN	NaN	NaN	NaN	NaN	NaN	NaN
599.116	NaN	NaN	NaN	NaN	0.00324063	NaN	NaN	0.0034088	0.00355421	NaN	0.00355025	NaN	0.00368889	0.00344504	NaN	NaN	0.00320264	NaN	0.00322933	0.00347607	0.00549042	0.00549737	0.00445672	0.00470873	0.00451734	0.0042683	0.00539975	0.00587674	NaN	NaN	0.00546673	0.0059992	0.0072109	0.00652397	0.00614048	0.00533689	0.00611572	0.00579057	0.00548469	0.0052169	0.00657799	0.00649867	0.006182	0.00682181	0.00626408	0.00683451	0.00683451	0.00647113	0.00660734
600.057	NaN	NaN	NaN	NaN	NaN	NaN	NaN	NaN	NaN	NaN	NaN	NaN	NaN	NaN	NaN	NaN	NaN	NaN	NaN	NaN	NaN	NaN	NaN	NaN	NaN	NaN	NaN	NaN	NaN	NaN	NaN	NaN	NaN	NaN	NaN	NaN	NaN	NaN	NaN	NaN	0.00286498	0.00268904	0.00307302	0.00315753	0.00330028	0.00290484	0.00290484	0.00332791	0.00257951
601.057	NaN	NaN	NaN	NaN	NaN	NaN	NaN	NaN	NaN	NaN	NaN	NaN	NaN	NaN	NaN	NaN	NaN	NaN	NaN	NaN	NaN	NaN	NaN	NaN	NaN	NaN	NaN	NaN	NaN	NaN	NaN	NaN	NaN	NaN	NaN	NaN	NaN	NaN	NaN	NaN	NaN	NaN	0.00254289	NaN	NaN	NaN	NaN	NaN	NaN
601.467	NaN	NaN	NaN	NaN	NaN	NaN	NaN	NaN	NaN	NaN	NaN	NaN	NaN	NaN	NaN	NaN	NaN	NaN	NaN	NaN	NaN	NaN	NaN	NaN	NaN	NaN	NaN	NaN	NaN	NaN	NaN	NaN	NaN	NaN	NaN	NaN	NaN	NaN	NaN	NaN	0.00248463	0.00243928	0.00231999	NaN	0.00254982	0.00229399	0.00229399	0.0024195	0.00267387
601.942	NaN	NaN	NaN	NaN	NaN	NaN	NaN	NaN	NaN	NaN	NaN	NaN	NaN	NaN	NaN	NaN	NaN	NaN	NaN	NaN	NaN	NaN	NaN	NaN	NaN	NaN	NaN	NaN	NaN	NaN	NaN	NaN	NaN	NaN	NaN	NaN	NaN	NaN	NaN	NaN	NaN	NaN	NaN	NaN	NaN	NaN	NaN	NaN	NaN
602.516	NaN	NaN	NaN	NaN	NaN	NaN	NaN	NaN	NaN	NaN	NaN	NaN	NaN	NaN	NaN	NaN	NaN	NaN	NaN	NaN	NaN	NaN	NaN	NaN	NaN	NaN	NaN	NaN	NaN	NaN	NaN	NaN	NaN	NaN	NaN	NaN	NaN	NaN	NaN	NaN	0.00233385	NaN	0.00249428	0.00267001	0.00291257	0.00304235	0.00304235	0.00309301	0.00296146
603.466	NaN	NaN	NaN	NaN	NaN	NaN	NaN	NaN	NaN	NaN	NaN	NaN	NaN	NaN	NaN	NaN	NaN	NaN	NaN	NaN	NaN	NaN	NaN	NaN	NaN	NaN	NaN	NaN	NaN	NaN	NaN	NaN	NaN	NaN	NaN	NaN	NaN	NaN	NaN	NaN	0.0023286	0.00241608	0.00277391	NaN	0.00304142	0.00286966	0.00286966	0.00270793	NaN
604.529	NaN	NaN	NaN	NaN	NaN	0.00339383	NaN	NaN	NaN	NaN	NaN	NaN	NaN	NaN	NaN	NaN	NaN	NaN	NaN	NaN	NaN	NaN	NaN	NaN	NaN	NaN	NaN	NaN	NaN	NaN	NaN	NaN	NaN	NaN	NaN	NaN	NaN	NaN	NaN	NaN	0.00273627	0.00267108	0.00294285	0.00245481	0.00287256	0.00267561	0.00267561	0.00232142	0.00244745
605.374	NaN	NaN	NaN	NaN	NaN	NaN	NaN	NaN	NaN	NaN	NaN	NaN	NaN	NaN	NaN	NaN	NaN	NaN	NaN	0.00352693	NaN	NaN	NaN	NaN	NaN	NaN	NaN	NaN	NaN	NaN	NaN	NaN	0.00342808	NaN	NaN	NaN	NaN	NaN	NaN	NaN	NaN	NaN	NaN	NaN	NaN	0.00234693	0.00234693	NaN	0.00227586
607.193	0.00796473	0.00810947	0.0147012	0.0116626	0.013031	0.0117157	0.0118559	0.0150529	0.0163611	0.0194401	0.0121943	0.0146401	0.0128026	0.012988	0.00823904	0.0122148	0.00947768	0.0074044	0.0106646	0.012462	0.0126095	0.012087	0.00903335	0.00952003	0.00904812	0.00985944	0.00902584	0.0105796	0.00585617	0.00680024	0.0102018	0.0122134	0.0138263	0.0115555	0.0114882	0.00912419	0.0123862	0.008198	0.00986927	0.00725428	0.00637974	0.0052793	0.00807233	0.00485151	0.00615021	0.00638216	0.00638216	0.00596594	0.00532424
608.238	NaN	NaN	0.00551838	0.00374351	0.00422686	0.00410014	0.0043988	0.00514395	0.00607737	0.00704046	0.00423602	0.00470287	0.0044603	0.00391418	NaN	0.00362528	NaN	NaN	0.00369248	0.00379471	0.00439001	0.0036682	NaN	NaN	NaN	NaN	NaN	NaN	NaN	NaN	NaN	0.004828	0.00482454	0.0039953	0.00414484	NaN	0.00426992	NaN	0.00353783	NaN	0.00330173	0.00299687	0.00375405	0.00237902	0.00340502	0.00328361	0.00328361	0.00310395	0.00304308
609.378	NaN	NaN	NaN	NaN	NaN	NaN	NaN	NaN	NaN	NaN	NaN	NaN	NaN	NaN	NaN	NaN	NaN	NaN	NaN	NaN	NaN	NaN	NaN	NaN	NaN	NaN	NaN	NaN	NaN	NaN	NaN	NaN	NaN	NaN	NaN	NaN	NaN	NaN	NaN	NaN	NaN	NaN	0.00225361	NaN	NaN	NaN	NaN	NaN	NaN
610.511	NaN	NaN	0.0043278	NaN	NaN	0.00377573	NaN	NaN	0.00376261	0.00414978	NaN	NaN	NaN	NaN	NaN	NaN	0.00346819	NaN	0.00390494	NaN	NaN	NaN	NaN	NaN	NaN	NaN	NaN	NaN	NaN	NaN	NaN	NaN	NaN	NaN	NaN	NaN	NaN	NaN	NaN	NaN	0.0028784	0.00296055	0.00282046	0.00232763	0.00256887	0.00313639	0.00313639	0.00264773	0.00294182
612.843	NaN	NaN	NaN	NaN	NaN	NaN	NaN	NaN	NaN	NaN	NaN	NaN	NaN	NaN	NaN	NaN	NaN	NaN	NaN	NaN	NaN	NaN	NaN	NaN	NaN	NaN	NaN	NaN	NaN	NaN	NaN	NaN	NaN	NaN	NaN	NaN	NaN	NaN	NaN	NaN	NaN	NaN	NaN	NaN	NaN	NaN	NaN	0.00225902	NaN
613.983	NaN	NaN	NaN	NaN	0.0032137	NaN	NaN	NaN	NaN	NaN	NaN	NaN	NaN	NaN	NaN	NaN	NaN	NaN	NaN	NaN	NaN	NaN	NaN	NaN	NaN	NaN	NaN	NaN	NaN	NaN	NaN	NaN	NaN	NaN	NaN	NaN	NaN	NaN	NaN	NaN	NaN	0.00245056	NaN	NaN	NaN	NaN	NaN	NaN	0.0022636
614.974	0.00541203	0.0052169	0.00696378	0.0103842	0.0107901	0.00562624	0.00864593	0.00644998	0.0042393	0.00664337	0.00631537	0.00702559	0.00742356	0.00721547	0.00726373	0.00894	0.00704447	0.00640139	0.00482543	0.00549977	0.00404522	0.00566806	NaN	0.00460922	NaN	0.0058603	0.00441704	0.00404675	0.00469642	0.00727281	NaN	0.00494754	0.00384225	0.00482031	NaN	0.00536816	0.0044697	0.00414325	0.00845932	0.0054459	0.00372832	0.00390485	0.00334034	0.00475931	0.00359058	0.00371969	0.00371969	0.00445192	0.00404824
615.487	0.00462606	0.00434817	NaN	NaN	NaN	NaN	NaN	0.00383015	0.00442795	0.00468924	0.00401012	NaN	0.00395593	NaN	NaN	NaN	NaN	NaN	NaN	NaN	0.00499017	NaN	0.00394726	NaN	0.00478056	NaN	0.00430806	0.00456322	0.00378712	0.00431227	0.00445059	0.00449179	0.00462252	0.00419685	0.00475575	0.00440794	0.00409674	0.00464914	NaN	NaN	0.00513707	0.00451617	0.00455357	0.00471599	0.00528519	0.00555772	0.00555772	0.00530187	0.00528484
616.023	NaN	NaN	NaN	0.00364052	0.00321697	NaN	NaN	NaN	NaN	NaN	NaN	NaN	NaN	NaN	NaN	NaN	NaN	NaN	NaN	NaN	NaN	NaN	NaN	NaN	NaN	NaN	NaN	NaN	NaN	NaN	NaN	NaN	NaN	NaN	NaN	NaN	NaN	NaN	NaN	NaN	NaN	NaN	NaN	NaN	NaN	NaN	NaN	NaN	NaN
616.5	NaN	NaN	NaN	NaN	NaN	NaN	NaN	NaN	NaN	NaN	NaN	NaN	NaN	NaN	NaN	NaN	NaN	NaN	NaN	NaN	NaN	NaN	NaN	NaN	NaN	NaN	NaN	NaN	NaN	NaN	NaN	0.00380133	0.00339421	0.00386642	NaN	NaN	NaN	NaN	0.00378615	NaN	0.00273603	NaN	0.00255308	0.00252278	0.00270055	0.0030315	0.0030315	0.00240785	0.00284417
617.445	0.00369375	NaN	NaN	NaN	NaN	NaN	0.0036921	0.00343511	0.00360674	0.00372085	0.00348157	0.00359271	0.00372849	NaN	NaN	NaN	0.00332435	NaN	NaN	0.00348338	0.00406484	0.00365846	NaN	NaN	0.00399738	NaN	NaN	NaN	NaN	NaN	NaN	0.00354886	0.00383848	0.00429589	0.003961	0.00408882	NaN	NaN	NaN	0.00372292	NaN	NaN	NaN	NaN	NaN	NaN	NaN	NaN	0.00235773
619.402	0.00439136	0.00432775	0.00479386	0.00373923	0.00382642	0.00416842	0.00420165	0.00420534	0.00477531	0.00430909	0.00535974	0.00483492	0.00558978	0.00453503	0.00425988	0.00484781	0.00407942	0.00351409	0.00393011	0.00460374	0.00522473	0.00355876	0.00415254	0.0038248	0.00496697	0.00403196	0.00473333	0.0044615	0.00437868	0.00443905	0.00493245	0.00396304	0.00476948	0.00498807	0.00525984	0.00443053	0.00467993	0.00488137	0.00339931	0.00434769	NaN	NaN	NaN	NaN	NaN	NaN	NaN	NaN	NaN
621.023	NaN	NaN	NaN	NaN	NaN	NaN	NaN	NaN	NaN	NaN	NaN	NaN	NaN	0.00335647	NaN	NaN	NaN	NaN	NaN	NaN	NaN	NaN	NaN	NaN	NaN	NaN	NaN	NaN	NaN	NaN	NaN	NaN	NaN	NaN	NaN	NaN	NaN	NaN	NaN	NaN	0.0059104	0.00471785	0.00484516	0.00581783	0.00455538	0.00555345	0.00555345	0.00573222	0.00466729
622.02	NaN	NaN	NaN	NaN	NaN	NaN	NaN	NaN	NaN	NaN	NaN	NaN	NaN	NaN	NaN	NaN	NaN	NaN	NaN	NaN	NaN	NaN	NaN	NaN	NaN	NaN	NaN	NaN	NaN	NaN	NaN	NaN	NaN	NaN	NaN	NaN	NaN	NaN	NaN	NaN	NaN	NaN	0.00253778	0.00292406	NaN	0.00270018	0.00270018	0.00281408	0.00311596
623.388	NaN	NaN	NaN	NaN	NaN	NaN	NaN	NaN	NaN	NaN	NaN	NaN	NaN	NaN	NaN	NaN	NaN	NaN	NaN	NaN	NaN	NaN	NaN	NaN	NaN	NaN	NaN	NaN	NaN	NaN	NaN	NaN	NaN	NaN	NaN	NaN	NaN	NaN	NaN	NaN	0.00406484	0.00308243	0.00466156	0.00276744	0.00320165	0.00401776	0.00401776	0.00369314	0.0034447
624.395	NaN	NaN	NaN	NaN	NaN	NaN	NaN	NaN	NaN	NaN	NaN	NaN	NaN	NaN	NaN	NaN	NaN	NaN	NaN	NaN	NaN	NaN	NaN	NaN	NaN	NaN	NaN	NaN	NaN	NaN	NaN	NaN	NaN	NaN	NaN	NaN	NaN	NaN	NaN	NaN	NaN	NaN	0.00235648	NaN	NaN	NaN	NaN	NaN	0.00230062
625.42	NaN	NaN	NaN	NaN	NaN	NaN	NaN	NaN	NaN	NaN	NaN	NaN	NaN	NaN	NaN	NaN	NaN	NaN	NaN	NaN	NaN	NaN	NaN	NaN	NaN	NaN	NaN	NaN	NaN	NaN	NaN	NaN	NaN	NaN	NaN	NaN	NaN	NaN	NaN	NaN	NaN	NaN	NaN	NaN	NaN	NaN	NaN	NaN	NaN
626.247	NaN	NaN	0.00425949	NaN	0.00506355	0.00366829	NaN	0.00341474	NaN	NaN	0.00614594	NaN	0.00567283	0.00387973	0.00345351	0.00341695	0.00485176	0.00346668	NaN	0.0033912	0.00609351	0.00827527	NaN	0.004131	NaN	0.00729663	0.00524253	0.0042018	0.00451644	0.0052641	0.00470147	0.00858717	0.00827626	0.00809466	0.00505927	0.00655758	0.00721754	0.00420412	0.00589783	NaN	NaN	NaN	0.00244007	NaN	NaN	NaN	NaN	NaN	0.0024228
627.243	0.00755552	0.00870718	0.0130514	0.00921103	0.0166059	0.0094168	0.0106404	0.0117268	0.00363006	0.0068274	0.0178424	0.010816	0.0160982	0.0119527	0.0118394	0.0109698	0.0143915	0.0129957	0.00561279	0.0110328	0.0171875	0.030205	0.0078428	0.0119667	0.00679363	0.0219095	0.0147186	0.010564	0.0122538	0.0168605	0.0112362	0.029628	0.0252047	0.0223158	0.0145398	0.0199073	0.0210645	0.0111895	0.0218571	0.00767631	NaN	NaN	NaN	NaN	NaN	NaN	NaN	NaN	NaN
628.254	0.0036849	0.00433555	0.00522461	0.00335087	0.00652255	0.00373866	0.00470471	0.00450204	NaN	NaN	0.00790362	0.00361149	0.00751522	0.00460624	0.00534267	0.00426233	0.0059912	0.00436741	NaN	0.00381894	0.00759653	0.0120191	NaN	0.0047904	NaN	0.0101594	0.00660561	0.005204	0.00591957	0.00709063	0.00540125	0.0111673	0.0101259	0.0103062	0.00657896	0.00830221	0.00895886	0.00495173	0.00923226	0.00408008	NaN	0.00239959	NaN	NaN	0.0023786	NaN	NaN	NaN	NaN
628.965	NaN	NaN	NaN	NaN	NaN	NaN	NaN	NaN	NaN	NaN	NaN	NaN	NaN	NaN	NaN	NaN	NaN	NaN	NaN	NaN	NaN	NaN	NaN	NaN	NaN	NaN	NaN	NaN	NaN	NaN	NaN	NaN	NaN	NaN	NaN	NaN	NaN	NaN	NaN	NaN	NaN	NaN	NaN	NaN	NaN	NaN	NaN	NaN	NaN
629.461	0.00547953	0.00538469	0.00515369	0.00360645	0.00441031	0.00491662	0.00423886	0.00483954	0.00587451	0.00534326	0.00543001	0.00523048	0.00521248	0.00464012	0.00405121	0.00510666	0.00515553	0.00437347	0.00422224	0.00527573	0.00607331	0.00555868	0.00544411	0.0048574	0.00608236	0.0052366	0.00595488	0.00537554	0.00527838	0.00517317	0.00652678	0.00572379	0.00613629	0.006329	0.00622873	0.00589533	0.00567007	0.00625228	0.00477527	0.00512976	0.00279323	0.00370801	0.00313209	0.00421157	0.00441587	0.00431728	0.00431728	0.00438348	0.00400379
629.974	NaN	NaN	NaN	NaN	NaN	NaN	NaN	NaN	NaN	NaN	NaN	NaN	NaN	NaN	NaN	NaN	NaN	NaN	NaN	NaN	NaN	NaN	NaN	NaN	NaN	NaN	NaN	NaN	NaN	NaN	NaN	NaN	NaN	NaN	NaN	NaN	NaN	NaN	NaN	NaN	NaN	NaN	NaN	NaN	NaN	NaN	NaN	NaN	NaN
630.482	0.00381911	NaN	NaN	NaN	NaN	0.00348188	NaN	NaN	0.00390088	NaN	NaN	NaN	NaN	NaN	NaN	NaN	0.00335219	NaN	NaN	0.00373061	0.00400521	0.00350365	0.0039582	NaN	NaN	NaN	0.00419165	NaN	NaN	NaN	0.00418278	0.00401207	0.00437225	0.00454061	0.00428935	0.00367092	0.00416433	0.00457674	0.00339477	NaN	NaN	0.00236144	0.00234381	NaN	0.00274793	0.00240754	0.00240754	0.00266551	0.00288403
630.944	NaN	NaN	0.00459709	0.00603294	0.00585584	0.00341506	0.00451289	0.00373074	NaN	NaN	0.00359397	0.00447704	0.00519634	0.00458593	0.00487638	0.00618224	0.00438189	0.00479389	0.0031595	NaN	NaN	NaN	NaN	NaN	NaN	NaN	NaN	NaN	NaN	NaN	NaN	NaN	NaN	NaN	NaN	NaN	NaN	NaN	NaN	NaN	NaN	NaN	NaN	NaN	NaN	0.00253482	0.00253482	NaN	NaN
631.468	0.00570991	0.00544068	0.00578573	0.00431127	0.00470344	0.00527912	0.00533032	0.00523041	0.00569276	0.00561096	0.00534933	0.0054226	0.00576897	0.00514975	0.00430999	0.00508584	0.0049871	0.00428125	0.00495402	0.00583725	0.00626315	0.00516908	0.00500185	0.0053058	0.00576697	0.00468207	0.00568759	0.00552819	0.00463117	0.00483882	0.00589262	0.00591825	0.00674891	0.00602156	0.00566203	0.00569961	0.00599879	0.00621268	0.00436227	0.00566787	NaN	NaN	NaN	NaN	NaN	NaN	NaN	NaN	NaN
632.446	0.00375097	NaN	NaN	NaN	NaN	NaN	NaN	NaN	0.0042126	NaN	0.00332041	0.00343222	NaN	NaN	NaN	NaN	NaN	NaN	NaN	NaN	0.00387265	NaN	NaN	NaN	NaN	NaN	NaN	NaN	NaN	NaN	NaN	0.00363175	0.00364969	0.00399734	NaN	NaN	0.00386737	NaN	NaN	NaN	NaN	NaN	NaN	NaN	NaN	NaN	NaN	NaN	NaN
633.464	0.00402187	0.00407769	0.00428447	NaN	0.00318412	0.00412767	0.00358539	0.00409248	0.00495688	0.00439791	0.00386758	0.00476284	0.00440123	0.00421798	0.00336637	0.00363129	0.00385385	NaN	0.00352699	0.00441404	0.00492902	0.00385361	0.00407298	0.00399686	0.00477824	0.00374316	0.00460432	0.00443055	0.00375207	NaN	0.00479639	0.00450872	0.00467504	0.0051918	0.00486446	0.00426211	0.00429663	0.00489605	0.00363327	0.0044156	NaN	NaN	NaN	NaN	NaN	NaN	NaN	NaN	0.00231175
634.042	NaN	NaN	NaN	NaN	NaN	NaN	NaN	NaN	NaN	NaN	NaN	NaN	NaN	NaN	NaN	NaN	NaN	NaN	NaN	NaN	NaN	NaN	NaN	NaN	NaN	NaN	NaN	NaN	NaN	NaN	NaN	NaN	NaN	NaN	NaN	NaN	NaN	NaN	NaN	NaN	0.00619696	0.00642976	0.00631553	0.00734618	0.00661256	0.00770155	0.00770155	0.00851947	0.00635002
635.253	NaN	NaN	NaN	NaN	NaN	0.00339611	NaN	NaN	0.00382243	0.00384312	0.00421673	0.00400901	0.00363189	0.00357095	0.00351456	0.00345018	0.00345112	NaN	0.00333252	0.00399979	0.00401599	0.00399755	NaN	0.00373224	NaN	NaN	0.00426388	0.00428294	NaN	0.00410893	0.00418703	0.00447317	0.0047959	0.00421948	0.00457563	0.00451829	0.00473859	0.00480794	0.00439349	0.00416561	0.00335558	0.00353176	0.00311288	0.00360805	0.00342323	0.00328419	0.00328419	0.00426169	0.00380639
636.051	NaN	NaN	NaN	NaN	NaN	NaN	NaN	NaN	NaN	NaN	NaN	NaN	NaN	NaN	NaN	NaN	NaN	NaN	NaN	NaN	NaN	NaN	NaN	NaN	NaN	NaN	NaN	NaN	NaN	NaN	NaN	NaN	NaN	NaN	NaN	NaN	NaN	NaN	NaN	NaN	0.00256437	NaN	NaN	0.00259089	NaN	0.00269667	0.00269667	0.00265665	0.00263431
636.995	NaN	NaN	NaN	NaN	NaN	NaN	NaN	NaN	NaN	NaN	NaN	NaN	NaN	NaN	NaN	0.0034115	NaN	NaN	NaN	NaN	NaN	NaN	NaN	NaN	NaN	NaN	NaN	NaN	NaN	NaN	NaN	NaN	NaN	NaN	NaN	NaN	NaN	NaN	NaN	NaN	0.00296106	0.00282203	0.00302559	0.00307573	0.00256017	0.00349208	0.00349208	0.00374358	0.00349642
637.979	NaN	NaN	NaN	NaN	NaN	NaN	NaN	NaN	NaN	NaN	NaN	NaN	NaN	NaN	NaN	NaN	NaN	NaN	NaN	NaN	NaN	NaN	NaN	NaN	NaN	NaN	NaN	NaN	NaN	NaN	NaN	NaN	NaN	NaN	NaN	NaN	NaN	NaN	NaN	NaN	NaN	NaN	NaN	NaN	NaN	NaN	NaN	NaN	NaN
638.559	NaN	0.00433645	0.00666596	0.00416535	0.00520798	0.00553326	0.00414393	0.00379037	0.0049981	0.0052351	0.00412565	0.00474236	0.00591556	0.00528597	0.00459571	0.00504078	0.00501271	0.00512049	0.0071581	0.00481591	0.00494586	0.00483963	0.00470276	0.00514074	0.00437505	NaN	NaN	NaN	NaN	NaN	0.00425055	0.00363521	0.00395478	0.00403288	NaN	0.00429946	0.00452066	NaN	NaN	0.00391318	0.00416209	0.00380765	0.00476595	0.00471889	0.00373997	0.00443079	0.00443079	0.00334433	0.00498083
639.444	0.0037996	0.00420613	0.00461817	0.00348626	0.00342732	0.00392417	0.00381661	0.00377875	0.00422724	0.00434497	0.0044754	0.00418032	0.00498391	0.0040613	0.00343608	0.00465386	0.00429457	0.00360566	0.00435429	0.00466371	0.00466067	0.00410044	0.00427347	0.00411389	0.00460155	0.00383909	0.00482756	0.00414935	NaN	0.00410337	0.00471551	0.00398165	0.00473391	0.00448586	0.00429261	0.00436385	0.00407969	0.00434751	0.00353693	0.00416834	0.00272429	0.00250128	0.00253865	0.00247956	0.0024368	0.00276158	0.00276158	0.00230623	0.00344671
640.537	0.00460941	0.00476519	0.00638131	0.00453894	0.0048565	0.0070023	0.00442965	0.00485105	0.00574553	0.00646098	0.00453934	0.00531805	0.00525693	0.00565277	0.00520177	0.00432231	0.00453451	0.0042872	0.00592195	0.00490439	0.007659	0.00699155	0.00730318	0.00699817	0.00696548	0.00487484	0.00597626	0.00576091	0.00496245	0.00505038	0.00619685	0.00571911	0.00616122	0.00579076	0.00539761	0.00635646	0.00635947	0.00575941	0.00487341	0.00556681	0.00795808	0.00895601	0.00975644	0.00812972	0.00890616	0.00802531	0.00802531	0.00732791	0.00973397
641.541	NaN	NaN	NaN	NaN	NaN	0.00362979	NaN	NaN	NaN	NaN	NaN	NaN	NaN	NaN	NaN	NaN	NaN	NaN	NaN	NaN	0.00387631	0.00375145	0.00387984	NaN	0.00403912	NaN	NaN	NaN	NaN	NaN	NaN	0.00328108	0.00338774	NaN	NaN	NaN	NaN	NaN	NaN	NaN	0.00374361	0.00426695	0.00453959	0.00428975	0.00452769	0.00336994	0.00336994	0.00329828	0.00454701
642.181	NaN	NaN	0.00569115	0.00359501	0.00515132	0.00481853	0.00440988	0.00535848	0.0064225	0.00716852	0.00438647	0.00412515	0.00485755	0.00439527	NaN	0.00416083	0.00338247	NaN	0.00329139	0.00477618	0.00666006	0.00517687	0.00529336	0.00430246	0.00576568	0.00509153	0.00480028	0.00587189	NaN	NaN	0.00544411	0.00476378	0.00556154	0.00514698	0.00558195	0.00435044	0.00477702	0.00425889	0.00375798	0.00371012	0.00274188	0.00279431	0.002545	0.00301218	0.00275904	0.00271327	0.00271327	0.00304037	0.00251194
643.221	0.00424224	0.00464348	0.00619445	0.00441911	0.00770507	0.00466697	0.0045829	0.00520748	0.00361568	0.00428744	0.0081364	0.0047542	0.00803507	0.00550451	0.00550927	0.00519495	0.00705708	0.00511456	NaN	0.00493352	0.00689192	0.00957248	0.00397386	0.00417852	0.00410664	0.00774631	0.00522734	0.00503253	0.0045843	0.0054356	0.00465415	0.00864248	0.00933257	0.00846226	0.00566564	0.00667753	0.00690918	0.00463467	0.00668512	NaN	0.00266562	NaN	0.0025608	NaN	NaN	0.00251442	0.00251442	0.00297268	0.00269141
644.333	NaN	NaN	NaN	NaN	NaN	NaN	NaN	NaN	NaN	NaN	0.00389542	NaN	0.00388898	NaN	NaN	NaN	0.00357245	NaN	NaN	NaN	0.00402002	0.0046675	NaN	NaN	NaN	0.00432547	NaN	NaN	NaN	NaN	NaN	0.0039566	0.00455248	0.00479198	0.00405333	0.00388246	0.00398211	NaN	0.00416322	NaN	NaN	NaN	NaN	NaN	NaN	NaN	NaN	NaN	NaN
645.455	0.00382243	0.00371691	0.00399613	NaN	NaN	0.004402	NaN	0.0037987	0.00461434	0.00401499	0.00444014	0.00402323	0.00426212	0.0038284	0.00331067	0.00386515	0.00404853	NaN	0.00316621	0.00420724	0.00486258	0.00446707	0.0038305	0.00419886	0.00402882	NaN	0.00449048	0.00434979	NaN	0.00387343	0.00437843	0.00468135	0.00490074	0.00523429	0.00433162	0.0045401	0.00452918	0.00474252	0.00435513	0.00400384	NaN	NaN	NaN	NaN	NaN	NaN	NaN	NaN	NaN
646.451	NaN	NaN	NaN	NaN	NaN	NaN	NaN	NaN	NaN	NaN	NaN	NaN	NaN	NaN	NaN	NaN	NaN	NaN	NaN	NaN	NaN	NaN	NaN	NaN	NaN	NaN	NaN	NaN	NaN	NaN	NaN	0.00328665	NaN	NaN	NaN	NaN	NaN	NaN	NaN	NaN	NaN	NaN	NaN	NaN	NaN	NaN	NaN	NaN	NaN
647.445	0.00471406	0.00439451	0.00401968	0.00329489	0.0034724	0.00420665	0.004053	0.0045314	0.0049524	0.00490697	0.00461344	0.00439503	0.00481627	0.00433736	0.00359723	0.00380745	0.00391458	NaN	0.00383638	0.00441149	0.00493695	0.00439079	0.00433669	0.00427305	0.00478784	0.00377057	0.00509816	0.00456166	0.00395991	0.00445903	0.00466614	0.00460222	0.00518023	0.0050159	0.00477704	0.0045817	0.00506783	0.00478896	0.00437357	0.00431869	0.00253732	0.00403587	0.00460117	0.0025068	0.00410171	0.00252793	0.00252793	0.00275804	0.00363102
648.195	NaN	NaN	NaN	NaN	NaN	NaN	NaN	NaN	NaN	NaN	0.00426264	NaN	NaN	0.00390206	NaN	NaN	0.00328832	NaN	NaN	0.0037425	NaN	NaN	NaN	NaN	NaN	NaN	NaN	NaN	NaN	NaN	NaN	0.00340706	NaN	NaN	NaN	NaN	NaN	NaN	NaN	NaN	0.00444841	0.00497908	0.00421621	0.00398296	0.00422102	0.00438643	0.00438643	0.00384426	0.00458717
649.356	NaN	NaN	0.00421648	NaN	0.00360712	0.00383055	NaN	NaN	0.00418092	NaN	0.00505332	0.00394738	0.00447202	0.00400956	NaN	NaN	0.00370945	NaN	NaN	0.00375206	NaN	0.00406426	NaN	NaN	NaN	NaN	0.00432063	NaN	NaN	NaN	NaN	0.00381097	0.00457864	0.00493475	0.00415085	0.00440657	0.00433172	NaN	0.00376503	NaN	0.00277155	0.00275433	NaN	0.00253187	0.00260095	NaN	NaN	NaN	0.002447
650.512	0.012024	0.0123732	0.0115587	0.0186017	0.0193737	0.0107984	0.0176415	0.0146916	0.00923067	0.0138622	0.0110809	0.0108082	0.0125379	0.0134443	0.0156285	0.0173562	0.0136689	0.0183868	0.0105622	0.0131458	0.0108695	0.0137304	0.0121107	0.0120768	0.0113496	0.0127061	0.0102967	0.00985388	0.0138572	0.0179753	0.00642537	0.00846195	0.00586826	0.00938395	0.00751233	0.0118318	0.0104969	0.0119311	0.0174599	0.0140972	0.0193197	0.0192122	0.0191332	0.0211148	0.0195875	0.021321	0.021321	0.0226801	0.0194438
651.025	0.00565669	0.0061802	0.00437497	0.00783495	0.0083007	NaN	0.00700438	0.0057281	NaN	0.00599403	0.00432856	0.00372617	0.00530598	0.00456991	0.00723322	0.0073823	0.00520206	0.00970603	0.00371038	0.00468965	0.0042778	0.00472394	0.00591578	0.00401842	0.00502146	0.00517972	NaN	0.00418261	0.00685494	0.00821681	NaN	NaN	NaN	NaN	NaN	0.00436655	NaN	0.00529377	0.00565979	0.00557377	0.00826002	0.00747211	0.00716158	0.00829393	0.00780482	0.00853504	0.00853504	0.00906294	0.00718769
652.036	NaN	NaN	NaN	NaN	NaN	NaN	NaN	NaN	NaN	NaN	NaN	NaN	NaN	NaN	NaN	NaN	NaN	0.00443821	NaN	NaN	NaN	NaN	NaN	NaN	NaN	NaN	NaN	NaN	NaN	NaN	NaN	NaN	NaN	NaN	NaN	NaN	NaN	NaN	NaN	NaN	0.00269194	0.002436	0.00308321	0.00285733	0.00286568	0.00261499	0.00261499	0.00270373	0.00263359
652.991	NaN	NaN	NaN	NaN	0.00318843	NaN	NaN	NaN	NaN	NaN	NaN	NaN	NaN	NaN	NaN	NaN	NaN	0.00377685	NaN	NaN	NaN	NaN	NaN	NaN	NaN	NaN	NaN	NaN	NaN	NaN	NaN	NaN	NaN	NaN	NaN	NaN	NaN	NaN	NaN	NaN	NaN	0.00232872	NaN	NaN	NaN	NaN	NaN	NaN	0.00239461
653.525	NaN	NaN	NaN	NaN	NaN	NaN	NaN	NaN	NaN	NaN	NaN	NaN	NaN	NaN	NaN	NaN	NaN	0.00327841	NaN	NaN	NaN	NaN	NaN	NaN	NaN	NaN	NaN	NaN	NaN	NaN	NaN	NaN	NaN	NaN	NaN	NaN	NaN	NaN	NaN	NaN	NaN	NaN	NaN	NaN	NaN	NaN	NaN	NaN	NaN
655.307	NaN	NaN	NaN	NaN	NaN	NaN	NaN	NaN	NaN	NaN	NaN	NaN	NaN	NaN	NaN	NaN	NaN	NaN	NaN	NaN	NaN	NaN	NaN	NaN	NaN	NaN	NaN	NaN	NaN	NaN	NaN	NaN	NaN	NaN	NaN	NaN	NaN	NaN	NaN	NaN	NaN	NaN	NaN	NaN	NaN	NaN	NaN	NaN	NaN
656.041	0.0060908	0.00576461	NaN	0.0108188	0.0104186	0.00373674	0.00830152	0.00620605	0.00376599	NaN	0.0045565	NaN	0.00433185	0.0057334	0.00765259	0.00875755	0.00933516	0.0108007	0.00627146	0.00489396	NaN	0.00632944	NaN	0.00460372	NaN	0.00418799	NaN	NaN	0.00509098	0.00666886	NaN	0.00346372	NaN	NaN	NaN	0.00492163	0.00389555	0.00441814	0.00814939	0.00739533	0.0356518	0.0353544	0.036382	0.038974	0.0354061	0.0370582	0.0370582	0.0382088	0.0357136
657.051	NaN	NaN	NaN	0.0044881	0.00343949	NaN	NaN	NaN	NaN	NaN	NaN	NaN	NaN	NaN	NaN	0.00349877	NaN	0.00473409	NaN	NaN	NaN	NaN	NaN	NaN	NaN	NaN	NaN	NaN	NaN	NaN	NaN	NaN	NaN	NaN	NaN	NaN	NaN	NaN	NaN	NaN	0.0147933	0.0140216	0.0143286	0.0170498	0.0142053	0.0153676	0.0153676	0.0167518	0.0147607
658.054	NaN	NaN	NaN	NaN	NaN	NaN	NaN	NaN	NaN	NaN	NaN	NaN	NaN	NaN	NaN	NaN	NaN	NaN	NaN	NaN	NaN	NaN	NaN	NaN	NaN	NaN	NaN	NaN	NaN	NaN	NaN	NaN	NaN	NaN	NaN	NaN	NaN	NaN	NaN	NaN	0.00400666	0.00425407	0.00423432	0.00480085	0.00422846	0.00440307	0.00440307	0.0048974	0.00334645
659.306	0.00552957	0.00586301	0.0053328	0.00673424	0.00668045	0.00466633	0.00652055	0.00529379	0.00450664	0.00585616	0.00526536	0.00581011	0.0059592	0.00559079	0.00638371	0.00660309	0.00603303	0.00573989	0.00469475	0.00510546	0.00607928	0.00553351	0.00565214	0.00532351	0.00565166	0.005213	0.00549357	0.00530816	0.00557329	0.00639203	0.0048399	0.00543529	0.00558533	0.00606815	0.00506253	0.00551197	0.00537793	0.00504859	0.00591922	0.0049988	0.00400349	0.00350987	0.00391916	0.00450782	0.00454479	0.00383266	0.00383266	0.00356934	0.00393004
660.336	NaN	NaN	NaN	NaN	NaN	NaN	NaN	NaN	NaN	NaN	NaN	NaN	NaN	0.00343485	0.00347147	NaN	NaN	NaN	NaN	0.003551	0.00385077	0.00358678	NaN	NaN	NaN	NaN	NaN	NaN	NaN	NaN	NaN	0.0034388	0.00364461	NaN	NaN	NaN	NaN	NaN	0.00366081	NaN	NaN	NaN	0.00233193	0.00230364	NaN	NaN	NaN	0.00234662	NaN
661.446	NaN	NaN	0.0039784	NaN	NaN	0.00359303	NaN	0.00344912	0.00390138	0.00367078	0.00394504	0.00390186	0.00418415	0.00412348	0.00328707	NaN	0.00330511	NaN	0.00332319	0.00412624	NaN	0.00369472	NaN	0.00359811	NaN	NaN	0.00398566	NaN	NaN	0.0037635	NaN	0.00357398	0.00436424	0.00409878	NaN	0.00425375	0.00401385	NaN	0.00363126	NaN	NaN	NaN	NaN	NaN	NaN	NaN	NaN	NaN	NaN
663.441	0.00535635	0.00541133	0.00630897	0.00468023	0.00480493	0.00554157	0.00537216	0.00607141	0.00649384	0.00641186	0.00650484	0.00630548	0.00650373	0.00623887	0.0052381	0.00544158	0.00514237	0.00407539	0.00505955	0.0063712	0.00618579	0.00539577	0.00534584	0.00520798	0.00590305	0.00464586	0.00622036	0.00541534	0.00458354	0.00487241	0.00572017	0.00512437	0.00710834	0.00640303	0.00585746	0.00561964	0.00608856	0.00599667	0.00512676	0.00451743	NaN	0.00239595	0.00266492	0.00270192	0.00290617	0.0024738	0.0024738	0.00264414	0.00264478
664.159	NaN	NaN	NaN	NaN	NaN	NaN	NaN	NaN	NaN	NaN	NaN	NaN	NaN	NaN	NaN	NaN	NaN	NaN	NaN	NaN	NaN	NaN	NaN	NaN	NaN	NaN	NaN	NaN	NaN	NaN	NaN	NaN	NaN	NaN	NaN	NaN	NaN	NaN	NaN	NaN	NaN	NaN	NaN	NaN	NaN	NaN	NaN	NaN	NaN
664.48	0.00371173	NaN	0.00432172	NaN	0.00360646	0.00381172	0.0036314	0.00439134	0.00413326	0.00468613	0.0040507	0.003701	0.00389286	0.00371398	NaN	0.00375365	0.00329673	NaN	0.00315769	0.00415719	0.00422407	NaN	NaN	NaN	0.00418529	NaN	0.00420888	NaN	NaN	NaN	0.0045467	0.00331062	0.00404954	0.0040502	NaN	0.00381694	0.00372092	NaN	0.0035006	NaN	0.00266968	0.00260754	0.00320486	0.00281561	0.00285298	0.00264368	0.00264368	0.00265606	0.00329878
665.451	NaN	NaN	0.00410963	NaN	NaN	0.00356164	NaN	0.00354305	0.003905	0.0043348	0.00408392	0.00363545	0.00407502	NaN	NaN	NaN	0.00376261	NaN	NaN	0.00404907	0.00404468	NaN	NaN	NaN	0.00395991	NaN	0.00400926	NaN	NaN	NaN	NaN	0.00382805	0.00400698	0.00390512	NaN	0.00368928	NaN	NaN	NaN	NaN	NaN	NaN	NaN	0.00255772	NaN	NaN	NaN	NaN	NaN
666.009	0.00739849	0.00714481	0.00737943	0.0107106	0.0122853	0.00569312	0.0098802	0.00863389	0.00540662	0.00769609	0.00638608	0.00675915	0.0081725	0.00795554	0.0103008	0.0113525	0.00894678	0.0133164	0.00580706	0.00765325	0.00471254	0.00505445	0.0056801	0.00472856	0.00543611	0.00515204	0.00414837	0.00434687	0.00620329	0.00701652	NaN	NaN	NaN	0.00410207	0.00395905	0.00420171	NaN	0.00498223	0.00596691	0.0057726	0.00482737	0.00436083	0.00433892	0.00437038	0.00426453	0.00442645	0.00442645	0.00495602	0.00385097
666.589	0.00385064	0.0040134	0.00536327	NaN	NaN	0.0042241	0.00403028	0.00425332	0.00439497	0.00489807	0.00361171	0.0050677	0.00526407	0.00500826	NaN	NaN	0.00467078	NaN	0.00511687	0.00407368	0.00461071	0.0038753	0.0042983	0.00415457	0.00441667	NaN	NaN	0.00419388	NaN	NaN	0.00416075	0.00342588	NaN	NaN	NaN	NaN	NaN	NaN	NaN	NaN	0.0086092	0.00962037	0.0103079	0.00917854	0.00917073	0.0088293	0.0088293	0.00806962	0.0103622
667.019	NaN	NaN	NaN	0.00496744	0.00449197	NaN	0.00404219	NaN	NaN	NaN	NaN	NaN	NaN	NaN	0.00437313	0.00468005	NaN	0.00695011	NaN	NaN	NaN	NaN	NaN	NaN	NaN	NaN	NaN	NaN	NaN	NaN	NaN	NaN	NaN	NaN	NaN	NaN	NaN	NaN	NaN	NaN	NaN	NaN	NaN	NaN	NaN	NaN	NaN	NaN	NaN
667.691	NaN	NaN	NaN	0.00370392	0.0037367	NaN	NaN	NaN	NaN	NaN	NaN	NaN	NaN	NaN	NaN	0.00360782	NaN	0.00491596	NaN	NaN	NaN	NaN	NaN	NaN	NaN	NaN	NaN	NaN	NaN	NaN	NaN	NaN	NaN	NaN	NaN	NaN	NaN	NaN	NaN	NaN	0.00346369	0.00419457	0.00482366	0.00484234	0.00448702	0.00403892	0.00403892	0.00366392	0.00511758
668.603	NaN	NaN	0.00370893	NaN	NaN	NaN	NaN	NaN	NaN	0.0040887	NaN	NaN	NaN	NaN	NaN	NaN	NaN	0.00337765	0.00325396	NaN	0.00404393	NaN	0.00379965	0.00406206	NaN	NaN	NaN	NaN	NaN	NaN	NaN	NaN	NaN	NaN	NaN	NaN	NaN	NaN	NaN	NaN	0.00623008	0.00716997	0.00778683	0.00746207	0.00724507	0.00636741	0.00636741	0.00568073	0.00805654
669.597	NaN	NaN	NaN	NaN	NaN	NaN	NaN	NaN	NaN	NaN	NaN	NaN	NaN	NaN	NaN	NaN	NaN	NaN	NaN	NaN	NaN	NaN	NaN	NaN	NaN	NaN	NaN	NaN	NaN	NaN	NaN	NaN	NaN	NaN	NaN	NaN	NaN	NaN	NaN	NaN	0.0033128	0.00364952	0.00398871	0.00310245	0.00347434	0.00357515	0.00357515	0.00310607	0.00349935
672.029	NaN	NaN	NaN	0.00596842	0.00526359	NaN	0.00426368	NaN	NaN	NaN	NaN	NaN	NaN	NaN	0.00434288	0.00468372	0.00441002	0.006335	NaN	NaN	NaN	NaN	NaN	NaN	NaN	NaN	NaN	NaN	NaN	NaN	NaN	NaN	NaN	NaN	NaN	NaN	NaN	NaN	NaN	NaN	0.00693174	0.00726273	0.0072905	0.0069722	0.00634663	0.00628523	0.00628523	0.00764921	0.0071359
673.032	NaN	NaN	NaN	NaN	NaN	NaN	NaN	NaN	NaN	NaN	NaN	NaN	NaN	NaN	NaN	NaN	NaN	NaN	NaN	NaN	NaN	NaN	NaN	NaN	NaN	NaN	NaN	NaN	NaN	NaN	NaN	NaN	NaN	NaN	NaN	NaN	NaN	NaN	NaN	NaN	0.00234083	0.002833	0.00347371	0.00271464	0.00249734	0.0027428	0.0027428	0.00296706	0.00286521
673.498	NaN	NaN	NaN	NaN	NaN	NaN	NaN	NaN	NaN	NaN	NaN	NaN	NaN	NaN	NaN	NaN	NaN	NaN	NaN	NaN	NaN	NaN	NaN	NaN	NaN	NaN	NaN	NaN	NaN	NaN	NaN	NaN	NaN	NaN	NaN	NaN	NaN	NaN	NaN	NaN	0.00330679	0.002902	0.00298827	0.00369873	0.00357121	0.00345188	0.00345188	0.0034083	0.00380255
674.211	NaN	NaN	NaN	NaN	NaN	NaN	NaN	NaN	NaN	NaN	NaN	NaN	NaN	NaN	NaN	NaN	NaN	NaN	NaN	NaN	NaN	NaN	NaN	NaN	NaN	NaN	NaN	NaN	NaN	NaN	NaN	NaN	NaN	NaN	NaN	NaN	NaN	NaN	NaN	NaN	NaN	NaN	NaN	NaN	0.00263495	0.00248229	0.00248229	NaN	NaN
675.546	NaN	NaN	NaN	NaN	NaN	NaN	NaN	NaN	0.00359994	NaN	0.0034629	0.00359285	NaN	NaN	NaN	NaN	NaN	NaN	NaN	NaN	0.00378645	NaN	NaN	NaN	NaN	NaN	0.00401802	NaN	0.00410269	0.00417601	0.00443782	0.00341453	0.00387854	0.00416128	0.00401364	0.00409803	0.0041241	0.00417518	NaN	0.00378379	NaN	NaN	NaN	NaN	NaN	NaN	NaN	NaN	0.00243557
675.79	NaN	NaN	NaN	NaN	NaN	NaN	NaN	NaN	NaN	NaN	NaN	NaN	NaN	NaN	NaN	NaN	NaN	NaN	NaN	NaN	NaN	NaN	NaN	NaN	NaN	NaN	NaN	NaN	NaN	NaN	NaN	NaN	NaN	NaN	NaN	NaN	NaN	NaN	NaN	NaN	NaN	0.00241146	NaN	NaN	NaN	0.00241976	0.00241976	0.00264188	0.00240059
677.376	0.00525467	0.00498426	0.0052218	0.00445266	0.00460337	0.00489398	0.00519748	0.00510193	0.00545466	0.00561866	0.00541147	0.00571238	0.00576622	0.00479068	0.00473224	0.0052529	0.00483619	0.00394474	0.00479091	0.00519203	0.0058462	0.00488346	0.00544936	0.00471621	0.00566901	0.00464884	0.00571122	0.00549024	0.00478712	0.00494253	0.00596309	0.00506118	0.00564766	0.00563232	0.00528399	0.00531132	0.00504144	0.00552448	0.00442273	0.00485326	0.00401055	0.00399705	0.00431601	0.00359027	0.00422512	0.0042216	0.0042216	0.00472657	0.00527519
678.267	NaN	NaN	NaN	NaN	NaN	NaN	NaN	NaN	NaN	NaN	NaN	NaN	NaN	NaN	NaN	NaN	NaN	NaN	NaN	NaN	NaN	NaN	NaN	NaN	NaN	NaN	NaN	NaN	NaN	NaN	NaN	NaN	0.00338049	NaN	NaN	NaN	NaN	NaN	NaN	NaN	0.00226864	0.00241512	0.00236255	0.00251276	0.00282715	0.00278103	0.00278103	0.00257284	0.00258768
679.452	0.00415941	0.00389907	0.00452718	0.00334662	NaN	0.00474012	0.00344886	0.00383523	0.00450958	0.00441446	0.00430489	0.00476406	0.00494688	0.00420239	0.00381527	0.0040403	0.00412786	NaN	0.00338427	0.00422938	0.0043104	NaN	NaN	NaN	0.00428944	NaN	0.00427097	NaN	NaN	NaN	NaN	0.00374179	0.00430835	0.00415845	0.00440154	0.00417516	0.00377967	NaN	NaN	NaN	0.00219683	0.00240562	0.00242803	0.00246832	0.00254505	NaN	NaN	0.00307717	0.00243693
681.995	NaN	NaN	NaN	NaN	NaN	NaN	NaN	NaN	NaN	NaN	NaN	NaN	NaN	NaN	NaN	NaN	NaN	0.00364332	NaN	NaN	NaN	NaN	NaN	NaN	NaN	NaN	NaN	NaN	NaN	NaN	NaN	NaN	NaN	NaN	NaN	NaN	NaN	NaN	NaN	NaN	NaN	NaN	NaN	NaN	NaN	NaN	NaN	NaN	NaN
683.438	0.004724	0.004651	0.00524007	0.0033008	0.00362917	0.00478209	0.00395092	0.00442365	0.00520875	0.00492533	0.0050434	0.00533466	0.00520717	0.0049511	0.00398198	0.00450345	0.00397653	0.00395597	0.00400356	0.00487354	0.00539993	0.00487009	0.00518356	0.00456949	0.00520497	0.00466406	0.00552906	0.00530102	0.00402356	0.00466643	0.00532429	0.00518233	0.0052076	0.00597105	0.00514038	0.0051894	0.00514705	0.00545404	0.00432771	0.00475355	0.00244609	NaN	0.00251518	0.00293719	NaN	0.00257075	0.00257075	0.00269468	0.00243429
684.456	NaN	NaN	NaN	NaN	NaN	NaN	NaN	NaN	NaN	NaN	NaN	NaN	NaN	NaN	NaN	NaN	NaN	NaN	NaN	NaN	NaN	NaN	NaN	NaN	NaN	NaN	NaN	NaN	NaN	NaN	NaN	0.00344432	0.00380342	NaN	NaN	NaN	NaN	NaN	NaN	NaN	NaN	0.00233761	NaN	NaN	NaN	NaN	NaN	NaN	0.00238498
685.53	0.00821496	0.00784865	0.00955539	0.0131391	0.0106335	0.00966949	0.0125171	0.0105564	0.00881304	0.0113312	0.00527144	0.0060607	0.00716173	0.00698064	0.00804248	0.00827099	0.00730887	0.0104182	0.00636374	0.00603839	0.00960551	0.00972199	0.0113817	0.0114466	0.0117004	0.00834681	0.00964221	0.00762724	0.0108108	0.00919223	0.00785891	0.0077919	0.00843939	0.00824485	0.00673275	0.00962519	0.00809187	0.00942857	0.00919412	0.0113287	0.00654881	0.0059421	0.00961837	0.00783703	0.00829131	0.00690828	0.00690828	0.00905449	0.00825931
686.445	0.00428212	0.00456133	0.0048462	0.00746911	0.00542511	0.00493052	0.00670035	0.00549816	0.00420764	0.00651499	NaN	NaN	0.00372502	NaN	0.00465936	0.00442121	0.0039049	0.00596854	NaN	NaN	0.00518892	0.00477079	0.00624405	0.00676778	0.0065618	0.00449859	0.00552194	0.00419075	0.00608793	0.00481171	0.00425945	0.00411543	0.00432368	0.00429248	NaN	0.00499936	0.00389847	0.00494313	0.00447671	0.00546071	0.00375527	0.00394448	0.00477938	0.00363619	0.00415118	0.00351829	0.00351829	0.0049557	0.00441639
687.535	NaN	NaN	NaN	NaN	NaN	NaN	NaN	NaN	NaN	NaN	NaN	NaN	NaN	NaN	NaN	NaN	NaN	NaN	NaN	NaN	NaN	NaN	NaN	NaN	NaN	NaN	NaN	NaN	NaN	NaN	NaN	NaN	NaN	NaN	NaN	NaN	NaN	NaN	NaN	NaN	NaN	NaN	NaN	NaN	NaN	NaN	NaN	NaN	0.00228383
689.439	NaN	NaN	NaN	NaN	NaN	NaN	NaN	NaN	NaN	NaN	NaN	NaN	NaN	NaN	NaN	NaN	NaN	NaN	NaN	NaN	NaN	NaN	NaN	NaN	NaN	NaN	NaN	NaN	NaN	NaN	NaN	NaN	NaN	NaN	NaN	NaN	NaN	NaN	NaN	NaN	NaN	NaN	NaN	NaN	NaN	NaN	NaN	NaN	NaN
691.394	0.00373936	0.00371885	NaN	NaN	NaN	0.00382663	NaN	0.00351374	0.00424511	0.00383607	0.00417555	0.00429438	0.00419298	0.00399131	NaN	0.00370106	0.0036972	NaN	0.00333283	0.00382982	0.00420073	0.00352505	0.00378005	NaN	0.00424884	NaN	0.00416927	0.00413577	NaN	NaN	0.00413594	0.00369437	0.00406945	0.00443402	0.00454084	0.00385284	0.0038188	0.00407428	NaN	0.00362665	0.00297036	0.00304066	0.00355099	0.00355162	0.0039999	0.0039212	0.0039212	0.00396697	0.00412112
692.603	NaN	NaN	NaN	NaN	NaN	NaN	NaN	NaN	NaN	NaN	NaN	NaN	NaN	NaN	NaN	NaN	NaN	NaN	NaN	NaN	NaN	NaN	NaN	NaN	NaN	NaN	NaN	NaN	NaN	NaN	NaN	NaN	NaN	NaN	NaN	NaN	NaN	NaN	NaN	NaN	0.00342204	0.00496514	0.00398864	0.00334251	0.00413707	0.00366483	0.00366483	0.00404047	0.00428449
693.488	NaN	NaN	NaN	NaN	NaN	0.00378013	NaN	NaN	0.00394588	NaN	0.00335729	0.00388607	0.00396345	0.00348344	NaN	NaN	NaN	NaN	NaN	0.00384682	NaN	NaN	NaN	NaN	NaN	NaN	NaN	NaN	NaN	NaN	NaN	NaN	0.00354776	NaN	NaN	NaN	NaN	NaN	NaN	NaN	0.0026823	0.0024685	0.00266341	0.00238959	0.00253073	0.00270114	0.00270114	NaN	0.0025657
694.626	NaN	NaN	NaN	NaN	NaN	NaN	NaN	NaN	NaN	NaN	NaN	NaN	NaN	NaN	NaN	NaN	NaN	NaN	NaN	NaN	NaN	NaN	NaN	NaN	NaN	NaN	NaN	NaN	NaN	NaN	NaN	NaN	NaN	NaN	NaN	NaN	NaN	NaN	NaN	NaN	0.00349422	0.00385609	0.00424504	0.00363189	0.0038635	0.00313128	0.00313128	0.00306743	0.00348579
695.631	NaN	NaN	NaN	NaN	NaN	NaN	NaN	NaN	NaN	NaN	NaN	NaN	NaN	NaN	NaN	NaN	NaN	NaN	NaN	NaN	NaN	NaN	NaN	NaN	NaN	NaN	NaN	NaN	NaN	NaN	NaN	NaN	NaN	NaN	NaN	NaN	NaN	NaN	NaN	NaN	NaN	NaN	0.00257858	NaN	0.00246933	NaN	NaN	NaN	NaN
696.645	NaN	NaN	NaN	NaN	NaN	NaN	NaN	NaN	NaN	NaN	NaN	NaN	NaN	NaN	NaN	NaN	NaN	NaN	NaN	NaN	NaN	NaN	NaN	NaN	NaN	NaN	NaN	NaN	NaN	NaN	NaN	NaN	NaN	NaN	NaN	NaN	NaN	NaN	NaN	NaN	0.00223315	0.00258423	0.00306202	0.00244557	0.00301206	NaN	NaN	0.00245675	0.00241841
698.042	NaN	NaN	NaN	NaN	NaN	NaN	NaN	NaN	NaN	NaN	NaN	NaN	NaN	NaN	NaN	NaN	NaN	NaN	NaN	NaN	NaN	NaN	NaN	NaN	NaN	NaN	NaN	NaN	NaN	0.00395422	NaN	NaN	NaN	NaN	NaN	NaN	NaN	NaN	0.00384093	NaN	NaN	NaN	NaN	NaN	NaN	NaN	NaN	NaN	NaN
699.156	0.00392858	0.00458179	NaN	0.00502967	0.00531445	NaN	0.00457639	0.0037654	NaN	NaN	0.00321758	NaN	NaN	0.0038021	0.0034087	0.00352633	0.0034932	0.00347497	0.0031304	NaN	0.00401432	0.00675245	0.00442916	0.00494944	NaN	0.00565265	NaN	NaN	0.00570947	0.00911347	NaN	0.00802787	0.00392429	0.00404207	NaN	0.0057452	0.0054417	0.00503721	0.00924562	0.00627426	0.00285208	0.00257244	0.00310025	0.00323851	0.00281205	0.00304726	0.00304726	0.00320707	0.00339367
700.288	NaN	NaN	NaN	NaN	NaN	NaN	NaN	NaN	NaN	NaN	NaN	NaN	NaN	NaN	NaN	NaN	NaN	NaN	NaN	NaN	NaN	NaN	NaN	NaN	NaN	NaN	NaN	NaN	NaN	NaN	NaN	NaN	NaN	NaN	NaN	NaN	NaN	NaN	NaN	NaN	NaN	NaN	NaN	NaN	NaN	NaN	NaN	NaN	0.00242166
701.429	NaN	NaN	0.00379214	0.0043882	0.00329414	NaN	0.00379085	0.00347153	NaN	NaN	NaN	NaN	NaN	NaN	0.00393686	0.00356943	NaN	0.0039949	NaN	NaN	NaN	0.00536561	NaN	0.0039619	NaN	0.00561433	0.00464566	NaN	0.00564392	0.00833229	NaN	0.00542677	NaN	0.00490497	NaN	0.00519349	0.00437105	NaN	0.00606046	0.00413097	NaN	NaN	NaN	NaN	NaN	NaN	NaN	NaN	NaN
702.625	NaN	NaN	NaN	NaN	NaN	NaN	NaN	NaN	NaN	NaN	NaN	NaN	NaN	NaN	NaN	NaN	NaN	NaN	NaN	NaN	NaN	NaN	NaN	NaN	NaN	NaN	NaN	NaN	NaN	0.00460646	NaN	NaN	NaN	NaN	NaN	NaN	NaN	NaN	NaN	NaN	NaN	NaN	NaN	NaN	NaN	NaN	NaN	NaN	NaN
703.401	NaN	NaN	NaN	0.00327799	NaN	NaN	NaN	NaN	NaN	NaN	NaN	NaN	NaN	NaN	NaN	NaN	NaN	0.00493856	NaN	NaN	NaN	NaN	NaN	NaN	NaN	NaN	NaN	NaN	NaN	0.00396124	NaN	0.00358169	NaN	NaN	NaN	NaN	NaN	NaN	NaN	NaN	NaN	NaN	NaN	NaN	NaN	NaN	NaN	NaN	NaN
705.17	NaN	NaN	NaN	NaN	NaN	NaN	NaN	NaN	NaN	NaN	NaN	NaN	NaN	NaN	NaN	NaN	NaN	NaN	NaN	NaN	NaN	NaN	NaN	NaN	NaN	NaN	NaN	NaN	NaN	NaN	NaN	NaN	NaN	NaN	NaN	NaN	NaN	NaN	NaN	NaN	NaN	NaN	NaN	NaN	NaN	NaN	NaN	NaN	NaN
706.555	NaN	NaN	NaN	NaN	NaN	NaN	NaN	NaN	NaN	NaN	NaN	NaN	NaN	NaN	NaN	NaN	NaN	NaN	NaN	NaN	NaN	NaN	NaN	NaN	NaN	NaN	NaN	NaN	NaN	NaN	NaN	NaN	NaN	NaN	NaN	NaN	NaN	NaN	NaN	NaN	NaN	NaN	NaN	NaN	0.00238556	NaN	NaN	NaN	NaN
707.475	0.00472699	0.00465221	0.00512034	0.00378933	0.00350843	0.00476178	0.00427062	0.00453191	0.0048337	0.00462102	0.00507448	0.00581833	0.00552189	0.00471271	0.0041612	0.00435805	0.00451043	0.00338051	0.00434707	0.00469106	0.00537889	0.00461162	0.00448821	0.00402318	0.00480526	0.00406933	0.00522279	0.00465809	NaN	0.00388931	0.00522925	0.00424202	0.00497954	0.00540318	0.00509459	0.00456415	0.00481655	0.00503322	0.00417963	0.00404034	NaN	0.00253178	0.00259916	0.00234329	0.00320145	0.00283324	0.00283324	0.00244422	0.00297249
709.493	NaN	NaN	NaN	NaN	NaN	0.00343626	NaN	NaN	NaN	NaN	NaN	NaN	NaN	NaN	NaN	NaN	NaN	NaN	NaN	NaN	NaN	NaN	NaN	NaN	NaN	NaN	NaN	NaN	NaN	NaN	NaN	NaN	NaN	NaN	NaN	NaN	NaN	NaN	NaN	NaN	NaN	NaN	0.00229016	NaN	NaN	0.00235625	0.00235625	NaN	NaN
713.017	NaN	NaN	NaN	NaN	NaN	NaN	NaN	NaN	NaN	NaN	NaN	NaN	NaN	NaN	NaN	NaN	NaN	NaN	NaN	NaN	NaN	NaN	NaN	NaN	NaN	NaN	NaN	NaN	NaN	NaN	NaN	NaN	NaN	NaN	NaN	NaN	NaN	NaN	NaN	NaN	NaN	NaN	NaN	NaN	NaN	NaN	NaN	NaN	NaN
717.56	NaN	NaN	NaN	NaN	NaN	NaN	NaN	NaN	NaN	NaN	NaN	NaN	NaN	NaN	NaN	NaN	NaN	NaN	NaN	NaN	NaN	NaN	NaN	NaN	NaN	NaN	NaN	NaN	NaN	NaN	NaN	0.00361086	NaN	NaN	NaN	NaN	NaN	NaN	NaN	NaN	0.00291065	0.00280431	0.00335512	0.00316175	0.00362886	0.00312586	0.00312586	0.00346018	0.00317354
718.679	NaN	NaN	NaN	NaN	NaN	NaN	NaN	NaN	NaN	NaN	NaN	NaN	NaN	NaN	NaN	NaN	NaN	NaN	NaN	NaN	NaN	NaN	NaN	NaN	NaN	NaN	NaN	NaN	NaN	NaN	NaN	NaN	NaN	NaN	NaN	NaN	NaN	NaN	NaN	NaN	0.00228367	0.0022928	NaN	NaN	0.0023413	0.00237211	0.00237211	NaN	0.00236938
719.274	NaN	NaN	NaN	NaN	NaN	NaN	NaN	NaN	NaN	NaN	NaN	NaN	NaN	NaN	NaN	NaN	NaN	0.00452082	NaN	NaN	NaN	NaN	NaN	NaN	NaN	NaN	NaN	NaN	NaN	NaN	NaN	NaN	NaN	NaN	NaN	NaN	NaN	NaN	NaN	NaN	NaN	NaN	NaN	NaN	NaN	NaN	NaN	NaN	NaN
721.488	NaN	NaN	NaN	NaN	NaN	NaN	NaN	NaN	NaN	NaN	NaN	NaN	NaN	NaN	NaN	NaN	NaN	NaN	NaN	NaN	NaN	NaN	NaN	NaN	NaN	NaN	NaN	NaN	NaN	NaN	NaN	NaN	NaN	NaN	NaN	NaN	NaN	NaN	NaN	NaN	NaN	NaN	0.00248255	NaN	NaN	0.00237995	0.00237995	NaN	NaN
722.565	NaN	NaN	NaN	NaN	NaN	NaN	NaN	NaN	NaN	NaN	NaN	NaN	NaN	NaN	NaN	NaN	NaN	NaN	NaN	NaN	NaN	NaN	NaN	NaN	NaN	NaN	NaN	NaN	NaN	NaN	NaN	NaN	NaN	NaN	NaN	NaN	NaN	NaN	NaN	NaN	0.00231907	0.00250413	0.00241707	0.00275054	0.00251444	NaN	NaN	0.00334637	0.00259038
723.509	0.00380309	0.00369991	0.00407845	NaN	0.00329107	0.00391468	0.00409745	0.00341437	0.00461576	0.00434554	0.00424222	0.00410817	0.00441465	0.00397318	0.00347151	0.00393032	0.00351099	0.0033412	0.00342073	0.00422338	0.00393962	0.00376186	NaN	0.00406018	NaN	NaN	0.00412009	NaN	NaN	0.00381687	NaN	0.00380643	0.00390762	0.00442169	NaN	0.00388777	0.00364642	NaN	0.00365624	NaN	0.00271559	0.00285026	0.00307271	0.00264979	0.00344975	0.00319029	0.00319029	0.00366407	0.00349619
724.497	NaN	NaN	NaN	NaN	NaN	NaN	NaN	NaN	NaN	NaN	NaN	NaN	NaN	NaN	NaN	NaN	NaN	NaN	NaN	NaN	NaN	NaN	NaN	NaN	NaN	NaN	NaN	NaN	NaN	NaN	NaN	NaN	NaN	NaN	NaN	NaN	NaN	NaN	NaN	NaN	NaN	NaN	NaN	NaN	NaN	NaN	NaN	NaN	NaN
725.563	NaN	NaN	NaN	NaN	NaN	0.00342303	NaN	NaN	0.00413271	NaN	0.00337815	0.00351	NaN	NaN	NaN	NaN	0.00355441	0.00331272	0.00329603	0.00343154	NaN	NaN	NaN	NaN	NaN	NaN	NaN	NaN	NaN	NaN	NaN	0.00385121	NaN	NaN	NaN	NaN	NaN	NaN	NaN	NaN	0.00400255	0.00262707	0.00330206	0.00364979	0.00304445	0.00382417	0.00382417	0.0031955	0.00315431
726.554	NaN	NaN	NaN	NaN	NaN	NaN	NaN	NaN	NaN	NaN	NaN	NaN	NaN	NaN	NaN	NaN	NaN	NaN	NaN	NaN	NaN	NaN	NaN	NaN	NaN	NaN	NaN	NaN	NaN	NaN	NaN	NaN	NaN	NaN	NaN	NaN	NaN	NaN	NaN	NaN	0.00252618	NaN	NaN	0.00244733	0.00237911	0.00238705	0.00238705	NaN	NaN
727.486	0.00726909	0.00715591	0.00816373	0.00544487	0.00571779	0.00802713	0.00645433	0.00686939	0.00802431	0.00754319	0.00781733	0.00805715	0.00807791	0.00769976	0.00646704	0.00684738	0.00719191	0.00540162	0.00664953	0.00750921	0.00801257	0.00723228	0.00742235	0.00663433	0.00810464	0.00687838	0.00825802	0.00718716	0.00598446	0.00651827	0.00819714	0.00792808	0.00880973	0.00848984	0.00819341	0.00800646	0.00812537	0.00793625	0.00635076	0.00691204	0.00259123	0.00242342	0.00318975	0.00307972	0.00276501	0.00314213	0.00314213	0.0028915	0.00268362
728.51	0.00416049	0.00403436	0.00387133	NaN	NaN	0.00438925	0.0037744	0.00393822	0.00461611	0.00446738	0.00474351	0.00432773	0.00427151	0.00420508	0.0035277	0.00348032	0.00348991	NaN	0.00347515	0.00428642	0.00476195	0.00378909	0.0043527	0.00388218	0.00464922	0.00354419	0.00509707	0.00429541	0.00375852	NaN	0.00468723	0.00417439	0.00487225	0.00503521	0.00447536	0.0044779	0.00424317	0.00452117	NaN	0.00417928	NaN	0.00237623	NaN	0.00245206	NaN	NaN	NaN	0.00259388	NaN
730.729	0.00426241	0.00413013	NaN	0.00408908	NaN	NaN	NaN	NaN	0.00402097	0.00359552	0.00371719	0.00413526	0.004128	0.00382874	0.00368584	0.00369163	0.00386277	0.00359497	0.00423451	0.00362862	NaN	NaN	0.00382523	0.00366762	0.00444281	NaN	0.00406807	0.00396777	NaN	NaN	0.00430217	0.00365767	0.0043255	0.00437142	NaN	NaN	0.00416405	0.00427398	NaN	NaN	0.00403926	0.00384929	0.00394062	0.00410198	0.00390575	0.00372113	0.00372113	0.00418585	0.00473502
731.779	NaN	NaN	NaN	NaN	NaN	NaN	NaN	NaN	NaN	NaN	NaN	NaN	NaN	NaN	NaN	NaN	NaN	NaN	NaN	NaN	NaN	NaN	NaN	NaN	NaN	NaN	NaN	NaN	NaN	NaN	NaN	NaN	NaN	NaN	NaN	NaN	NaN	NaN	NaN	NaN	0.00231343	NaN	NaN	NaN	NaN	NaN	NaN	NaN	0.00274383
732.627	0.00963981	0.0094879	0.00710843	0.00886025	0.00698235	0.00758167	0.00816842	0.0080169	0.00992805	0.00800914	0.00867943	0.0099105	0.00947219	0.00872849	0.00956451	0.00844404	0.00850455	0.00852899	0.0100818	0.00833185	0.00856439	0.00775435	0.0085837	0.0084925	0.0090588	0.00681295	0.00834203	0.00762125	0.00705029	0.00638547	0.00861765	0.00852377	0.00827416	0.00896703	0.00754326	0.00796896	0.00907176	0.00863957	0.00626491	0.00756684	0.00802155	0.00684181	0.00799191	0.00808836	0.00808077	0.00714383	0.00714383	0.00758318	0.00838629
733.684	0.00552469	0.00562357	0.0039973	0.00447313	0.00346275	0.00433942	0.00418469	0.00424184	0.00578563	0.00476374	0.00441692	0.00533171	0.00516669	0.00479146	0.00499122	0.00482677	0.00462849	0.00434451	0.00479788	0.00483803	0.00530531	0.00422522	0.00517663	0.00447111	0.00557596	0.00369307	0.00525019	0.00492525	0.00427847	0.00385549	0.00560645	0.00451461	0.00516327	0.00529684	0.00526347	0.00442609	0.0052279	0.00517986	0.00416579	0.0046763	0.00380556	0.00318765	0.00371461	0.00396478	0.00361461	0.00332577	0.00332577	0.00379633	0.00430497
734.581	0.00503165	0.00454014	0.00491741	0.00481187	0.00365388	0.00491708	0.00418052	0.00387681	0.00591918	0.0051248	0.00413046	0.00489846	0.00461389	0.00430815	0.00477385	0.00362215	0.00434663	0.00426462	0.00542023	0.00473743	0.0051071	0.0058405	0.00509451	0.00508492	0.00520382	NaN	0.00445996	NaN	0.00376956	NaN	0.004281	0.00442866	0.00599196	0.00437526	0.00468219	0.00455135	0.0043927	0.00436526	0.00383437	0.00386539	0.00272812	0.00328811	0.00332654	0.00302876	0.00317425	0.00269246	0.00269246	0.00305158	0.00279516
735.546	0.00374876	NaN	NaN	0.00329622	NaN	0.00381751	NaN	0.00342621	0.00439509	0.00355776	0.00339983	0.0038537	0.00430951	NaN	0.00369755	NaN	NaN	NaN	0.00370058	0.00389407	0.003987	NaN	0.00405799	0.00399085	0.00414069	NaN	0.00412318	NaN	NaN	NaN	NaN	0.00352057	0.00423585	NaN	0.00408647	0.00366986	0.00375878	NaN	NaN	NaN	0.00250967	0.00278684	0.00245247	0.00268965	0.00239052	0.00267377	0.00267377	0.00283465	NaN
737.514	NaN	NaN	NaN	NaN	NaN	NaN	NaN	NaN	0.00361879	NaN	NaN	NaN	NaN	NaN	NaN	NaN	NaN	NaN	NaN	0.00366269	NaN	NaN	NaN	NaN	NaN	NaN	NaN	NaN	NaN	NaN	NaN	NaN	0.0034845	NaN	NaN	NaN	NaN	NaN	NaN	NaN	NaN	0.00251044	NaN	0.00228648	NaN	NaN	NaN	NaN	NaN
739.505	NaN	NaN	NaN	NaN	NaN	NaN	NaN	NaN	NaN	NaN	NaN	NaN	NaN	NaN	NaN	NaN	NaN	NaN	NaN	NaN	NaN	NaN	NaN	NaN	NaN	NaN	NaN	NaN	NaN	NaN	NaN	NaN	NaN	NaN	NaN	NaN	NaN	NaN	NaN	NaN	NaN	NaN	NaN	NaN	NaN	NaN	NaN	NaN	NaN
742.025	NaN	NaN	0.00476313	0.00464678	0.00515733	NaN	0.00418906	0.00469703	NaN	0.00434261	NaN	0.00438876	NaN	NaN	NaN	0.00377063	NaN	NaN	0.00320747	NaN	NaN	NaN	NaN	NaN	NaN	NaN	NaN	NaN	NaN	NaN	NaN	NaN	NaN	NaN	NaN	NaN	NaN	NaN	NaN	NaN	NaN	NaN	NaN	NaN	NaN	NaN	NaN	NaN	NaN
742.387	NaN	NaN	NaN	NaN	NaN	0.00439861	NaN	NaN	NaN	NaN	0.00570623	NaN	0.00500227	0.00455763	0.00332632	0.00352726	0.00397087	0.00413474	0.00327599	0.00475299	0.0067363	0.00713357	0.00436001	0.00551212	NaN	0.00787513	0.00613455	0.00597419	0.00490231	0.00421882	0.00588958	0.00931664	0.00857817	0.0085692	0.00755793	0.00544302	0.00787062	0.00563455	0.00626961	0.00425703	NaN	NaN	NaN	NaN	NaN	NaN	NaN	NaN	NaN
743.354	0.00994019	0.0098616	0.0158045	0.00951192	0.0150396	0.0187715	0.0119537	0.0179366	0.00690786	0.0107166	0.0221445	0.0198295	0.0197362	0.0191629	0.0126592	0.0156338	0.0175683	0.0169591	0.0141084	0.0218143	0.0235387	0.0302978	0.0160526	0.0226726	0.011327	0.0241199	0.0216637	0.0195316	0.0159325	0.0179775	0.0196081	0.0345983	0.0337853	0.0273593	0.0261155	0.0224167	0.0303992	0.0199882	0.0294946	0.0178284	NaN	NaN	NaN	NaN	NaN	NaN	NaN	NaN	NaN
744.381	0.00450128	0.00486642	0.00704769	0.00411403	0.00613113	0.00841957	0.00531181	0.00754464	0.00355067	0.00484467	0.0110471	0.00809993	0.00962041	0.00905975	0.00558561	0.00667954	0.00745759	0.00785348	0.00607077	0.00992918	0.0116703	0.013701	0.00779448	0.0102606	0.00601241	0.0127848	0.0106683	0.0100789	0.00838508	0.0085316	0.0105015	0.0165355	0.0167597	0.0146158	0.0136156	0.0106569	0.0149398	0.00940736	0.0122282	0.00768608	NaN	NaN	NaN	NaN	NaN	NaN	NaN	NaN	NaN
745.417	NaN	NaN	NaN	NaN	NaN	0.00349863	NaN	NaN	NaN	NaN	0.0042192	NaN	NaN	0.00358151	NaN	NaN	NaN	NaN	NaN	0.00370646	0.00410525	0.00408946	NaN	NaN	NaN	0.00499834	0.00403693	NaN	NaN	NaN	0.00436384	0.00572816	0.00527904	0.00540288	0.00471212	NaN	0.00458786	NaN	0.00364714	NaN	NaN	NaN	NaN	NaN	NaN	NaN	NaN	0.0024701	NaN
746.613	NaN	NaN	NaN	NaN	NaN	NaN	NaN	NaN	0.00396586	NaN	0.00329893	0.00341488	NaN	NaN	NaN	NaN	NaN	NaN	0.00359253	NaN	NaN	NaN	NaN	NaN	NaN	NaN	NaN	NaN	NaN	NaN	NaN	NaN	NaN	NaN	NaN	NaN	NaN	NaN	NaN	NaN	0.00274617	0.00267943	0.00262694	0.00238268	0.00249038	NaN	NaN	0.0024217	0.00256247
748.651	NaN	NaN	NaN	NaN	NaN	NaN	NaN	NaN	NaN	NaN	NaN	NaN	NaN	NaN	NaN	NaN	NaN	NaN	0.00318297	NaN	NaN	NaN	NaN	NaN	NaN	NaN	NaN	NaN	NaN	NaN	NaN	NaN	NaN	NaN	NaN	NaN	NaN	NaN	NaN	NaN	NaN	NaN	NaN	NaN	NaN	NaN	NaN	NaN	NaN
749.519	NaN	NaN	NaN	NaN	NaN	NaN	NaN	NaN	NaN	NaN	NaN	NaN	NaN	NaN	NaN	NaN	NaN	NaN	NaN	NaN	NaN	NaN	NaN	NaN	NaN	NaN	NaN	NaN	NaN	NaN	NaN	NaN	NaN	NaN	NaN	NaN	NaN	NaN	NaN	NaN	0.00284896	0.00232703	NaN	0.00250656	0.002661	0.00281527	0.00281527	0.00256397	0.00256843
751.506	0.00370583	0.00393616	0.00386768	NaN	NaN	0.00427674	NaN	0.00363758	0.00413792	0.00379444	0.003874	0.00423059	0.00421454	0.00377934	0.0033208	NaN	NaN	NaN	0.00355914	0.00385348	0.00385455	0.00372814	NaN	0.00368922	NaN	NaN	0.00438013	NaN	NaN	NaN	0.00433419	0.00390748	0.00399003	0.00436725	0.00414439	0.0039431	0.00407513	0.00412572	0.00358988	0.00361668	0.00221784	0.00229359	0.00239102	0.00239557	0.00268879	NaN	NaN	0.00253107	0.00260029
752.575	NaN	NaN	NaN	NaN	NaN	NaN	NaN	NaN	NaN	NaN	NaN	NaN	NaN	NaN	NaN	NaN	NaN	NaN	NaN	NaN	NaN	NaN	NaN	NaN	NaN	NaN	NaN	NaN	NaN	NaN	NaN	NaN	NaN	NaN	NaN	NaN	NaN	NaN	NaN	NaN	NaN	NaN	NaN	0.00231038	NaN	NaN	NaN	NaN	NaN
753.549	NaN	NaN	NaN	NaN	NaN	0.00351368	NaN	NaN	NaN	NaN	NaN	NaN	NaN	NaN	NaN	NaN	NaN	NaN	NaN	NaN	NaN	NaN	NaN	NaN	NaN	NaN	NaN	NaN	NaN	NaN	NaN	NaN	0.00341358	NaN	NaN	NaN	NaN	NaN	NaN	NaN	NaN	NaN	NaN	NaN	0.00254939	0.00231515	0.00231515	NaN	NaN
754.59	0.00791281	0.00776442	0.00692388	0.00663757	0.00594195	0.00771144	0.00675922	0.00687544	0.00930806	0.00795526	0.00783564	0.00969244	0.00845058	0.00798042	0.0081236	0.00758415	0.00729529	0.00686897	0.00923737	0.00817604	0.00779596	0.00763702	0.00767494	0.00789839	0.00788741	0.00614711	0.00743641	0.00682043	0.00562217	0.00554622	0.00720824	0.00781775	0.00786984	0.00773684	0.006876	0.00760803	0.0084403	0.00774198	0.00619074	0.00700199	0.00485844	0.00460297	0.00456208	0.00550159	0.00509647	0.00519485	0.00519485	0.00523376	0.00487992
755.586	0.00459224	0.00427879	0.00373093	0.00342839	0.00345094	0.00433966	0.00401186	0.00406106	0.00519567	0.00442461	0.00414274	0.00481088	0.00428159	0.00465447	0.00409464	0.00381765	0.00439726	0.00401199	0.00434748	0.00488086	0.00441402	0.0043303	0.00464317	0.0046578	0.00468793	0.00355487	0.00462475	0.0040561	NaN	0.00391281	0.00443545	0.00434499	0.0046072	0.00494471	0.0042313	0.00451446	0.00482102	0.00448243	0.00350269	0.00466487	0.00293707	0.00244554	0.00268644	0.00328725	0.00304182	0.00275866	0.00275866	0.00338254	0.00320837
756.597	0.0073647	0.00722992	0.00599087	0.00619436	0.00567431	0.00642537	0.00579241	0.00616766	0.0080342	0.00715947	0.00712938	0.00831682	0.0071971	0.00686735	0.00721326	0.00661261	0.00654959	0.00643822	0.00785565	0.00665615	0.00635126	0.00629076	0.00643436	0.00689008	0.00694981	0.0045773	0.0066428	0.00548752	0.00479733	0.00498787	0.00619367	0.00682535	0.00691445	0.00660511	0.0057229	0.00612569	0.007228	0.00620335	0.00496694	0.00570255	0.00590188	0.00626958	0.00645845	0.00601957	0.00538107	0.00497115	0.00497115	0.00552644	0.00595367
757.596	0.00419379	0.00397753	0.0039395	0.00341357	NaN	0.00395194	0.00344252	0.00378187	0.00442712	0.0038754	0.00389921	0.00442872	0.00436378	0.00428109	0.0032767	0.00359348	0.00349414	NaN	0.00415805	0.00381209	0.00403744	0.00380074	0.00407881	0.00403302	0.00443587	NaN	0.00416524	NaN	NaN	NaN	NaN	0.004201	0.00432564	0.00415276	NaN	0.0040315	0.00443562	NaN	NaN	NaN	0.00335345	0.00323484	0.00296143	0.00302983	0.00349203	0.00252492	0.00252492	0.00275838	0.00281298
758.601	0.0119126	0.00989222	0.0101027	0.0109164	0.00968557	0.0119717	0.00990694	0.0110049	0.0135311	0.0120623	0.00998302	0.0128456	0.0100933	0.0108032	0.0116147	0.00994259	0.0107288	0.00960388	0.0136365	0.0111381	0.0111225	0.010818	0.0103674	0.011819	0.0101207	0.00758619	0.00901074	0.00900361	0.00755545	0.00722832	0.0083346	0.00999511	0.0101317	0.0097838	0.00847613	0.00879483	0.0100523	0.00911629	0.00765412	0.00823581	0.00733734	0.00675371	0.00665913	0.00662406	0.00700477	0.00687379	0.00687379	0.00654792	0.00706428
759.499	0.00706767	0.00620583	0.00722463	0.00562458	0.00602075	0.00827106	0.00575686	0.00750882	0.00741797	0.0068689	0.0105096	0.00909404	0.0101641	0.00897606	0.00711339	0.00707292	0.00800371	0.0088806	0.00760071	0.00962403	0.00848398	0.00893001	0.00707388	0.00766745	0.00631872	0.00823836	0.00721472	0.00711286	0.00597483	0.00535255	0.00705778	0.0114053	0.0139076	0.00989328	0.0093202	0.00683751	0.00954062	0.00675994	0.00734664	0.00595788	0.00378985	0.00387786	0.00373443	0.00372954	0.00365346	0.00351089	0.00351089	0.00419287	0.00348411
760.592	0.017356	0.0146935	0.0163895	0.0196322	0.019196	0.0211146	0.0150464	0.0177626	0.0209688	0.0187907	0.0161098	0.0202412	0.0154001	0.0183402	0.0200413	0.0163435	0.0176008	0.0161906	0.0233589	0.0166604	0.0182248	0.0203753	0.0167939	0.0205056	0.0148266	0.0131119	0.014264	0.0138576	0.0108444	0.0109456	0.012373	0.0175894	0.0173226	0.0145806	0.0134787	0.0149944	0.01874	0.014	0.0141834	0.0129944	0.0110157	0.0117631	0.0125859	0.0107647	0.0114511	0.0110101	0.0110101	0.0108265	0.0105972
761.603	0.00951638	0.00772631	0.00812043	0.00930495	0.00853982	0.0104119	0.00740111	0.00870915	0.0106174	0.00992084	0.00778855	0.0104709	0.00786581	0.00912793	0.0100722	0.00811924	0.00893818	0.00870213	0.0116588	0.0083809	0.00963891	0.00983344	0.0087773	0.00988554	0.0082645	0.00628015	0.00795802	0.00737385	0.00600198	0.00611859	0.00703724	0.00819709	0.00931322	0.00754451	0.00758972	0.00782726	0.00807019	0.00773616	0.00716073	0.00700108	0.00764771	0.00693395	0.00744469	0.0071549	0.00742241	0.00666616	0.00666616	0.00713999	0.00737355
762.604	NaN	NaN	NaN	NaN	NaN	NaN	NaN	NaN	0.00364992	NaN	NaN	0.00366535	NaN	NaN	NaN	NaN	NaN	NaN	0.00398741	NaN	NaN	NaN	NaN	NaN	NaN	NaN	NaN	NaN	NaN	NaN	NaN	NaN	NaN	NaN	NaN	NaN	NaN	NaN	NaN	NaN	0.0030323	0.00284927	0.00314779	0.0033066	0.00322016	0.00305387	0.00305387	0.0032115	0.00329661
764.568	NaN	NaN	NaN	NaN	NaN	NaN	NaN	NaN	NaN	NaN	NaN	NaN	NaN	NaN	NaN	NaN	NaN	NaN	NaN	NaN	NaN	NaN	NaN	NaN	NaN	NaN	NaN	NaN	NaN	NaN	NaN	NaN	NaN	NaN	NaN	NaN	NaN	NaN	NaN	NaN	NaN	NaN	NaN	NaN	NaN	NaN	NaN	NaN	NaN
765.537	NaN	NaN	NaN	NaN	NaN	NaN	NaN	NaN	NaN	NaN	0.00321612	NaN	0.00362286	NaN	NaN	NaN	NaN	NaN	NaN	NaN	NaN	NaN	NaN	NaN	NaN	NaN	NaN	NaN	NaN	NaN	NaN	NaN	0.00355909	NaN	NaN	NaN	NaN	NaN	NaN	NaN	NaN	0.00231052	NaN	0.00244589	0.00258098	NaN	NaN	0.00266659	NaN
766.592	NaN	NaN	NaN	NaN	NaN	NaN	NaN	NaN	NaN	NaN	NaN	NaN	NaN	NaN	NaN	NaN	NaN	NaN	NaN	NaN	NaN	NaN	NaN	NaN	NaN	NaN	NaN	NaN	NaN	NaN	NaN	NaN	NaN	NaN	NaN	NaN	NaN	NaN	NaN	NaN	0.00241867	0.00262187	0.0025491	0.00317069	0.00283659	0.00273782	0.00273782	0.00275982	0.0028945
767.57	0.00382565	NaN	0.00379142	NaN	NaN	0.00388642	NaN	0.00339829	0.00411243	NaN	0.00411827	0.00425211	0.00391131	0.00368745	NaN	0.00341237	0.00337403	NaN	0.00361892	0.00425848	0.00378194	NaN	NaN	NaN	NaN	NaN	NaN	NaN	NaN	NaN	NaN	0.00339532	0.0042201	0.00407929	NaN	0.00382199	0.003552	NaN	0.00339266	NaN	0.00290765	0.00252202	0.00236841	0.00303772	NaN	0.00289814	0.00289814	0.00304932	0.00274089
768.617	0.00485521	0.0047516	0.00403	0.00428112	NaN	0.00426137	0.00396061	0.00382618	0.00486603	0.00440845	0.00457525	0.0057013	0.00480852	0.00486148	0.00482853	0.00408706	0.00451068	0.00376107	0.00571775	0.00432472	0.00482741	0.00389215	0.0043869	0.00462982	0.00472448	NaN	0.00433469	NaN	NaN	NaN	0.00419687	0.00427654	0.00460985	0.00422996	NaN	0.00482759	0.0043921	0.00422502	NaN	0.00417472	0.00341412	0.00384589	0.00349366	0.00427433	0.0040084	0.00386055	0.00386055	0.00364574	0.00301842
769.231	NaN	NaN	NaN	NaN	NaN	NaN	NaN	NaN	NaN	NaN	NaN	NaN	NaN	NaN	NaN	NaN	NaN	NaN	NaN	NaN	NaN	NaN	NaN	NaN	NaN	NaN	NaN	NaN	NaN	NaN	NaN	NaN	NaN	NaN	NaN	NaN	NaN	NaN	NaN	NaN	0.00297102	0.00350656	0.00375025	0.00334096	0.00370348	0.00325366	0.00325366	0.00308247	0.00339987
769.618	NaN	NaN	NaN	NaN	NaN	NaN	NaN	NaN	0.00358435	NaN	0.0032915	0.00385919	NaN	NaN	0.00327828	NaN	NaN	NaN	0.00325865	NaN	NaN	NaN	NaN	NaN	NaN	NaN	NaN	NaN	NaN	NaN	NaN	NaN	0.00362595	NaN	NaN	NaN	NaN	NaN	NaN	NaN	0.00225314	NaN	NaN	NaN	NaN	NaN	NaN	NaN	NaN
770.518	0.00371657	NaN	NaN	NaN	NaN	NaN	NaN	NaN	0.00365991	NaN	NaN	0.00383321	NaN	NaN	NaN	NaN	NaN	NaN	0.00387187	NaN	NaN	NaN	NaN	NaN	NaN	NaN	NaN	NaN	NaN	NaN	NaN	0.00334726	0.00343306	NaN	NaN	NaN	NaN	NaN	NaN	NaN	NaN	0.00238375	0.00226477	0.00247144	NaN	0.00257351	0.00257351	0.00249151	0.00238575
771.543	0.00967961	0.00955663	0.0113961	0.00818908	0.00899348	0.0116081	0.00904724	0.0100718	0.0114777	0.0109855	0.0110095	0.0123153	0.0114168	0.0113217	0.00872999	0.0104149	0.0100127	0.00869746	0.0094426	0.0113927	0.0109021	0.0108903	0.00916744	0.00990776	0.00997618	0.00867088	0.0111453	0.00992879	0.0077008	0.00921838	0.00995406	0.0111986	0.0129771	0.0112044	0.0104218	0.0109317	0.0112675	0.0104993	0.00987154	0.00981771	0.00346221	0.00377237	0.00317255	0.0033459	0.00286382	0.00347305	0.00347305	0.00368566	0.00396011
772.579	0.00626374	0.00604052	0.00648503	0.00493133	0.00431587	0.00609656	0.00549814	0.00548675	0.0067023	0.00627711	0.00599846	0.00739023	0.00683533	0.00605042	0.00544991	0.00591334	0.00569098	0.0048045	0.00619825	0.0063179	0.0060401	0.00561778	0.00580021	0.00526614	0.0057121	0.00486268	0.00594314	0.00530866	0.00456197	0.00534333	0.00595624	0.00603534	0.00685545	0.00625625	0.00582369	0.00606525	0.00611976	0.00622408	0.00483602	0.00530116	0.00346691	0.00293509	0.00240091	0.00273606	0.00287226	0.00291169	0.00291169	0.00326006	0.00273907
773.597	NaN	NaN	NaN	NaN	NaN	NaN	NaN	NaN	NaN	NaN	NaN	NaN	NaN	NaN	NaN	NaN	NaN	NaN	NaN	NaN	NaN	NaN	NaN	NaN	NaN	NaN	NaN	NaN	NaN	NaN	NaN	NaN	0.00342155	NaN	NaN	NaN	NaN	NaN	NaN	NaN	NaN	0.0023969	NaN	NaN	NaN	NaN	NaN	NaN	NaN
774.616	NaN	NaN	NaN	NaN	NaN	NaN	NaN	NaN	NaN	NaN	NaN	NaN	NaN	NaN	NaN	NaN	NaN	NaN	NaN	NaN	NaN	NaN	NaN	NaN	NaN	NaN	NaN	NaN	NaN	NaN	NaN	NaN	NaN	NaN	NaN	NaN	NaN	NaN	NaN	NaN	NaN	0.00233814	NaN	NaN	NaN	NaN	NaN	NaN	NaN
776.122	NaN	NaN	NaN	0.00376266	0.00355826	NaN	NaN	NaN	NaN	NaN	NaN	NaN	NaN	NaN	NaN	NaN	NaN	NaN	NaN	NaN	NaN	NaN	NaN	NaN	NaN	NaN	NaN	NaN	NaN	0.00391133	NaN	NaN	NaN	NaN	NaN	NaN	NaN	NaN	NaN	NaN	NaN	NaN	NaN	NaN	NaN	NaN	NaN	NaN	NaN
777.08	0.0115458	0.0128414	0.0126351	0.0147231	0.016241	0.0127256	0.0148169	0.0152775	0.0110106	0.0145383	0.00889842	0.0108715	0.0109052	0.0134725	0.0110645	0.0130591	0.0114493	0.0121897	0.0107295	0.0117152	0.0150238	0.0157538	0.014303	0.0128234	0.0137643	0.0128262	0.0110172	0.0111332	0.0132012	0.0158158	0.00818832	0.0111817	0.00740656	0.0111684	0.0100521	0.0128742	0.0108077	0.0133874	0.0155922	0.0145585	NaN	NaN	NaN	NaN	NaN	NaN	NaN	NaN	NaN
778.119	0.00514464	0.00564917	0.00474381	0.00581211	0.00665553	0.00402407	0.00598445	0.00564779	0.00395762	0.00649774	0.00333302	0.00377852	0.00418878	0.0047738	0.0046383	0.00531369	0.00373239	0.00575719	0.00412515	0.00438132	0.0063208	0.00531074	0.00683727	0.00446253	0.0062893	0.00529836	0.00410855	0.00484746	0.0063241	0.00607135	NaN	0.00330189	NaN	0.00437148	0.00440413	0.00482487	NaN	0.00564536	0.00500671	0.00564266	0.00244114	NaN	NaN	NaN	NaN	NaN	NaN	NaN	NaN
779.586	NaN	NaN	NaN	NaN	NaN	NaN	NaN	NaN	NaN	NaN	NaN	NaN	NaN	NaN	NaN	NaN	NaN	NaN	NaN	NaN	NaN	NaN	NaN	NaN	NaN	NaN	NaN	NaN	NaN	NaN	NaN	NaN	NaN	NaN	NaN	NaN	NaN	NaN	NaN	NaN	0.00235989	NaN	NaN	NaN	0.00240456	0.00240262	0.00240262	NaN	NaN
780.61	0.0193777	0.0184519	0.0183609	0.0200656	0.0205069	0.0217522	0.0188164	0.0209598	0.0234729	0.0207632	0.022494	0.0261692	0.0218693	0.0227998	0.0238406	0.0213452	0.0229793	0.0201035	0.0262571	0.0225705	0.019027	0.021502	0.0183169	0.0224962	0.0182419	0.0156648	0.0192266	0.0161036	0.0139144	0.0144451	0.0162924	0.0199657	0.0214803	0.0180584	0.0155864	0.0189412	0.0230374	0.0184828	0.018671	0.018461	0.0140768	0.0118801	0.0132392	0.0139398	0.0137125	0.013421	0.013421	0.0140551	0.0132751
781.618	0.0119944	0.0114815	0.0109309	0.0115859	0.0111739	0.0128609	0.0112279	0.0122169	0.0144886	0.0128006	0.0139241	0.0156609	0.0134464	0.0136843	0.0137843	0.0124884	0.0134268	0.0113852	0.0152161	0.0133904	0.0118879	0.0122006	0.0110274	0.0123386	0.0114682	0.0091798	0.0115849	0.0100148	0.00919505	0.00922664	0.0108841	0.0112443	0.0121191	0.0112357	0.0100769	0.0113481	0.0127404	0.0116933	0.0105038	0.0110113	0.00763329	0.0063419	0.00698388	0.00751475	0.00737089	0.00715524	0.00715524	0.00742147	0.00710809
782.6	0.0236479	0.02246	0.0227647	0.0258029	0.0260359	0.0273731	0.0222346	0.0246499	0.027834	0.0234095	0.0278453	0.0311763	0.0254292	0.0279697	0.029464	0.0252075	0.0284661	0.0244414	0.0321199	0.026592	0.0228043	0.027097	0.0204489	0.0272712	0.0204143	0.0177576	0.0216549	0.0179762	0.0148021	0.0159178	0.0171882	0.0240563	0.0248673	0.0206927	0.0165858	0.0222586	0.0274785	0.0207321	0.0226435	0.0214984	0.0270458	0.024554	0.0258863	0.0263866	0.0253758	0.0246661	0.0246661	0.0246938	0.0255275
783.612	0.0129751	0.0122652	0.0116529	0.0127684	0.0122241	0.0135368	0.0117221	0.0125536	0.0150041	0.0125959	0.0145569	0.0164444	0.0134673	0.0145003	0.0148857	0.0132256	0.0141178	0.0126857	0.0168383	0.0133219	0.011894	0.0131403	0.0110623	0.0127842	0.0113068	0.00885219	0.0116555	0.00949645	0.00833384	0.00840196	0.00974406	0.0125623	0.0119944	0.0112702	0.00930301	0.0115018	0.0129939	0.0108195	0.0101921	0.010955	0.0141658	0.0121444	0.0129362	0.0135068	0.0123083	0.0123076	0.0123076	0.0128558	0.0133419
784.621	0.00926947	0.00824672	0.00778501	0.00916256	0.00824466	0.0093169	0.00795979	0.00882421	0.0114349	0.00939687	0.0087592	0.010961	0.00891624	0.00929243	0.00992617	0.00858689	0.00949639	0.00816844	0.0107723	0.00870966	0.00844073	0.00879975	0.00765152	0.00922198	0.00753395	0.00580516	0.00735335	0.00640079	0.00561838	0.00554484	0.00682564	0.00835112	0.00787412	0.00764594	0.00641175	0.0073806	0.00822252	0.00749073	0.00624445	0.00676672	0.00740587	0.00725949	0.00704954	0.00742122	0.00657312	0.00688216	0.00688216	0.00739315	0.00743935
785.629	0.00487868	0.00414238	0.00429147	0.00391098	0.00326878	0.00452741	0.00354194	0.00403382	0.00594987	0.00472004	0.00391684	0.00521262	0.00411372	0.00384452	0.00465335	0.00382295	0.00470181	0.00370293	0.0052895	0.00408402	0.00500763	0.00458783	0.00425761	0.00445045	0.00452292	NaN	0.00437881	0.00400036	NaN	NaN	0.00421395	0.00442725	0.00450605	0.00429555	0.00404892	0.00405661	0.00483274	0.00408041	0.00350435	0.00416417	0.00274909	0.00353771	0.00275868	0.00308713	0.00312768	0.00266142	0.00266142	0.00271366	0.00297608
786.639	0.00760844	0.00631828	0.00635324	0.00754528	0.00656312	0.0082628	0.00600256	0.00721848	0.0097552	0.00857606	0.0061494	0.00882986	0.00635014	0.00721903	0.00877305	0.00610564	0.0072199	0.00632869	0.00948421	0.00694193	0.00794567	0.00765698	0.00694772	0.00778064	0.00673571	0.00484339	0.00593005	0.00515129	0.00461115	0.00491809	0.00547731	0.0071737	0.00723192	0.00557815	0.00551085	0.00607522	0.00685392	0.00598037	0.00512819	0.00525936	0.00491303	0.00584499	0.00493954	0.00478261	0.00507237	0.0049542	0.0049542	0.00479796	0.00466597
787.621	0.00561946	0.00480113	0.00540292	0.00472493	0.00464191	0.00572139	0.00453346	0.00482334	0.00646958	0.0058893	0.00491403	0.00677152	0.00507181	0.0053259	0.00532829	0.00473402	0.00566622	0.00405564	0.00608439	0.00542591	0.00552433	0.00529713	0.00453687	0.00494064	0.0047361	NaN	0.00449916	0.00414359	NaN	0.00388465	0.00420671	0.00454205	0.00517284	0.00479614	0.00438388	0.00420336	0.00442517	0.00450626	NaN	0.00391268	0.00283846	0.00297794	0.00305081	0.00270286	0.00254823	0.0026878	0.0026878	0.00255958	0.00226872
788.616	NaN	NaN	NaN	NaN	NaN	NaN	NaN	NaN	0.00367902	NaN	NaN	0.00374647	NaN	NaN	NaN	NaN	NaN	NaN	0.00356099	NaN	NaN	NaN	NaN	NaN	NaN	NaN	NaN	NaN	NaN	NaN	NaN	NaN	NaN	NaN	NaN	NaN	NaN	NaN	NaN	NaN	0.00257224	0.00291467	0.00228767	0.0028834	0.00307461	0.00261452	0.00261452	0.00241856	0.00289107
789.55	NaN	NaN	NaN	NaN	NaN	NaN	NaN	NaN	NaN	NaN	NaN	NaN	NaN	NaN	NaN	NaN	NaN	NaN	NaN	NaN	NaN	NaN	NaN	NaN	NaN	NaN	NaN	NaN	NaN	NaN	NaN	NaN	NaN	NaN	NaN	NaN	NaN	NaN	NaN	NaN	NaN	NaN	NaN	NaN	NaN	NaN	NaN	NaN	NaN
790.566	NaN	NaN	NaN	NaN	NaN	NaN	NaN	NaN	NaN	NaN	NaN	NaN	NaN	NaN	NaN	NaN	NaN	NaN	NaN	NaN	NaN	NaN	NaN	NaN	NaN	NaN	NaN	NaN	NaN	NaN	NaN	NaN	NaN	NaN	NaN	NaN	NaN	NaN	NaN	NaN	0.00353681	0.00356734	0.00484619	0.00367654	0.00411244	0.00436429	0.00436429	0.00369563	0.00422234
791.255	NaN	NaN	NaN	NaN	NaN	NaN	NaN	NaN	NaN	NaN	NaN	NaN	NaN	NaN	NaN	NaN	NaN	NaN	NaN	NaN	NaN	NaN	NaN	NaN	NaN	NaN	NaN	NaN	NaN	NaN	NaN	NaN	NaN	NaN	NaN	NaN	NaN	NaN	NaN	NaN	0.00422639	0.00445615	0.00437987	0.00454287	0.00471954	0.00491325	0.00491325	0.00491496	0.00477431
792.216	NaN	NaN	NaN	NaN	0.00351681	NaN	NaN	NaN	NaN	NaN	NaN	NaN	NaN	NaN	NaN	NaN	NaN	NaN	NaN	NaN	NaN	NaN	NaN	NaN	NaN	NaN	NaN	NaN	NaN	NaN	NaN	NaN	NaN	NaN	NaN	NaN	NaN	NaN	NaN	NaN	NaN	0.00281622	NaN	0.00255566	0.00326061	0.00268788	0.00268788	0.0028246	NaN
792.621	NaN	NaN	NaN	NaN	NaN	NaN	NaN	NaN	NaN	NaN	NaN	NaN	NaN	NaN	NaN	NaN	NaN	NaN	NaN	NaN	NaN	NaN	NaN	NaN	NaN	NaN	NaN	NaN	NaN	NaN	NaN	NaN	NaN	NaN	NaN	NaN	NaN	NaN	NaN	NaN	0.00227308	0.00277348	0.00258067	0.00255385	0.00277095	NaN	NaN	NaN	0.00258265
793.082	0.00589475	0.00659981	0.00771017	0.00853471	0.00929055	0.00690342	0.00784616	0.00833359	0.00565037	0.0078992	0.00531372	0.00694785	0.00672651	0.00711331	0.00651826	0.00755615	0.00659039	0.00662127	0.00660923	0.00664394	0.00528435	0.00508271	0.00571532	0.0047744	0.00514537	0.00446913	NaN	NaN	0.0046728	0.00565421	NaN	0.00337707	NaN	NaN	NaN	0.0039813	NaN	0.00439535	0.00438786	0.00470671	NaN	NaN	NaN	NaN	NaN	NaN	NaN	NaN	NaN
793.547	NaN	NaN	NaN	NaN	NaN	NaN	NaN	NaN	NaN	NaN	NaN	NaN	NaN	NaN	NaN	NaN	NaN	NaN	NaN	NaN	NaN	NaN	NaN	NaN	NaN	NaN	NaN	NaN	NaN	NaN	NaN	NaN	NaN	NaN	NaN	NaN	NaN	NaN	NaN	NaN	0.00267173	0.00277945	0.0027477	NaN	0.00286165	0.00285674	0.00285674	0.00354727	0.00264735
794.09	NaN	NaN	NaN	0.00352433	0.00425042	NaN	NaN	NaN	NaN	NaN	NaN	NaN	NaN	NaN	NaN	NaN	NaN	0.00326912	NaN	NaN	NaN	NaN	NaN	NaN	NaN	NaN	NaN	NaN	NaN	NaN	NaN	NaN	NaN	NaN	NaN	NaN	NaN	NaN	NaN	NaN	NaN	NaN	NaN	NaN	NaN	NaN	NaN	NaN	NaN
794.662	0.00442669	0.0041215	0.00381913	0.00440028	0.00321149	0.00400521	0.00385672	0.0042131	0.00472813	0.00449384	0.00429745	0.00535635	0.0050555	0.00479588	0.00465677	0.00448353	0.00461646	0.00426403	0.00513443	0.00457882	0.00462253	NaN	0.00431913	0.00384596	0.00470515	0.00367418	0.0043695	NaN	NaN	NaN	NaN	0.00367341	0.00386275	0.00410371	NaN	0.00416705	0.0039731	0.00416349	NaN	0.00429627	0.0027962	0.00252693	0.00339883	0.00233006	0.00343682	0.00269826	0.00269826	0.00273626	0.0023072
795.625	0.00516904	0.00455277	0.00550849	0.00461862	0.00403042	0.00479022	0.00426577	0.0049715	0.00563654	0.00508683	0.00524312	0.00607174	0.00569288	0.00556784	0.00511849	0.00497463	0.00492754	0.00437272	0.00513814	0.00589234	0.00529694	0.00462294	0.00526321	0.00482088	0.00545796	0.00417515	0.0054827	0.00483056	0.00375741	0.00426385	0.00502408	0.0045371	0.00508324	0.00511983	0.00468135	0.00486903	0.00461664	0.0054077	0.00407474	0.0048722	0.00221011	0.00276737	0.00249794	0.00235075	0.00260623	NaN	NaN	0.00288932	NaN
796.613	0.00462213	0.00463945	0.0048079	0.00418538	0.00351902	0.0045146	0.00400521	0.00478706	0.00530204	0.00471159	0.00493109	0.00599288	0.00556441	0.00520946	0.00475942	0.00492385	0.00498554	0.00441325	0.0054064	0.00539597	0.00403497	NaN	0.00379511	0.00406666	0.00419303	NaN	0.00401548	NaN	NaN	NaN	NaN	0.00397915	0.00434152	0.00429127	NaN	0.00380014	0.0043174	NaN	0.00342698	0.00382564	0.00270442	NaN	0.00225386	0.00252628	0.00263833	0.00308376	0.00308376	0.00261051	0.00227751
797.606	0.00375548	0.00379505	0.00403638	NaN	NaN	0.00414741	NaN	0.00350422	0.00444649	0.00392583	0.0041332	0.00466464	0.00458975	0.00444598	NaN	0.00359337	0.003831	NaN	0.00420555	0.00385783	0.00392024	NaN	NaN	NaN	NaN	NaN	NaN	NaN	NaN	NaN	NaN	0.0036454	0.00421579	NaN	NaN	NaN	0.00383006	NaN	NaN	NaN	NaN	NaN	NaN	NaN	NaN	NaN	NaN	0.00246194	NaN
798.605	0.00583326	0.00505499	0.0053224	0.00497095	0.0043777	0.00561005	0.0043382	0.00498765	0.0066367	0.00548881	0.0061402	0.00791874	0.00649732	0.00618587	0.00599088	0.00512755	0.00624348	0.00471426	0.00728947	0.00616818	0.00394996	0.00360376	NaN	0.00395729	NaN	NaN	NaN	NaN	NaN	NaN	NaN	0.00398711	0.00509451	NaN	NaN	0.00365509	0.00408525	NaN	NaN	0.00380857	0.00319685	0.00316466	0.0031778	0.00266107	0.00288945	0.00322956	0.00322956	0.00312114	0.00240519
799.103	NaN	NaN	NaN	NaN	NaN	NaN	NaN	NaN	NaN	NaN	NaN	NaN	NaN	NaN	NaN	NaN	NaN	NaN	NaN	NaN	NaN	NaN	NaN	NaN	NaN	NaN	NaN	NaN	NaN	NaN	NaN	NaN	NaN	NaN	NaN	NaN	NaN	NaN	NaN	NaN	NaN	NaN	NaN	NaN	NaN	NaN	NaN	NaN	NaN
799.616	NaN	NaN	NaN	NaN	NaN	NaN	NaN	NaN	0.00360499	NaN	0.0035467	0.00412839	NaN	0.00357421	0.00325029	NaN	0.00350307	NaN	0.00419055	NaN	NaN	NaN	NaN	NaN	NaN	NaN	NaN	NaN	NaN	NaN	NaN	NaN	0.00376746	NaN	NaN	NaN	NaN	NaN	NaN	NaN	0.00222545	NaN	NaN	NaN	NaN	NaN	NaN	NaN	NaN
801.203	NaN	NaN	NaN	NaN	NaN	NaN	NaN	NaN	NaN	NaN	NaN	NaN	NaN	NaN	NaN	NaN	NaN	NaN	NaN	NaN	NaN	NaN	NaN	NaN	NaN	NaN	NaN	NaN	NaN	NaN	NaN	NaN	NaN	NaN	NaN	NaN	NaN	NaN	NaN	NaN	NaN	NaN	NaN	NaN	NaN	NaN	NaN	NaN	0.00238013
804.607	NaN	NaN	NaN	NaN	NaN	NaN	NaN	NaN	NaN	NaN	NaN	NaN	NaN	NaN	NaN	NaN	NaN	NaN	0.00319767	NaN	NaN	NaN	NaN	NaN	NaN	NaN	NaN	NaN	NaN	NaN	NaN	NaN	NaN	NaN	NaN	NaN	NaN	NaN	NaN	NaN	0.0026436	0.00320145	0.00295132	0.00261242	0.00272557	0.00300485	0.00300485	0.00261049	0.00269225
805.647	NaN	NaN	NaN	NaN	NaN	NaN	NaN	NaN	NaN	NaN	NaN	NaN	NaN	NaN	NaN	NaN	NaN	NaN	NaN	NaN	NaN	NaN	NaN	NaN	NaN	NaN	NaN	NaN	NaN	NaN	NaN	NaN	NaN	NaN	NaN	NaN	NaN	NaN	NaN	NaN	0.00329846	0.00259095	0.00294104	0.00324986	0.002786	0.00328916	0.00328916	0.00339882	0.00368049
806.632	0.00664825	0.00590774	0.00519729	0.00568967	0.0048604	0.00665098	0.00569356	0.00600804	0.00763782	0.00616828	0.00679957	0.00832199	0.00677588	0.00623048	0.0064031	0.00594611	0.00662227	0.0053743	0.00732852	0.00614175	0.00568474	0.00520623	0.00482123	0.00601614	0.00549108	0.00426788	0.00527027	0.00441271	0.00411362	NaN	0.00498753	0.00517539	0.00555748	0.00526738	0.00467222	0.00446231	0.00607478	0.00490635	0.00435394	0.00486253	0.00860172	0.00712487	0.00723892	0.00851582	0.00786359	0.00769041	0.00769041	0.00768399	0.00757283
807.636	NaN	NaN	NaN	NaN	NaN	0.00382482	0.00361632	NaN	0.00419984	0.00374106	0.00378399	0.00490247	0.00380246	0.00371355	0.00352929	0.00339708	0.00391971	NaN	0.00424661	0.00353813	NaN	NaN	NaN	NaN	NaN	NaN	NaN	NaN	NaN	NaN	NaN	NaN	NaN	NaN	NaN	NaN	0.00354224	NaN	NaN	NaN	0.00421579	0.00390789	0.00440827	0.00461728	0.00398424	0.00395042	0.00395042	0.00418788	0.00442301
808.647	0.00993309	0.00952164	0.00873484	0.00940511	0.00814184	0.0102272	0.00856851	0.00912378	0.0119384	0.0095365	0.0104379	0.01306	0.010425	0.0109678	0.0123239	0.00948498	0.0110313	0.00925725	0.0126174	0.0100082	0.00870246	0.00916097	0.00828306	0.00884144	0.00788191	0.00596148	0.00797883	0.00649601	0.00581358	0.00560952	0.00733918	0.0082623	0.00780536	0.00799254	0.00655615	0.00761577	0.00879316	0.00755626	0.0065015	0.00696816	0.0114819	0.0113077	0.0110003	0.0118498	0.0107127	0.0100414	0.0100414	0.0108212	0.0108039
809.646	0.00710208	0.0069305	0.00644555	0.00602396	0.00572473	0.00713584	0.00612572	0.00650666	0.00857187	0.00700204	0.00714242	0.00874443	0.00787357	0.00714466	0.00711609	0.00725545	0.0070548	0.00612581	0.00840816	0.00777191	0.00670406	0.00639149	0.00586298	0.00659962	0.00661746	0.00468446	0.00656006	0.00565741	0.00473801	0.00500733	0.00632325	0.00572015	0.00592548	0.00624366	0.00574681	0.00600168	0.00628383	0.00587377	0.00492252	0.00531196	0.00657003	0.00635252	0.00576857	0.0066328	0.00663669	0.00666465	0.00666465	0.00620706	0.00702154
810.158	NaN	NaN	NaN	NaN	NaN	NaN	NaN	NaN	NaN	NaN	NaN	NaN	NaN	NaN	NaN	NaN	NaN	NaN	NaN	NaN	NaN	NaN	NaN	NaN	NaN	NaN	NaN	NaN	NaN	NaN	NaN	NaN	NaN	NaN	NaN	NaN	NaN	NaN	NaN	NaN	NaN	NaN	NaN	NaN	NaN	NaN	NaN	0.00231283	NaN
810.659	0.00530518	0.0052409	0.00481386	0.00432144	0.00404831	0.00506079	0.00440638	0.00485376	0.00603586	0.00512745	0.00512724	0.00614426	0.00565515	0.00568603	0.00535171	0.0051405	0.00518872	0.00436587	0.00636511	0.00529171	0.00446275	0.00422529	0.00430772	0.00461559	0.00480923	0.00357701	0.0043218	0.00419429	NaN	NaN	0.004558	0.00379726	0.00413089	0.00415051	NaN	0.00453545	0.00462338	0.0043692	0.0035315	0.00409908	0.00415846	0.004718	0.0046248	0.00430214	0.00404297	0.0040791	0.0040791	0.00411154	0.00452164
811.637	0.00499136	0.00487008	0.00529423	0.00409706	0.00405398	0.00492926	0.0048691	0.00516063	0.00544456	0.00512977	0.00550916	0.00620428	0.00590573	0.00557813	0.00465627	0.00546629	0.00494564	0.00503494	0.0051354	0.00576566	0.00526491	0.00458438	0.0049171	0.00461906	0.00529408	0.00431718	0.00494485	0.00470692	0.00432944	0.00409651	0.0048152	0.00428899	0.00465583	0.00495142	0.00513352	0.00483035	0.00446306	0.00520925	0.00402053	0.00466146	0.0028975	0.00316209	0.00324386	0.00304371	0.00347611	0.003196	0.003196	0.00396916	0.00406429
812.612	NaN	NaN	NaN	NaN	NaN	NaN	NaN	NaN	NaN	NaN	NaN	NaN	NaN	NaN	NaN	NaN	NaN	NaN	NaN	NaN	NaN	NaN	NaN	NaN	NaN	NaN	NaN	NaN	NaN	NaN	NaN	NaN	NaN	NaN	NaN	NaN	NaN	NaN	NaN	NaN	0.00239187	NaN	0.00243864	0.00268784	NaN	NaN	NaN	0.00272932	0.00256751
813.241	NaN	NaN	NaN	NaN	NaN	NaN	NaN	NaN	NaN	NaN	NaN	NaN	NaN	NaN	NaN	NaN	NaN	NaN	NaN	NaN	NaN	NaN	NaN	NaN	NaN	NaN	NaN	NaN	NaN	NaN	NaN	NaN	NaN	NaN	NaN	NaN	NaN	NaN	NaN	NaN	NaN	NaN	NaN	NaN	NaN	NaN	NaN	NaN	NaN
815.592	0.010886	0.0109772	0.0134815	0.00875354	0.0101899	0.0130674	0.0102541	0.0118266	0.0125465	0.0118206	0.0127895	0.0131997	0.0131547	0.0129458	0.00990724	0.0115143	0.0117873	0.00897044	0.0109105	0.0133971	0.0125578	0.0121646	0.0107928	0.011968	0.0112524	0.00997385	0.0124566	0.0113101	0.00849827	0.00986043	0.0111774	0.0130694	0.013538	0.0124375	0.011681	0.0121698	0.0126015	0.0118657	0.0111574	0.0115856	0.00303584	0.00282176	0.0026798	0.0033037	0.00325988	0.00377853	0.00377853	0.0036092	0.00346724
816.61	0.00604431	0.00605906	0.00666605	0.00403009	0.00455976	0.00652481	0.00505991	0.00583506	0.00637117	0.00586752	0.00710082	0.0065619	0.00689424	0.00645257	0.00510253	0.00585295	0.00610314	0.00423665	0.00553299	0.00669414	0.00682677	0.00667353	0.00549368	0.00610445	0.00649218	0.0062013	0.00637035	0.00646892	0.00504388	0.00576609	0.00612338	0.00654591	0.00717255	0.00707413	0.00671904	0.00662866	0.00680692	0.00650137	0.00625067	0.00588358	0.00228136	0.00241103	NaN	NaN	NaN	NaN	NaN	NaN	0.00241569
817.509	NaN	NaN	NaN	NaN	NaN	NaN	NaN	NaN	NaN	NaN	0.0038672	NaN	NaN	NaN	NaN	0.0035208	0.00411502	NaN	NaN	0.00354608	0.00424337	0.00795415	NaN	NaN	NaN	0.00605573	0.0040686	NaN	NaN	0.00406277	NaN	0.00692143	0.00450816	0.00529626	NaN	0.00454462	0.00431241	NaN	0.00528493	NaN	NaN	NaN	NaN	NaN	NaN	NaN	NaN	NaN	NaN
820.108	NaN	NaN	0.00368254	0.00345458	0.00402794	NaN	0.00346234	0.00377811	NaN	0.00471713	NaN	NaN	NaN	NaN	NaN	NaN	NaN	NaN	NaN	NaN	NaN	NaN	NaN	NaN	NaN	NaN	NaN	NaN	NaN	NaN	NaN	NaN	NaN	NaN	NaN	NaN	NaN	NaN	NaN	NaN	NaN	NaN	NaN	NaN	NaN	NaN	NaN	NaN	NaN
821.613	NaN	NaN	NaN	NaN	NaN	NaN	NaN	NaN	NaN	NaN	NaN	NaN	NaN	NaN	NaN	NaN	NaN	NaN	NaN	NaN	NaN	NaN	NaN	NaN	NaN	NaN	NaN	NaN	NaN	NaN	NaN	NaN	NaN	NaN	NaN	NaN	NaN	NaN	NaN	NaN	NaN	NaN	NaN	NaN	NaN	NaN	NaN	NaN	NaN
822.788	NaN	NaN	NaN	NaN	NaN	NaN	NaN	NaN	NaN	NaN	NaN	NaN	NaN	NaN	NaN	NaN	NaN	NaN	NaN	NaN	NaN	NaN	NaN	NaN	NaN	NaN	NaN	NaN	NaN	NaN	NaN	NaN	NaN	NaN	NaN	NaN	NaN	NaN	NaN	NaN	NaN	NaN	NaN	NaN	NaN	NaN	NaN	NaN	NaN
823.658	NaN	NaN	NaN	NaN	NaN	NaN	NaN	NaN	NaN	NaN	NaN	NaN	NaN	NaN	NaN	NaN	NaN	NaN	NaN	NaN	NaN	NaN	NaN	NaN	NaN	NaN	NaN	NaN	NaN	NaN	NaN	NaN	NaN	NaN	NaN	NaN	NaN	NaN	NaN	NaN	NaN	0.0023079	NaN	NaN	NaN	NaN	NaN	NaN	NaN
824.63	NaN	NaN	NaN	NaN	NaN	NaN	NaN	NaN	NaN	NaN	NaN	0.00359848	NaN	NaN	NaN	NaN	NaN	NaN	0.003341	NaN	NaN	NaN	NaN	NaN	NaN	NaN	NaN	NaN	NaN	NaN	NaN	NaN	NaN	NaN	NaN	NaN	NaN	NaN	NaN	NaN	0.00251759	NaN	0.00236246	0.00237226	NaN	0.00228738	0.00228738	NaN	NaN
825.151	NaN	NaN	NaN	NaN	NaN	NaN	NaN	NaN	NaN	NaN	NaN	NaN	NaN	NaN	NaN	NaN	NaN	NaN	NaN	NaN	NaN	NaN	NaN	NaN	NaN	NaN	NaN	NaN	NaN	NaN	NaN	NaN	NaN	NaN	NaN	NaN	NaN	NaN	NaN	NaN	NaN	NaN	NaN	NaN	NaN	NaN	NaN	NaN	NaN
825.62	NaN	NaN	NaN	NaN	NaN	NaN	NaN	NaN	NaN	NaN	NaN	NaN	NaN	NaN	NaN	NaN	NaN	NaN	NaN	NaN	NaN	NaN	NaN	NaN	NaN	NaN	NaN	NaN	NaN	NaN	NaN	NaN	NaN	NaN	NaN	NaN	NaN	NaN	NaN	NaN	NaN	0.00279674	NaN	NaN	NaN	0.00240117	0.00240117	NaN	NaN
826.623	0.00753616	0.00825886	0.00972133	0.0134392	0.0153955	0.00928008	0.0127004	0.0109796	0.00569806	0.00781174	0.00966626	0.00915974	0.00985084	0.0115634	0.0101076	0.0124089	0.0118355	0.0101202	0.00851441	0.0104598	0.00552131	0.00950326	0.00526451	0.00697941	0.00546964	0.00891418	0.0066754	0.00543616	0.00606022	0.0101308	NaN	0.0060052	0.00475335	0.00535411	0.004594	0.00754098	0.00614469	0.00675349	0.0130068	0.0091576	0.00578017	0.00548297	0.00570838	0.00671216	0.00488209	0.00614561	0.00614561	0.00685186	0.00514714
827.133	NaN	NaN	0.00407752	0.00572523	0.00630943	0.00363304	0.00529643	0.00434247	NaN	0.00361124	0.00333481	0.00379595	0.00413143	0.00476431	0.00419808	0.00561181	0.00503813	0.00422245	0.00340304	0.00385241	NaN	0.00357857	NaN	NaN	NaN	0.00370673	NaN	NaN	NaN	0.00464911	NaN	NaN	NaN	NaN	NaN	NaN	NaN	NaN	0.00435382	0.00416074	0.00274837	0.00289632	0.00280367	0.00357301	NaN	0.00344873	0.00344873	0.00318165	NaN
828.139	NaN	NaN	NaN	NaN	NaN	NaN	NaN	NaN	NaN	NaN	NaN	NaN	NaN	NaN	NaN	NaN	NaN	NaN	NaN	NaN	NaN	NaN	NaN	NaN	NaN	NaN	NaN	NaN	NaN	NaN	NaN	NaN	NaN	NaN	NaN	NaN	NaN	NaN	NaN	NaN	NaN	NaN	NaN	NaN	NaN	NaN	NaN	NaN	NaN
829.089	NaN	NaN	NaN	NaN	NaN	NaN	NaN	NaN	NaN	NaN	NaN	NaN	NaN	NaN	NaN	NaN	NaN	NaN	NaN	NaN	NaN	NaN	NaN	NaN	NaN	NaN	NaN	NaN	NaN	NaN	NaN	NaN	NaN	NaN	NaN	NaN	NaN	NaN	NaN	NaN	NaN	NaN	NaN	NaN	NaN	NaN	NaN	NaN	NaN
830.522	NaN	NaN	NaN	0.00355031	0.00317269	NaN	NaN	0.00452571	NaN	NaN	NaN	NaN	NaN	NaN	NaN	NaN	NaN	NaN	NaN	NaN	NaN	NaN	NaN	NaN	NaN	NaN	NaN	NaN	NaN	NaN	NaN	NaN	NaN	NaN	NaN	NaN	NaN	NaN	NaN	NaN	NaN	NaN	NaN	0.00255238	NaN	NaN	NaN	NaN	NaN
831.611	0.00421534	NaN	0.00491693	0.00333784	0.00399023	0.00481299	0.00385373	0.00392102	0.00437105	0.00411791	0.00412982	0.00505169	0.00457549	0.00451709	0.00368911	0.00384426	0.00372408	NaN	0.00392655	0.00466206	NaN	NaN	NaN	NaN	NaN	NaN	NaN	NaN	NaN	NaN	NaN	0.00350183	0.0041192	NaN	NaN	NaN	NaN	NaN	NaN	NaN	NaN	NaN	NaN	NaN	NaN	NaN	NaN	NaN	NaN
832.147	NaN	NaN	NaN	NaN	NaN	NaN	NaN	NaN	NaN	NaN	NaN	NaN	NaN	NaN	NaN	NaN	NaN	NaN	NaN	NaN	NaN	NaN	NaN	NaN	NaN	NaN	NaN	NaN	NaN	NaN	NaN	NaN	NaN	NaN	NaN	NaN	NaN	NaN	NaN	NaN	NaN	0.00237875	NaN	0.00277565	NaN	0.00234967	0.00234967	0.00231022	0.00235168
832.643	NaN	NaN	NaN	NaN	NaN	NaN	NaN	NaN	0.00348752	NaN	NaN	0.00356917	NaN	NaN	NaN	NaN	NaN	NaN	NaN	NaN	NaN	NaN	NaN	NaN	NaN	NaN	NaN	NaN	NaN	NaN	NaN	NaN	NaN	NaN	NaN	NaN	NaN	NaN	NaN	NaN	0.00228236	NaN	NaN	NaN	NaN	NaN	NaN	NaN	0.002549
833.199	NaN	NaN	NaN	NaN	NaN	NaN	NaN	NaN	NaN	NaN	NaN	NaN	NaN	NaN	NaN	NaN	NaN	NaN	NaN	NaN	NaN	NaN	NaN	NaN	NaN	NaN	NaN	NaN	NaN	NaN	NaN	NaN	NaN	NaN	NaN	NaN	NaN	NaN	NaN	NaN	NaN	NaN	NaN	NaN	NaN	NaN	NaN	NaN	NaN
835.289	NaN	NaN	NaN	NaN	NaN	NaN	NaN	NaN	NaN	NaN	NaN	NaN	NaN	NaN	NaN	NaN	NaN	NaN	NaN	NaN	NaN	NaN	NaN	NaN	NaN	NaN	NaN	NaN	NaN	NaN	NaN	NaN	NaN	NaN	NaN	NaN	NaN	NaN	NaN	NaN	NaN	NaN	NaN	NaN	NaN	NaN	NaN	0.0023336	NaN
837.571	NaN	NaN	NaN	NaN	NaN	NaN	NaN	NaN	NaN	NaN	NaN	NaN	NaN	NaN	NaN	NaN	NaN	NaN	NaN	NaN	NaN	NaN	NaN	NaN	NaN	NaN	NaN	NaN	NaN	NaN	NaN	NaN	NaN	NaN	NaN	NaN	NaN	NaN	NaN	NaN	0.00331963	0.00256632	0.00274018	NaN	0.00279059	0.00312695	0.00312695	0.00371972	0.00311355
838.571	NaN	NaN	NaN	NaN	NaN	NaN	NaN	NaN	NaN	NaN	NaN	NaN	NaN	NaN	NaN	NaN	NaN	NaN	NaN	NaN	NaN	NaN	NaN	NaN	NaN	NaN	NaN	NaN	NaN	NaN	NaN	NaN	NaN	NaN	NaN	NaN	NaN	NaN	NaN	NaN	NaN	NaN	NaN	NaN	NaN	0.0023227	0.0023227	NaN	NaN
839.163	NaN	NaN	NaN	NaN	NaN	NaN	NaN	NaN	NaN	NaN	NaN	NaN	NaN	NaN	NaN	NaN	NaN	NaN	NaN	NaN	NaN	NaN	NaN	NaN	NaN	NaN	NaN	NaN	NaN	NaN	NaN	NaN	NaN	NaN	NaN	NaN	NaN	NaN	NaN	NaN	0.00274787	0.00330374	0.00285643	NaN	0.0027918	0.00294531	0.00294531	0.00318391	0.00272557
839.651	NaN	NaN	0.00386685	NaN	NaN	0.00379063	NaN	NaN	0.00382099	NaN	0.0035215	0.00398568	0.00376976	0.00359769	NaN	NaN	0.00328012	NaN	NaN	0.003849	0.00419362	NaN	NaN	NaN	NaN	NaN	NaN	NaN	NaN	NaN	0.00411974	0.00346746	0.00400086	0.00395326	NaN	0.00373931	0.00364885	0.00403336	0.00359397	NaN	NaN	NaN	NaN	NaN	NaN	NaN	NaN	NaN	NaN
840.184	NaN	NaN	NaN	NaN	NaN	NaN	NaN	NaN	NaN	NaN	NaN	NaN	NaN	NaN	NaN	NaN	NaN	NaN	NaN	NaN	NaN	NaN	NaN	NaN	NaN	NaN	NaN	NaN	NaN	NaN	NaN	NaN	NaN	NaN	NaN	NaN	NaN	NaN	NaN	NaN	NaN	NaN	NaN	NaN	NaN	NaN	NaN	NaN	0.0023397
841.647	NaN	NaN	NaN	NaN	NaN	NaN	NaN	NaN	NaN	NaN	NaN	NaN	NaN	NaN	NaN	NaN	NaN	NaN	NaN	NaN	NaN	NaN	NaN	NaN	NaN	NaN	NaN	NaN	NaN	NaN	NaN	NaN	NaN	NaN	NaN	NaN	NaN	NaN	NaN	NaN	NaN	NaN	NaN	NaN	NaN	NaN	NaN	NaN	NaN
842.1	0.00781494	0.00817558	0.0115529	0.0132646	0.0164539	0.0107134	0.0121532	0.0117001	0.00676964	0.00841917	0.0105623	0.0111285	0.012058	0.0128435	0.010616	0.0137987	0.0128614	0.0114801	0.0104053	0.0109932	0.00492396	0.00793498	0.00481965	0.00574491	0.00484894	0.00638271	0.00556991	0.00472725	0.00618191	0.00763531	NaN	0.00456397	0.0043743	0.0046729	0.00432607	0.00674466	0.00565546	0.00633972	0.0095014	0.00847523	0.00315828	0.00309428	0.00290591	NaN	NaN	0.00262904	0.00262904	0.00228739	NaN
843.106	0.00440814	0.00469876	0.005589	0.00620193	0.00772277	0.00452347	0.00548787	0.00498739	NaN	0.00428208	0.00451683	0.00477718	0.00557391	0.00561486	0.00526765	0.0069633	0.00559241	0.00592442	0.00385883	0.00500306	NaN	0.00351232	NaN	NaN	NaN	NaN	NaN	NaN	NaN	0.00427078	NaN	NaN	NaN	NaN	NaN	NaN	NaN	NaN	0.00381979	0.00372082	NaN	NaN	NaN	NaN	NaN	NaN	NaN	NaN	NaN
844.115	NaN	NaN	NaN	0.00361766	0.00413661	NaN	NaN	NaN	NaN	NaN	NaN	NaN	NaN	NaN	NaN	NaN	0.00323454	NaN	NaN	NaN	NaN	NaN	NaN	NaN	NaN	NaN	NaN	NaN	NaN	NaN	NaN	NaN	NaN	NaN	NaN	NaN	NaN	NaN	NaN	NaN	NaN	NaN	NaN	NaN	NaN	NaN	NaN	NaN	NaN
845.172	NaN	0.00401844	NaN	0.00554295	0.00483852	NaN	0.00392673	0.00370123	NaN	0.00422957	0.0036764	NaN	NaN	0.00415324	0.00454973	0.00511517	0.00439112	0.00637364	0.00318641	0.00346223	NaN	NaN	NaN	NaN	NaN	NaN	NaN	NaN	0.00457108	0.00497164	NaN	NaN	NaN	NaN	NaN	NaN	NaN	NaN	0.00411261	0.00425663	0.0145097	0.0133451	0.012688	0.0153452	0.0140897	0.0148082	0.0148082	0.0164585	0.0139729
846.215	NaN	NaN	NaN	0.00341231	NaN	NaN	NaN	0.00484334	NaN	NaN	NaN	NaN	NaN	NaN	NaN	NaN	NaN	0.00448304	NaN	NaN	NaN	NaN	NaN	NaN	NaN	NaN	NaN	NaN	NaN	NaN	NaN	NaN	NaN	NaN	NaN	NaN	NaN	NaN	NaN	NaN	0.00841383	0.00848772	0.00784545	0.00881932	0.00813575	0.0089076	0.0089076	0.0097205	0.00726017
847.194	NaN	NaN	NaN	NaN	NaN	NaN	NaN	NaN	NaN	NaN	NaN	NaN	NaN	NaN	NaN	NaN	NaN	NaN	NaN	NaN	NaN	NaN	NaN	NaN	NaN	NaN	NaN	NaN	NaN	NaN	NaN	NaN	NaN	NaN	NaN	NaN	NaN	NaN	NaN	NaN	0.00472573	0.00395272	0.00515685	0.00534996	0.00469956	0.0050894	0.0050894	0.00557528	0.00463138
848.156	NaN	NaN	NaN	NaN	NaN	NaN	NaN	NaN	NaN	NaN	NaN	NaN	NaN	NaN	NaN	NaN	NaN	NaN	NaN	NaN	NaN	NaN	NaN	NaN	NaN	NaN	NaN	NaN	NaN	NaN	NaN	NaN	NaN	NaN	NaN	NaN	NaN	NaN	NaN	NaN	0.00423361	0.00422946	0.00315169	0.00437251	0.00359734	0.00368576	0.00368576	0.00397125	0.00340861
849.552	NaN	NaN	NaN	NaN	NaN	NaN	NaN	NaN	NaN	NaN	NaN	NaN	NaN	NaN	NaN	NaN	NaN	NaN	NaN	NaN	NaN	NaN	NaN	NaN	NaN	NaN	NaN	NaN	NaN	NaN	NaN	NaN	NaN	NaN	NaN	NaN	NaN	NaN	NaN	NaN	NaN	NaN	NaN	0.00247891	0.00286309	0.00278455	0.00278455	NaN	NaN
853.575	NaN	NaN	NaN	NaN	NaN	NaN	NaN	NaN	NaN	NaN	NaN	NaN	NaN	NaN	NaN	NaN	NaN	NaN	NaN	NaN	NaN	NaN	NaN	NaN	NaN	NaN	NaN	NaN	NaN	NaN	NaN	NaN	NaN	NaN	NaN	NaN	NaN	NaN	NaN	NaN	0.00285066	0.00284105	0.00311224	0.00292809	0.00362695	0.00286078	0.00286078	0.00321392	0.00301089
854.578	NaN	NaN	NaN	NaN	NaN	NaN	NaN	NaN	NaN	NaN	NaN	NaN	NaN	NaN	NaN	NaN	NaN	NaN	NaN	NaN	NaN	NaN	NaN	NaN	NaN	NaN	NaN	NaN	NaN	NaN	NaN	NaN	NaN	NaN	NaN	NaN	NaN	NaN	NaN	NaN	NaN	NaN	0.00223357	NaN	NaN	NaN	NaN	NaN	0.00228874
855.163	NaN	NaN	NaN	0.00424104	0.00434654	NaN	0.00398602	0.00350326	NaN	0.00461279	NaN	NaN	NaN	NaN	0.00435287	0.00357761	NaN	0.00463251	NaN	NaN	0.00377091	NaN	0.00500404	NaN	0.00435232	0.00389681	NaN	NaN	0.00463078	0.00509672	NaN	NaN	NaN	NaN	NaN	NaN	NaN	NaN	NaN	NaN	0.00238491	0.00307162	0.00260226	0.00268563	0.00267652	0.00252326	0.00252326	0.00300988	0.0022927
855.653	NaN	NaN	0.00391905	NaN	NaN	0.00342075	NaN	NaN	0.00387518	0.00357753	0.00339677	0.0037477	NaN	0.00351272	0.00336836	NaN	0.0032309	NaN	0.00324845	0.0039865	NaN	NaN	NaN	NaN	NaN	NaN	NaN	NaN	NaN	NaN	NaN	NaN	0.00390422	NaN	NaN	NaN	NaN	NaN	NaN	NaN	0.00235474	NaN	0.00286953	0.00246703	NaN	0.00294436	0.00294436	0.0028292	0.00289064
857.92	NaN	NaN	0.00431787	0.00496451	0.0056268	0.00425383	0.00433754	0.0039914	NaN	0.0035949	0.00348342	0.00427682	0.00470433	0.00431982	0.00468462	0.00513629	0.00453881	0.00466234	0.00361366	0.00431446	NaN	NaN	NaN	NaN	NaN	NaN	NaN	NaN	NaN	NaN	NaN	NaN	NaN	NaN	NaN	NaN	NaN	NaN	NaN	NaN	NaN	NaN	NaN	NaN	NaN	NaN	NaN	NaN	NaN
859.632	0.0118481	0.0117734	0.0153546	0.010776	0.0124374	0.0157351	0.0119232	0.013736	0.0135163	0.0134083	0.0148823	0.0156573	0.014647	0.0147734	0.0118649	0.0135283	0.0134698	0.0108102	0.0126566	0.0160796	0.0146321	0.0163795	0.0126941	0.0153397	0.012359	0.0144503	0.0155441	0.0145748	0.0106042	0.0118773	0.0135104	0.0158276	0.0177451	0.0155622	0.0145282	0.0142465	0.0164997	0.0138737	0.0155819	0.014262	0.00341403	0.00266552	0.00300449	0.00304691	0.00306867	0.00353065	0.00353065	0.00307927	0.00287821
860.624	NaN	NaN	NaN	NaN	NaN	NaN	NaN	NaN	NaN	NaN	NaN	NaN	NaN	NaN	NaN	NaN	NaN	NaN	NaN	NaN	NaN	0.00737525	NaN	NaN	NaN	NaN	NaN	NaN	NaN	NaN	NaN	0.00753627	0.00865239	0.00817767	0.00789847	NaN	0.00785434	NaN	NaN	NaN	NaN	NaN	NaN	NaN	NaN	NaN	NaN	NaN	NaN
861.163	0.0176159	0.0188036	0.0191491	0.0275317	0.0314188	0.0215471	0.0270918	0.0238609	0.0148613	0.016012	0.0185869	0.0174766	0.0192871	0.0247741	0.0213881	0.0252147	0.0269567	0.0282736	0.0222304	0.024701	0.015581	0.027466	0.0176555	0.0210656	0.0155257	0.0192675	0.017075	0.0145755	0.0197186	0.0240695	0.00995809	0.0153435	0.00967469	0.013875	0.0114135	0.0197406	0.01945	0.0211408	0.0328517	0.0270254	0.02703	0.0258616	0.0245848	0.0280406	0.0260299	0.0286331	0.0286331	0.0301439	0.0256068
862.174	0.0100339	0.0110222	0.00880855	0.0155077	0.0169351	0.0100351	0.0148268	0.0119593	0.00776169	0.00869588	0.00908505	0.00849386	0.00999006	0.0118642	0.0124576	0.0139646	0.0135463	0.0170375	0.0118433	0.0125559	0.00793699	0.0138304	0.00953344	0.0107821	0.00848603	0.00979378	0.00863944	0.00752616	0.0118773	0.0134729	0.00526945	0.00626459	0.00402812	0.00642134	0.00558401	0.00993358	0.00843218	0.0111122	0.0160421	0.0147028	0.0151525	0.0135205	0.013256	0.0153323	0.0130636	0.0141392	0.0141392	0.0160952	0.0126822
863.185	0.00457759	0.00481424	NaN	0.00695369	0.00640201	NaN	0.00540783	0.00432181	NaN	0.00363202	0.00325327	NaN	0.00367626	0.00434053	0.0051847	0.00591756	0.00475599	0.00865652	0.00378122	0.00403903	NaN	0.00449953	0.00408071	0.00357578	NaN	NaN	NaN	NaN	0.00499521	0.00544093	NaN	NaN	NaN	NaN	NaN	NaN	NaN	0.00399996	0.00492999	0.00529132	0.00558583	0.00501294	0.00483185	0.00580346	0.00473313	0.00543396	0.00543396	0.00614316	0.00448158
864.164	NaN	NaN	NaN	0.00362313	0.00397962	NaN	NaN	NaN	NaN	NaN	NaN	NaN	NaN	NaN	0.00338266	0.00382968	0.00352279	0.00445108	NaN	NaN	NaN	NaN	NaN	NaN	NaN	NaN	NaN	NaN	NaN	NaN	NaN	NaN	NaN	NaN	NaN	NaN	NaN	NaN	NaN	NaN	0.00252974	0.00241984	NaN	0.00268373	NaN	0.00252455	0.00252455	0.00272916	NaN
865.511	NaN	NaN	NaN	NaN	NaN	NaN	NaN	NaN	NaN	NaN	NaN	NaN	NaN	NaN	NaN	NaN	NaN	NaN	NaN	NaN	NaN	NaN	NaN	NaN	NaN	NaN	NaN	NaN	NaN	NaN	NaN	NaN	NaN	NaN	NaN	NaN	NaN	NaN	NaN	NaN	0.00226713	0.00253285	NaN	0.00233454	0.00280525	0.0026029	0.0026029	NaN	NaN
867.161	NaN	NaN	NaN	NaN	NaN	NaN	NaN	NaN	NaN	NaN	NaN	NaN	NaN	NaN	NaN	NaN	NaN	NaN	NaN	NaN	NaN	NaN	NaN	NaN	NaN	NaN	NaN	NaN	NaN	NaN	NaN	NaN	NaN	NaN	NaN	NaN	NaN	NaN	NaN	NaN	0.00335549	0.00265797	0.00270675	0.0029966	0.00333031	0.00337128	0.00337128	0.00302354	0.00285572
867.69	NaN	NaN	NaN	NaN	NaN	NaN	NaN	NaN	NaN	NaN	NaN	NaN	NaN	NaN	NaN	NaN	NaN	NaN	NaN	NaN	NaN	NaN	NaN	NaN	NaN	NaN	NaN	NaN	NaN	NaN	NaN	NaN	NaN	NaN	NaN	NaN	NaN	NaN	NaN	NaN	NaN	NaN	NaN	NaN	NaN	NaN	NaN	NaN	NaN
868.167	NaN	NaN	NaN	NaN	NaN	NaN	NaN	NaN	NaN	NaN	NaN	NaN	NaN	NaN	NaN	NaN	NaN	NaN	NaN	NaN	NaN	NaN	NaN	NaN	NaN	NaN	NaN	NaN	NaN	NaN	NaN	NaN	NaN	NaN	NaN	NaN	NaN	NaN	NaN	NaN	NaN	NaN	NaN	NaN	NaN	NaN	NaN	NaN	NaN
869.647	NaN	NaN	NaN	NaN	NaN	NaN	NaN	NaN	NaN	NaN	NaN	NaN	NaN	NaN	NaN	NaN	NaN	NaN	NaN	NaN	NaN	NaN	NaN	NaN	NaN	NaN	NaN	NaN	NaN	NaN	NaN	NaN	NaN	NaN	NaN	NaN	NaN	NaN	NaN	NaN	NaN	NaN	NaN	NaN	NaN	NaN	NaN	0.00270546	NaN
871.664	NaN	NaN	NaN	NaN	NaN	NaN	NaN	NaN	NaN	NaN	NaN	NaN	NaN	NaN	NaN	NaN	NaN	NaN	NaN	0.00340612	NaN	NaN	NaN	NaN	NaN	NaN	NaN	NaN	NaN	NaN	NaN	NaN	NaN	NaN	NaN	NaN	NaN	NaN	NaN	NaN	NaN	NaN	NaN	NaN	NaN	NaN	NaN	NaN	NaN
875.632	0.00371557	NaN	0.00434773	NaN	0.0033481	0.00485261	NaN	0.00371278	0.00400377	0.00357729	0.0039932	0.00446538	0.00458113	0.00437626	0.00350531	0.00406906	0.00395288	NaN	0.00382451	0.0047658	NaN	0.00345469	NaN	NaN	NaN	NaN	NaN	NaN	NaN	NaN	NaN	0.00381073	0.00466087	0.00408045	0.00405209	0.00365193	0.00397522	NaN	NaN	NaN	NaN	NaN	NaN	NaN	NaN	NaN	NaN	NaN	NaN
877.156	0.0132731	0.0129359	0.0136914	0.0208441	0.0240896	0.0152571	0.0197883	0.0174242	0.0104901	0.0102688	0.0125121	0.0129006	0.0149387	0.0177655	0.0170933	0.0198749	0.0201137	0.0233525	0.0168525	0.0181204	0.00737989	0.0131354	0.00916915	0.0111641	0.00744933	0.00862071	0.00799804	0.00683896	0.0105807	0.0130494	0.00411804	0.00566408	0.0047191	0.00630627	0.00516919	0.00961622	0.00784927	0.0100915	0.0158223	0.0132664	0.00734673	0.00772636	0.00656697	0.00780466	0.00621193	0.00735151	0.00735151	0.0083643	0.00691284
878.168	0.00755949	0.00695135	0.00635273	0.0115943	0.0117605	0.00642768	0.0100574	0.00840295	0.00526271	0.00494931	0.00558839	0.00621404	0.00725237	0.00821186	0.00912126	0.0103475	0.00982713	0.0143413	0.00809129	0.00868378	NaN	0.00572719	0.00452604	0.00530763	NaN	0.00396947	NaN	NaN	0.00584956	0.00639936	NaN	NaN	NaN	NaN	NaN	0.00437845	NaN	0.00485858	0.006581	0.00592844	0.00366119	0.00398938	0.00333613	0.00402706	0.00292071	0.00307524	0.00307524	0.00423193	0.00309095
879.169	0.00444203	0.00366246	NaN	0.00610937	0.00603598	NaN	0.00482815	0.00343424	NaN	NaN	NaN	NaN	0.00370023	0.00344729	0.0049182	0.00576907	0.00460705	0.00832758	0.00378104	0.00411121	NaN	NaN	NaN	NaN	NaN	NaN	NaN	NaN	NaN	NaN	NaN	NaN	NaN	NaN	NaN	NaN	NaN	NaN	NaN	NaN	NaN	NaN	NaN	0.00273645	NaN	NaN	NaN	NaN	NaN
880.153	NaN	NaN	NaN	NaN	NaN	NaN	NaN	NaN	NaN	NaN	NaN	NaN	NaN	NaN	NaN	NaN	NaN	0.00423143	NaN	NaN	NaN	NaN	NaN	NaN	NaN	NaN	NaN	NaN	NaN	NaN	NaN	NaN	NaN	NaN	NaN	NaN	NaN	NaN	NaN	NaN	NaN	NaN	NaN	NaN	NaN	NaN	NaN	NaN	NaN
881.462	NaN	NaN	NaN	NaN	NaN	NaN	NaN	NaN	NaN	NaN	NaN	NaN	NaN	NaN	NaN	NaN	NaN	NaN	NaN	NaN	NaN	NaN	NaN	NaN	NaN	NaN	NaN	NaN	NaN	NaN	NaN	NaN	NaN	NaN	NaN	NaN	NaN	NaN	NaN	NaN	0.00873595	0.00904915	0.00777596	0.00887221	0.0100641	0.0108662	0.0108662	0.0103057	0.0111824
882.436	NaN	NaN	NaN	NaN	NaN	NaN	NaN	NaN	NaN	NaN	NaN	NaN	NaN	NaN	NaN	NaN	NaN	NaN	NaN	NaN	NaN	NaN	NaN	NaN	NaN	NaN	NaN	NaN	NaN	NaN	NaN	NaN	NaN	NaN	NaN	NaN	NaN	NaN	NaN	NaN	0.00426625	0.00459435	0.004396	0.00463345	0.00532662	0.00599951	0.00599951	0.00518161	0.0058391
883.438	NaN	NaN	NaN	NaN	NaN	NaN	NaN	NaN	NaN	NaN	0.00319372	NaN	NaN	NaN	NaN	NaN	NaN	NaN	NaN	NaN	NaN	NaN	NaN	NaN	NaN	NaN	NaN	NaN	NaN	NaN	NaN	NaN	NaN	NaN	NaN	NaN	NaN	NaN	NaN	NaN	0.00297799	0.00243173	0.00244122	0.00244737	0.00286601	0.00349032	0.00349032	0.00281437	0.00302809
884.629	NaN	NaN	NaN	0.0034085	NaN	NaN	NaN	0.00373879	0.00360103	NaN	0.00347216	0.00376203	0.00386997	NaN	NaN	NaN	0.00376798	0.00379421	0.00332487	0.00370261	NaN	0.00361067	NaN	0.00366244	NaN	NaN	NaN	NaN	NaN	NaN	NaN	NaN	0.00352987	NaN	NaN	NaN	NaN	NaN	NaN	NaN	0.00421188	0.00401747	0.00379933	0.00461961	0.00426737	0.0047785	0.0047785	0.0044571	0.0046453
885.71	NaN	NaN	NaN	NaN	NaN	0.00359706	NaN	0.00356735	0.00405237	NaN	0.00380323	0.00374954	0.00428729	0.00363811	0.00325528	NaN	0.00371531	NaN	0.00358659	0.0043084	NaN	0.00394081	0.00376774	0.00397219	NaN	NaN	0.00397747	NaN	NaN	NaN	NaN	0.00345662	0.00405292	0.00396647	0.00397746	0.00371681	NaN	0.00393622	NaN	NaN	0.00307112	0.00282278	0.00279436	0.00370769	0.0023548	0.00287079	0.00287079	0.00352476	0.00289423
893.162	0.00410413	NaN	NaN	0.00605424	0.00617655	NaN	0.00453712	0.00363668	NaN	NaN	NaN	NaN	0.00373234	0.00341774	0.00538982	0.00547552	0.00436008	0.00835184	0.00382066	0.00406518	NaN	NaN	NaN	NaN	NaN	NaN	NaN	NaN	NaN	NaN	NaN	NaN	NaN	NaN	NaN	NaN	NaN	NaN	NaN	NaN	NaN	NaN	NaN	NaN	NaN	NaN	NaN	NaN	NaN
893.988	NaN	NaN	NaN	NaN	NaN	NaN	NaN	NaN	NaN	NaN	NaN	NaN	NaN	NaN	NaN	NaN	NaN	0.00431915	NaN	NaN	NaN	NaN	NaN	NaN	NaN	NaN	NaN	NaN	NaN	NaN	NaN	NaN	NaN	NaN	NaN	NaN	NaN	NaN	NaN	NaN	NaN	NaN	NaN	0.00227272	NaN	NaN	NaN	0.0023058	NaN
895.184	NaN	NaN	NaN	NaN	NaN	NaN	NaN	NaN	NaN	NaN	NaN	NaN	NaN	NaN	NaN	NaN	NaN	0.00417896	NaN	NaN	NaN	NaN	NaN	NaN	NaN	NaN	NaN	NaN	NaN	NaN	NaN	NaN	NaN	NaN	NaN	NaN	NaN	NaN	NaN	NaN	NaN	NaN	NaN	NaN	NaN	NaN	NaN	NaN	NaN
897.629	NaN	NaN	NaN	NaN	NaN	NaN	NaN	NaN	NaN	NaN	NaN	NaN	NaN	NaN	NaN	NaN	NaN	NaN	NaN	NaN	NaN	NaN	NaN	NaN	NaN	NaN	NaN	NaN	NaN	NaN	NaN	NaN	NaN	NaN	NaN	NaN	NaN	NaN	NaN	NaN	0.00370736	0.00359497	0.0035761	0.00364539	0.00364066	0.00403675	0.00403675	0.00433021	0.00471367
898.623	NaN	NaN	NaN	NaN	NaN	NaN	NaN	NaN	NaN	NaN	NaN	NaN	NaN	NaN	NaN	NaN	NaN	NaN	NaN	NaN	NaN	NaN	NaN	NaN	NaN	NaN	NaN	NaN	NaN	NaN	NaN	NaN	NaN	NaN	NaN	NaN	NaN	NaN	NaN	NaN	0.00229417	0.00253501	0.0026246	0.00305014	NaN	0.00257625	0.00257625	0.00294813	0.00277631
899.695	NaN	NaN	NaN	NaN	NaN	NaN	NaN	NaN	NaN	NaN	0.00320209	0.00354639	NaN	NaN	NaN	NaN	NaN	NaN	NaN	NaN	NaN	NaN	NaN	NaN	NaN	NaN	NaN	NaN	NaN	NaN	NaN	NaN	NaN	NaN	NaN	NaN	NaN	NaN	NaN	NaN	0.00266475	0.00286918	0.00240013	0.00235637	0.00279686	0.00297871	0.00297871	0.00253448	0.00288685
900.711	NaN	NaN	NaN	NaN	NaN	NaN	NaN	NaN	NaN	NaN	NaN	NaN	NaN	NaN	NaN	NaN	NaN	NaN	NaN	NaN	NaN	NaN	NaN	NaN	NaN	NaN	NaN	NaN	NaN	NaN	NaN	NaN	NaN	NaN	NaN	NaN	NaN	NaN	NaN	NaN	NaN	NaN	NaN	NaN	NaN	NaN	NaN	NaN	NaN
903.692	0.0100897	0.0098646	0.012749	0.00961655	0.0101896	0.013325	0.00951167	0.0112185	0.0115164	0.0114066	0.0122741	0.0130302	0.0123838	0.0121735	0.00935324	0.0111354	0.0109574	0.00840823	0.0103775	0.0129943	0.0116341	0.011806	0.00995643	0.0114966	0.0106737	0.00992545	0.0114253	0.0108622	0.00773196	0.00932887	0.0104594	0.0123328	0.0131426	0.0111808	0.0109007	0.0113388	0.012175	0.0105609	0.0104453	0.0111307	0.00293775	0.00318433	0.00302489	0.0027231	0.00274227	0.00376592	0.00376592	0.00292113	0.00337361
904.692	0.00579455	0.00589578	0.00689814	0.00478232	0.00517889	0.00653144	0.00503042	0.00543555	0.00615664	0.00608611	0.00637526	0.00662039	0.00631136	0.00651092	0.00468227	0.00579012	0.00568123	0.00416453	0.00535584	0.00707062	0.00659485	0.00618822	NaN	0.00580055	0.00639176	0.00568922	0.00657743	0.00624507	NaN	0.00507381	0.00634187	0.00638175	0.0069682	0.00633467	0.00615914	0.00580742	0.00598323	0.00598919	0.00526173	0.00584775	NaN	NaN	NaN	NaN	NaN	0.00228442	0.00228442	NaN	NaN
905.722	NaN	NaN	NaN	NaN	NaN	NaN	NaN	NaN	NaN	NaN	NaN	NaN	NaN	0.00339507	NaN	NaN	NaN	NaN	NaN	NaN	NaN	NaN	NaN	NaN	NaN	NaN	NaN	NaN	NaN	NaN	NaN	NaN	NaN	NaN	NaN	NaN	NaN	NaN	NaN	NaN	NaN	NaN	NaN	NaN	NaN	NaN	NaN	NaN	NaN
909.747	NaN	NaN	NaN	NaN	NaN	NaN	NaN	NaN	NaN	NaN	NaN	NaN	NaN	NaN	NaN	NaN	NaN	NaN	NaN	NaN	NaN	NaN	NaN	NaN	NaN	NaN	NaN	NaN	NaN	NaN	NaN	NaN	NaN	NaN	NaN	NaN	NaN	NaN	NaN	NaN	0.00252827	0.00291082	0.00268146	0.00265388	0.00314864	0.00241715	0.00241715	0.00267277	0.00310413
910.683	NaN	NaN	NaN	NaN	NaN	NaN	NaN	NaN	NaN	NaN	NaN	NaN	NaN	NaN	NaN	NaN	NaN	NaN	NaN	NaN	NaN	NaN	NaN	NaN	NaN	NaN	NaN	NaN	NaN	NaN	NaN	NaN	NaN	NaN	NaN	NaN	NaN	NaN	NaN	NaN	NaN	NaN	NaN	NaN	NaN	NaN	NaN	NaN	NaN
911.714	NaN	NaN	NaN	NaN	NaN	NaN	NaN	NaN	NaN	NaN	NaN	NaN	NaN	NaN	NaN	NaN	NaN	NaN	NaN	NaN	NaN	NaN	NaN	NaN	NaN	NaN	NaN	NaN	NaN	NaN	NaN	NaN	NaN	NaN	NaN	NaN	NaN	NaN	NaN	NaN	NaN	NaN	NaN	NaN	NaN	NaN	NaN	NaN	NaN
913.691	NaN	NaN	NaN	NaN	NaN	NaN	NaN	NaN	NaN	NaN	NaN	NaN	NaN	NaN	NaN	NaN	NaN	NaN	NaN	NaN	NaN	NaN	NaN	NaN	NaN	NaN	NaN	NaN	NaN	NaN	NaN	NaN	NaN	NaN	NaN	NaN	NaN	NaN	NaN	NaN	NaN	0.00257063	0.00234142	0.00234762	NaN	NaN	NaN	0.0024285	0.00262876
914.692	NaN	NaN	NaN	NaN	NaN	NaN	NaN	NaN	NaN	NaN	NaN	NaN	NaN	NaN	NaN	NaN	NaN	NaN	NaN	NaN	NaN	NaN	NaN	NaN	NaN	NaN	NaN	NaN	NaN	NaN	NaN	NaN	NaN	NaN	NaN	NaN	NaN	NaN	NaN	NaN	NaN	NaN	NaN	NaN	NaN	NaN	NaN	0.00254083	NaN
919.733	NaN	NaN	NaN	NaN	NaN	0.00366785	NaN	NaN	NaN	NaN	0.00329109	0.00350836	0.00355559	NaN	0.00324744	NaN	NaN	NaN	NaN	0.00340588	NaN	NaN	NaN	NaN	NaN	NaN	NaN	NaN	NaN	NaN	NaN	NaN	NaN	NaN	NaN	NaN	NaN	NaN	NaN	NaN	0.0117464	0.0137235	0.0199072	0.0120722	0.0145642	0.0167671	0.0167671	0.0169015	0.0203206
920.753	NaN	NaN	NaN	NaN	NaN	NaN	NaN	NaN	NaN	NaN	NaN	NaN	NaN	NaN	NaN	NaN	NaN	NaN	NaN	NaN	NaN	NaN	NaN	NaN	NaN	NaN	NaN	NaN	NaN	NaN	NaN	NaN	NaN	NaN	NaN	NaN	NaN	NaN	NaN	NaN	0.00762774	0.00901538	0.014232	0.0075784	0.00912098	0.0108427	0.0108427	0.010456	0.0136274
921.752	NaN	NaN	NaN	NaN	NaN	NaN	NaN	NaN	NaN	NaN	NaN	NaN	NaN	NaN	NaN	NaN	NaN	NaN	NaN	NaN	NaN	NaN	NaN	NaN	NaN	NaN	NaN	NaN	NaN	NaN	NaN	NaN	NaN	NaN	NaN	NaN	NaN	NaN	NaN	NaN	0.00333872	0.00432643	0.0066833	0.00348019	0.00370157	0.00530005	0.00530005	0.00517108	0.00587768
922.76	NaN	NaN	NaN	NaN	NaN	NaN	NaN	NaN	NaN	NaN	NaN	NaN	NaN	NaN	NaN	NaN	NaN	NaN	NaN	NaN	NaN	NaN	NaN	NaN	NaN	NaN	NaN	NaN	NaN	NaN	NaN	NaN	NaN	NaN	NaN	NaN	NaN	NaN	NaN	NaN	NaN	NaN	NaN	NaN	NaN	NaN	NaN	0.00239386	NaN
925.667	NaN	NaN	NaN	NaN	NaN	NaN	NaN	NaN	NaN	NaN	NaN	NaN	NaN	NaN	NaN	NaN	NaN	NaN	NaN	NaN	NaN	NaN	NaN	NaN	NaN	NaN	NaN	NaN	NaN	NaN	NaN	NaN	NaN	NaN	NaN	NaN	NaN	NaN	NaN	NaN	0.00420459	0.00401314	0.00474633	0.004151	0.00398724	0.00469108	0.00469108	0.00530482	0.00423679
926.668	NaN	NaN	NaN	NaN	NaN	NaN	NaN	NaN	NaN	NaN	NaN	NaN	NaN	NaN	NaN	NaN	NaN	NaN	NaN	NaN	NaN	NaN	NaN	NaN	NaN	NaN	NaN	NaN	NaN	NaN	NaN	NaN	NaN	NaN	NaN	NaN	NaN	NaN	NaN	NaN	0.0023737	0.00280008	0.00274823	0.00286881	NaN	0.00314385	0.00314385	0.00315192	0.00246983
927.734	NaN	NaN	NaN	NaN	NaN	0.0033821	NaN	NaN	NaN	NaN	NaN	NaN	NaN	NaN	NaN	NaN	NaN	NaN	NaN	NaN	NaN	NaN	NaN	NaN	NaN	NaN	NaN	NaN	NaN	NaN	NaN	NaN	NaN	NaN	NaN	NaN	NaN	NaN	NaN	NaN	NaN	NaN	NaN	0.00231031	NaN	NaN	NaN	0.0024748	0.00232774
929.537	NaN	NaN	NaN	NaN	NaN	NaN	NaN	NaN	NaN	NaN	NaN	NaN	NaN	NaN	NaN	NaN	NaN	NaN	NaN	NaN	NaN	NaN	NaN	NaN	NaN	NaN	NaN	NaN	NaN	NaN	NaN	NaN	NaN	NaN	NaN	NaN	NaN	NaN	NaN	NaN	NaN	NaN	NaN	NaN	NaN	0.00235736	0.00235736	NaN	NaN
932.615	NaN	NaN	NaN	NaN	NaN	NaN	NaN	NaN	NaN	NaN	NaN	NaN	NaN	NaN	NaN	NaN	NaN	NaN	NaN	NaN	NaN	0.00388176	NaN	NaN	NaN	0.00363734	NaN	NaN	NaN	NaN	NaN	NaN	NaN	NaN	NaN	NaN	NaN	NaN	NaN	NaN	NaN	NaN	NaN	NaN	NaN	NaN	NaN	NaN	NaN
933.569	NaN	NaN	NaN	NaN	NaN	NaN	NaN	NaN	NaN	NaN	0.00409381	NaN	NaN	NaN	NaN	NaN	0.00407263	NaN	NaN	NaN	0.00571769	0.010567	NaN	NaN	NaN	0.00730941	0.00459979	NaN	NaN	0.00410498	NaN	0.00866867	0.00777385	0.0073172	NaN	0.00432737	0.00563566	NaN	0.00546333	NaN	NaN	NaN	NaN	NaN	NaN	NaN	NaN	NaN	NaN
934.575	NaN	NaN	NaN	NaN	NaN	NaN	NaN	NaN	NaN	NaN	NaN	NaN	NaN	NaN	NaN	NaN	NaN	NaN	NaN	NaN	NaN	0.00465334	NaN	NaN	NaN	0.00368444	NaN	NaN	NaN	NaN	NaN	0.00334618	NaN	NaN	NaN	NaN	NaN	NaN	NaN	NaN	NaN	NaN	NaN	NaN	NaN	NaN	NaN	NaN	NaN
937.757	NaN	NaN	NaN	NaN	NaN	NaN	NaN	NaN	NaN	NaN	NaN	NaN	NaN	NaN	NaN	NaN	NaN	NaN	NaN	NaN	NaN	NaN	NaN	NaN	NaN	NaN	NaN	NaN	NaN	NaN	NaN	NaN	NaN	NaN	NaN	NaN	NaN	NaN	NaN	NaN	NaN	NaN	NaN	NaN	NaN	NaN	NaN	NaN	NaN
941.687	NaN	NaN	NaN	NaN	NaN	NaN	NaN	NaN	NaN	NaN	NaN	NaN	NaN	NaN	NaN	NaN	NaN	NaN	NaN	NaN	NaN	0.00356509	NaN	NaN	NaN	0.00355826	NaN	NaN	NaN	NaN	NaN	NaN	0.00347216	NaN	NaN	NaN	NaN	NaN	NaN	NaN	0.00484138	0.00507942	0.00464298	0.00490402	0.00486495	0.00508488	0.00508488	0.00472578	0.00488478
942.684	NaN	NaN	NaN	NaN	NaN	NaN	NaN	NaN	NaN	NaN	NaN	NaN	NaN	NaN	NaN	NaN	NaN	NaN	NaN	NaN	NaN	NaN	NaN	NaN	NaN	NaN	NaN	NaN	NaN	NaN	NaN	NaN	NaN	NaN	NaN	NaN	NaN	NaN	NaN	NaN	0.00278414	0.00230381	0.00299443	0.00315679	0.00329271	0.00280055	0.00280055	0.00343854	0.00293003
943.747	NaN	NaN	NaN	NaN	NaN	NaN	NaN	NaN	NaN	NaN	NaN	NaN	NaN	NaN	NaN	NaN	NaN	NaN	NaN	NaN	NaN	NaN	NaN	NaN	NaN	NaN	NaN	NaN	NaN	NaN	NaN	NaN	NaN	NaN	NaN	NaN	NaN	NaN	NaN	NaN	0.0024189	0.00246204	0.00235856	0.00252417	0.0030918	0.00305102	0.00305102	0.00266504	0.00313994
944.759	NaN	NaN	NaN	NaN	NaN	NaN	NaN	NaN	NaN	NaN	NaN	NaN	NaN	NaN	NaN	NaN	NaN	NaN	NaN	NaN	NaN	NaN	NaN	NaN	NaN	NaN	NaN	NaN	NaN	NaN	NaN	NaN	NaN	NaN	NaN	NaN	NaN	NaN	NaN	NaN	NaN	NaN	NaN	NaN	NaN	NaN	NaN	NaN	NaN
947.744	0.00777112	0.00752628	0.00999758	0.00672285	0.00759705	0.00995184	0.00709352	0.00842317	0.00896713	0.00840203	0.00885039	0.00958706	0.0090875	0.00889955	0.00753048	0.00784515	0.00833215	0.00634075	0.00819754	0.00919644	0.00878382	0.00918718	0.00786467	0.00950809	0.00870031	0.00753739	0.00901444	0.00854112	0.00616798	0.006746	0.00814886	0.0089651	0.00914359	0.00870377	0.00859679	0.00837048	0.00907068	0.0087692	0.00800916	0.0084311	0.00273776	0.00247873	0.00277432	0.00275939	0.00309237	0.00243407	0.00243407	0.00286557	0.00278549
948.749	0.00453749	0.00423604	0.00469499	0.00332175	0.00369273	0.00500247	0.00392516	0.00418081	0.00470082	0.00471017	0.00455045	0.00452155	0.00448103	0.00435564	0.00352732	0.0040409	0.00437663	0.00361332	0.00415673	0.00470387	0.00492326	0.00494656	0.00455135	0.00490632	0.0048612	0.00428958	0.00502125	0.00480907	0.0038043	0.00402113	0.00511759	0.00470968	0.00499639	0.00473956	0.00509809	0.00462474	0.00462213	0.00474785	0.00452543	0.00483066	0.00225495	NaN	NaN	NaN	NaN	NaN	NaN	NaN	NaN
953.74	NaN	NaN	NaN	NaN	0.00324451	NaN	NaN	NaN	NaN	NaN	NaN	NaN	NaN	0.00333378	NaN	NaN	NaN	NaN	NaN	NaN	NaN	NaN	NaN	NaN	NaN	NaN	NaN	NaN	NaN	NaN	NaN	NaN	NaN	NaN	NaN	NaN	NaN	NaN	NaN	NaN	0.00309192	0.00245092	0.00273198	0.00267431	0.00303467	0.00332632	0.00332632	0.00312316	0.00272026
954.781	NaN	NaN	NaN	NaN	NaN	NaN	NaN	NaN	NaN	NaN	NaN	NaN	NaN	NaN	NaN	NaN	NaN	NaN	NaN	NaN	NaN	NaN	NaN	NaN	NaN	NaN	NaN	NaN	NaN	NaN	NaN	NaN	NaN	NaN	NaN	NaN	NaN	NaN	NaN	NaN	NaN	NaN	NaN	NaN	NaN	NaN	NaN	NaN	NaN
957.729	NaN	NaN	NaN	NaN	NaN	NaN	NaN	NaN	NaN	NaN	NaN	NaN	NaN	NaN	NaN	NaN	NaN	NaN	NaN	NaN	NaN	NaN	NaN	NaN	NaN	NaN	NaN	NaN	NaN	NaN	NaN	NaN	NaN	NaN	NaN	NaN	NaN	NaN	NaN	NaN	0.00324597	NaN	0.00233369	0.00242464	0.00263306	0.00262404	0.00262404	0.00295824	0.00236501
958.711	NaN	NaN	NaN	NaN	NaN	NaN	NaN	NaN	NaN	NaN	NaN	NaN	NaN	NaN	NaN	NaN	NaN	NaN	NaN	NaN	NaN	NaN	NaN	NaN	NaN	NaN	NaN	NaN	NaN	NaN	NaN	NaN	NaN	NaN	NaN	NaN	NaN	NaN	NaN	NaN	NaN	NaN	NaN	0.00239147	0.00237606	NaN	NaN	0.00240261	NaN
964.681	NaN	NaN	NaN	NaN	NaN	NaN	NaN	NaN	NaN	NaN	NaN	NaN	NaN	NaN	NaN	NaN	NaN	NaN	NaN	NaN	NaN	NaN	NaN	NaN	NaN	NaN	NaN	NaN	NaN	NaN	NaN	NaN	NaN	NaN	NaN	NaN	NaN	NaN	NaN	NaN	NaN	NaN	NaN	NaN	NaN	NaN	NaN	NaN	NaN
969.169	NaN	0.00369602	0.00520402	0.00459053	0.00561331	0.0050036	0.00459395	0.00550239	NaN	0.00488762	0.00378483	0.00438721	0.00485557	0.00520476	0.00344836	0.00450983	0.00379984	NaN	0.00487272	0.00442529	NaN	0.0034621	NaN	NaN	NaN	NaN	NaN	NaN	NaN	NaN	NaN	NaN	NaN	NaN	NaN	NaN	NaN	NaN	0.00338525	NaN	NaN	NaN	NaN	NaN	NaN	NaN	NaN	NaN	NaN
969.747	NaN	NaN	NaN	NaN	0.00323397	0.0036599	NaN	NaN	NaN	NaN	NaN	NaN	NaN	NaN	NaN	NaN	NaN	NaN	0.00338106	NaN	NaN	NaN	NaN	NaN	NaN	NaN	NaN	NaN	NaN	NaN	NaN	NaN	NaN	NaN	NaN	NaN	NaN	NaN	NaN	NaN	0.00399084	0.00446638	0.00524341	0.00481748	0.00521617	0.00532515	0.00532515	0.00576016	0.00586315
970.722	NaN	NaN	NaN	NaN	NaN	NaN	NaN	NaN	NaN	NaN	NaN	NaN	NaN	NaN	NaN	NaN	NaN	NaN	NaN	NaN	NaN	NaN	NaN	NaN	NaN	NaN	NaN	NaN	NaN	NaN	NaN	NaN	NaN	NaN	NaN	NaN	NaN	NaN	NaN	NaN	0.00273809	0.00308663	0.00303296	0.00266467	0.00297292	0.00333166	0.00333166	0.00351551	0.00352935
971.766	NaN	NaN	NaN	NaN	NaN	NaN	NaN	NaN	NaN	NaN	NaN	NaN	NaN	NaN	NaN	NaN	NaN	NaN	NaN	NaN	NaN	NaN	NaN	NaN	NaN	NaN	NaN	NaN	NaN	NaN	NaN	NaN	NaN	NaN	NaN	NaN	NaN	NaN	NaN	NaN	NaN	NaN	0.00237872	0.00231257	NaN	NaN	NaN	0.00253793	0.00255609
973.838	NaN	NaN	NaN	NaN	NaN	NaN	NaN	NaN	NaN	NaN	NaN	NaN	NaN	NaN	NaN	NaN	NaN	NaN	NaN	NaN	NaN	NaN	NaN	NaN	NaN	NaN	NaN	NaN	NaN	NaN	NaN	NaN	NaN	NaN	NaN	NaN	NaN	NaN	NaN	NaN	NaN	NaN	NaN	NaN	NaN	NaN	NaN	NaN	NaN
983.372	NaN	NaN	NaN	NaN	NaN	NaN	NaN	NaN	NaN	NaN	NaN	NaN	NaN	NaN	NaN	NaN	NaN	NaN	NaN	NaN	NaN	NaN	NaN	NaN	NaN	NaN	NaN	NaN	NaN	NaN	NaN	NaN	NaN	NaN	NaN	NaN	NaN	NaN	NaN	NaN	0.0034606	0.00413843	0.00333721	0.00387068	0.00361454	0.00351627	0.00351627	0.00406836	0.0039213
984.384	NaN	NaN	NaN	NaN	NaN	NaN	NaN	NaN	NaN	NaN	NaN	NaN	NaN	NaN	NaN	NaN	NaN	NaN	NaN	NaN	NaN	NaN	NaN	NaN	NaN	NaN	NaN	NaN	NaN	NaN	NaN	NaN	NaN	NaN	NaN	NaN	NaN	NaN	NaN	NaN	0.00286852	0.00242359	0.00225687	0.0024865	0.00267651	NaN	NaN	0.00280815	0.00226907
985.74	NaN	NaN	NaN	NaN	NaN	0.00378591	NaN	NaN	0.003755	NaN	NaN	0.00342126	NaN	NaN	NaN	NaN	NaN	NaN	NaN	NaN	NaN	NaN	NaN	NaN	NaN	NaN	NaN	NaN	NaN	NaN	NaN	NaN	NaN	NaN	NaN	NaN	NaN	NaN	NaN	NaN	0.00592392	0.00564021	0.00544021	0.00618882	0.00554058	0.00556383	0.00556383	0.00597862	0.00624922
986.737	NaN	NaN	NaN	NaN	NaN	NaN	NaN	NaN	NaN	NaN	NaN	NaN	NaN	NaN	NaN	NaN	NaN	NaN	NaN	NaN	NaN	NaN	NaN	NaN	NaN	NaN	NaN	NaN	NaN	NaN	NaN	NaN	NaN	NaN	NaN	NaN	NaN	NaN	NaN	NaN	0.00365684	0.00348608	0.00339802	0.00404057	0.00390909	0.00368382	0.00368382	0.00341637	0.00348519
987.251	NaN	0.00377707	NaN	0.0040594	0.0046889	0.00346273	0.00402226	0.00394282	NaN	0.00361805	NaN	NaN	NaN	0.00352737	NaN	0.00369432	0.00354852	0.00395763	NaN	0.00354055	0.00375967	0.00352762	0.00375585	NaN	NaN	0.00367495	NaN	NaN	NaN	NaN	NaN	NaN	NaN	NaN	NaN	NaN	NaN	NaN	NaN	NaN	NaN	NaN	NaN	NaN	NaN	NaN	NaN	NaN	NaN
988.089	0.0128312	0.0138235	0.0138152	0.0168748	0.0181172	0.0150269	0.016673	0.0165932	0.011524	0.013078	0.0118406	0.0120143	0.0123964	0.0159309	0.0117028	0.0147191	0.0152094	0.014232	0.0146894	0.0159056	0.0147415	0.0184766	0.01521	0.0151923	0.013743	0.0141236	0.0119645	0.0111189	0.0134102	0.0151048	0.00764036	0.0109772	0.0075357	0.0109073	0.00961093	0.0131064	0.0125661	0.0145059	0.0183089	0.017129	0.00249085	0.00260316	0.00278954	0.0028979	0.00333621	0.0030119	0.0030119	0.00265626	0.00351955
989.248	0.0071211	0.0077327	0.00673056	0.00870821	0.00901931	0.00668182	0.00842715	0.0085346	0.00554709	0.00700175	0.00525465	0.00587235	0.00584966	0.00755582	0.00558845	0.00729855	0.00798892	0.00721501	0.0066433	0.00784759	0.0075145	0.00842447	0.00793797	0.00735057	0.00731693	0.00675984	0.00584646	0.00578562	0.00761186	0.00750768	NaN	0.00471379	NaN	0.00510406	0.00467445	0.00629088	0.00530093	0.00751841	0.00833025	0.00872123	0.00249555	NaN	NaN	NaN	NaN	NaN	NaN	NaN	NaN
990.261	NaN	NaN	NaN	NaN	0.00352877	NaN	NaN	NaN	NaN	NaN	NaN	NaN	NaN	NaN	NaN	NaN	NaN	NaN	NaN	NaN	NaN	NaN	NaN	NaN	NaN	NaN	NaN	NaN	NaN	NaN	NaN	NaN	NaN	NaN	NaN	NaN	NaN	NaN	NaN	NaN	NaN	NaN	NaN	NaN	NaN	NaN	NaN	NaN	NaN
991.212	NaN	NaN	NaN	NaN	NaN	NaN	NaN	NaN	NaN	NaN	NaN	NaN	NaN	NaN	NaN	NaN	NaN	NaN	NaN	NaN	NaN	NaN	NaN	NaN	NaN	NaN	NaN	NaN	NaN	NaN	NaN	NaN	NaN	NaN	NaN	NaN	NaN	NaN	NaN	NaN	NaN	NaN	NaN	NaN	NaN	NaN	NaN	NaN	NaN
991.792	0.00613891	0.00600893	0.0069808	0.00504332	0.00571348	0.00724118	0.00534431	0.00649637	0.00670902	0.00638378	0.006586	0.00711864	0.00695853	0.00706269	0.00528114	0.0062572	0.00627325	0.0048529	0.0062986	0.0070672	0.00638323	0.00659842	0.0056102	0.00624847	0.00639677	0.00525353	0.00690724	0.00638535	0.00453724	0.00523998	0.0062508	0.00607408	0.00654829	0.00627766	0.00608402	0.00604414	0.00662231	0.0059721	0.00627719	0.00608327	0.00281028	0.00246266	0.00229979	0.00301235	0.00261859	0.00237306	0.00237306	NaN	NaN
993.017	NaN	NaN	NaN	NaN	NaN	0.00428158	NaN	0.00354306	0.00346688	0.00387107	0.00372097	0.00369424	0.00373555	0.00399641	NaN	NaN	0.00354631	NaN	NaN	0.00382434	NaN	0.00356254	NaN	0.0036023	NaN	NaN	NaN	NaN	NaN	NaN	NaN	0.00338413	0.00349005	NaN	NaN	NaN	0.00403923	NaN	NaN	NaN	0.00267353	0.00246992	NaN	0.00299745	NaN	0.00231398	0.00231398	NaN	0.00241406
997.877	NaN	NaN	NaN	NaN	NaN	NaN	NaN	NaN	NaN	NaN	NaN	NaN	NaN	NaN	NaN	NaN	NaN	NaN	NaN	NaN	NaN	NaN	NaN	NaN	NaN	NaN	NaN	NaN	NaN	NaN	NaN	NaN	NaN	NaN	NaN	NaN	NaN	NaN	NaN	NaN	0.00303766	0.00306495	0.00316565	0.00305617	0.00297253	0.00295346	0.00295346	0.00293314	0.00336249
998.868	NaN	NaN	NaN	NaN	NaN	NaN	NaN	NaN	NaN	NaN	NaN	NaN	NaN	NaN	NaN	NaN	NaN	NaN	NaN	NaN	NaN	NaN	NaN	NaN	NaN	NaN	NaN	NaN	NaN	NaN	NaN	NaN	NaN	NaN	NaN	NaN	NaN	NaN	NaN	NaN	0.00246357	NaN	0.00236354	0.00229109	NaN	0.00248189	0.00248189	NaN	NaN
1001.75	NaN	NaN	NaN	NaN	NaN	NaN	NaN	NaN	NaN	NaN	NaN	NaN	NaN	NaN	NaN	NaN	NaN	NaN	NaN	NaN	NaN	NaN	NaN	NaN	NaN	NaN	NaN	NaN	NaN	NaN	NaN	NaN	NaN	NaN	NaN	NaN	NaN	NaN	NaN	NaN	0.00299661	0.00261246	0.00292575	0.00275797	0.0023857	0.0026804	0.0026804	0.002256	0.003045
1002.72	NaN	NaN	NaN	NaN	NaN	NaN	NaN	NaN	NaN	NaN	NaN	NaN	NaN	NaN	NaN	NaN	NaN	NaN	NaN	NaN	NaN	NaN	NaN	NaN	NaN	NaN	NaN	NaN	NaN	NaN	NaN	NaN	NaN	NaN	NaN	NaN	NaN	NaN	NaN	NaN	NaN	NaN	NaN	NaN	NaN	NaN	NaN	NaN	NaN
1004.24	0.00847042	0.00811915	0.00959169	0.010979	0.0125779	0.00938975	0.0108544	0.0104655	0.0076925	0.00814498	0.00686653	0.00852391	0.00841002	0.0103317	0.00803127	0.0102241	0.0103143	0.00930533	0.00971772	0.010597	0.00594678	0.00723732	0.00621168	0.00576585	0.00602558	0.00572412	0.00473493	0.00465038	0.00607111	0.00634479	NaN	0.00355516	0.00364447	0.00390718	0.00400878	0.00465216	0.00415622	0.00559588	0.00681963	0.00661527	NaN	NaN	NaN	NaN	NaN	NaN	NaN	NaN	NaN
1005.25	0.00463401	0.00437939	0.00492103	0.00538635	0.00603339	0.0045854	0.00515893	0.00534047	0.00393887	0.00404094	0.00350875	0.00443161	0.00456646	0.00524209	0.00404757	0.00540492	0.00515183	0.00483098	0.00472182	0.00502548	NaN	0.00347078	NaN	NaN	NaN	NaN	NaN	NaN	NaN	NaN	NaN	NaN	NaN	NaN	NaN	NaN	NaN	NaN	NaN	NaN	NaN	NaN	NaN	NaN	NaN	NaN	NaN	NaN	NaN
1006.26	NaN	NaN	NaN	NaN	0.00394138	NaN	NaN	NaN	NaN	NaN	NaN	NaN	NaN	NaN	NaN	NaN	NaN	NaN	NaN	NaN	NaN	NaN	NaN	NaN	NaN	NaN	NaN	NaN	NaN	NaN	NaN	NaN	NaN	NaN	NaN	NaN	NaN	NaN	NaN	NaN	NaN	NaN	NaN	NaN	NaN	NaN	NaN	NaN	NaN
1013.78	NaN	NaN	NaN	NaN	NaN	NaN	NaN	NaN	0.00410509	NaN	NaN	0.00352856	NaN	NaN	NaN	NaN	NaN	NaN	NaN	NaN	NaN	NaN	NaN	NaN	NaN	NaN	NaN	NaN	NaN	NaN	NaN	NaN	NaN	NaN	NaN	NaN	NaN	NaN	NaN	NaN	0.00511241	0.00486379	0.00559325	0.00510455	0.00536884	0.00569762	0.00569762	0.00571211	0.00543701
1014.78	NaN	NaN	NaN	NaN	NaN	NaN	NaN	NaN	NaN	NaN	NaN	NaN	NaN	NaN	NaN	NaN	NaN	NaN	NaN	NaN	NaN	NaN	NaN	NaN	NaN	NaN	NaN	NaN	NaN	NaN	NaN	NaN	NaN	NaN	NaN	NaN	NaN	NaN	NaN	NaN	0.00315034	0.00269973	0.00359553	0.00310098	0.00388411	0.00318592	0.00318592	0.00385955	0.00342394
1015.83	NaN	NaN	NaN	NaN	NaN	NaN	NaN	NaN	NaN	NaN	NaN	NaN	NaN	NaN	NaN	NaN	NaN	NaN	NaN	NaN	NaN	NaN	NaN	NaN	NaN	NaN	NaN	NaN	NaN	NaN	NaN	NaN	NaN	NaN	NaN	NaN	NaN	NaN	NaN	NaN	0.00239411	NaN	NaN	NaN	NaN	NaN	NaN	0.0025919	0.00227815
1020.23	NaN	NaN	NaN	NaN	NaN	NaN	NaN	NaN	NaN	NaN	NaN	NaN	NaN	NaN	NaN	NaN	NaN	NaN	NaN	NaN	NaN	NaN	NaN	NaN	NaN	NaN	NaN	NaN	NaN	NaN	NaN	NaN	NaN	NaN	NaN	NaN	NaN	NaN	NaN	NaN	NaN	NaN	NaN	NaN	NaN	NaN	NaN	NaN	NaN
1029.79	NaN	NaN	NaN	NaN	NaN	NaN	NaN	NaN	NaN	NaN	NaN	NaN	NaN	NaN	NaN	NaN	NaN	NaN	NaN	NaN	NaN	NaN	NaN	NaN	NaN	NaN	NaN	NaN	NaN	NaN	NaN	NaN	NaN	NaN	NaN	NaN	NaN	NaN	NaN	NaN	0.00589727	0.00587921	0.00633765	0.00613289	0.00651434	0.00549118	0.00549118	0.00693666	0.00617423
1030.8	NaN	NaN	NaN	NaN	NaN	NaN	NaN	NaN	NaN	NaN	NaN	NaN	NaN	NaN	NaN	NaN	NaN	NaN	NaN	NaN	NaN	NaN	NaN	NaN	NaN	NaN	NaN	NaN	NaN	NaN	NaN	NaN	NaN	NaN	NaN	NaN	NaN	NaN	NaN	NaN	0.00421646	0.00369079	0.00390967	0.00371718	0.00365544	0.00416323	0.00416323	0.00409643	0.00379686
1031.83	NaN	NaN	NaN	NaN	NaN	NaN	NaN	NaN	NaN	NaN	NaN	NaN	NaN	NaN	NaN	NaN	NaN	NaN	NaN	NaN	NaN	NaN	NaN	NaN	NaN	NaN	NaN	NaN	NaN	NaN	NaN	NaN	NaN	NaN	NaN	NaN	NaN	NaN	NaN	NaN	0.00254892	0.00246125	0.00240569	0.00249915	NaN	0.00267705	0.00267705	0.00295069	0.00258982
1034.28	NaN	NaN	NaN	NaN	NaN	NaN	NaN	NaN	NaN	NaN	NaN	NaN	NaN	NaN	NaN	NaN	NaN	NaN	NaN	NaN	NaN	NaN	NaN	NaN	NaN	NaN	NaN	NaN	NaN	NaN	NaN	NaN	NaN	NaN	NaN	NaN	NaN	NaN	NaN	NaN	NaN	0.00260032	NaN	NaN	NaN	NaN	NaN	NaN	0.00246445
1035.86	NaN	NaN	0.00463655	NaN	0.00343394	0.00444934	NaN	0.00412831	0.00432332	0.00407376	0.00389759	0.00432703	0.00380511	0.00390224	NaN	NaN	0.0033563	NaN	0.00315723	0.00405329	0.00389625	0.00390047	NaN	0.00408827	NaN	NaN	0.00423494	0.00406943	NaN	NaN	0.004125	0.00374819	0.00422768	NaN	0.00406531	NaN	NaN	NaN	0.00359966	0.00390004	NaN	NaN	0.0022541	NaN	NaN	NaN	NaN	NaN	NaN
1037.23	NaN	NaN	NaN	NaN	0.0031703	NaN	NaN	NaN	NaN	NaN	NaN	NaN	NaN	NaN	NaN	NaN	NaN	NaN	NaN	NaN	NaN	NaN	NaN	NaN	NaN	NaN	NaN	NaN	NaN	NaN	NaN	NaN	NaN	NaN	NaN	NaN	NaN	NaN	NaN	NaN	NaN	NaN	NaN	NaN	NaN	NaN	NaN	NaN	NaN
1041.94	NaN	NaN	NaN	NaN	NaN	NaN	NaN	NaN	NaN	NaN	NaN	NaN	NaN	NaN	NaN	NaN	NaN	NaN	NaN	NaN	NaN	NaN	NaN	NaN	NaN	NaN	NaN	NaN	NaN	NaN	NaN	NaN	NaN	NaN	NaN	NaN	NaN	NaN	NaN	NaN	0.00283526	0.00296115	0.00279537	0.00304853	0.00274554	0.00246279	0.00246279	0.00289145	0.00238979
1042.89	NaN	NaN	NaN	NaN	NaN	NaN	NaN	NaN	NaN	NaN	NaN	NaN	NaN	NaN	NaN	NaN	NaN	NaN	NaN	NaN	NaN	NaN	NaN	NaN	NaN	NaN	NaN	NaN	NaN	NaN	NaN	NaN	NaN	NaN	NaN	NaN	NaN	NaN	NaN	NaN	NaN	NaN	NaN	NaN	NaN	NaN	NaN	NaN	NaN
1045.81	NaN	NaN	NaN	NaN	NaN	NaN	NaN	NaN	NaN	NaN	NaN	NaN	NaN	NaN	NaN	NaN	NaN	NaN	NaN	NaN	NaN	NaN	NaN	NaN	NaN	NaN	NaN	NaN	NaN	NaN	NaN	NaN	NaN	NaN	NaN	NaN	NaN	NaN	NaN	NaN	0.00286552	0.00254732	0.00297737	0.003046	0.00295112	0.00261644	0.00261644	0.00362931	0.00291903
1046.81	NaN	NaN	NaN	NaN	NaN	NaN	NaN	NaN	NaN	NaN	NaN	NaN	NaN	NaN	NaN	NaN	NaN	NaN	NaN	NaN	NaN	NaN	NaN	NaN	NaN	NaN	NaN	NaN	NaN	NaN	NaN	NaN	NaN	NaN	NaN	NaN	NaN	NaN	NaN	NaN	0.00234222	0.00229144	NaN	NaN	NaN	0.00239419	0.00239419	NaN	NaN
1049.69	NaN	NaN	NaN	NaN	NaN	NaN	NaN	NaN	NaN	NaN	NaN	NaN	NaN	NaN	NaN	NaN	NaN	NaN	NaN	NaN	0.00381608	0.0060872	NaN	0.00358557	NaN	0.00563069	0.0040393	NaN	NaN	NaN	NaN	0.00553073	0.00519141	0.00496315	NaN	NaN	0.00417649	NaN	0.00359616	NaN	NaN	NaN	NaN	NaN	NaN	NaN	NaN	NaN	NaN
1050.3	NaN	NaN	NaN	NaN	NaN	NaN	NaN	NaN	NaN	NaN	NaN	NaN	NaN	NaN	NaN	NaN	NaN	NaN	NaN	NaN	NaN	NaN	NaN	NaN	NaN	0.00360748	NaN	NaN	NaN	NaN	NaN	NaN	NaN	NaN	NaN	NaN	NaN	NaN	NaN	NaN	NaN	0.00259252	0.00262964	0.00300489	0.00280612	0.0027726	0.0027726	0.00260943	0.00261499
1051.29	NaN	NaN	NaN	NaN	NaN	NaN	NaN	NaN	NaN	NaN	NaN	NaN	NaN	NaN	NaN	NaN	NaN	NaN	NaN	NaN	NaN	NaN	NaN	NaN	NaN	NaN	NaN	NaN	NaN	NaN	NaN	NaN	NaN	NaN	NaN	NaN	NaN	NaN	NaN	NaN	NaN	0.00233503	NaN	NaN	NaN	NaN	NaN	NaN	NaN
1053.27	NaN	NaN	0.00422607	0.00527758	0.00552023	0.00426391	0.0052214	0.00475922	NaN	NaN	NaN	0.00358435	0.00384636	0.00409205	0.00344875	0.00506815	0.00466832	0.00431941	0.00408364	0.00418183	NaN	0.00359457	NaN	NaN	NaN	0.00357174	NaN	NaN	NaN	0.0044479	NaN	NaN	NaN	NaN	NaN	NaN	NaN	NaN	0.0050668	0.00475992	NaN	NaN	NaN	NaN	NaN	NaN	NaN	NaN	NaN
1054.29	NaN	NaN	NaN	NaN	0.00322226	NaN	NaN	NaN	NaN	NaN	NaN	NaN	NaN	NaN	NaN	NaN	NaN	NaN	NaN	NaN	NaN	NaN	NaN	NaN	NaN	NaN	NaN	NaN	NaN	NaN	NaN	NaN	NaN	NaN	NaN	NaN	NaN	NaN	NaN	NaN	NaN	NaN	NaN	NaN	NaN	NaN	NaN	NaN	NaN
1057.84	NaN	NaN	NaN	NaN	NaN	NaN	NaN	NaN	NaN	NaN	NaN	NaN	NaN	NaN	NaN	NaN	NaN	NaN	NaN	NaN	NaN	NaN	NaN	NaN	NaN	NaN	NaN	NaN	NaN	NaN	NaN	NaN	NaN	NaN	NaN	NaN	NaN	NaN	NaN	NaN	0.00454592	0.00498646	0.00551939	0.00494075	0.00497525	0.0051253	0.0051253	0.00557182	0.00505066
1058.83	NaN	NaN	NaN	NaN	NaN	NaN	NaN	NaN	NaN	NaN	NaN	NaN	NaN	NaN	NaN	NaN	NaN	NaN	NaN	NaN	NaN	NaN	NaN	NaN	NaN	NaN	NaN	NaN	NaN	NaN	NaN	NaN	NaN	NaN	NaN	NaN	NaN	NaN	NaN	NaN	0.00330456	0.00289955	0.00315224	0.00315949	0.00317804	0.0032177	0.0032177	0.00332649	0.00339718
1059.84	NaN	NaN	NaN	NaN	NaN	NaN	NaN	NaN	NaN	NaN	NaN	NaN	NaN	NaN	NaN	NaN	NaN	NaN	NaN	NaN	NaN	NaN	NaN	NaN	NaN	NaN	NaN	NaN	NaN	NaN	NaN	NaN	NaN	NaN	NaN	NaN	NaN	NaN	NaN	NaN	NaN	0.00239462	0.00238058	NaN	NaN	0.00253044	0.00253044	NaN	NaN
1062.03	NaN	NaN	NaN	NaN	NaN	NaN	NaN	NaN	NaN	NaN	NaN	NaN	NaN	NaN	NaN	NaN	NaN	NaN	NaN	NaN	NaN	NaN	NaN	NaN	NaN	NaN	NaN	NaN	NaN	NaN	NaN	NaN	NaN	NaN	NaN	NaN	NaN	NaN	0.00469193	NaN	NaN	NaN	NaN	NaN	NaN	NaN	NaN	NaN	NaN
1066.32	0.00385271	0.00416697	NaN	0.00582582	0.00525744	NaN	0.00549448	0.00487898	0.00348919	0.00515716	NaN	NaN	NaN	NaN	0.00428775	0.00463581	0.00356366	0.00641759	0.00402366	0.00404385	0.00450151	0.00450458	0.005259	0.00486833	0.00470565	0.00431892	NaN	NaN	0.00602999	0.00635733	NaN	NaN	NaN	NaN	NaN	NaN	NaN	0.00461796	0.00631192	0.00535283	0.00246267	0.0023233	0.00255055	0.00242227	0.00235381	NaN	NaN	0.002532	NaN
1067.32	NaN	NaN	NaN	0.00371314	NaN	NaN	NaN	NaN	NaN	NaN	NaN	NaN	NaN	NaN	NaN	NaN	NaN	0.00386055	NaN	NaN	NaN	NaN	NaN	NaN	NaN	NaN	NaN	NaN	NaN	0.00394049	NaN	NaN	NaN	NaN	NaN	NaN	NaN	NaN	NaN	NaN	NaN	NaN	NaN	NaN	NaN	NaN	NaN	NaN	NaN
1069.29	NaN	NaN	NaN	0.00342261	0.00344727	NaN	NaN	NaN	NaN	NaN	NaN	NaN	NaN	NaN	NaN	NaN	NaN	NaN	NaN	NaN	NaN	NaN	NaN	NaN	NaN	NaN	NaN	NaN	NaN	NaN	NaN	NaN	NaN	NaN	NaN	NaN	NaN	NaN	NaN	NaN	NaN	NaN	NaN	NaN	NaN	NaN	NaN	NaN	NaN
1072.28	NaN	NaN	NaN	0.00343163	NaN	NaN	NaN	NaN	NaN	NaN	NaN	NaN	NaN	NaN	NaN	NaN	NaN	NaN	NaN	NaN	NaN	NaN	NaN	NaN	NaN	NaN	NaN	NaN	NaN	NaN	NaN	NaN	NaN	NaN	NaN	NaN	NaN	NaN	NaN	NaN	0.00306032	0.00270234	0.00251443	0.00337766	0.00239268	0.0029936	0.0029936	0.00288451	NaN
1073.85	NaN	NaN	NaN	NaN	NaN	NaN	NaN	NaN	NaN	NaN	NaN	NaN	NaN	NaN	NaN	NaN	NaN	NaN	NaN	NaN	NaN	NaN	NaN	NaN	NaN	NaN	NaN	NaN	NaN	NaN	NaN	NaN	NaN	NaN	NaN	NaN	NaN	NaN	NaN	NaN	0.00590268	0.0057584	0.00611302	0.00582762	0.00617151	0.00651625	0.00651625	0.00746342	0.0056455
1074.84	NaN	NaN	NaN	NaN	NaN	NaN	NaN	NaN	NaN	NaN	NaN	NaN	NaN	NaN	NaN	NaN	NaN	NaN	NaN	NaN	NaN	NaN	NaN	NaN	NaN	NaN	NaN	NaN	NaN	NaN	NaN	NaN	NaN	NaN	NaN	NaN	NaN	NaN	NaN	NaN	0.00433508	0.0040949	0.00408401	0.00381728	0.00345924	0.00397278	0.00397278	0.00490476	0.0038037
1075.87	NaN	NaN	NaN	NaN	NaN	NaN	NaN	NaN	NaN	NaN	NaN	NaN	NaN	NaN	NaN	NaN	NaN	NaN	NaN	NaN	NaN	NaN	NaN	NaN	NaN	NaN	NaN	NaN	NaN	NaN	NaN	NaN	NaN	NaN	NaN	NaN	NaN	NaN	NaN	NaN	0.00244679	0.00258388	0.00246787	0.00260663	0.00258102	0.00270523	0.00270523	0.00248564	0.00259353
1077.38	NaN	NaN	NaN	NaN	NaN	NaN	NaN	NaN	NaN	NaN	NaN	NaN	NaN	NaN	NaN	NaN	NaN	NaN	NaN	NaN	NaN	NaN	NaN	NaN	NaN	NaN	NaN	NaN	NaN	NaN	NaN	NaN	NaN	NaN	NaN	NaN	NaN	NaN	0.00747122	NaN	NaN	NaN	NaN	NaN	NaN	NaN	NaN	NaN	NaN
1078.33	NaN	NaN	NaN	NaN	NaN	NaN	NaN	NaN	NaN	NaN	NaN	NaN	NaN	NaN	NaN	NaN	NaN	NaN	NaN	NaN	NaN	NaN	NaN	NaN	NaN	NaN	NaN	NaN	NaN	NaN	NaN	NaN	NaN	NaN	NaN	NaN	NaN	NaN	0.00406626	NaN	NaN	NaN	NaN	NaN	NaN	NaN	NaN	NaN	NaN
1082.3	NaN	NaN	NaN	NaN	NaN	NaN	NaN	NaN	NaN	NaN	NaN	NaN	NaN	NaN	NaN	NaN	NaN	0.0038978	NaN	NaN	NaN	NaN	NaN	NaN	NaN	NaN	NaN	NaN	NaN	NaN	NaN	NaN	NaN	NaN	NaN	NaN	NaN	NaN	NaN	NaN	NaN	NaN	NaN	NaN	NaN	NaN	NaN	NaN	NaN
1086	NaN	NaN	NaN	NaN	NaN	NaN	NaN	NaN	NaN	NaN	NaN	NaN	NaN	NaN	NaN	NaN	NaN	NaN	NaN	NaN	NaN	NaN	NaN	NaN	NaN	NaN	NaN	NaN	NaN	NaN	NaN	NaN	NaN	NaN	NaN	NaN	NaN	NaN	NaN	NaN	0.00301125	0.00303593	0.00317885	0.0029237	0.00299118	0.00275876	0.00275876	0.00283631	0.00325301
1087	NaN	NaN	NaN	NaN	NaN	NaN	NaN	NaN	NaN	NaN	NaN	NaN	NaN	NaN	NaN	NaN	NaN	NaN	NaN	NaN	NaN	NaN	NaN	NaN	NaN	NaN	NaN	NaN	NaN	NaN	NaN	NaN	NaN	NaN	NaN	NaN	NaN	NaN	NaN	NaN	0.00229196	0.00242172	0.00227706	0.00227399	NaN	NaN	NaN	0.00257239	NaN
1087.94	0.00630283	0.00570603	0.00587256	0.00710031	0.00625796	0.00705616	0.00684567	0.0073501	0.00715545	0.00570383	0.00672311	0.0072761	0.00736054	0.00657443	0.00583491	0.00617934	0.00623281	0.00572532	0.00724845	0.00657566	0.00563511	0.00646721	0.00557282	0.00635284	0.00627564	0.00535574	0.00631729	0.00569109	0.00521953	0.004619	0.00589321	0.00487992	0.0053103	0.00540643	0.00571303	0.00527071	0.00587105	0.00561134	0.00562762	0.00521741	0.00711655	0.00430392	0.00593393	0.00734367	0.00604006	0.00677105	0.00677105	0.00748253	0.00625017
1088.94	0.00425333	0.00389418	NaN	0.00435855	0.00354143	0.00398228	0.00388539	0.0046268	0.00403823	NaN	0.0040573	0.0041374	0.00443169	0.00390287	0.00374863	0.00346689	0.00363664	0.00355133	0.00370908	0.00386503	NaN	0.00355374	NaN	0.00410101	NaN	NaN	NaN	NaN	NaN	NaN	NaN	0.00334062	NaN	NaN	NaN	NaN	NaN	NaN	NaN	NaN	0.0043725	0.00319313	0.00375758	0.00431401	0.00398979	0.00411284	0.00411284	0.00432882	0.00355627
1089.88	NaN	NaN	NaN	NaN	NaN	NaN	NaN	NaN	NaN	NaN	NaN	NaN	NaN	NaN	NaN	NaN	NaN	NaN	NaN	NaN	NaN	NaN	NaN	NaN	NaN	NaN	NaN	NaN	NaN	NaN	NaN	NaN	NaN	NaN	NaN	NaN	NaN	NaN	NaN	NaN	0.00474711	0.00340217	0.00404527	0.00409534	0.00342389	0.00382289	0.00382289	0.00391147	0.00409715
1090.86	NaN	NaN	NaN	NaN	NaN	NaN	NaN	NaN	NaN	NaN	NaN	NaN	NaN	NaN	NaN	NaN	NaN	NaN	NaN	NaN	NaN	NaN	NaN	NaN	NaN	NaN	NaN	NaN	NaN	NaN	NaN	NaN	NaN	NaN	NaN	NaN	NaN	NaN	NaN	NaN	0.00228872	0.00244716	0.00253949	0.00260921	0.00291848	NaN	NaN	0.00332445	0.00257596
1091.92	NaN	NaN	NaN	NaN	NaN	NaN	NaN	NaN	NaN	NaN	NaN	NaN	NaN	NaN	NaN	NaN	NaN	NaN	NaN	NaN	NaN	NaN	NaN	NaN	NaN	NaN	NaN	NaN	NaN	NaN	NaN	NaN	NaN	NaN	NaN	NaN	NaN	NaN	NaN	NaN	NaN	NaN	NaN	NaN	NaN	NaN	NaN	NaN	NaN
1101.89	NaN	NaN	NaN	NaN	NaN	NaN	NaN	NaN	NaN	NaN	NaN	NaN	NaN	NaN	NaN	NaN	NaN	NaN	NaN	NaN	NaN	NaN	NaN	NaN	NaN	NaN	NaN	NaN	NaN	NaN	NaN	NaN	NaN	NaN	NaN	NaN	NaN	NaN	NaN	NaN	0.00476071	0.0037752	0.00486116	0.00464217	0.00486317	0.00499513	0.00499513	0.00566195	0.00527801
1102.89	NaN	NaN	NaN	NaN	NaN	NaN	NaN	NaN	NaN	NaN	NaN	NaN	NaN	NaN	NaN	NaN	NaN	NaN	NaN	NaN	NaN	NaN	NaN	NaN	NaN	NaN	NaN	NaN	NaN	NaN	NaN	NaN	NaN	NaN	NaN	NaN	NaN	NaN	NaN	NaN	0.00291787	0.00328566	0.00339683	0.00341319	0.00362478	0.00374192	0.00374192	0.00349142	0.00301109
1103.91	NaN	NaN	NaN	NaN	NaN	NaN	NaN	NaN	NaN	NaN	NaN	NaN	NaN	NaN	NaN	NaN	NaN	NaN	NaN	NaN	NaN	NaN	NaN	NaN	NaN	NaN	NaN	NaN	NaN	NaN	NaN	NaN	NaN	NaN	NaN	NaN	NaN	NaN	NaN	NaN	0.00279048	NaN	0.00230605	NaN	0.00252731	0.002714	0.002714	0.0023438	NaN
1115.34	0.00375654	0.00395394	NaN	0.00454527	0.00401271	0.00368297	0.00386185	0.00441223	NaN	0.00410556	NaN	NaN	NaN	NaN	NaN	NaN	NaN	NaN	NaN	NaN	0.00539691	0.00427834	0.0047423	0.00426293	0.00484534	0.00400429	NaN	NaN	0.00395986	0.00390696	NaN	0.00327917	NaN	NaN	NaN	NaN	NaN	0.0043228	0.00424007	0.00405728	NaN	NaN	NaN	NaN	NaN	NaN	NaN	NaN	NaN
1117.9	NaN	NaN	NaN	NaN	NaN	NaN	NaN	NaN	NaN	NaN	NaN	NaN	NaN	NaN	NaN	NaN	NaN	NaN	NaN	NaN	NaN	NaN	NaN	NaN	NaN	NaN	NaN	NaN	NaN	NaN	NaN	NaN	NaN	NaN	NaN	NaN	NaN	NaN	NaN	NaN	0.00519059	0.00549064	0.00615918	0.00611716	0.00586262	0.00591962	0.00591962	0.00636849	0.00629275
1118.9	NaN	NaN	NaN	NaN	NaN	NaN	NaN	NaN	NaN	NaN	NaN	NaN	NaN	NaN	NaN	NaN	NaN	NaN	NaN	NaN	NaN	NaN	NaN	NaN	NaN	NaN	NaN	NaN	NaN	NaN	NaN	NaN	NaN	NaN	NaN	NaN	NaN	NaN	NaN	NaN	0.00385576	0.00359898	0.00442606	0.00414463	0.00410228	0.00376926	0.00376926	0.00418694	0.00400553
1119.91	NaN	NaN	NaN	NaN	NaN	NaN	NaN	NaN	NaN	NaN	NaN	NaN	NaN	NaN	NaN	NaN	NaN	NaN	NaN	NaN	NaN	NaN	NaN	NaN	NaN	NaN	NaN	NaN	NaN	NaN	NaN	NaN	NaN	NaN	NaN	NaN	NaN	NaN	NaN	NaN	0.00252056	0.00238862	0.00243173	NaN	0.00267341	NaN	NaN	0.00243993	0.00304588
1130.03	NaN	NaN	NaN	NaN	NaN	NaN	NaN	NaN	NaN	NaN	NaN	NaN	NaN	NaN	NaN	NaN	NaN	NaN	NaN	NaN	NaN	NaN	NaN	NaN	NaN	NaN	NaN	NaN	NaN	NaN	NaN	NaN	NaN	NaN	NaN	NaN	NaN	NaN	NaN	NaN	0.0027941	0.00306532	0.00249532	0.0027462	0.00295686	0.00242017	0.00242017	0.0025855	0.00267759
1131.01	NaN	NaN	NaN	NaN	NaN	NaN	NaN	NaN	NaN	NaN	NaN	NaN	NaN	NaN	NaN	NaN	NaN	NaN	NaN	NaN	NaN	NaN	NaN	NaN	NaN	NaN	NaN	NaN	NaN	NaN	NaN	NaN	NaN	NaN	NaN	NaN	NaN	NaN	NaN	NaN	NaN	NaN	NaN	NaN	NaN	NaN	NaN	0.0024079	0.00242423
1133.91	NaN	NaN	NaN	NaN	NaN	NaN	NaN	NaN	NaN	NaN	NaN	NaN	NaN	NaN	NaN	NaN	NaN	NaN	NaN	NaN	NaN	NaN	NaN	NaN	NaN	NaN	NaN	NaN	NaN	NaN	NaN	NaN	NaN	NaN	NaN	NaN	NaN	NaN	NaN	NaN	0.00273363	0.00351098	0.00325352	0.00295871	0.0025426	0.00278019	0.00278019	0.00305389	0.0030341
1134.91	NaN	NaN	NaN	NaN	NaN	NaN	NaN	NaN	NaN	NaN	NaN	NaN	NaN	NaN	NaN	NaN	NaN	NaN	NaN	NaN	NaN	NaN	NaN	NaN	NaN	NaN	NaN	NaN	NaN	NaN	NaN	NaN	NaN	NaN	NaN	NaN	NaN	NaN	NaN	NaN	0.00287199	NaN	NaN	NaN	NaN	NaN	NaN	0.00267575	NaN
1135.93	NaN	NaN	NaN	NaN	NaN	NaN	NaN	NaN	NaN	NaN	NaN	NaN	NaN	NaN	NaN	NaN	NaN	NaN	NaN	NaN	NaN	NaN	NaN	NaN	NaN	NaN	NaN	NaN	NaN	NaN	NaN	NaN	NaN	NaN	NaN	NaN	NaN	NaN	NaN	NaN	NaN	NaN	NaN	NaN	NaN	NaN	NaN	NaN	NaN
1145.95	NaN	NaN	NaN	NaN	NaN	NaN	NaN	NaN	NaN	NaN	NaN	NaN	NaN	NaN	NaN	NaN	NaN	NaN	NaN	NaN	NaN	NaN	NaN	NaN	NaN	NaN	NaN	NaN	NaN	NaN	NaN	NaN	NaN	NaN	NaN	NaN	NaN	NaN	NaN	NaN	0.00392889	0.00422446	0.00426072	0.00432006	0.00402302	0.004317	0.004317	0.00484399	0.00503647
1146.95	NaN	NaN	NaN	NaN	NaN	NaN	NaN	NaN	NaN	NaN	NaN	NaN	NaN	NaN	NaN	NaN	NaN	NaN	NaN	NaN	NaN	NaN	NaN	NaN	NaN	NaN	NaN	NaN	NaN	NaN	NaN	NaN	NaN	NaN	NaN	NaN	NaN	NaN	NaN	NaN	0.00284672	0.00279885	0.00253859	0.00310498	0.0037127	0.00270519	0.00270519	0.00267633	0.0024263
1147.94	NaN	NaN	NaN	NaN	NaN	NaN	NaN	NaN	NaN	NaN	NaN	NaN	NaN	NaN	NaN	NaN	NaN	NaN	NaN	NaN	NaN	NaN	NaN	NaN	NaN	NaN	NaN	NaN	NaN	NaN	NaN	NaN	NaN	NaN	NaN	NaN	NaN	NaN	NaN	NaN	NaN	NaN	NaN	NaN	NaN	NaN	NaN	NaN	NaN
1161.95	NaN	NaN	NaN	NaN	NaN	NaN	NaN	NaN	NaN	NaN	NaN	NaN	NaN	NaN	NaN	NaN	NaN	NaN	NaN	NaN	NaN	NaN	NaN	NaN	NaN	NaN	NaN	NaN	NaN	NaN	NaN	NaN	NaN	NaN	NaN	NaN	NaN	NaN	NaN	NaN	0.00528844	0.00528539	0.00499215	0.00501727	0.00530762	0.00501739	0.00501739	0.00537023	0.00613214
1162.95	NaN	NaN	NaN	NaN	NaN	NaN	NaN	NaN	NaN	NaN	NaN	NaN	NaN	NaN	NaN	NaN	NaN	NaN	NaN	NaN	NaN	NaN	NaN	NaN	NaN	NaN	NaN	NaN	NaN	NaN	NaN	NaN	NaN	NaN	NaN	NaN	NaN	NaN	NaN	NaN	0.00413298	0.00364864	0.00368159	0.00419117	0.00426831	0.00342318	0.00342318	0.00520396	0.00391023
1163.95	NaN	NaN	NaN	NaN	NaN	NaN	NaN	NaN	NaN	NaN	NaN	NaN	NaN	NaN	NaN	NaN	NaN	NaN	NaN	NaN	NaN	NaN	NaN	NaN	NaN	NaN	NaN	NaN	NaN	NaN	NaN	NaN	NaN	NaN	NaN	NaN	NaN	NaN	NaN	NaN	NaN	NaN	0.00261954	0.00256281	0.00270717	NaN	NaN	0.00250667	0.00287698
1164.91	NaN	NaN	NaN	NaN	NaN	NaN	NaN	NaN	NaN	NaN	NaN	NaN	NaN	NaN	NaN	NaN	NaN	NaN	NaN	NaN	NaN	NaN	NaN	NaN	NaN	NaN	NaN	NaN	NaN	NaN	NaN	NaN	NaN	NaN	NaN	NaN	NaN	NaN	NaN	NaN	NaN	NaN	NaN	NaN	NaN	NaN	NaN	NaN	NaN
1167.89	NaN	NaN	NaN	NaN	NaN	NaN	NaN	NaN	NaN	NaN	NaN	NaN	NaN	NaN	NaN	NaN	NaN	NaN	NaN	NaN	NaN	NaN	NaN	NaN	NaN	NaN	NaN	NaN	NaN	NaN	NaN	NaN	NaN	NaN	NaN	NaN	NaN	NaN	NaN	NaN	NaN	NaN	NaN	NaN	NaN	NaN	NaN	NaN	NaN
1174.1	NaN	NaN	NaN	NaN	NaN	NaN	NaN	NaN	NaN	NaN	NaN	NaN	NaN	NaN	NaN	NaN	NaN	NaN	NaN	NaN	NaN	NaN	NaN	NaN	NaN	NaN	NaN	NaN	NaN	NaN	NaN	NaN	NaN	NaN	NaN	NaN	NaN	NaN	NaN	NaN	0.00262148	NaN	0.00230422	0.00293498	NaN	0.00264332	0.00264332	0.00281637	0.00298808
1177.95	NaN	NaN	NaN	NaN	NaN	NaN	NaN	NaN	NaN	NaN	NaN	NaN	NaN	NaN	NaN	NaN	NaN	NaN	NaN	NaN	NaN	NaN	NaN	NaN	NaN	NaN	NaN	NaN	NaN	NaN	NaN	NaN	NaN	NaN	NaN	NaN	NaN	NaN	NaN	NaN	0.00277829	0.00312143	0.00285743	0.00259473	0.002927	0.00309462	0.00309462	0.00306986	0.00291303
1178.97	NaN	NaN	NaN	NaN	NaN	NaN	NaN	NaN	NaN	NaN	NaN	NaN	NaN	NaN	NaN	NaN	NaN	NaN	NaN	NaN	NaN	NaN	NaN	NaN	NaN	NaN	NaN	NaN	NaN	NaN	NaN	NaN	NaN	NaN	NaN	NaN	NaN	NaN	NaN	NaN	0.00227083	0.00240146	NaN	NaN	0.0024019	0.00237269	0.00237269	0.00238653	0.00267604
1190	NaN	NaN	NaN	NaN	NaN	NaN	NaN	NaN	NaN	NaN	NaN	NaN	NaN	NaN	NaN	NaN	NaN	NaN	NaN	NaN	NaN	NaN	NaN	NaN	NaN	NaN	NaN	NaN	NaN	NaN	NaN	NaN	NaN	NaN	NaN	NaN	NaN	NaN	NaN	NaN	0.00337997	0.00320398	0.00381258	0.00337556	0.00400226	0.0032281	0.0032281	0.00369387	0.00376865
1191	NaN	NaN	NaN	NaN	NaN	NaN	NaN	NaN	NaN	NaN	NaN	NaN	NaN	NaN	NaN	NaN	NaN	NaN	NaN	NaN	NaN	NaN	NaN	NaN	NaN	NaN	NaN	NaN	NaN	NaN	NaN	NaN	NaN	NaN	NaN	NaN	NaN	NaN	NaN	NaN	0.00256511	0.00239314	0.00248856	0.00293419	0.00279323	NaN	NaN	0.00282467	0.00239051
1193.4	NaN	NaN	NaN	0.0034933	0.00356381	NaN	0.00351094	0.00376418	NaN	0.00463379	NaN	NaN	NaN	NaN	NaN	NaN	NaN	NaN	0.00316549	0.00352324	0.00404508	0.00350453	0.00493495	NaN	0.00465638	0.00387172	NaN	NaN	0.00382659	NaN	NaN	NaN	NaN	NaN	NaN	NaN	NaN	NaN	NaN	NaN	NaN	NaN	NaN	NaN	NaN	NaN	NaN	NaN	NaN
1198.93	NaN	NaN	NaN	NaN	NaN	NaN	NaN	NaN	NaN	NaN	NaN	NaN	NaN	NaN	NaN	NaN	NaN	NaN	NaN	NaN	NaN	NaN	NaN	NaN	NaN	NaN	NaN	NaN	NaN	NaN	NaN	NaN	NaN	NaN	NaN	NaN	NaN	NaN	NaN	NaN	NaN	NaN	NaN	0.00257762	0.00242508	NaN	NaN	NaN	NaN
1206	NaN	NaN	NaN	NaN	NaN	NaN	NaN	NaN	NaN	NaN	NaN	NaN	NaN	NaN	NaN	NaN	NaN	NaN	NaN	NaN	NaN	NaN	NaN	NaN	NaN	NaN	NaN	NaN	NaN	NaN	NaN	NaN	NaN	NaN	NaN	NaN	NaN	NaN	NaN	NaN	0.00438974	0.00412763	0.00445945	0.00481233	0.0043751	0.00393303	0.00393303	0.00490216	0.00461748
1206.99	NaN	NaN	NaN	NaN	NaN	NaN	NaN	NaN	NaN	NaN	NaN	NaN	NaN	NaN	NaN	NaN	NaN	NaN	NaN	NaN	NaN	NaN	NaN	NaN	NaN	NaN	NaN	NaN	NaN	NaN	NaN	NaN	NaN	NaN	NaN	NaN	NaN	NaN	NaN	NaN	0.00331519	0.00319186	0.00321382	0.00349559	0.00319717	0.00265784	0.00265784	0.00314833	0.00342157
1207.99	NaN	NaN	NaN	NaN	NaN	NaN	NaN	NaN	NaN	NaN	NaN	NaN	NaN	NaN	NaN	NaN	NaN	NaN	NaN	NaN	NaN	NaN	NaN	NaN	NaN	NaN	NaN	NaN	NaN	NaN	NaN	NaN	NaN	NaN	NaN	NaN	NaN	NaN	NaN	NaN	NaN	0.00239019	0.00232923	NaN	NaN	NaN	NaN	NaN	NaN
1214.06	NaN	NaN	NaN	NaN	NaN	NaN	NaN	NaN	NaN	NaN	NaN	NaN	NaN	NaN	NaN	NaN	NaN	NaN	NaN	NaN	NaN	NaN	NaN	NaN	NaN	NaN	NaN	NaN	NaN	NaN	NaN	NaN	NaN	NaN	NaN	NaN	NaN	NaN	NaN	NaN	NaN	NaN	NaN	NaN	0.00252759	NaN	NaN	NaN	NaN
1218.14	NaN	NaN	NaN	NaN	NaN	NaN	NaN	NaN	NaN	NaN	NaN	NaN	NaN	NaN	NaN	NaN	NaN	NaN	NaN	NaN	NaN	NaN	NaN	NaN	NaN	NaN	NaN	NaN	NaN	NaN	NaN	NaN	NaN	NaN	NaN	NaN	NaN	NaN	NaN	NaN	0.00238341	0.00237441	0.00233804	0.00237737	0.00295962	NaN	NaN	0.00283082	0.00255827
1222.02	NaN	NaN	NaN	NaN	NaN	NaN	NaN	NaN	NaN	NaN	NaN	NaN	NaN	NaN	NaN	NaN	NaN	NaN	NaN	NaN	NaN	NaN	NaN	NaN	NaN	NaN	NaN	NaN	NaN	NaN	NaN	NaN	NaN	NaN	NaN	NaN	NaN	NaN	NaN	NaN	0.00246499	0.00272055	0.0029992	0.00310398	0.00246953	0.00272461	0.00272461	0.0027038	0.00325278
1222.98	NaN	NaN	NaN	NaN	NaN	NaN	NaN	NaN	NaN	NaN	NaN	NaN	NaN	NaN	NaN	NaN	NaN	NaN	NaN	NaN	NaN	NaN	NaN	NaN	NaN	NaN	NaN	NaN	NaN	NaN	NaN	NaN	NaN	NaN	NaN	NaN	NaN	NaN	NaN	NaN	NaN	0.00241033	NaN	0.00286384	NaN	0.00256012	0.00256012	0.00245457	0.00229114
1234.06	NaN	NaN	NaN	NaN	NaN	NaN	NaN	NaN	NaN	NaN	NaN	NaN	NaN	NaN	NaN	NaN	NaN	NaN	NaN	NaN	NaN	NaN	NaN	NaN	NaN	NaN	NaN	NaN	NaN	NaN	NaN	NaN	NaN	NaN	NaN	NaN	NaN	NaN	NaN	NaN	0.0030565	0.00331979	0.00265353	0.00291999	0.00259538	0.00273703	0.00273703	0.00282797	0.00275059
1235.05	NaN	NaN	NaN	NaN	NaN	NaN	NaN	NaN	NaN	NaN	NaN	NaN	NaN	NaN	NaN	NaN	NaN	NaN	NaN	NaN	NaN	NaN	NaN	NaN	NaN	NaN	NaN	NaN	NaN	NaN	NaN	NaN	NaN	NaN	NaN	NaN	NaN	NaN	NaN	NaN	0.0022545	0.00259125	0.0023009	0.0025916	NaN	NaN	NaN	0.00247603	NaN
1250.05	NaN	NaN	NaN	NaN	NaN	NaN	NaN	NaN	NaN	NaN	NaN	NaN	NaN	NaN	NaN	NaN	NaN	NaN	NaN	NaN	NaN	NaN	NaN	NaN	NaN	NaN	NaN	NaN	NaN	NaN	NaN	NaN	NaN	NaN	NaN	NaN	NaN	NaN	NaN	NaN	0.00640527	0.00623618	0.00576236	0.00707564	0.00628035	0.00643267	0.00643267	0.00691865	0.00606864
1251.05	NaN	NaN	NaN	NaN	NaN	NaN	NaN	NaN	NaN	NaN	NaN	NaN	NaN	NaN	NaN	NaN	NaN	NaN	NaN	NaN	NaN	NaN	NaN	NaN	NaN	NaN	NaN	NaN	NaN	NaN	NaN	NaN	NaN	NaN	NaN	NaN	NaN	NaN	NaN	NaN	0.00536228	0.0040751	0.00429176	0.00499248	0.00484064	0.00470734	0.00470734	0.00529336	0.00428419
1252.06	NaN	NaN	NaN	NaN	NaN	NaN	NaN	NaN	NaN	NaN	NaN	NaN	NaN	NaN	NaN	NaN	NaN	NaN	NaN	NaN	NaN	NaN	NaN	NaN	NaN	NaN	NaN	NaN	NaN	NaN	NaN	NaN	NaN	NaN	NaN	NaN	NaN	NaN	NaN	NaN	0.0029589	0.00246849	0.00252074	0.00243842	0.00257511	0.00235727	0.00235727	0.00246812	NaN
1262.21	NaN	NaN	NaN	NaN	NaN	NaN	NaN	NaN	NaN	NaN	NaN	NaN	NaN	NaN	NaN	NaN	NaN	NaN	NaN	NaN	NaN	NaN	NaN	NaN	NaN	NaN	NaN	NaN	NaN	NaN	NaN	NaN	NaN	NaN	NaN	NaN	NaN	NaN	NaN	NaN	0.00246239	NaN	NaN	NaN	NaN	0.0025052	0.0025052	0.00286399	NaN
1266.05	NaN	NaN	NaN	NaN	NaN	NaN	NaN	NaN	NaN	NaN	NaN	NaN	NaN	NaN	NaN	NaN	NaN	NaN	NaN	NaN	NaN	NaN	NaN	NaN	NaN	NaN	NaN	NaN	NaN	NaN	NaN	NaN	NaN	NaN	NaN	NaN	NaN	NaN	NaN	NaN	0.0028417	0.00230564	NaN	0.00249426	0.00254359	NaN	NaN	0.00307748	0.00274084
1267.08	NaN	NaN	NaN	NaN	NaN	NaN	NaN	NaN	NaN	NaN	NaN	NaN	NaN	NaN	NaN	NaN	NaN	NaN	NaN	NaN	NaN	NaN	NaN	NaN	NaN	NaN	NaN	NaN	NaN	NaN	NaN	NaN	NaN	NaN	NaN	NaN	NaN	NaN	NaN	NaN	NaN	NaN	NaN	NaN	NaN	NaN	NaN	NaN	NaN
1278.12	NaN	NaN	NaN	NaN	NaN	NaN	NaN	NaN	NaN	NaN	NaN	NaN	NaN	NaN	NaN	NaN	NaN	NaN	NaN	NaN	NaN	NaN	NaN	NaN	NaN	NaN	NaN	NaN	NaN	NaN	NaN	NaN	NaN	NaN	NaN	NaN	NaN	NaN	NaN	NaN	0.00314249	0.00274223	NaN	0.00227904	NaN	0.00299553	0.00299553	0.00291451	0.0029342
1279.09	NaN	NaN	NaN	NaN	NaN	NaN	NaN	NaN	NaN	NaN	NaN	NaN	NaN	NaN	NaN	NaN	NaN	NaN	NaN	NaN	NaN	NaN	NaN	NaN	NaN	NaN	NaN	NaN	NaN	NaN	NaN	NaN	NaN	NaN	NaN	NaN	NaN	NaN	NaN	NaN	0.00241204	NaN	NaN	NaN	NaN	NaN	NaN	0.00254388	NaN
1280.18	NaN	NaN	NaN	NaN	NaN	NaN	NaN	NaN	NaN	NaN	NaN	NaN	NaN	NaN	NaN	NaN	NaN	NaN	NaN	NaN	NaN	NaN	NaN	NaN	NaN	NaN	NaN	NaN	NaN	NaN	NaN	NaN	NaN	NaN	NaN	NaN	NaN	NaN	NaN	NaN	NaN	NaN	NaN	NaN	NaN	NaN	NaN	NaN	NaN
1294.1	NaN	NaN	NaN	NaN	NaN	NaN	NaN	NaN	NaN	NaN	NaN	NaN	NaN	NaN	NaN	NaN	NaN	NaN	NaN	NaN	NaN	NaN	NaN	NaN	NaN	NaN	NaN	NaN	NaN	NaN	NaN	NaN	NaN	NaN	NaN	NaN	NaN	NaN	NaN	NaN	0.00258766	0.00329546	0.00272166	0.00276692	0.00324743	0.00307732	0.00307732	0.00314144	0.0027027
1295.12	NaN	NaN	NaN	NaN	NaN	NaN	NaN	NaN	NaN	NaN	NaN	NaN	NaN	NaN	NaN	NaN	NaN	NaN	NaN	NaN	NaN	NaN	NaN	NaN	NaN	NaN	NaN	NaN	NaN	NaN	NaN	NaN	NaN	NaN	NaN	NaN	NaN	NaN	NaN	NaN	0.00230324	0.00237728	NaN	0.00266962	0.00253277	0.00239764	0.00239764	0.00254201	0.00273274
1306.19	NaN	NaN	NaN	NaN	NaN	NaN	NaN	NaN	NaN	NaN	NaN	NaN	NaN	NaN	NaN	NaN	NaN	NaN	NaN	NaN	NaN	NaN	NaN	NaN	NaN	NaN	NaN	NaN	NaN	NaN	NaN	NaN	NaN	NaN	NaN	NaN	NaN	NaN	NaN	NaN	NaN	NaN	NaN	NaN	NaN	NaN	NaN	NaN	NaN
1310.1	NaN	NaN	NaN	NaN	NaN	NaN	NaN	NaN	NaN	NaN	NaN	NaN	NaN	NaN	NaN	NaN	NaN	NaN	NaN	NaN	NaN	NaN	NaN	NaN	NaN	NaN	NaN	NaN	NaN	NaN	NaN	NaN	NaN	NaN	NaN	NaN	NaN	NaN	NaN	NaN	NaN	NaN	0.0023454	NaN	NaN	NaN	NaN	NaN	NaN
1311.14	NaN	NaN	NaN	NaN	NaN	NaN	NaN	NaN	NaN	NaN	NaN	NaN	NaN	NaN	NaN	NaN	NaN	NaN	NaN	NaN	NaN	NaN	NaN	NaN	NaN	NaN	NaN	NaN	NaN	NaN	NaN	NaN	NaN	NaN	NaN	NaN	NaN	NaN	NaN	NaN	NaN	NaN	NaN	NaN	NaN	NaN	NaN	NaN	NaN
1322.47	NaN	NaN	NaN	NaN	NaN	NaN	NaN	NaN	NaN	NaN	NaN	NaN	NaN	NaN	NaN	NaN	NaN	NaN	NaN	NaN	NaN	NaN	NaN	NaN	NaN	NaN	NaN	NaN	NaN	NaN	NaN	NaN	NaN	NaN	NaN	NaN	NaN	NaN	NaN	NaN	NaN	NaN	NaN	NaN	NaN	NaN	NaN	NaN	NaN
1338.15	NaN	NaN	NaN	NaN	NaN	NaN	NaN	NaN	NaN	NaN	NaN	NaN	NaN	NaN	NaN	NaN	NaN	NaN	NaN	NaN	NaN	NaN	NaN	NaN	NaN	NaN	NaN	NaN	NaN	NaN	NaN	NaN	NaN	NaN	NaN	NaN	NaN	NaN	NaN	NaN	0.00248904	0.00250419	NaN	0.00237681	NaN	NaN	NaN	0.00245424	NaN
1339.16	NaN	NaN	NaN	NaN	NaN	NaN	NaN	NaN	NaN	NaN	NaN	NaN	NaN	NaN	NaN	NaN	NaN	NaN	NaN	NaN	NaN	NaN	NaN	NaN	NaN	NaN	NaN	NaN	NaN	NaN	NaN	NaN	NaN	NaN	NaN	NaN	NaN	NaN	NaN	NaN	NaN	NaN	NaN	NaN	NaN	NaN	NaN	NaN	0.00227603
1354.15	NaN	NaN	NaN	NaN	NaN	NaN	NaN	NaN	NaN	NaN	NaN	NaN	NaN	NaN	NaN	NaN	NaN	NaN	NaN	NaN	NaN	NaN	NaN	NaN	NaN	NaN	NaN	NaN	NaN	NaN	NaN	NaN	NaN	NaN	NaN	NaN	NaN	NaN	NaN	NaN	NaN	NaN	NaN	NaN	NaN	NaN	NaN	NaN	NaN
1360.27	NaN	NaN	NaN	NaN	NaN	NaN	NaN	NaN	NaN	NaN	NaN	NaN	NaN	NaN	NaN	NaN	NaN	NaN	NaN	NaN	NaN	NaN	NaN	NaN	NaN	NaN	NaN	NaN	NaN	NaN	NaN	NaN	NaN	NaN	NaN	NaN	NaN	NaN	NaN	NaN	NaN	NaN	NaN	NaN	NaN	NaN	NaN	0.0026051	NaN
1382.21	NaN	NaN	NaN	NaN	NaN	NaN	NaN	NaN	NaN	NaN	NaN	NaN	NaN	NaN	NaN	NaN	NaN	NaN	NaN	NaN	NaN	NaN	NaN	NaN	NaN	NaN	NaN	NaN	NaN	NaN	NaN	NaN	NaN	NaN	NaN	NaN	NaN	NaN	NaN	NaN	NaN	NaN	NaN	NaN	NaN	NaN	NaN	NaN	NaN
1398.29	NaN	NaN	NaN	NaN	NaN	NaN	NaN	NaN	NaN	NaN	NaN	NaN	NaN	NaN	NaN	NaN	NaN	NaN	NaN	NaN	NaN	NaN	NaN	NaN	NaN	NaN	NaN	NaN	NaN	NaN	NaN	NaN	NaN	NaN	NaN	NaN	NaN	NaN	NaN	NaN	NaN	NaN	NaN	NaN	NaN	NaN	NaN	NaN	NaN
1426.28	NaN	NaN	NaN	NaN	NaN	NaN	NaN	NaN	NaN	NaN	NaN	NaN	NaN	NaN	NaN	NaN	NaN	NaN	NaN	NaN	NaN	NaN	NaN	NaN	NaN	NaN	NaN	NaN	NaN	NaN	NaN	NaN	NaN	NaN	NaN	NaN	NaN	NaN	NaN	NaN	NaN	NaN	NaN	NaN	NaN	NaN	NaN	NaN	NaN
[truncated: 11 more columns]
