# Supplementary material for: Analysis of the Phospholipid Profile of Metaphase II Mouse Oocytes Undergoing Vitrification
Source: PLoS One. 2014 Jul 17;9(7):e102620. doi: 10.1371/journal.pone.0102620 (PMC4102530; doi:10.1371/journal.pone.0102620)
Supplement: Table S4 — Metaboanalyst input file: fresh vs vitrified oocytes in positive mode. (XLSX) [file pone.0102620.s007.xlsx]

## Sheet: Positive_metabo analyst_In put
LIPID	Fresh_01	Fresh_02	Fresh_03	Fresh_04	Fresh_05	Fresh_06	Fresh_07	Fresh_08	Fresh_09	Fresh_10	Fresh_11	Fresh_12	Fresh_13	Fresh_14	Fresh_15	Fresh_16	Fresh_17	Fresh_18	Fresh_19	Fresh_20	2weeks_01	2weeks_02	2weeks_03	2weeks_04	2weeks_05	2weeks_06	2weeks_07	2weeks_08	2weeks_09	2weeks_10	2weeks_11	2weeks_12	2weeks_13	2weeks_14	2weeks_15	2weeks_16	2weeks_17	2weeks_18	2weeks_19	2weeks_20
ID	Fresh	Fresh	Fresh	Fresh	Fresh	Fresh	Fresh	Fresh	Fresh	Fresh	Fresh	Fresh	Fresh	Fresh	Fresh	Fresh	Fresh	Fresh	Fresh	Fresh	2weeks	2weeks	2weeks	2weeks	2weeks	2weeks	2weeks	2weeks	2weeks	2weeks	2weeks	2weeks	2weeks	2weeks	2weeks	2weeks	2weeks	2weeks	2weeks	2weeks
LPC {20:1} [M+H]+	0.0163059	0.0197239	0.0244762	0.0209195	0.0230426	0.0216259	0.0220336	0.0183842	0.0204243	0.0228448	0.0206258	0.0242669	0.0260864	0.0249006	0.0218913	0.0236759	0.0210193	0.0260558	0.0301372	0.0236356	0.00518435	0.00717054	0.00907356	0.00687803	0.00709991	0.00706974	0.00706974	0.0053597	0.00752215	0.00872539	0.00701289	0.00622166	0.00630845	0.0080611	0.00909855	0.00612057	0.00918867	0.00927524	0.006199	0.00958401
PC {26:0} [M+H]+	0.0117986	0.012182	0.0114693	0.0178711	0.0187344	0.010548	0.0171552	0.0144658	0.00919255	0.013678	0.0108163	0.0104608	0.0122327	0.013101	0.0150219	0.0169296	0.0131828	0.0177155	0.0102946	0.0130254	0.0192658	0.0190905	0.0190085	0.0209793	0.0194081	0.0211157	0.0211157	0.0224753	0.0192919	0.0185615	0.0214675	0.0192329	0.0200569	0.0192067	0.0189896	0.0162063	0.0184621	0.0187475	0.0168329	0.0214847
SM {d30:1} [M+K]+	0.0108163	0.0104608	0.0122327	0.013101	0.0150219	0.0169296	0.0131828	0.0177155	0.0102946	0.0130254	0.00915123	0.0101653	0.00772335	0.012514	0.0118647	0.0103716	0.0124454	0.00796436	0.0130664	0.0104513	0.0192658	0.0190905	0.0190085	0.0209793	0.0194081	0.0211157	0.0211157	0.0224753	0.0192919	0.0185615	0.0214675	0.0192329	0.0200569	0.0192067	0.0189896	0.0162063	0.0184621	0.0187475	0.0168329	0.0214847
SM {d34:2} [M+Na]+	0.00414093	0.00397613	0.00430717	0.00387172	0.00333678	0.00383371	0.00338614	0.00321919	0.00333407	0.00418468	0.00404084	0.0037036	0.00400073	0.0040073	0.0037862	0.00390391	0.00368322	0.00357944	0.00355649	0.00362941	0.00270801	0.0028322	0.00305268	0.00263278	0.00341816	0.00315957	0.00315957	0.00363099	0.00346887	0.00367483	0.00408803	0.00297398	0.00312146	0.00348205	0.00352685	0.00289603	0.00285366	0.00329751	0.0030545	0.00330388
SM {d34:0} [M+Na]+	0.00763067	0.0077982	0.00788126	0.00750315	0.00621606	0.00667906	0.00693616	0.00520439	0.00648107	0.00744041	0.00817058	0.00798794	0.00832452	0.00696138	0.00737402	0.00778956	0.00756476	0.00625298	0.00759993	0.00607491	0.00258399	0.00240807	0.00316896	0.00305996	0.00273969	0.00311187	0.00311187	0.00286539	0.00266265	0.00327375	0.00330278	0.00343026	0.0032974	0.00259068	0.00358713	0.0030226	0.00275615	0.0028999	0.00275157	0.002902
PC {32:1} [M+H]+	0.00847218	0.00959198	0.00924159	0.00850561	0.00919333	0.00823648	0.00820212	0.00821756	0.00982642	0.00825551	0.00741279	0.00832933	0.00937174	0.00687458	0.00764844	0.00869558	0.00839553	0.00848303	0.0087953	0.00625963	0.00799917	0.00679846	0.00793981	0.00803645	0.00800677	0.00707505	0.00707505	0.00751471	0.00832077	0.00656869	0.00798595	0.00715779	0.00706864	0.00621393	0.00688269	0.00576805	0.00666614	0.00592326	0.00628729	0.00742859
SM {d34:0} [M+K]+	0.0216157	0.0191921	0.0192558	0.0186735	0.0121679	0.0152495	0.0169435	0.0163399	0.013751	0.0216144	0.0149448	0.0149917	0.0138693	0.0146839	0.0157315	0.0144955	0.0143644	0.0107626	0.0167954	0.0156891	0.00182977	0.00162236	0.00175558	0.0020325	0.0019694	0.00162176	0.00162176	0.00156578	0.00179002	0.00170203	0.0015476	0.00188845	0.00177877	NaN	0.00211505	0.00159752	0.00175102	0.00177183	NaN	0.00158785
PC {34:4} [M+H]+	0.00764854	0.00938093	0.00824485	0.00777664	0.00780834	0.00739772	0.00703586	0.00661816	0.00900335	0.00810113	0.00629598	0.0070854	0.00819425	0.00620204	0.007359	0.00742068	0.00755468	0.00595055	0.00713538	0.00540829	0.00484488	0.00457381	0.00453234	0.00546628	0.0050498	0.00514483	0.00514483	0.00518651	0.00484179	0.00428366	0.00469463	0.0045174	0.00417884	0.0037328	0.00463889	0.00312529	0.00395331	0.00420705	0.00401816	0.00351893
PC {34:3} [M+H]+	0.00695915	0.00804952	0.00702189	0.00669199	0.00693333	0.00645007	0.00631668	0.00620313	0.00765663	0.00659517	0.00618013	0.00659007	0.007588	0.00549112	0.00698435	0.00669717	0.00683003	0.0058524	0.00668714	0.00521855	0.0058854	0.00622987	0.00641636	0.00598095	0.00533179	0.00492328	0.00492328	0.00547654	0.00590715	0.00453442	0.00571394	0.0050947	0.00499159	0.0050605	0.00535643	0.00392215	0.00615373	0.00509413	0.00508782	0.00540431
PC {34:2} [M+H]+	0.00974465	0.0124327	0.00984763	0.0105273	0.011164	0.00969819	0.0103473	0.0092532	0.013291	0.0110361	0.0100231	0.010623	0.0111382	0.00936895	0.0114149	0.0101834	0.0124498	0.00567539	0.00927216	0.00725994	0.00731686	0.00671092	0.00661573	0.00658156	0.00694062	0.00680761	0.00680761	0.0064888	0.00700909	0.00666189	0.00608673	0.0062496	0.00615822	0.00594225	0.00678536	0.00629401	0.0108932	0.00677609	0.00769368	0.00723718
PC {34:1} [M+H]+	0.0157251	0.0195906	0.0150252	0.0178719	0.0192636	0.0159418	0.0169749	0.0155994	0.0227671	0.0165077	0.0168027	0.0164768	0.0171721	0.0158986	0.0199878	0.0158933	0.0198595	0.00773373	0.0147076	0.0118894	0.010985	0.0116886	0.0125039	0.0106956	0.0113462	0.0109041	0.0109041	0.0107287	0.0105144	0.0102925	0.0105503	0.0104905	0.00936476	0.0105835	0.0114424	0.0109305	0.0191988	0.0115578	0.0150064	0.0136965
PC {P-36:3} [M+H]+	0.004466	0.00551806	0.00469146	0.00473734	0.00464115	0.00398659	0.00435028	0.00362374	0.0055729	0.0042851	0.00420611	0.0044202	0.00482631	0.004239	0.00427023	0.00438952	0.00452401	0.00360604	0.0044263	0.00352941	0.00340459	0.00382153	0.00347088	0.0042469	0.0039717	0.00382337	0.00382337	0.00361283	0.00299484	0.00330169	0.00337184	0.00352692	0.00391572	0.00380482	0.00340356	0.00341814	0.00354151	0.00277847	0.00302363	0.00365911
SM {d38:3} [M+Na]+	0.00868594	0.0105221	0.0106398	0.0131285	0.0106351	0.0127381	0.0110422	0.0117446	0.0104577	0.0116079	0.012239	0.0119263	0.0114673	0.012948	0.0134933	0.0116946	0.0146971	0.00492596	0.0120207	0.00955211	NaN	NaN	0.00151159	NaN	NaN	0.00136549	0.00136549	0.00161731	NaN	NaN	NaN	NaN	0.00166512	NaN	0.0012885	NaN	0.00145867	0.00190435	0.00160015	0.00144174
PC {36:5} [M+H]+	0.0219569	0.0253282	0.0213369	0.0222176	0.0229154	0.0208205	0.0221621	0.0193694	0.0255919	0.0223637	0.018518	0.0179905	0.0206512	0.0163847	0.0212776	0.0181899	0.0208706	0.018357	0.016951	0.0158206	0.0140375	0.0118048	0.0131529	0.0138503	0.0135869	0.0132918	0.0132918	0.0139282	0.0131714	0.0103633	0.0127609	0.0127016	0.0118884	0.0118046	0.0116846	0.0097464	0.0122436	0.0108448	0.0101631	0.0115106
PC {34:1} [M+Na]+	0.0271805	0.0301743	0.0248102	0.0272555	0.0283205	0.0245879	0.0274539	0.0235489	0.0313062	0.0263484	0.0239513	0.0219202	0.0251354	0.0200871	0.0286016	0.0223432	0.0255809	0.0270921	0.0209717	0.0206433	0.0269704	0.0243985	0.0257176	0.0262173	0.0251435	0.0244286	0.0244286	0.0244708	0.0253281	0.0215233	0.0241753	0.0250821	0.0228257	0.0243337	0.0240345	0.0215155	0.0266889	0.0234768	0.0229178	0.0244549
PC {36:2} [M+H]+	0.00600256	0.00854607	0.00619555	0.00703469	0.00843259	0.00595555	0.00696315	0.0060976	0.00924394	0.00687833	0.00659666	0.00737319	0.00741454	0.00695369	0.00781731	0.00735003	0.00884079	0.00372742	0.00627078	0.0048771	0.00489932	0.00580796	0.00490734	0.00475192	0.00502592	0.0049065	0.0049065	0.00475464	0.00462951	0.00445283	0.0040858	0.0048866	0.00440948	0.00411006	0.00492981	0.0048639	0.00875569	0.00559165	0.00643203	0.00547028
PC {P-38:4} [M+H]+	0.00419484	0.0051842	0.00493243	0.00467341	0.00447605	0.00437332	0.00445229	0.00410833	0.00500436	0.00453687	0.00380803	0.00432354	0.00443444	0.00379739	0.00413444	0.00450216	0.00427986	0.00313873	0.00407478	0.00358642	0.00278839	0.00251093	0.00337667	0.00231511	0.00340534	0.00267228	0.00267228	0.00271155	0.00228917	0.0026965	0.0030533	0.00205416	0.0026231	0.00242421	0.00286835	0.00207779	0.00267803	0.00237868	0.00241092	0.00267116
SM {d38:2} [M+K]+	0.00511792	0.00587659	0.00555429	0.00542566	0.00491986	0.00485235	0.00475232	0.00421306	0.00500797	0.00583836	0.00494818	0.00499569	0.0057154	0.00461399	0.00490593	0.00549449	0.00512853	0.00418671	0.004941	0.00432897	0.00220394	0.00274984	0.00248165	0.00233566	0.00258236	0.00169948	0.00169948	0.00286323	0.00216297	0.00268191	0.00245428	0.00234852	0.00230506	0.00239262	0.00252368	0.00217501	0.00235	0.00227966	0.00213324	0.00236035
PC {34:1} [M+K]+	0.00599359	0.00766423	0.00633914	0.00602791	0.00575838	0.00500151	0.00602145	0.00454212	0.0071048	0.00611167	0.00404211	0.00446931	0.00493603	0.00325146	0.00445741	0.00437534	0.00432337	0.00852818	0.0044018	0.00612195	0.00318792	0.00314462	0.00315709	0.00264399	0.002863	0.00319847	0.00319847	0.00309296	0.0023864	0.00255446	0.00261221	0.00304649	0.00243251	0.00316879	0.00308624	0.00236308	0.0035147	0.0026265	0.00262661	0.00340915
PC {36:3} [M+Na]+	0.00663721	0.00805452	0.00661093	0.00607138	0.00615461	0.00579994	0.00638677	0.00517806	0.00714286	0.00608548	0.00569446	0.00578573	0.00710835	0.00493377	0.00647571	0.00633977	0.00633968	0.00524379	0.00554819	0.00438794	0.00857771	0.00707974	0.00719173	0.00846117	0.00779158	0.00761636	0.00761636	0.00761461	0.00751367	0.00556069	0.00697101	0.00729508	0.0064585	0.00627627	0.00698209	0.00632093	0.00744478	0.0070204	0.00565262	0.0070304
PC {36:2} [M+Na]+	0.0101887	0.0126403	0.0101712	0.0106878	0.0118456	0.00925183	0.010639	0.00891923	0.0122977	0.0099165	0.00901417	0.00934566	0.0105284	0.00799971	0.0110753	0.00962175	0.010095	0.00911754	0.00886141	0.00703385	0.0114499	0.0112361	0.0109286	0.0117738	0.0106146	0.00994469	0.00994469	0.0107235	0.0107195	0.00909428	0.0103843	0.0102355	0.0094188	0.0102941	0.010386	0.00847701	0.0119961	0.00924934	0.00957247	0.0108144
SM {d42:1} [M+H]+	0.0124841	0.0127755	0.0128344	0.0126152	0.00952276	0.0112312	0.0113681	0.00864289	0.0106341	0.0132744	0.0134005	0.012125	0.012783	0.0111519	0.0123269	0.0124987	0.0123798	0.0104739	0.0114157	0.0113917	0.00302736	0.00280388	0.00266233	0.0032825	0.00323003	0.00374215	0.00374215	0.00357662	0.00344015	0.00318607	0.00342542	0.00301752	0.00357516	0.00327704	0.00343717	0.00259821	0.00308473	0.00325659	0.00392736	0.00336569
PC {38:7} [M+Na]+	0.00943545	0.00886535	0.00961103	0.0112681	0.00971535	0.0121039	0.0114147	0.00975069	0.0082987	0.010364	0.00925951	0.00849079	0.00710653	0.00964132	0.0109168	0.00834753	0.00908898	0.0131399	0.00970966	0.00979337	0.00576403	0.00544824	0.00567117	0.00666909	0.00483738	0.00608644	0.00608644	0.00678999	0.00510693	0.00437604	0.00545057	0.00540457	0.0048796	0.0050874	0.00444726	0.00696802	0.00897177	0.00783157	0.00752632	0.00854013
PC {42:6} [M+Na]+	0.00322102	0.0033367	0.00342563	0.00327463	0.00274445	0.00324061	0.00321904	0.00368133	0.00358616	0.002934	0.00338926	0.00364112	0.00377575	0.00319757	0.00295439	0.00310476	0.00363398	0.00365566	0.00324064	0.00366869	0.00420013	0.00399202	0.00377457	0.00458997	0.0042283	0.00473249	0.00473249	0.00441685	0.00460901	0.00404717	0.00391593	0.00465207	0.0038996	0.00374029	0.00396494	0.00387222	0.003284	0.00350201	0.00323856	0.00398384
