# Supplementary material for: Analysis of the Phospholipid Profile of Metaphase II Mouse Oocytes Undergoing Vitrification
Source: PLoS One. 2014 Jul 17;9(7):e102620. doi: 10.1371/journal.pone.0102620 (PMC4102530; doi:10.1371/journal.pone.0102620)
Supplement: Table S5 — Metaboanalyst input file: fresh vs vitrified oocytes in negative mode. (XLSX) [file pone.0102620.s008.xlsx]

## Sheet: Negative_metabo analyst_In put
ID	Fresh_01	Fresh_02	Fresh_03	Fresh_04	Fresh_05	Fresh_06	Fresh_07	Fresh_08	Fresh_09	Fresh_10	Fresh_11	Fresh_12	Fresh_13	Fresh_14	Fresh_15	2weeks_01	2weeks_02	2weeks_03	2weeks_04	2weeks_05	2weeks_06	2weeks_07	2weeks_08	2weeks_09	2weeks_10	2weeks_11	2weeks_12	2weeks_13	2weeks_14	2weeks_15
LIPID	Fresh	Fresh	Fresh	Fresh	Fresh	Fresh	Fresh	Fresh	Fresh	Fresh	Fresh	Fresh	Fresh	Fresh	Fresh	2weeks	2weeks	2weeks	2weeks	2weeks	2weeks	2weeks	2weeks	2weeks	2weeks	2weeks	2weeks	2weeks	2weeks	2weeks
LPI {18:0} [M-H]-	0.0139311	0.00965737	0.00867931	0.00707445	0.00642369	0.00479732	0.0100538	0.00861264	0.0103136	0.0110487	0.0116932	0.0100497	0.009442	0.00905808	0.0102778	0.00710667	0.00735059	0.00697814	0.00648852	0.00709133	0.00706313	0.00481571	0.00620585	0.00582193	0.00638905	0.00562459	0.00498237	0.00656586	0.00562577	0.00589848
PG {p-16:0/14:0} [M-H]-	0.00853361	0.00732879	0.00665668	NaN	0.0028652	NaN	0.00440684	0.00346579	0.00514995	0.0067232	0.00395039	0.00486434	0.00496868	0.00467383	0.00477578	0.00329995	0.00298096	0.00274566	0.00291106	0.0034628	0.00336681	0.00226955	0.00312443	0.00232771	0.00285205	0.00277922	0.00325837	0.00259228	0.00282255	0.00291512
PA {18:2/18:0} [M-H]-	0.0140334	0.0159871	0.0134259	0.0134081	0.0101278	0.00956864	0.0168929	0.0163659	0.0148655	0.0182006	0.0168396	0.0182494	0.0187312	0.0157315	0.0156031	0.0023701	0.00201554	0.00203115	0.00198369	0.00199537	0.00194395	0.0018952	0.00251097	0.00211705	0.00188116	0.00244291	0.00188521	0.00185335	0.00186252	0.00170523
PG {14:0/18:2} [M-H]-	0.0161519	0.0178253	0.0148601	0.0194887	0.0165314	0.0132937	0.0318077	0.0357048	0.0288375	0.0350651	0.04076	0.0404383	0.0341021	0.0329057	0.033851	0.00220602	0.00193033	NaN	NaN	0.0017245	0.0014012	NaN	0.00223363	0.00162557	0.00139052	0.00210933	NaN	0.00152071	0.00185683	NaN
PG {O-16:0/20:4} [M-H]-	0.0587885	0.0523424	0.04522	0.0287298	0.0248639	0.021841	0.0429393	0.0386736	0.0442401	0.0481983	0.0435403	0.0414891	0.0404622	0.0384433	0.0413981	0.0168478	0.0148943	0.0143231	0.0133233	0.0152658	0.0146485	0.0118499	0.0144719	0.0140278	0.0114564	0.0146113	0.0151357	0.0135203	0.013328	0.0148571
PE {p-20:0/20:5} [M-H]-	0.100105	0.0937933	0.080567	0.0570544	0.0464047	0.0426021	0.0751577	0.0675232	0.07312	0.0798615	0.0685786	0.0688283	0.0713858	0.0642244	0.0697608	0.0601194	0.0587781	0.0570831	0.0568102	0.0582906	0.0562824	0.0419636	0.0537144	0.0507248	0.0473704	0.0523417	0.0522162	0.0579318	0.0592312	0.0572905
PI {18:2/16:0} [M-H]-	0.0521567	0.0521499	0.0443722	0.0598388	0.0527872	0.0438144	0.0763164	0.0736186	0.0621179	0.0754826	0.0832539	0.0806771	0.069767	0.0750025	0.0781027	0.0019529	0.00195908	0.00231744	0.00226148	0.00218226	0.00222878	0.00221002	0.00219827	0.00206345	0.00194388	0.00198583	0.00232371	0.00217563	0.00217449	0.00211567
PI {18:2/18:1} [M-H]-	0.0190619	0.0183692	0.0131837	0.00870925	0.00659179	0.00802177	0.0201276	0.0175626	0.0227622	0.0249399	0.0202582	0.0238136	0.0206073	0.0141402	0.0179703	0.00495517	0.00318071	0.0037423	0.00409893	0.00464845	0.00424595	0.00645475	0.00407776	0.00655605	0.00486125	0.00613953	0.00822075	0.0037436	0.00408426	0.0059617
PI {18:0/18:2} [M-H]-	0.0218478	0.0197842	0.0153961	0.0116418	0.00914676	0.00763858	0.0213829	0.0179913	0.0216283	0.0263424	0.0214634	0.0242368	0.0225011	0.0174263	0.0198705	0.00642438	0.00454019	0.00512255	0.00596037	0.00586191	0.00582828	0.00845145	0.0054843	0.00771687	0.00604232	0.00820237	0.01022	0.00476552	0.00620886	0.00796855
PI {20:4/18:1} [M-H]-	0.0131933	0.0150368	0.0108859	0.00713424	0.00516456	0.00509979	0.0155161	0.0132206	0.0172676	0.0196355	0.015748	0.018503	0.0172418	0.0109173	0.0132769	0.00277984	0.0017145	0.00265907	0.00215902	0.0023105	0.00256298	0.00393407	0.00201134	0.00388838	0.00302357	0.00394087	0.00536311	0.0025999	0.00285959	0.0033475
PI {20:4/18:0} [M-H]-	0.00412306	0.00419227	0.00432782	NaN	0.00280668	NaN	0.0035342	0.00316673	0.00415786	0.00424845	0.00455124	0.00437356	0.00507548	0.00310732	0.00354052	0.00211455	0.00197503	0.00145982	0.0018946	0.00162848	0.00185192	0.00190633	0.00166929	0.00232886	0.0018918	0.00179404	0.0021396	0.00152399	0.00167068	0.00167904
PI {20:3/18:0} [M-H]-	0.00573654	0.00534691	0.0045929	NaN	0.00288772	NaN	0.00381632	0.00381338	0.0044052	0.0046375	0.00476592	0.00383911	0.00485615	0.00386725	0.00409774	0.00385646	0.00333744	0.00288752	0.00299553	0.00335807	0.00349994	0.00289117	0.00303735	0.00305831	0.00271719	0.00322899	0.00396055	0.00305234	0.00360138	0.00369964
