# Supplementary material for: Analysis of the Phospholipid Profile of Metaphase II Mouse Oocytes Undergoing Vitrification
Source: PLoS One. 2014 Jul 17;9(7):e102620. doi: 10.1371/journal.pone.0102620 (PMC4102530; doi:10.1371/journal.pone.0102620)
Supplement: Table S6 — Metaboanalyst input file: fresh vs media-treated vs vitrified oocytes in positive mode. (XLSX) [file pone.0102620.s009.xlsx]

## Sheet: Fresh_Media_2weeks_input file
LIPID	Fresh_01	Fresh_02	Fresh_03	Fresh_04	Fresh_05	Fresh_06	Fresh_07	Fresh_08	Fresh_09	Fresh_10	Fresh_11	Fresh_12	Fresh_13	Fresh_14	Fresh_15	Fresh_16	Fresh_17	Fresh_18	Fresh_19	Fresh_20	Media_01	Media_02	Media_03	Media_04	Media_05	Media_06	Media_07	Media_08	Media_09	Media_10	Media_11	Media_12	Media_13	Media_14	Media_15	Media_16	Media_17	Media_18	Media_19	Media_20	2weeks_01	2weeks_02	2weeks_03	2weeks_04	2weeks_05	2weeks_06	2weeks_07	2weeks_08	2weeks_09
ID	Fresh	Fresh	Fresh	Fresh	Fresh	Fresh	Fresh	Fresh	Fresh	Fresh	Fresh	Fresh	Fresh	Fresh	Fresh	Fresh	Fresh	Fresh	Fresh	Fresh	Media	Media	Media	Media	Media	Media	Media	Media	Media	Media	Media	Media	Media	Media	Media	Media	Media	Media	Media	Media	2weeks	2weeks	2weeks	2weeks	2weeks	2weeks	2weeks	2weeks	2weeks
LPC {20:1} [M+H]+	0.0166174	0.0200334	0.024667	0.0217747	0.0238289	0.0221392	0.0226581	0.0186711	0.020509	0.0231524	0.0211304	0.0250727	0.0267373	0.0255531	0.0227752	0.0242726	0.0217943	0.0270433	0.0309205	0.0238541	0.024737	0.027752	0.0221633	0.0269943	0.021838	0.0198667	0.0207908	0.020855	0.0148532	0.0158694	0.0220772	0.0236931	0.0245781	0.0222802	0.0180308	0.0264385	0.029119	0.0224367	0.0199046	0.025466	0.00519886	0.00721625	0.00913309	0.00692245	0.00716553	0.00713847	0.00713847	0.00540854	0.00758138
PC {26:0} [M+H]+	0.012024	0.0123732	0.0115587	0.0186017	0.0193737	0.0107984	0.0176415	0.0146916	0.00923067	0.0138622	0.0110809	0.0108082	0.0125379	0.0134443	0.0156285	0.0173562	0.0136689	0.0183868	0.0105622	0.0131458	0.0108695	0.0137304	0.0121107	0.0120768	0.0113496	0.0127061	0.0102967	0.00985388	0.0138572	0.0179753	0.00642537	0.00846195	0.00586826	0.00938395	0.00751233	0.0118318	0.0104969	0.0119311	0.0174599	0.0140972	0.0193197	0.0192122	0.0191332	0.0211148	0.0195875	0.021321	0.021321	0.0226801	0.0194438
SM {d30:1} [M+K]+	0.00821496	0.00784865	0.00955539	0.0131391	0.0106335	0.00966949	0.0125171	0.0105564	0.00881304	0.0113312	0.00527144	0.0060607	0.00716173	0.00698064	0.00804248	0.00827099	0.00730887	0.0104182	0.00636374	0.00603839	0.00960551	0.00972199	0.0113817	0.0114466	0.0117004	0.00834681	0.00964221	0.00762724	0.0108108	0.00919223	0.00785891	0.0077919	0.00843939	0.00824485	0.00673275	0.00962519	0.00809187	0.00942857	0.00919412	0.0113287	0.00654881	0.0059421	0.00961837	0.00783703	0.00829131	0.00690828	0.00690828	0.00905449	0.00825931
SM {d34:2} [M+Na]+	0.00380309	0.00369991	0.00407845	NaN	0.00329107	0.00391468	0.00409745	0.00341437	0.00461576	0.00434554	0.00424222	0.00410817	0.00441465	0.00397318	0.00347151	0.00393032	0.00351099	0.0033412	0.00342073	0.00422338	0.00393962	0.00376186	NaN	0.00406018	NaN	NaN	0.00412009	NaN	NaN	0.00381687	NaN	0.00380643	0.00390762	0.00442169	NaN	0.00388777	0.00364642	NaN	0.00365624	NaN	0.00271559	0.00285026	0.00307271	0.00264979	0.00344975	0.00319029	0.00319029	0.00366407	0.00349619
SM {d34:0} [M+Na]+	0.00726909	0.00715591	0.00816373	0.00544487	0.00571779	0.00802713	0.00645433	0.00686939	0.00802431	0.00754319	0.00781733	0.00805715	0.00807791	0.00769976	0.00646704	0.00684738	0.00719191	0.00540162	0.00664953	0.00750921	0.00801257	0.00723228	0.00742235	0.00663433	0.00810464	0.00687838	0.00825802	0.00718716	0.00598446	0.00651827	0.00819714	0.00792808	0.00880973	0.00848984	0.00819341	0.00800646	0.00812537	0.00793625	0.00635076	0.00691204	0.00259123	0.00242342	0.00318975	0.00307972	0.00276501	0.00314213	0.00314213	0.0028915	0.00268362
PC {32:1} [M+H]+	0.00963981	0.0094879	0.00710843	0.00886025	0.00698235	0.00758167	0.00816842	0.0080169	0.00992805	0.00800914	0.00867943	0.0099105	0.00947219	0.00872849	0.00956451	0.00844404	0.00850455	0.00852899	0.0100818	0.00833185	0.00856439	0.00775435	0.0085837	0.0084925	0.0090588	0.00681295	0.00834203	0.00762125	0.00705029	0.00638547	0.00861765	0.00852377	0.00827416	0.00896703	0.00754326	0.00796896	0.00907176	0.00863957	0.00626491	0.00756684	0.00802155	0.00684181	0.00799191	0.00808836	0.00808077	0.00714383	0.00714383	0.00758318	0.00838629
SM {d34:0} [M+K]+	0.00994019	0.0098616	0.0158045	0.00951192	0.0150396	0.0187715	0.0119537	0.0179366	0.00690786	0.0107166	0.0221445	0.0198295	0.0197362	0.0191629	0.0126592	0.0156338	0.0175683	0.0169591	0.0141084	0.0218143	0.0235387	0.0302978	0.0160526	0.0226726	0.011327	0.0241199	0.0216637	0.0195316	0.0159325	0.0179775	0.0196081	0.0345983	0.0337853	0.0273593	0.0261155	0.0224167	0.0303992	0.0199882	0.0294946	0.0178284	NaN	NaN	NaN	NaN	NaN	NaN	NaN	NaN	NaN
PC {34:4} [M+H]+	0.00791281	0.00776442	0.00692388	0.00663757	0.00594195	0.00771144	0.00675922	0.00687544	0.00930806	0.00795526	0.00783564	0.00969244	0.00845058	0.00798042	0.0081236	0.00758415	0.00729529	0.00686897	0.00923737	0.00817604	0.00779596	0.00763702	0.00767494	0.00789839	0.00788741	0.00614711	0.00743641	0.00682043	0.00562217	0.00554622	0.00720824	0.00781775	0.00786984	0.00773684	0.006876	0.00760803	0.0084403	0.00774198	0.00619074	0.00700199	0.00485844	0.00460297	0.00456208	0.00550159	0.00509647	0.00519485	0.00519485	0.00523376	0.00487992
PC {34:3} [M+H]+	0.0073647	0.00722992	0.00599087	0.00619436	0.00567431	0.00642537	0.00579241	0.00616766	0.0080342	0.00715947	0.00712938	0.00831682	0.0071971	0.00686735	0.00721326	0.00661261	0.00654959	0.00643822	0.00785565	0.00665615	0.00635126	0.00629076	0.00643436	0.00689008	0.00694981	0.0045773	0.0066428	0.00548752	0.00479733	0.00498787	0.00619367	0.00682535	0.00691445	0.00660511	0.0057229	0.00612569	0.007228	0.00620335	0.00496694	0.00570255	0.00590188	0.00626958	0.00645845	0.00601957	0.00538107	0.00497115	0.00497115	0.00552644	0.00595367
PC {34:2} [M+H]+	0.0119126	0.00989222	0.0101027	0.0109164	0.00968557	0.0119717	0.00990694	0.0110049	0.0135311	0.0120623	0.00998302	0.0128456	0.0100933	0.0108032	0.0116147	0.00994259	0.0107288	0.00960388	0.0136365	0.0111381	0.0111225	0.010818	0.0103674	0.011819	0.0101207	0.00758619	0.00901074	0.00900361	0.00755545	0.00722832	0.0083346	0.00999511	0.0101317	0.0097838	0.00847613	0.00879483	0.0100523	0.00911629	0.00765412	0.00823581	0.00733734	0.00675371	0.00665913	0.00662406	0.00700477	0.00687379	0.00687379	0.00654792	0.00706428
PC {34:1} [M+H]+	0.017356	0.0146935	0.0163895	0.0196322	0.019196	0.0211146	0.0150464	0.0177626	0.0209688	0.0187907	0.0161098	0.0202412	0.0154001	0.0183402	0.0200413	0.0163435	0.0176008	0.0161906	0.0233589	0.0166604	0.0182248	0.0203753	0.0167939	0.0205056	0.0148266	0.0131119	0.014264	0.0138576	0.0108444	0.0109456	0.012373	0.0175894	0.0173226	0.0145806	0.0134787	0.0149944	0.01874	0.014	0.0141834	0.0129944	0.0110157	0.0117631	0.0125859	0.0107647	0.0114511	0.0110101	0.0110101	0.0108265	0.0105972
PC {P-36:3} [M+H]+	0.00485521	0.0047516	0.00403	0.00428112	NaN	0.00426137	0.00396061	0.00382618	0.00486603	0.00440845	0.00457525	0.0057013	0.00480852	0.00486148	0.00482853	0.00408706	0.00451068	0.00376107	0.00571775	0.00432472	0.00482741	0.00389215	0.0043869	0.00462982	0.00472448	NaN	0.00433469	NaN	NaN	NaN	0.00419687	0.00427654	0.00460985	0.00422996	NaN	0.00482759	0.0043921	0.00422502	NaN	0.00417472	0.00341412	0.00384589	0.00349366	0.00427433	0.0040084	0.00386055	0.00386055	0.00364574	0.00301842
SM {d38:3} [M+Na]+	0.0115458	0.0128414	0.0126351	0.0147231	0.016241	0.0127256	0.0148169	0.0152775	0.0110106	0.0145383	0.00889842	0.0108715	0.0109052	0.0134725	0.0110645	0.0130591	0.0114493	0.0121897	0.0107295	0.0117152	0.0150238	0.0157538	0.014303	0.0128234	0.0137643	0.0128262	0.0110172	0.0111332	0.0132012	0.0158158	0.00818832	0.0111817	0.00740656	0.0111684	0.0100521	0.0128742	0.0108077	0.0133874	0.0155922	0.0145585	NaN	NaN	NaN	NaN	NaN	NaN	NaN	NaN	NaN
PC {36:5} [M+H]+	0.0193777	0.0184519	0.0183609	0.0200656	0.0205069	0.0217522	0.0188164	0.0209598	0.0234729	0.0207632	0.022494	0.0261692	0.0218693	0.0227998	0.0238406	0.0213452	0.0229793	0.0201035	0.0262571	0.0225705	0.019027	0.021502	0.0183169	0.0224962	0.0182419	0.0156648	0.0192266	0.0161036	0.0139144	0.0144451	0.0162924	0.0199657	0.0214803	0.0180584	0.0155864	0.0189412	0.0230374	0.0184828	0.018671	0.018461	0.0140768	0.0118801	0.0132392	0.0139398	0.0137125	0.013421	0.013421	0.0140551	0.0132751
PC {34:1} [M+Na]+	0.0236479	0.02246	0.0227647	0.0258029	0.0260359	0.0273731	0.0222346	0.0246499	0.027834	0.0234095	0.0278453	0.0311763	0.0254292	0.0279697	0.029464	0.0252075	0.0284661	0.0244414	0.0321199	0.026592	0.0228043	0.027097	0.0204489	0.0272712	0.0204143	0.0177576	0.0216549	0.0179762	0.0148021	0.0159178	0.0171882	0.0240563	0.0248673	0.0206927	0.0165858	0.0222586	0.0274785	0.0207321	0.0226435	0.0214984	0.0270458	0.024554	0.0258863	0.0263866	0.0253758	0.0246661	0.0246661	0.0246938	0.0255275
PC {36:2} [M+H]+	0.00760844	0.00631828	0.00635324	0.00754528	0.00656312	0.0082628	0.00600256	0.00721848	0.0097552	0.00857606	0.0061494	0.00882986	0.00635014	0.00721903	0.00877305	0.00610564	0.0072199	0.00632869	0.00948421	0.00694193	0.00794567	0.00765698	0.00694772	0.00778064	0.00673571	0.00484339	0.00593005	0.00515129	0.00461115	0.00491809	0.00547731	0.0071737	0.00723192	0.00557815	0.00551085	0.00607522	0.00685392	0.00598037	0.00512819	0.00525936	0.00491303	0.00584499	0.00493954	0.00478261	0.00507237	0.0049542	0.0049542	0.00479796	0.00466597
PC {P-38:4} [M+H]+	0.00442669	0.0041215	0.00381913	0.00440028	0.00321149	0.00400521	0.00385672	0.0042131	0.00472813	0.00449384	0.00429745	0.00535635	0.0050555	0.00479588	0.00465677	0.00448353	0.00461646	0.00426403	0.00513443	0.00457882	0.00462253	NaN	0.00431913	0.00384596	0.00470515	0.00367418	0.0043695	NaN	NaN	NaN	NaN	0.00367341	0.00386275	0.00410371	NaN	0.00416705	0.0039731	0.00416349	NaN	0.00429627	0.0027962	0.00252693	0.00339883	0.00233006	0.00343682	0.00269826	0.00269826	0.00273626	0.0023072
SM {d38:2} [M+K]+	0.00516904	0.00455277	0.00550849	0.00461862	0.00403042	0.00479022	0.00426577	0.0049715	0.00563654	0.00508683	0.00524312	0.00607174	0.00569288	0.00556784	0.00511849	0.00497463	0.00492754	0.00437272	0.00513814	0.00589234	0.00529694	0.00462294	0.00526321	0.00482088	0.00545796	0.00417515	0.0054827	0.00483056	0.00375741	0.00426385	0.00502408	0.0045371	0.00508324	0.00511983	0.00468135	0.00486903	0.00461664	0.0054077	0.00407474	0.0048722	0.00221011	0.00276737	0.00249794	0.00235075	0.00260623	NaN	NaN	0.00288932	NaN
PC {34:1} [M+K]+	0.00583326	0.00505499	0.0053224	0.00497095	0.0043777	0.00561005	0.0043382	0.00498765	0.0066367	0.00548881	0.0061402	0.00791874	0.00649732	0.00618587	0.00599088	0.00512755	0.00624348	0.00471426	0.00728947	0.00616818	0.00394996	0.00360376	NaN	0.00395729	NaN	NaN	NaN	NaN	NaN	NaN	NaN	0.00398711	0.00509451	NaN	NaN	0.00365509	0.00408525	NaN	NaN	0.00380857	0.00319685	0.00316466	0.0031778	0.00266107	0.00288945	0.00322956	0.00322956	0.00312114	0.00240519
PC {36:3} [M+Na]+	0.00664825	0.00590774	0.00519729	0.00568967	0.0048604	0.00665098	0.00569356	0.00600804	0.00763782	0.00616828	0.00679957	0.00832199	0.00677588	0.00623048	0.0064031	0.00594611	0.00662227	0.0053743	0.00732852	0.00614175	0.00568474	0.00520623	0.00482123	0.00601614	0.00549108	0.00426788	0.00527027	0.00441271	0.00411362	NaN	0.00498753	0.00517539	0.00555748	0.00526738	0.00467222	0.00446231	0.00607478	0.00490635	0.00435394	0.00486253	0.00860172	0.00712487	0.00723892	0.00851582	0.00786359	0.00769041	0.00769041	0.00768399	0.00757283
PC {36:2} [M+Na]+	0.00993309	0.00952164	0.00873484	0.00940511	0.00814184	0.0102272	0.00856851	0.00912378	0.0119384	0.0095365	0.0104379	0.01306	0.010425	0.0109678	0.0123239	0.00948498	0.0110313	0.00925725	0.0126174	0.0100082	0.00870246	0.00916097	0.00828306	0.00884144	0.00788191	0.00596148	0.00797883	0.00649601	0.00581358	0.00560952	0.00733918	0.0082623	0.00780536	0.00799254	0.00655615	0.00761577	0.00879316	0.00755626	0.0065015	0.00696816	0.0114819	0.0113077	0.0110003	0.0118498	0.0107127	0.0100414	0.0100414	0.0108212	0.0108039
SM {d42:1} [M+H]+	0.010886	0.0109772	0.0134815	0.00875354	0.0101899	0.0130674	0.0102541	0.0118266	0.0125465	0.0118206	0.0127895	0.0131997	0.0131547	0.0129458	0.00990724	0.0115143	0.0117873	0.00897044	0.0109105	0.0133971	0.0125578	0.0121646	0.0107928	0.011968	0.0112524	0.00997385	0.0124566	0.0113101	0.00849827	0.00986043	0.0111774	0.0130694	0.013538	0.0124375	0.011681	0.0121698	0.0126015	0.0118657	0.0111574	0.0115856	0.00303584	0.00282176	0.0026798	0.0033037	0.00325988	0.00377853	0.00377853	0.0036092	0.00346724
PC {38:7} [M+Na]+	0.00753616	0.00825886	0.00972133	0.0134392	0.0153955	0.00928008	0.0127004	0.0109796	0.00569806	0.00781174	0.00966626	0.00915974	0.00985084	0.0115634	0.0101076	0.0124089	0.0118355	0.0101202	0.00851441	0.0104598	0.00552131	0.00950326	0.00526451	0.00697941	0.00546964	0.00891418	0.0066754	0.00543616	0.00606022	0.0101308	NaN	0.0060052	0.00475335	0.00535411	0.004594	0.00754098	0.00614469	0.00675349	0.0130068	0.0091576	0.00578017	0.00548297	0.00570838	0.00671216	0.00488209	0.00614561	0.00614561	0.00685186	0.00514714
PC {42:6} [M+Na]+	NaN	NaN	NaN	0.0034085	NaN	NaN	NaN	0.00373879	0.00360103	NaN	0.00347216	0.00376203	0.00386997	NaN	NaN	NaN	0.00376798	0.00379421	0.00332487	0.00370261	NaN	0.00361067	NaN	0.00366244	NaN	NaN	NaN	NaN	NaN	NaN	NaN	NaN	0.00352987	NaN	NaN	NaN	NaN	NaN	NaN	NaN	0.00421188	0.00401747	0.00379933	0.00461961	0.00426737	0.0047785	0.0047785	0.0044571	0.0046453
[truncated: 11 more columns]
