# Supplementary material for: Analysis of the Phospholipid Profile of Metaphase II Mouse Oocytes Undergoing Vitrification
Source: PLoS One. 2014 Jul 17;9(7):e102620. doi: 10.1371/journal.pone.0102620 (PMC4102530; doi:10.1371/journal.pone.0102620)
Supplement: Table S7 — Volcano plot data: fresh vs vitrified oocytes in positive mode. (XLSX) [file pone.0102620.s010.xlsx]

## Sheet: Volcano plot_Positive
Volcano Plot (Fresh oocytes/2weeks vitrificated oocytes)
Name	FC	log2(FC)	p.value	-log10(p)
SM {d42:1} [M+H]+	3.5842	1.8416	1.1201e-27	26.951
SM {d34:0} [M+K]+	9.7794	3.2897	1.5337e-23	22.814
SM {d38:3} [M+Na]+	10.441	3.3842	4.4766e-23	22.349
SM {d34:0} [M+Na]+	2.4169	1.2732	6.5699e-23	22.182
SM {d38:2} [M+K]+	2.155	1.1077	1.8411e-22	21.735
LPC {20:1} [M+H]+	3.05	1.6088	4.722e-22	21.326
PC {P-38:4} [M+H]+	1.6329	0.7074	7.2077e-15	14.142
PC {36:5} [M+H]+	1.6641	0.73471	1.3291e-14	13.876
SM {d30:1} [M+K]+	0.60997	-0.71319	1.2002e-13	12.921
PC {34:4} [M+H]+	1.6466	0.71947	1.2947e-13	12.888
PC {38:7} [M+Na]+	1.6099	0.68701	1.9474e-10	9.7105
PC {34:1} [M+K]+	1.8773	0.90865	4.1593e-10	9.381
PC {26:0} [M+H]+	0.69022	-0.53487	4.8971e-10	9.3101
PC {34:2} [M+H]+	1.4831	0.5686	6.2838e-09	8.2018
PC {34:3} [M+H]+	1.2373	0.30721	3.0524e-07	6.5154
PC {P-36:3} [M+H]+	1.2453	0.31647	4.4459e-07	6.352
PC {42:6} [M+Na]+	0.82242	-0.28206	5.0493e-07	6.2968
PC {34:1} [M+H]+	1.4212	0.50712	1.2492e-06	5.9034
SM {d34:2} [M+Na]+	1.1732	0.23051	6.6907e-06	5.1745
PC {32:1} [M+H]+	1.1772	0.23538	1.9421e-05	4.7117
PC {36:2} [M+H]+	1.3509	0.43391	2.3334e-05	4.632
PC {36:3} [M+Na]+	0.85614	-0.22408	0.00029927	3.5239
PC {34:1} [M+Na]+	1.0393	0.055605	0.2259	0.64608
PC {36:2} [M+Na]+	0.96137	-0.056841	0.28556	0.5443
FC = Fold Change
