# Supplementary material for: Analysis of the Phospholipid Profile of Metaphase II Mouse Oocytes Undergoing Vitrification
Source: PLoS One. 2014 Jul 17;9(7):e102620. doi: 10.1371/journal.pone.0102620 (PMC4102530; doi:10.1371/journal.pone.0102620)
Supplement: Table S8 — Volcano plot data: fresh vs vitrified oocytes in negative mode. (XLSX) [file pone.0102620.s011.xlsx]

## Sheet: Volcano plot_Negative
Volcano Plot (Fresh oocytes/2weeks vitrificated oocytes)
Name	FC	log2(FC)	p.value	-log10(p)
PA {18:2/18:0} [M-H]-	7.478	2.9027	2.5389e-17	16.595
PI {18:2/16:0} [M-H]-	30.519	4.9317	5.93e-17	16.227
PG {O-16:0/20:4} [M-H]-	2.8753	1.5237	3.3934e-11	10.469
PG {14:0/18:2} [M-H]-	19.168	4.2606	6.6827e-11	10.175
PI {20:4/18:1} [M-H]-	4.3815	2.1314	3.8153e-09	8.4185
PI {18:0/18:2} [M-H]-	2.8168	1.4941	6.8501e-09	8.1643
PI {18:2/18:1} [M-H]-	3.4162	1.7724	1.3207e-08	7.8792
LPI {18:0} [M-H]-	1.5011	0.58599	1.5934e-05	4.7977
PI {20:4/18:0} [M-H]-	1.9106	0.93404	3.4091e-05	4.4674
PE {p-20:0/20:5} [M-H]-	1.2912	0.3687	0.00062243	3.2059
PG {p-16:0/14:0} [M-H]-	1.5959	0.67435	0.0052709	2.2781
PI {20:3/18:0} [M-H]-	1.1804	0.23925	0.14108	0.85055
FC = Fold Change
